# Supplementary material for: Fast Quantitative Validation of 3D Models of Low-Affinity Protein–Ligand Complexes by STD NMR Spectroscopy
Source: J Med Chem. 2024 Jun 7;67(12):10025–34. doi: 10.1021/acs.jmedchem.4c00204 (PMC11215723; doi:10.1021/acs.jmedchem.4c00204)
Supplement: Supplementary file 5 — jm4c00204_si_005.zip [file jm4c00204_si_005.zip]

Archive with 20 entries (15 files):
- Supporting_Information_for_Publication/4X4A/
- Supporting_Information_for_Publication/4X4A/4X4A_DockingPoses_Data.xlsx
- Supporting_Information_for_Publication/4X4A/4X4A_Ligand_DockingPoses.pdb
- Supporting_Information_for_Publication/4X4A/4X4A_Protein.pdb
- Supporting_Information_for_Publication/5M39/
- Supporting_Information_for_Publication/5M39/5M39_DockingPoses_Data.xlsx
- Supporting_Information_for_Publication/5M39/5M39_Ligand_DockingPoses.pdb
- Supporting_Information_for_Publication/5M39/5M39_Protein.pdb
- Supporting_Information_for_Publication/5M3A/
- Supporting_Information_for_Publication/5M3A/5M3A_DockingPoses_Data.xlsx
- Supporting_Information_for_Publication/5M3A/5M3A_Ligand_DockingPoses.pdb
- Supporting_Information_for_Publication/5M3A/5M3A_Protein.pdb
- Supporting_Information_for_Publication/6GH2/
- Supporting_Information_for_Publication/6GH2/6GH2_DockingPoses_Data.xlsx
- Supporting_Information_for_Publication/6GH2/6GH2_Protein.pdb
- Supporting_Information_for_Publication/6GH2/G1P_Ligand_DockingPoses.pdb
- Supporting_Information_for_Publication/6MSY/
- Supporting_Information_for_Publication/6MSY/6MSY_DockingPoses_Data.xlsx
- Supporting_Information_for_Publication/6MSY/6MSY_Protein.pdb
- Supporting_Information_for_Publication/6MSY/Man4_Ligand_DockingPoses.pdb
