# Supplementary material for: Fast Quantitative Validation of 3D Models of Low-Affinity Protein–Ligand Complexes by STD NMR Spectroscopy
Source: J Med Chem. 2024 Jun 7;67(12):10025–34. doi: 10.1021/acs.jmedchem.4c00204 (PMC11215723; doi:10.1021/acs.jmedchem.4c00204)
Supplement: Supplementary file 5 — jm4c00204_si_005.zip [file jm4c00204_si_005.zip › Supporting_Information_for_Publication/4X4A/4X4A_DockingPoses_Data.xlsx]

## Sheet: Hoja1
Model	Ligand_RMSD	R-NOE	Emodel	Docking_score
xray	0	0.13		-7.422
1	4.421	0.321912	-59.245	-5.285
2	4.201	0.185849	-41.815	-4.195
3	5.801	0.365987	-52.916	-4.626
4	7.114	0.657785	-50.614	-4.51
5	6.919	0.650128	-43.946	-3.823
6	6.224	0.537817	-67.906	-6.099
7	5.901	0.578118	-72.01	-6.593
8	6.219	0.590458	-44.473	-3.952
9	4.761	0.411146	-36.702	-4.014
10	4.81	0.431915	-62.674	-6.41
11	5.759	0.615778	-51.916	-4.976
12	5.921	0.619445	-47.558	-3.946
13	5.152	0.611652	-34.12	-2.864
14	5.406	0.349022	-62.796	-5.361
15	5.126	0.340204	-48.667	-4.373
16	5.038	0.269906	-42.242	-4.585
17	4.647	0.327884	-43.66	-3.534
18	3.303	0.211894	-51.333	-4.787
19	0.726	0.141582	-88.707	-8.165
20	4.947	0.489939	-52.517	-5.596
