# Supplementary material for: Fast Quantitative Validation of 3D Models of Low-Affinity Protein–Ligand Complexes by STD NMR Spectroscopy
Source: J Med Chem. 2024 Jun 7;67(12):10025–34. doi: 10.1021/acs.jmedchem.4c00204 (PMC11215723; doi:10.1021/acs.jmedchem.4c00204)
Supplement: Supplementary file 5 — jm4c00204_si_005.zip [file jm4c00204_si_005.zip › Supporting_Information_for_Publication/4X4A/4X4A_Ligand_DockingPoses.pdb]

MODEL        1
HETATM    1  C1  SKD A 801     112.257   1.599  15.644  1.00 18.33           C  
HETATM    2  C2  SKD A 801     113.549   1.000  15.101  1.00 21.22           C  
HETATM    3  C3  SKD A 801     113.498   0.286  13.711  1.00 18.73           C  
HETATM    4  C4  SKD A 801     114.665   0.729  12.812  1.00 19.66           C  
HETATM    5  C5  SKD A 801     115.994   0.726  13.615  1.00 19.16           C  
HETATM    6  C6  SKD A 801     115.775   1.370  15.030  1.00 22.34           C  
HETATM    7  C7  SKD A 801     115.495   0.355  16.161  1.00 25.01           C  
HETATM    8  C8  SKD A 801     115.797   0.784  17.633  1.00 31.87           C  
HETATM    9  C9  SKD A 801     117.302   0.904  17.968  1.00 43.17           C  
HETATM   10  C10 SKD A 801     117.356   2.350  12.223  1.00 24.91           C  
HETATM   11  C11 SKD A 801     118.740   2.587  11.632  1.00 25.48           C  
HETATM   12  N5  SKD A 801     117.215   1.237  12.962  1.00 21.28           N  
HETATM   13  O1A SKD A 801     111.380   1.912  14.804  1.00 19.81           O  
HETATM   14  O1B SKD A 801     112.134   1.689  16.889  1.00 21.53           O
HETATM   15  O4  SKD A 801     114.723   0.010  11.599  1.00 20.73           O  
HETATM   16  O6  SKD A 801     114.513   2.019  15.072  1.00 21.98           O  
HETATM   17  O7  SKD A 801     114.094   0.103  16.032  1.00 23.10           O  
HETATM   18  O8  SKD A 801     115.162   2.001  18.004  1.00 42.61           O  
HETATM   19  O9  SKD A 801     117.962  -0.354  18.052  1.00 49.39           O  
HETATM   20  O10 SKD A 801     116.452   3.155  12.003  1.00 28.49           O  
HETATM   21 H3_1 SKD A 801     112.558   0.498  13.201  1.00  0.00           H  
HETATM   22 H3_2 SKD A 801     113.509  -0.790  13.873  1.00  0.00           H  
HETATM   23  HC4 SKD A 801     114.468   1.755  12.507  1.00  0.00           H  
HETATM   24  HC5 SKD A 801     116.246  -0.329  13.728  1.00  0.00           H  
HETATM   25  HC6 SKD A 801     116.580   2.058  15.287  1.00  0.00           H  
HETATM   26  HC7 SKD A 801     116.028  -0.575  15.959  1.00  0.00           H  
HETATM   27  HC8 SKD A 801     115.377   0.024  18.290  1.00  0.00           H  
HETATM   28 H9_1 SKD A 801     117.407   1.384  18.943  1.00  0.00           H  
HETATM   29 H9_2 SKD A 801     117.812   1.560  17.260  1.00  0.00           H  
HETATM   30 H111 SKD A 801     118.833   3.611  11.272  1.00  0.00           H  
HETATM   31 H112 SKD A 801     119.523   2.406  12.370  1.00  0.00           H  
HETATM   32 H113 SKD A 801     118.909   1.920  10.787  1.00  0.00           H  
HETATM   33  HN5 SKD A 801     118.058   0.700  13.112  1.00  0.00           H  
HETATM   34  HO4 SKD A 801     113.833  -0.016  11.233  1.00  0.00           H  
HETATM   35  HO8 SKD A 801     115.482   2.728  17.423  1.00  0.00           H  
HETATM   36  HO9 SKD A 801     118.278  -0.596  17.172  1.00  0.00           H  
ENDMDL
MODEL        2
HETATM    1  C1  SKD A 801     113.820  -0.226  14.803  1.00 18.33           C  
HETATM    2  C2  SKD A 801     115.184   0.200  14.316  1.00 21.22           C  
HETATM    3  C3  SKD A 801     115.535  -0.101  12.817  1.00 18.73           C  
HETATM    4  C4  SKD A 801     116.017   1.182  12.122  1.00 19.66           C  
HETATM    5  C5  SKD A 801     117.079   1.900  12.968  1.00 19.16           C  
HETATM    6  C6  SKD A 801     116.719   1.833  14.478  1.00 22.34           C  
HETATM    7  C7  SKD A 801     117.231   0.604  15.260  1.00 25.01           C  
HETATM    8  C8  SKD A 801     117.439   0.908  16.763  1.00 31.87           C  
HETATM    9  C9  SKD A 801     117.498  -0.335  17.682  1.00 43.17           C  
HETATM   10  C10 SKD A 801     116.349   4.207  12.403  1.00 24.91           C  
HETATM   11  C11 SKD A 801     116.763   5.444  11.684  1.00 25.48           C  
HETATM   12  N5  SKD A 801     117.303   3.273  12.521  1.00 21.28           N  
HETATM   13  O1A SKD A 801     112.835   0.362  14.301  1.00 19.81           O  
HETATM   14  O1B SKD A 801     113.777  -1.190  15.603  1.00 21.53           O
HETATM   15  O4  SKD A 801     116.363   1.210  10.747  1.00 20.73           O  
HETATM   16  O6  SKD A 801     115.336   1.562  14.619  1.00 21.98           O  
HETATM   17  O7  SKD A 801     116.182  -0.351  15.124  1.00 23.10           O  
HETATM   18  O8  SKD A 801     118.664   1.610  16.853  1.00 42.61           O  
HETATM   19  O9  SKD A 801     117.563   0.010  19.060  1.00 49.39           O  
HETATM   20  O10 SKD A 801     115.197   4.111  12.816  1.00 28.49           O  
HETATM   21 H3_1 SKD A 801     114.661  -0.506  12.303  1.00  0.00           H  
HETATM   22 H3_2 SKD A 801     116.306  -0.867  12.803  1.00  0.00           H  
HETATM   23  HC4 SKD A 801     115.114   1.780  12.124  1.00  0.00           H  
HETATM   24  HC5 SKD A 801     118.040   1.408  12.801  1.00  0.00           H  
HETATM   25  HC6 SKD A 801     116.990   2.767  14.966  1.00  0.00           H  
HETATM   26  HC7 SKD A 801     118.142   0.190  14.822  1.00  0.00           H  
HETATM   27  HC8 SKD A 801     116.637   1.562  17.118  1.00  0.00           H  
HETATM   28 H9_1 SKD A 801     118.363  -0.946  17.445  1.00  0.00           H  
HETATM   29 H9_2 SKD A 801     116.613  -0.954  17.533  1.00  0.00           H  
HETATM   30 H111 SKD A 801     115.890   6.010  11.364  1.00  0.00           H  
HETATM   31 H112 SKD A 801     117.337   6.010  12.403  1.00  0.00           H  
HETATM   32 H113 SKD A 801     117.381   5.210  10.817  1.00  0.00           H  
HETATM   33  HN5 SKD A 801     118.257   3.521  12.304  1.00  0.00           H  
HETATM   34  HO4 SKD A 801     117.163   0.684  10.622  1.00  0.00           H  
HETATM   35  HO8 SKD A 801     118.464   2.561  16.803  1.00  0.00           H  
HETATM   36  HO9 SKD A 801     116.766   0.505  19.285  1.00  0.00           H  
ENDMDL
MODEL        3
HETATM    1  C1  SKD A 801     112.342  -1.395  15.602  1.00 18.33           C  
HETATM    2  C2  SKD A 801     113.130  -0.237  15.033  1.00 21.22           C  
HETATM    3  C3  SKD A 801     112.700   0.302  13.634  1.00 18.73           C  
HETATM    4  C4  SKD A 801     112.544   1.830  13.657  1.00 19.66           C  
HETATM    5  C5  SKD A 801     113.750   2.505  14.374  1.00 19.16           C  
HETATM    6  C6  SKD A 801     114.159   1.669  15.635  1.00 22.34           C  
HETATM    7  C7  SKD A 801     115.249   0.596  15.401  1.00 25.01           C  
HETATM    8  C8  SKD A 801     116.066   0.184  16.659  1.00 31.87           C  
HETATM    9  C9  SKD A 801     116.843  -1.141  16.450  1.00 43.17           C  
HETATM   10  C10 SKD A 801     113.564   4.978  14.008  1.00 24.91           C  
HETATM   11  C11 SKD A 801     113.331   6.314  14.702  1.00 25.48           C  
HETATM   12  N5  SKD A 801     113.557   3.898  14.802  1.00 21.28           N  
HETATM   13  O1A SKD A 801     112.991  -2.390  16.003  1.00 19.81           O  
HETATM   14  O1B SKD A 801     111.094  -1.281  15.599  1.00 21.53           O
HETATM   15  O4  SKD A 801     112.171   2.367  12.403  1.00 20.73           O  
HETATM   16  O6  SKD A 801     113.109   0.787  15.991  1.00 21.98           O  
HETATM   17  O7  SKD A 801     114.494  -0.542  14.982  1.00 23.10           O  
HETATM   18  O8  SKD A 801     117.002   1.210  16.967  1.00 42.61           O  
HETATM   19  O9  SKD A 801     117.550  -1.588  17.603  1.00 49.39           O  
HETATM   20  O10 SKD A 801     113.753   4.939  12.793  1.00 28.49           O  
HETATM   21 H3_1 SKD A 801     111.759  -0.157  13.327  1.00  0.00           H  
HETATM   22 H3_2 SKD A 801     113.437  -0.002  12.889  1.00  0.00           H  
HETATM   23  HC4 SKD A 801     111.660   2.030  14.266  1.00  0.00           H  
HETATM   24  HC5 SKD A 801     114.604   2.525  13.693  1.00  0.00           H  
HETATM   25  HC6 SKD A 801     114.382   2.304  16.494  1.00  0.00           H  
HETATM   26  HC7 SKD A 801     115.926   0.891  14.598  1.00  0.00           H  
HETATM   27  HC8 SKD A 801     115.392   0.059  17.508  1.00  0.00           H  
HETATM   28 H9_1 SKD A 801     117.557  -1.030  15.632  1.00  0.00           H  
HETATM   29 H9_2 SKD A 801     116.157  -1.935  16.153  1.00  0.00           H  
HETATM   30 H111 SKD A 801     113.562   7.136  14.027  1.00  0.00           H  
HETATM   31 H112 SKD A 801     112.291   6.404  15.009  1.00  0.00           H  
HETATM   32 H113 SKD A 801     113.963   6.409  15.584  1.00  0.00           H  
HETATM   33  HN5 SKD A 801     113.507   4.045  15.799  1.00  0.00           H  
HETATM   34  HO4 SKD A 801     112.935   2.410  11.811  1.00  0.00           H  
HETATM   35  HO8 SKD A 801     116.589   2.087  16.891  1.00  0.00           H  
HETATM   36  HO9 SKD A 801     118.485  -1.591  17.336  1.00  0.00           H  
ENDMDL
MODEL        4
HETATM    1  C1  SKD A 801     114.630   0.346  14.057  1.00 18.33           C  
HETATM    2  C2  SKD A 801     114.816   1.127  15.334  1.00 21.22           C  
HETATM    3  C3  SKD A 801     113.959   2.400  15.575  1.00 18.73           C  
HETATM    4  C4  SKD A 801     113.562   2.576  17.056  1.00 19.66           C  
HETATM    5  C5  SKD A 801     114.594   2.017  18.087  1.00 19.16           C  
HETATM    6  C6  SKD A 801     115.397   0.806  17.480  1.00 22.34           C  
HETATM    7  C7  SKD A 801     116.674   1.176  16.685  1.00 25.01           C  
HETATM    8  C8  SKD A 801     117.765   0.101  16.435  1.00 31.87           C  
HETATM    9  C9  SKD A 801     118.964   0.631  15.594  1.00 43.17           C  
HETATM   10  C10 SKD A 801     113.663   2.378  20.410  1.00 24.91           C  
HETATM   11  C11 SKD A 801     112.881   1.680  21.515  1.00 25.48           C  
HETATM   12  N5  SKD A 801     113.966   1.610  19.351  1.00 21.28           N  
HETATM   13  O1A SKD A 801     115.163  -0.789  14.019  1.00 19.81           O  
HETATM   14  O1B SKD A 801     113.947   0.872  13.148  1.00 21.53           O
HETATM   15  O4  SKD A 801     113.163   3.899  17.338  1.00 20.73           O  
HETATM   16  O6  SKD A 801     114.662   0.240  16.409  1.00 21.98           O  
HETATM   17  O7  SKD A 801     116.158   1.494  15.400  1.00 23.10           O  
HETATM   18  O8  SKD A 801     118.290  -0.390  17.663  1.00 42.61           O  
HETATM   19  O9  SKD A 801     118.678   0.646  14.208  1.00 49.39           O  
HETATM   20  O10 SKD A 801     113.965   3.566  20.528  1.00 28.49           O  
HETATM   21 H3_1 SKD A 801     113.049   2.356  14.974  1.00  0.00           H  
HETATM   22 H3_2 SKD A 801     114.513   3.261  15.203  1.00  0.00           H  
HETATM   23  HC4 SKD A 801     112.646   1.997  17.186  1.00  0.00           H  
HETATM   24  HC5 SKD A 801     115.314   2.779  18.400  1.00  0.00           H  
HETATM   25  HC6 SKD A 801     115.627   0.059  18.240  1.00  0.00           H  
HETATM   26  HC7 SKD A 801     117.162   2.010  17.167  1.00  0.00           H  
HETATM   27  HC8 SKD A 801     117.309  -0.740  15.907  1.00  0.00           H  
HETATM   28 H9_1 SKD A 801     119.849   0.010  15.730  1.00  0.00           H  
HETATM   29 H9_2 SKD A 801     119.265   1.626  15.925  1.00  0.00           H  
HETATM   30 H111 SKD A 801     113.564   1.219  22.224  1.00  0.00           H  
HETATM   31 H112 SKD A 801     112.254   2.392  22.051  1.00  0.00           H  
HETATM   32 H113 SKD A 801     112.238   0.898  21.111  1.00  0.00           H  
HETATM   33  HN5 SKD A 801     113.621   0.661  19.370  1.00  0.00           H  
HETATM   34  HO4 SKD A 801     113.974   4.417  17.239  1.00  0.00           H  
HETATM   35  HO8 SKD A 801     118.909  -1.084  17.390  1.00  0.00           H  
HETATM   36  HO9 SKD A 801     119.493   0.730  13.696  1.00  0.00           H  
ENDMDL
MODEL        5
HETATM    1  C1  SKD A 801     113.726   0.142  12.069  1.00 18.33           C  
HETATM    2  C2  SKD A 801     113.917   1.179  13.158  1.00 21.22           C  
HETATM    3  C3  SKD A 801     112.902   2.376  13.223  1.00 18.73           C  
HETATM    4  C4  SKD A 801     112.347   2.561  14.650  1.00 19.66           C  
HETATM    5  C5  SKD A 801     113.508   2.523  15.671  1.00 19.16           C  
HETATM    6  C6  SKD A 801     114.542   1.410  15.307  1.00 22.34           C  
HETATM    7  C7  SKD A 801     115.722   1.865  14.413  1.00 25.01           C  
HETATM    8  C8  SKD A 801     117.010   1.009  14.573  1.00 31.87           C  
HETATM    9  C9  SKD A 801     118.124   1.313  13.537  1.00 43.17           C  
HETATM   10  C10 SKD A 801     112.323   1.688  17.741  1.00 24.91           C  
HETATM   11  C11 SKD A 801     112.204   1.888  19.246  1.00 25.48           C  
HETATM   12  N5  SKD A 801     113.181   2.500  17.107  1.00 21.28           N  
HETATM   13  O1A SKD A 801     112.555  -0.058  11.672  1.00 19.81           O  
HETATM   14  O1B SKD A 801     114.762  -0.390  11.604  1.00 21.53           O
HETATM   15  O4  SKD A 801     111.528   3.701  14.808  1.00 20.73           O  
HETATM   16  O6  SKD A 801     113.955   0.501  14.389  1.00 21.98           O  
HETATM   17  O7  SKD A 801     115.212   1.709  13.091  1.00 23.10           O  
HETATM   18  O8  SKD A 801     117.502   1.209  15.895  1.00 42.61           O  
HETATM   19  O9  SKD A 801     119.158   0.343  13.604  1.00 49.39           O  
HETATM   20  O10 SKD A 801     111.659   0.813  17.189  1.00 28.49           O  
HETATM   21 H3_1 SKD A 801     112.075   2.219  12.530  1.00  0.00           H  
HETATM   22 H3_2 SKD A 801     113.408   3.283  12.887  1.00  0.00           H  
HETATM   23  HC4 SKD A 801     111.680   1.719  14.834  1.00  0.00           H  
HETATM   24  HC5 SKD A 801     113.977   3.502  15.588  1.00  0.00           H  
HETATM   25  HC6 SKD A 801     114.890   0.881  16.196  1.00  0.00           H  
HETATM   26  HC7 SKD A 801     115.958   2.916  14.569  1.00  0.00           H  
HETATM   27  HC8 SKD A 801     116.740  -0.046  14.476  1.00  0.00           H  
HETATM   28 H9_1 SKD A 801     118.549   2.306  13.686  1.00  0.00           H  
HETATM   29 H9_2 SKD A 801     117.718   1.288  12.526  1.00  0.00           H  
HETATM   30 H111 SKD A 801     111.736   1.019  19.716  1.00  0.00           H  
HETATM   31 H112 SKD A 801     113.188   2.030  19.699  1.00  0.00           H  
HETATM   32 H113 SKD A 801     111.588   2.763  19.460  1.00  0.00           H  
HETATM   33  HN5 SKD A 801     113.784   3.078  17.677  1.00  0.00           H  
HETATM   34  HO4 SKD A 801     112.080   4.479  14.714  1.00  0.00           H  
HETATM   35  HO8 SKD A 801     117.541   2.158  16.072  1.00  0.00           H  
HETATM   36  HO9 SKD A 801     119.740   0.411  12.827  1.00  0.00           H  
ENDMDL
MODEL        6
HETATM    1  C1  SKD A 801     113.783   0.057  12.061  1.00 18.33           C  
HETATM    2  C2  SKD A 801     114.658   0.752  13.087  1.00 21.22           C  
HETATM    3  C3  SKD A 801     113.953   1.587  14.227  1.00 18.73           C  
HETATM    4  C4  SKD A 801     114.463   1.183  15.627  1.00 19.66           C  
HETATM    5  C5  SKD A 801     116.003   1.123  15.602  1.00 19.16           C  
HETATM    6  C6  SKD A 801     116.545   0.521  14.277  1.00 22.34           C  
HETATM    7  C7  SKD A 801     116.795   1.603  13.187  1.00 25.01           C  
HETATM    8  C8  SKD A 801     118.054   1.364  12.318  1.00 31.87           C  
HETATM    9  C9  SKD A 801     118.352   2.474  11.282  1.00 43.17           C  
HETATM   10  C10 SKD A 801     116.862  -0.570  17.273  1.00 24.91           C  
HETATM   11  C11 SKD A 801     117.767  -0.677  18.482  1.00 25.48           C  
HETATM   12  N5  SKD A 801     116.715   0.671  16.795  1.00 21.28           N  
HETATM   13  O1A SKD A 801     112.551   0.008  12.285  1.00 19.81           O  
HETATM   14  O1B SKD A 801     114.363  -0.390  11.045  1.00 21.53           O
HETATM   15  O4  SKD A 801     113.967   2.010  16.665  1.00 20.73           O  
HETATM   16  O6  SKD A 801     115.505  -0.213  13.649  1.00 21.98           O  
HETATM   17  O7  SKD A 801     115.581   1.581  12.431  1.00 23.10           O  
HETATM   18  O8  SKD A 801     119.163   1.304  13.203  1.00 42.61           O  
HETATM   19  O9  SKD A 801     117.563   2.347  10.117  1.00 49.39           O  
HETATM   20  O10 SKD A 801     116.345  -1.590  16.818  1.00 28.49           O  
HETATM   21 H3_1 SKD A 801     112.871   1.464  14.194  1.00  0.00           H  
HETATM   22 H3_2 SKD A 801     114.136   2.647  14.046  1.00  0.00           H  
HETATM   23  HC4 SKD A 801     114.072   0.188  15.843  1.00  0.00           H  
HETATM   24  HC5 SKD A 801     116.343   2.150  15.601  1.00  0.00           H  
HETATM   25  HC6 SKD A 801     117.410  -0.123  14.441  1.00  0.00           H  
HETATM   26  HC7 SKD A 801     116.895   2.602  13.615  1.00  0.00           H  
HETATM   27  HC8 SKD A 801     117.973   0.408  11.807  1.00  0.00           H  
HETATM   28 H9_1 SKD A 801     119.397   2.431  10.967  1.00  0.00           H  
HETATM   29 H9_2 SKD A 801     118.220   3.463  11.723  1.00  0.00           H  
HETATM   30 H111 SKD A 801     118.363  -1.586  18.403  1.00  0.00           H  
HETATM   31 H112 SKD A 801     118.437   0.179  18.532  1.00  0.00           H  
HETATM   32 H113 SKD A 801     117.163  -0.693  19.387  1.00  0.00           H  
HETATM   33  HN5 SKD A 801     117.171   1.422  17.291  1.00  0.00           H  
HETATM   34  HO4 SKD A 801     114.509   2.816  16.686  1.00  0.00           H  
HETATM   35  HO8 SKD A 801     119.929   1.005  12.675  1.00  0.00           H  
HETATM   36  HO9 SKD A 801     117.984   1.687   9.555  1.00  0.00           H  
ENDMDL
MODEL        7
HETATM    1  C1  SKD A 801     117.091   4.010  11.367  1.00 18.33           C  
HETATM    2  C2  SKD A 801     116.602   3.165  12.529  1.00 21.22           C  
HETATM    3  C3  SKD A 801     115.486   3.761  13.451  1.00 18.73           C  
HETATM    4  C4  SKD A 801     114.315   2.796  13.688  1.00 19.66           C  
HETATM    5  C5  SKD A 801     114.719   1.299  13.759  1.00 19.16           C  
HETATM    6  C6  SKD A 801     116.109   1.053  13.094  1.00 22.34           C  
HETATM    7  C7  SKD A 801     117.367   1.487  13.892  1.00 25.01           C  
HETATM    8  C8  SKD A 801     118.610   0.571  13.692  1.00 31.87           C  
HETATM    9  C9  SKD A 801     119.772   0.885  14.657  1.00 43.17           C  
HETATM   10  C10 SKD A 801     113.491  -0.109  12.003  1.00 24.91           C  
HETATM   11  C11 SKD A 801     112.192  -0.866  11.756  1.00 25.48           C  
HETATM   12  N5  SKD A 801     113.654   0.409  13.238  1.00 21.28           N  
HETATM   13  O1A SKD A 801     116.363   4.972  11.017  1.00 19.81           O  
HETATM   14  O1B SKD A 801     118.147   3.653  10.801  1.00 21.53           O
HETATM   15  O4  SKD A 801     113.542   3.194  14.803  1.00 20.73           O  
HETATM   16  O6  SKD A 801     116.211   1.936  11.999  1.00 21.98           O  
HETATM   17  O7  SKD A 801     117.658   2.786  13.358  1.00 23.10           O  
HETATM   18  O8  SKD A 801     118.260  -0.790  13.919  1.00 42.61           O  
HETATM   19  O9  SKD A 801     120.363   2.139  14.403  1.00 49.39           O  
HETATM   20  O10 SKD A 801     114.311  -0.026  11.092  1.00 28.49           O  
HETATM   21 H3_1 SKD A 801     115.103   4.706  13.063  1.00  0.00           H  
HETATM   22 H3_2 SKD A 801     115.942   4.009  14.403  1.00  0.00           H  
HETATM   23  HC4 SKD A 801     113.640   2.908  12.837  1.00  0.00           H  
HETATM   24  HC5 SKD A 801     114.820   0.992  14.801  1.00  0.00           H  
HETATM   25  HC6 SKD A 801     116.199   0.016  12.776  1.00  0.00           H  
HETATM   26  HC7 SKD A 801     117.145   1.568  14.957  1.00  0.00           H  
HETATM   27  HC8 SKD A 801     118.944   0.673  12.658  1.00  0.00           H  
HETATM   28 H9_1 SKD A 801     120.549   0.125  14.564  1.00  0.00           H  
HETATM   29 H9_2 SKD A 801     119.433   0.848  15.693  1.00  0.00           H  
HETATM   30 H111 SKD A 801     112.409  -1.886  11.436  1.00  0.00           H  
HETATM   31 H112 SKD A 801     111.570  -0.915  12.651  1.00  0.00           H  
HETATM   32 H113 SKD A 801     111.622  -0.376  10.965  1.00  0.00           H  
HETATM   33  HN5 SKD A 801     112.842   0.359  13.834  1.00  0.00           H  
HETATM   34  HO4 SKD A 801     114.144   3.298  15.552  1.00  0.00           H  
HETATM   35  HO8 SKD A 801     118.959  -1.360  13.559  1.00  0.00           H  
HETATM   36  HO9 SKD A 801     120.989   2.010  13.653  1.00  0.00           H  
ENDMDL
MODEL        8
HETATM    1  C1  SKD A 801     117.325   2.349  10.557  1.00 18.33           C  
HETATM    2  C2  SKD A 801     116.862   2.780  11.929  1.00 21.22           C  
HETATM    3  C3  SKD A 801     116.065   4.123  12.017  1.00 18.73           C  
HETATM    4  C4  SKD A 801     114.808   3.987  12.902  1.00 19.66           C  
HETATM    5  C5  SKD A 801     115.116   3.181  14.177  1.00 19.16           C  
HETATM    6  C6  SKD A 801     116.152   2.028  13.926  1.00 22.34           C  
HETATM    7  C7  SKD A 801     117.652   2.410  14.052  1.00 25.01           C  
HETATM    8  C8  SKD A 801     118.665   1.289  14.430  1.00 31.87           C  
HETATM    9  C9  SKD A 801     118.740   0.103  13.441  1.00 43.17           C  
HETATM   10  C10 SKD A 801     113.019   1.853  14.634  1.00 24.91           C  
HETATM   11  C11 SKD A 801     111.979   1.517  15.696  1.00 25.48           C  
HETATM   12  N5  SKD A 801     113.973   2.728  14.990  1.00 21.28           N  
HETATM   13  O1A SKD A 801     116.882   1.266  10.107  1.00 19.81           O  
HETATM   14  O1B SKD A 801     117.963   3.210   9.913  1.00 21.53           O
HETATM   15  O4  SKD A 801     114.126   5.210  13.102  1.00 20.73           O  
HETATM   16  O6  SKD A 801     116.142   1.738  12.542  1.00 21.98           O  
HETATM   17  O7  SKD A 801     117.980   2.880  12.750  1.00 23.10           O  
HETATM   18  O8  SKD A 801     119.963   1.862  14.589  1.00 42.61           O  
HETATM   19  O9  SKD A 801     117.654  -0.790  13.603  1.00 49.39           O  
HETATM   20  O10 SKD A 801     112.951   1.317  13.532  1.00 28.49           O  
HETATM   21 H3_1 SKD A 801     115.784   4.452  11.019  1.00  0.00           H  
HETATM   22 H3_2 SKD A 801     116.729   4.897  12.403  1.00  0.00           H  
HETATM   23  HC4 SKD A 801     114.049   3.404  12.403  1.00  0.00           H  
HETATM   24  HC5 SKD A 801     115.563   3.932  14.803  1.00  0.00           H  
HETATM   25  HC6 SKD A 801     115.920   1.140  14.515  1.00  0.00           H  
HETATM   26  HC7 SKD A 801     117.772   3.210  14.775  1.00  0.00           H  
HETATM   27  HC8 SKD A 801     118.383   0.902  15.411  1.00  0.00           H  
HETATM   28 H9_1 SKD A 801     119.666  -0.458  13.577  1.00  0.00           H  
HETATM   29 H9_2 SKD A 801     118.763   0.455  12.409  1.00  0.00           H  
HETATM   30 H111 SKD A 801     110.984   1.777  15.335  1.00  0.00           H  
HETATM   31 H112 SKD A 801     111.997   0.449  15.909  1.00  0.00           H  
HETATM   32 H113 SKD A 801     112.159   2.057  16.626  1.00  0.00           H  
HETATM   33  HN5 SKD A 801     114.058   2.968  15.968  1.00  0.00           H  
HETATM   34  HO4 SKD A 801     114.752   5.873  13.411  1.00  0.00           H  
HETATM   35  HO8 SKD A 801     120.473   1.739  13.768  1.00  0.00           H  
HETATM   36  HO9 SKD A 801     117.563  -1.248  12.756  1.00  0.00           H  
ENDMDL
MODEL        9
HETATM    1  C1  SKD A 801     115.563  -1.190  16.044  1.00 18.33           C  
HETATM    2  C2  SKD A 801     115.994  -0.437  14.816  1.00 21.22           C  
HETATM    3  C3  SKD A 801     115.163  -0.580  13.507  1.00 18.73           C  
HETATM    4  C4  SKD A 801     115.110   0.704  12.666  1.00 19.66           C  
HETATM    5  C5  SKD A 801     116.393   1.552  12.799  1.00 19.16           C  
HETATM    6  C6  SKD A 801     116.981   1.462  14.237  1.00 22.34           C  
HETATM    7  C7  SKD A 801     118.078   0.383  14.325  1.00 25.01           C  
HETATM    8  C8  SKD A 801     119.140   0.510  15.440  1.00 31.87           C  
HETATM    9  C9  SKD A 801     120.165   1.611  15.173  1.00 43.17           C  
HETATM   10  C10 SKD A 801     115.580   3.931  12.803  1.00 24.91           C  
HETATM   11  C11 SKD A 801     115.806   5.271  12.133  1.00 25.48           C  
HETATM   12  N5  SKD A 801     116.363   2.944  12.344  1.00 21.28           N  
HETATM   13  O1A SKD A 801     114.452  -1.764  16.001  1.00 19.81           O  
HETATM   14  O1B SKD A 801     116.389  -1.311  16.988  1.00 21.53           O
HETATM   15  O4  SKD A 801     114.763   0.410  11.327  1.00 20.73           O  
HETATM   16  O6  SKD A 801     116.059   0.907  15.150  1.00 21.98           O  
HETATM   17  O7  SKD A 801     117.321  -0.790  14.554  1.00 23.10           O  
HETATM   18  O8  SKD A 801     118.563   0.635  16.737  1.00 42.61           O  
HETATM   19  O9  SKD A 801     119.563   2.810  14.803  1.00 49.39           O  
HETATM   20  O10 SKD A 801     114.701   3.795  13.647  1.00 28.49           O  
HETATM   21 H3_1 SKD A 801     114.124  -0.790  13.754  1.00  0.00           H  
HETATM   22 H3_2 SKD A 801     115.563  -1.408  12.924  1.00  0.00           H  
HETATM   23  HC4 SKD A 801     114.285   1.309  13.042  1.00  0.00           H  
HETATM   24  HC5 SKD A 801     117.096   1.119  12.085  1.00  0.00           H  
HETATM   25  HC6 SKD A 801     117.249   2.437  14.634  1.00  0.00           H  
HETATM   26  HC7 SKD A 801     118.602   0.274  13.373  1.00  0.00           H  
HETATM   27  HC8 SKD A 801     119.736  -0.390  15.418  1.00  0.00           H  
HETATM   28 H9_1 SKD A 801     120.856   1.298  14.402  1.00  0.00           H  
HETATM   29 H9_2 SKD A 801     120.763   1.854  16.026  1.00  0.00           H  
HETATM   30 H111 SKD A 801     114.843   5.728  11.906  1.00  0.00           H  
HETATM   31 H112 SKD A 801     116.362   5.926  12.801  1.00  0.00           H  
HETATM   32 H113 SKD A 801     116.367   5.176  11.203  1.00  0.00           H  
HETATM   33  HN5 SKD A 801     117.154   3.221  11.782  1.00  0.00           H  
HETATM   34  HO4 SKD A 801     114.012   0.964  11.078  1.00  0.00           H  
HETATM   35  HO8 SKD A 801     117.785   0.056  16.762  1.00  0.00           H  
HETATM   36  HO9 SKD A 801     119.389   2.765  13.857  1.00  0.00           H  
ENDMDL
MODEL       10
HETATM    1  C1  SKD A 801     117.244  -0.694  17.744  1.00 18.33           C  
HETATM    2  C2  SKD A 801     116.559   0.025  16.602  1.00 21.22           C  
HETATM    3  C3  SKD A 801     115.012   0.171  16.734  1.00 18.73           C  
HETATM    4  C4  SKD A 801     114.488   1.528  16.238  1.00 19.66           C  
HETATM    5  C5  SKD A 801     115.175   1.907  14.919  1.00 19.16           C  
HETATM    6  C6  SKD A 801     116.711   1.600  15.015  1.00 22.34           C  
HETATM    7  C7  SKD A 801     117.021   0.260  14.351  1.00 25.01           C  
HETATM    8  C8  SKD A 801     118.393   0.133  13.657  1.00 31.87           C  
HETATM    9  C9  SKD A 801     119.634   0.443  14.516  1.00 43.17           C  
HETATM   10  C10 SKD A 801     115.335   3.687  13.203  1.00 24.91           C  
HETATM   11  C11 SKD A 801     115.037   5.133  12.854  1.00 25.48           C  
HETATM   12  N5  SKD A 801     114.914   3.251  14.402  1.00 21.28           N  
HETATM   13  O1A SKD A 801     118.185  -0.148  18.376  1.00 19.81           O  
HETATM   14  O1B SKD A 801     116.763  -1.824  18.003  1.00 21.53           O
HETATM   15  O4  SKD A 801     113.077   1.580  16.166  1.00 20.73           O  
HETATM   16  O6  SKD A 801     117.129   1.267  16.340  1.00 21.98           O  
HETATM   17  O7  SKD A 801     116.875  -0.666  15.433  1.00 23.10           O  
HETATM   18  O8  SKD A 801     118.363  -1.190  13.203  1.00 42.61           O  
HETATM   19  O9  SKD A 801     119.963   1.816  14.403  1.00 49.39           O  
HETATM   20  O10 SKD A 801     115.963   2.991  12.403  1.00 28.49           O  
HETATM   21 H3_1 SKD A 801     114.763   0.123  17.789  1.00  0.00           H  
HETATM   22 H3_2 SKD A 801     114.528  -0.660  16.221  1.00  0.00           H  
HETATM   23  HC4 SKD A 801     114.743   2.256  17.007  1.00  0.00           H  
HETATM   24  HC5 SKD A 801     114.697   1.274  14.167  1.00  0.00           H  
HETATM   25  HC6 SKD A 801     117.332   2.410  14.630  1.00  0.00           H  
HETATM   26  HC7 SKD A 801     116.269   0.016  13.597  1.00  0.00           H  
HETATM   27  HC8 SKD A 801     118.409   0.761  12.763  1.00  0.00           H  
HETATM   28 H9_1 SKD A 801     120.493  -0.131  14.163  1.00  0.00           H  
HETATM   29 H9_2 SKD A 801     119.488   0.154  15.557  1.00  0.00           H  
HETATM   30 H111 SKD A 801     115.963   5.610  12.536  1.00  0.00           H  
HETATM   31 H112 SKD A 801     114.320   5.186  12.035  1.00  0.00           H  
HETATM   32 H113 SKD A 801     114.634   5.677  13.707  1.00  0.00           H  
HETATM   33  HN5 SKD A 801     114.801   3.949  15.128  1.00  0.00           H  
HETATM   34  HO4 SKD A 801     112.844   2.343  15.632  1.00  0.00           H  
HETATM   35  HO8 SKD A 801     119.232  -1.642  13.203  1.00  0.00           H  
HETATM   36  HO9 SKD A 801     120.609   1.884  13.676  1.00  0.00           H  
ENDMDL
MODEL       11
HETATM    1  C1  SKD A 801     116.953  -0.814  17.586  1.00 18.33           C  
HETATM    2  C2  SKD A 801     116.219  -0.284  16.362  1.00 21.22           C  
HETATM    3  C3  SKD A 801     114.972  -1.078  15.812  1.00 18.73           C  
HETATM    4  C4  SKD A 801     113.751  -0.160  15.691  1.00 19.66           C  
HETATM    5  C5  SKD A 801     114.118   1.136  14.923  1.00 19.16           C  
HETATM    6  C6  SKD A 801     115.572   1.567  15.281  1.00 22.34           C  
HETATM    7  C7  SKD A 801     116.758   0.928  14.517  1.00 25.01           C  
HETATM    8  C8  SKD A 801     117.979   1.874  14.455  1.00 31.87           C  
HETATM    9  C9  SKD A 801     119.336   1.188  14.208  1.00 43.17           C  
HETATM   10  C10 SKD A 801     111.956   2.408  14.883  1.00 24.91           C  
HETATM   11  C11 SKD A 801     111.265   3.697  15.307  1.00 25.48           C  
HETATM   12  N5  SKD A 801     113.249   2.285  15.219  1.00 21.28           N  
HETATM   13  O1A SKD A 801     117.786  -0.081  18.178  1.00 19.81           O  
HETATM   14  O1B SKD A 801     116.677  -1.990  17.923  1.00 21.53           O
HETATM   15  O4  SKD A 801     112.593  -0.799  15.202  1.00 20.73           O  
HETATM   16  O6  SKD A 801     115.883   1.062  16.573  1.00 21.98           O  
HETATM   17  O7  SKD A 801     117.126  -0.191  15.321  1.00 23.10           O  
HETATM   18  O8  SKD A 801     117.762   2.810  13.410  1.00 42.61           O  
HETATM   19  O9  SKD A 801     120.363   2.140  14.403  1.00 49.39           O  
HETATM   20  O10 SKD A 801     111.327   1.542  14.278  1.00 28.49           O  
HETATM   21 H3_1 SKD A 801     114.745  -1.960  16.403  1.00  0.00           H  
HETATM   22 H3_2 SKD A 801     115.200  -1.452  14.817  1.00  0.00           H  
HETATM   23  HC4 SKD A 801     113.468   0.120  16.708  1.00  0.00           H  
HETATM   24  HC5 SKD A 801     114.062   0.970  13.844  1.00  0.00           H  
HETATM   25  HC6 SKD A 801     115.656   2.646  15.203  1.00  0.00           H  
HETATM   26  HC7 SKD A 801     116.477   0.585  13.519  1.00  0.00           H  
HETATM   27  HC8 SKD A 801     118.052   2.410  15.404  1.00  0.00           H  
HETATM   28 H9_1 SKD A 801     119.397   0.770  13.203  1.00  0.00           H  
HETATM   29 H9_2 SKD A 801     119.509   0.366  14.904  1.00  0.00           H  
HETATM   30 H111 SKD A 801     110.485   3.962  14.595  1.00  0.00           H  
HETATM   31 H112 SKD A 801     110.801   3.565  16.285  1.00  0.00           H  
HETATM   32 H113 SKD A 801     111.972   4.524  15.367  1.00  0.00           H  
HETATM   33  HN5 SKD A 801     113.693   3.042  15.723  1.00  0.00           H  
HETATM   34  HO4 SKD A 801     112.001  -0.109  14.867  1.00  0.00           H  
HETATM   35  HO8 SKD A 801     118.628   3.144  13.156  1.00  0.00           H  
HETATM   36  HO9 SKD A 801     121.057   1.961  13.727  1.00  0.00           H  
ENDMDL
MODEL       12
HETATM    1  C1  SKD A 801     119.560   1.291  14.782  1.00 18.33           C  
HETATM    2  C2  SKD A 801     118.127   1.180  14.305  1.00 21.22           C  
HETATM    3  C3  SKD A 801     117.350  -0.158  14.567  1.00 18.73           C  
HETATM    4  C4  SKD A 801     115.991   0.120  15.223  1.00 19.66           C  
HETATM    5  C5  SKD A 801     115.242   1.314  14.568  1.00 19.16           C  
HETATM    6  C6  SKD A 801     116.247   2.380  14.024  1.00 22.34           C  
HETATM    7  C7  SKD A 801     116.911   2.162  12.636  1.00 25.01           C  
HETATM    8  C8  SKD A 801     117.431   3.464  11.967  1.00 31.87           C  
HETATM    9  C9  SKD A 801     118.446   3.253  10.809  1.00 43.17           C  
HETATM   10  C10 SKD A 801     113.213   1.540  16.022  1.00 24.91           C  
HETATM   11  C11 SKD A 801     112.492   2.432  17.024  1.00 25.48           C  
HETATM   12  N5  SKD A 801     114.363   2.010  15.518  1.00 21.28           N  
HETATM   13  O1A SKD A 801     120.203   0.220  14.803  1.00 19.81           O 
HETATM   14  O1B SKD A 801     119.963   2.409  15.201  1.00 21.53           O
HETATM   15  O4  SKD A 801     115.163  -1.007  15.439  1.00 20.73           O  
HETATM   16  O6  SKD A 801     117.414   2.278  14.803  1.00 21.98           O  
HETATM   17  O7  SKD A 801     118.086   1.419  12.942  1.00 23.10           O  
HETATM   18  O8  SKD A 801     116.364   4.313  11.560  1.00 42.61           O  
HETATM   19  O9  SKD A 801     117.957   2.460   9.742  1.00 49.39           O  
HETATM   20  O10 SKD A 801     112.751   0.436  15.738  1.00 28.49           O  
HETATM   21 H3_1 SKD A 801     117.938  -0.812  15.209  1.00  0.00           H  
HETATM   22 H3_2 SKD A 801     117.227  -0.694  13.623  1.00  0.00           H  
HETATM   23  HC4 SKD A 801     116.239   0.420  16.245  1.00  0.00           H  
HETATM   24  HC5 SKD A 801     114.620   0.976  13.736  1.00  0.00           H  
HETATM   25  HC6 SKD A 801     115.834   3.387  14.095  1.00  0.00           H  
HETATM   26  HC7 SKD A 801     116.270   1.598  11.958  1.00  0.00           H  
HETATM   27  HC8 SKD A 801     117.961   4.015  12.742  1.00  0.00           H  
HETATM   28 H9_1 SKD A 801     119.343   2.760  11.188  1.00  0.00           H  
HETATM   29 H9_2 SKD A 801     118.762   4.212  10.401  1.00  0.00           H  
HETATM   30 H111 SKD A 801     111.488   2.663  16.666  1.00  0.00           H  
HETATM   31 H112 SKD A 801     112.408   1.919  17.982  1.00  0.00           H  
HETATM   32 H113 SKD A 801     113.026   3.370  17.183  1.00  0.00           H  
HETATM   33  HN5 SKD A 801     114.780   2.838  15.946  1.00  0.00           H  
HETATM   34  HO4 SKD A 801     114.272  -0.663  15.602  1.00  0.00           H  
HETATM   35  HO8 SKD A 801     115.880   4.599  12.339  1.00  0.00           H  
HETATM   36  HO9 SKD A 801     118.719   2.134   9.242  1.00  0.00           H  
ENDMDL
MODEL       13
HETATM    1  C1  SKD A 801     119.163   1.728  15.690  1.00 18.33           C  
HETATM    2  C2  SKD A 801     118.097   0.998  14.923  1.00 21.22           C  
HETATM    3  C3  SKD A 801     117.584  -0.373  15.506  1.00 18.73           C  
HETATM    4  C4  SKD A 801     116.056  -0.381  15.624  1.00 19.66           C  
HETATM    5  C5  SKD A 801     115.446   0.040  14.268  1.00 19.16           C  
HETATM    6  C6  SKD A 801     116.244   1.258  13.688  1.00 22.34           C  
HETATM    7  C7  SKD A 801     117.413   0.873  12.754  1.00 25.01           C  
HETATM    8  C8  SKD A 801     117.597   1.796  11.517  1.00 31.87           C  
HETATM    9  C9  SKD A 801     118.153   3.203  11.794  1.00 43.17           C  
HETATM   10  C10 SKD A 801     113.252   0.410  13.167  1.00 24.91           C  
HETATM   11  C11 SKD A 801     111.798   0.824  13.347  1.00 25.48           C  
HETATM   12  N5  SKD A 801     114.005   0.321  14.278  1.00 21.28           N  
HETATM   13  O1A SKD A 801     119.563   1.212  16.763  1.00 19.81           O  
HETATM   14  O1B SKD A 801     119.563   2.810  15.203  1.00 21.53           O
HETATM   15  O4  SKD A 801     115.563  -1.590  16.169  1.00 20.73           O  
HETATM   16  O6  SKD A 801     117.012   1.865  14.715  1.00 21.98           O  
HETATM   17  O7  SKD A 801     118.544   0.807  13.616  1.00 23.10           O  
HETATM   18  O8  SKD A 801     118.363   1.168  10.510  1.00 42.61           O  
HETATM   19  O9  SKD A 801     117.163   4.010  12.403  1.00 49.39           O  
HETATM   20  O10 SKD A 801     113.686   0.167  12.042  1.00 28.49           O  
HETATM   21 H3_1 SKD A 801     117.995  -0.563  16.495  1.00  0.00           H  
HETATM   22 H3_2 SKD A 801     117.937  -1.181  14.861  1.00  0.00           H  
HETATM   23  HC4 SKD A 801     115.773   0.368  16.367  1.00  0.00           H  
HETATM   24  HC5 SKD A 801     115.563  -0.819  13.604  1.00  0.00           H  
HETATM   25  HC6 SKD A 801     115.586   1.998  13.232  1.00  0.00           H  
HETATM   26  HC7 SKD A 801     117.279  -0.133  12.403  1.00  0.00           H  
HETATM   27  HC8 SKD A 801     116.619   1.908  11.052  1.00  0.00           H  
HETATM   28 H9_1 SKD A 801     118.451   3.683  10.860  1.00  0.00           H  
HETATM   29 H9_2 SKD A 801     119.055   3.146  12.403  1.00  0.00           H  
HETATM   30 H111 SKD A 801     111.602   1.737  12.783  1.00  0.00           H  
HETATM   31 H112 SKD A 801     111.139   0.041  12.971  1.00  0.00           H  
HETATM   32 H113 SKD A 801     111.554   1.007  14.394  1.00  0.00           H  
HETATM   33  HN5 SKD A 801     113.621   0.659  15.148  1.00  0.00           H  
HETATM   34  HO4 SKD A 801     115.797  -2.293  15.560  1.00  0.00           H  
HETATM   35  HO8 SKD A 801     119.245   0.908  10.850  1.00  0.00           H  
HETATM   36  HO9 SKD A 801     117.113   3.753  13.331  1.00  0.00           H  
ENDMDL
MODEL       14
HETATM    1  C1  SKD A 801     117.436   2.463  12.150  1.00 18.33           C  
HETATM    2  C2  SKD A 801     117.318   1.503  13.312  1.00 21.22           C  
HETATM    3  C3  SKD A 801     118.607   0.952  14.018  1.00 18.73           C  
HETATM    4  C4  SKD A 801     118.481   1.018  15.557  1.00 19.66           C  
HETATM    5  C5  SKD A 801     117.070   0.619  16.069  1.00 19.16           C  
HETATM    6  C6  SKD A 801     115.969   1.045  15.045  1.00 22.34           C  
HETATM    7  C7  SKD A 801     115.660   0.043  13.905  1.00 25.01           C  
HETATM    8  C8  SKD A 801     114.232   0.150  13.307  1.00 31.87           C  
HETATM    9  C9  SKD A 801     114.005  -0.669  12.003  1.00 43.17           C  
HETATM   10  C10 SKD A 801     116.982   0.711  18.583  1.00 24.91           C  
HETATM   11  C11 SKD A 801     116.538   1.563  19.766  1.00 25.48           C  
HETATM   12  N5  SKD A 801     116.708   1.210  17.366  1.00 21.28           N  
HETATM   13  O1A SKD A 801     118.577   2.853  11.828  1.00 19.81           O  
HETATM   14  O1B SKD A 801     116.363   2.813  11.603  1.00 21.53           O
HETATM   15  O4  SKD A 801     119.541   0.410  16.272  1.00 20.73           O  
HETATM   16  O6  SKD A 801     116.468   2.102  14.253  1.00 21.98           O  
HETATM   17  O7  SKD A 801     116.571   0.410  12.885  1.00 23.10           O  
HETATM   18  O8  SKD A 801     113.334  -0.314  14.307  1.00 42.61           O  
HETATM   19  O9  SKD A 801     114.365   0.010  10.821  1.00 49.39           O  
HETATM   20  O10 SKD A 801     117.563  -0.360  18.790  1.00 28.49           O  
HETATM   21 H3_1 SKD A 801     119.488   1.513  13.700  1.00  0.00           H  
HETATM   22 H3_2 SKD A 801     118.781  -0.073  13.684  1.00  0.00           H  
HETATM   23  HC4 SKD A 801     118.606   2.072  15.812  1.00  0.00           H  
HETATM   24  HC5 SKD A 801     117.007  -0.465  16.181  1.00  0.00           H  
HETATM   25  HC6 SKD A 801     115.050   1.356  15.547  1.00  0.00           H  
HETATM   26  HC7 SKD A 801     115.865  -0.981  14.214  1.00  0.00           H  
HETATM   27  HC8 SKD A 801     114.011   1.202  13.112  1.00  0.00           H  
HETATM   28 H9_1 SKD A 801     112.959  -0.965  11.905  1.00  0.00           H  
HETATM   29 H9_2 SKD A 801     114.586  -1.590  12.003  1.00  0.00           H  
HETATM   30 H111 SKD A 801     117.298   1.561  20.547  1.00  0.00           H  
HETATM   31 H112 SKD A 801     116.363   2.597  19.465  1.00  0.00           H  
HETATM   32 H113 SKD A 801     115.614   1.168  20.188  1.00  0.00           H  
HETATM   33  HN5 SKD A 801     116.363   2.169  17.301  1.00  0.00           H  
HETATM   34  HO4 SKD A 801     119.563  -0.537  16.075  1.00  0.00           H  
HETATM   35  HO8 SKD A 801     112.435  -0.240  13.972  1.00  0.00           H  
HETATM   36  HO9 SKD A 801     113.963   0.888  10.802  1.00  0.00           H  
ENDMDL
MODEL       15
HETATM    1  C1  SKD A 801     111.260   0.994  16.647  1.00 18.33           C  
HETATM    2  C2  SKD A 801     112.000   1.283  15.351  1.00 21.22           C  
HETATM    3  C3  SKD A 801     112.692   2.681  15.174  1.00 18.73           C  
HETATM    4  C4  SKD A 801     114.136   2.534  14.669  1.00 19.66           C  
HETATM    5  C5  SKD A 801     114.265   1.489  13.537  1.00 19.16           C  
HETATM    6  C6  SKD A 801     113.266   0.314  13.766  1.00 22.34           C  
HETATM    7  C7  SKD A 801     111.841   0.536  13.195  1.00 25.01           C  
HETATM    8  C8  SKD A 801     111.053  -0.722  12.733  1.00 31.87           C  
HETATM    9  C9  SKD A 801     111.414  -1.175  11.303  1.00 43.17           C  
HETATM   10  C10 SKD A 801     116.571   1.469  12.564  1.00 24.91           C  
HETATM   11  C11 SKD A 801     117.955   0.829  12.618  1.00 25.48           C  
HETATM   12  N5  SKD A 801     115.624   0.944  13.361  1.00 21.28           N  
HETATM   13  O1A SKD A 801     111.463   1.767  17.612  1.00 19.81           O  
HETATM   14  O1B SKD A 801     110.483   0.010  16.655  1.00 21.53           O
HETATM   15  O4  SKD A 801     114.763   3.768  14.403  1.00 20.73           O  
HETATM   16  O6  SKD A 801     112.928   0.246  15.142  1.00 21.98           O  
HETATM   17  O7  SKD A 801     111.124   1.121  14.278  1.00 23.10           O  
HETATM   18  O8  SKD A 801     111.163  -1.826  13.623  1.00 42.61           O  
HETATM   19  O9  SKD A 801     112.763  -1.590  11.203  1.00 49.39           O  
HETATM   20  O10 SKD A 801     116.363   2.410  11.800  1.00 28.49           O  
HETATM   21 H3_1 SKD A 801     112.698   3.236  16.111  1.00  0.00           H  
HETATM   22 H3_2 SKD A 801     112.109   3.282  14.475  1.00  0.00           H  
HETATM   23  HC4 SKD A 801     114.703   2.152  15.521  1.00  0.00           H  
HETATM   24  HC5 SKD A 801     113.983   1.955  12.592  1.00  0.00           H  
HETATM   25  HC6 SKD A 801     113.686  -0.628  13.423  1.00  0.00           H  
HETATM   26  HC7 SKD A 801     111.853   1.259  12.377  1.00  0.00           H  
HETATM   27  HC8 SKD A 801     109.995  -0.452  12.716  1.00  0.00           H  
HETATM   28 H9_1 SKD A 801     111.257  -0.359  10.596  1.00  0.00           H  
HETATM   29 H9_2 SKD A 801     110.765  -1.990  10.988  1.00  0.00           H  
HETATM   30 H111 SKD A 801     118.325   0.630  11.611  1.00  0.00           H  
HETATM   31 H112 SKD A 801     118.665   1.501  13.100  1.00  0.00           H  
HETATM   32 H113 SKD A 801     117.951  -0.115  13.163  1.00  0.00           H  
HETATM   33  HN5 SKD A 801     115.917   0.250  14.030  1.00  0.00           H  
HETATM   34  HO4 SKD A 801     115.211   4.010  15.238  1.00  0.00           H  
HETATM   35  HO8 SKD A 801     112.082  -2.109  13.661  1.00  0.00           H  
HETATM   36  HO9 SKD A 801     112.906  -2.358  11.771  1.00  0.00           H  
ENDMDL
MODEL       16
HETATM    1  C1  SKD A 801     112.159  -1.677  15.831  1.00 18.33           C  
HETATM    2  C2  SKD A 801     113.083  -0.505  15.569  1.00 21.22           C  
HETATM    3  C3  SKD A 801     113.189   0.605  16.664  1.00 18.73           C  
HETATM    4  C4  SKD A 801     114.658   0.943  16.976  1.00 19.66           C  
HETATM    5  C5  SKD A 801     115.485   1.125  15.665  1.00 19.16           C  
HETATM    6  C6  SKD A 801     115.000   0.118  14.563  1.00 22.34           C  
HETATM    7  C7  SKD A 801     113.805   0.587  13.692  1.00 25.01           C  
HETATM    8  C8  SKD A 801     113.688  -0.033  12.274  1.00 31.87           C  
HETATM    9  C9  SKD A 801     112.335   0.244  11.565  1.00 43.17           C  
HETATM   10  C10 SKD A 801     117.827   0.777  16.692  1.00 24.91           C  
HETATM   11  C11 SKD A 801     119.301   0.957  16.348  1.00 25.48           C  
HETATM   12  N5  SKD A 801     116.964   1.092  15.707  1.00 21.28           N  
HETATM   13  O1A SKD A 801     112.681  -2.805  16.003  1.00 19.81           O  
HETATM   14  O1B SKD A 801     110.939  -1.410  15.930  1.00 21.53           O
HETATM   15  O4  SKD A 801     114.763   2.010  17.900  1.00 20.73           O  
HETATM   16  O6  SKD A 801     114.362  -0.972  15.202  1.00 21.98           O  
HETATM   17  O7  SKD A 801     112.670   0.106  14.395  1.00 23.10           O  
HETATM   18  O8  SKD A 801     114.763   0.408  11.466  1.00 42.61           O  
HETATM   19  O9  SKD A 801     111.963   1.610  11.602  1.00 49.39           O  
HETATM   20  O10 SKD A 801     117.527   0.365  17.814  1.00 28.49           O  
HETATM   21 H3_1 SKD A 801     112.665   0.310  17.573  1.00  0.00           H  
HETATM   22 H3_2 SKD A 801     112.669   1.498  16.313  1.00  0.00           H  
HETATM   23  HC4 SKD A 801     115.091   0.091  17.500  1.00  0.00           H  
HETATM   24  HC5 SKD A 801     115.288   2.139  15.313  1.00  0.00           H  
HETATM   25  HC6 SKD A 801     115.824  -0.232  13.937  1.00  0.00           H  
HETATM   26  HC7 SKD A 801     113.765   1.676  13.627  1.00  0.00           H  
HETATM   27  HC8 SKD A 801     113.788  -1.114  12.340  1.00  0.00           H  
HETATM   28 H9_1 SKD A 801     111.540  -0.318  12.057  1.00  0.00           H  
HETATM   29 H9_2 SKD A 801     112.363  -0.085  10.525  1.00  0.00           H  
HETATM   30 H111 SKD A 801     119.898   0.166  16.800  1.00  0.00           H  
HETATM   31 H112 SKD A 801     119.470   0.927  15.270  1.00  0.00           H  
HETATM   32 H113 SKD A 801     119.656   1.915  16.728  1.00  0.00           H  
HETATM   33  HN5 SKD A 801     117.399   1.447  14.868  1.00  0.00           H  
HETATM   34  HO4 SKD A 801     115.376   2.674  17.528  1.00  0.00           H  
HETATM   35  HO8 SKD A 801     114.463   0.424  10.552  1.00  0.00           H  
HETATM   36  HO9 SKD A 801     112.647   2.126  11.148  1.00  0.00           H  
ENDMDL
MODEL       17
HETATM    1  C1  SKD A 801     112.099  -0.454  14.250  1.00 18.33           C  
HETATM    2  C2  SKD A 801     113.362   0.199  14.792  1.00 21.22           C  
HETATM    3  C3  SKD A 801     114.100  -0.502  15.975  1.00 18.73           C  
HETATM    4  C4  SKD A 801     115.632  -0.487  15.802  1.00 19.66           C  
HETATM    5  C5  SKD A 801     116.136   0.891  15.305  1.00 19.16           C  
HETATM    6  C6  SKD A 801     115.140   1.460  14.239  1.00 22.34           C  
HETATM    7  C7  SKD A 801     114.042   2.385  14.818  1.00 25.01           C  
HETATM    8  C8  SKD A 801     113.447   3.452  13.864  1.00 31.87           C  
HETATM    9  C9  SKD A 801     114.494   4.462  13.332  1.00 43.17           C  
HETATM   10  C10 SKD A 801     118.635   0.810  15.457  1.00 24.91           C  
HETATM   11  C11 SKD A 801     119.934   0.824  14.660  1.00 25.48           C  
HETATM   12  N5  SKD A 801     117.498   0.891  14.746  1.00 21.28           N  
HETATM   13  O1A SKD A 801     111.526  -1.274  15.007  1.00 19.81           O  
HETATM   14  O1B SKD A 801     111.734  -0.151  13.090  1.00 21.53           O
HETATM   15  O4  SKD A 801     116.363  -1.016  16.899  1.00 20.73           O
HETATM   16  O6  SKD A 801     114.284   0.432  13.754  1.00 21.98           O  
HETATM   17  O7  SKD A 801     113.009   1.486  15.197  1.00 23.10           O  
HETATM   18  O8  SKD A 801     112.763   2.810  12.803  1.00 42.61           O  
HETATM   19  O9  SKD A 801     113.894   5.592  12.722  1.00 49.39           O  
HETATM   20  O10 SKD A 801     118.664   0.710  16.686  1.00 28.49           O  
HETATM   21 H3_1 SKD A 801     113.770  -1.540  16.034  1.00  0.00           H  
HETATM   22 H3_2 SKD A 801     113.807   0.010  16.889  1.00  0.00           H  
HETATM   23  HC4 SKD A 801     115.856  -1.190  15.000  1.00  0.00           H  
HETATM   24  HC5 SKD A 801     116.164   1.592  16.145  1.00  0.00           H  
HETATM   25  HC6 SKD A 801     115.667   1.931  13.410  1.00  0.00           H  
HETATM   26  HC7 SKD A 801     114.363   2.881  15.728  1.00  0.00           H  
HETATM   27  HC8 SKD A 801     112.689   4.004  14.422  1.00  0.00           H  
HETATM   28 H9_1 SKD A 801     115.173   4.003  12.613  1.00  0.00           H  
HETATM   29 H9_2 SKD A 801     115.111   4.810  14.160  1.00  0.00           H  
HETATM   30 H111 SKD A 801     120.426  -0.145  14.731  1.00  0.00           H  
HETATM   31 H112 SKD A 801     119.762   1.027  13.603  1.00  0.00           H  
HETATM   32 H113 SKD A 801     120.613   1.588  15.038  1.00  0.00           H  
HETATM   33  HN5 SKD A 801     117.579   0.924  13.739  1.00  0.00           H  
HETATM   34  HO4 SKD A 801     117.239  -0.603  16.857  1.00  0.00           H  
HETATM   35  HO8 SKD A 801     113.275   2.816  11.978  1.00  0.00           H  
HETATM   36  HO9 SKD A 801     114.493   6.350  12.802  1.00  0.00           H  
ENDMDL
MODEL       18
HETATM    1  C1  SKD A 801     113.881  -0.542  15.438  1.00 18.33           C  
HETATM    2  C2  SKD A 801     114.677   0.717  15.199  1.00 21.22           C  
HETATM    3  C3  SKD A 801     116.025   0.863  15.993  1.00 18.73           C  
HETATM    4  C4  SKD A 801     117.213   1.236  15.080  1.00 19.66           C  
HETATM    5  C5  SKD A 801     116.843   2.270  13.986  1.00 19.16           C  
HETATM    6  C6  SKD A 801     115.330   2.175  13.633  1.00 22.34           C  
HETATM    7  C7  SKD A 801     114.329   2.879  14.582  1.00 25.01           C  
HETATM    8  C8  SKD A 801     113.154   3.588  13.878  1.00 31.87           C  
HETATM    9  C9  SKD A 801     113.518   5.048  13.452  1.00 43.17           C  
HETATM   10  C10 SKD A 801     117.569   1.984  11.516  1.00 24.91           C  
HETATM   11  C11 SKD A 801     118.763   2.153  10.588  1.00 25.48           C  
HETATM   12  N5  SKD A 801     117.762   2.295  12.817  1.00 21.28           N  
HETATM   13  O1A SKD A 801     114.548  -1.590  15.616  1.00 19.81           O  
HETATM   14  O1B SKD A 801     112.630  -0.463  15.482  1.00 21.53           O
HETATM   15  O4  SKD A 801     118.362   1.610  15.822  1.00 20.73           O  
HETATM   16  O6  SKD A 801     114.900   0.836  13.819  1.00 21.98           O  
HETATM   17  O7  SKD A 801     113.888   1.842  15.450  1.00 23.10           O  
HETATM   18  O8  SKD A 801     112.637   2.810  12.808  1.00 42.61           O  
HETATM   19  O9  SKD A 801     114.741   5.210  12.754  1.00 49.39           O  
HETATM   20  O10 SKD A 801     116.506   1.609  11.029  1.00 28.49           O  
HETATM   21 H3_1 SKD A 801     116.266  -0.058  16.524  1.00  0.00           H  
HETATM   22 H3_2 SKD A 801     115.885   1.610  16.774  1.00  0.00           H  
HETATM   23  HC4 SKD A 801     117.510   0.319  14.565  1.00  0.00           H  
HETATM   24  HC5 SKD A 801     116.989   3.257  14.403  1.00  0.00           H  
HETATM   25  HC6 SKD A 801     115.137   2.539  12.635  1.00  0.00           H  
HETATM   26  HC7 SKD A 801     114.763   3.644  15.203  1.00  0.00           H  
HETATM   27  HC8 SKD A 801     112.336   3.666  14.597  1.00  0.00           H  
HETATM   28 H9_1 SKD A 801     113.592   5.669  14.345  1.00  0.00           H  
HETATM   29 H9_2 SKD A 801     112.763   5.492  12.819  1.00  0.00           H  
HETATM   30 H111 SKD A 801     118.956   1.227  10.043  1.00  0.00           H  
HETATM   31 H112 SKD A 801     118.576   2.939   9.857  1.00  0.00           H  
HETATM   32 H113 SKD A 801     119.662   2.410  11.141  1.00  0.00           H  
HETATM   33  HN5 SKD A 801     118.725   2.476  13.059  1.00  0.00           H  
HETATM   34  HO4 SKD A 801     118.157   2.430  16.291  1.00  0.00           H  
HETATM   35  HO8 SKD A 801     113.263   2.810  12.070  1.00  0.00           H  
HETATM   36  HO9 SKD A 801     114.992   6.146  12.802  1.00  0.00           H  
ENDMDL
MODEL       19
HETATM    1  C1  SKD A 801     117.473  -0.790  17.721  1.00 18.33           C  
HETATM    2  C2  SKD A 801     117.529   0.174  16.552  1.00 21.22           C  
HETATM    3  C3  SKD A 801     118.832   1.019  16.388  1.00 18.73           C  
HETATM    4  C4  SKD A 801     119.291   1.100  14.920  1.00 19.66           C  
HETATM    5  C5  SKD A 801     118.095   1.388  13.980  1.00 19.16           C  
HETATM    6  C6  SKD A 801     116.850   0.551  14.439  1.00 22.34           C  
HETATM    7  C7  SKD A 801     115.927   1.347  15.392  1.00 25.01           C  
HETATM    8  C8  SKD A 801     114.396   1.052  15.412  1.00 31.87           C  
HETATM    9  C9  SKD A 801     113.572   2.239  14.858  1.00 43.17           C  
HETATM   10  C10 SKD A 801     117.544   1.610  11.530  1.00 24.91           C  
HETATM   11  C11 SKD A 801     118.096   1.436  10.120  1.00 25.48           C  
HETATM   12  N5  SKD A 801     118.363   1.259  12.537  1.00 21.28           N  
HETATM   13  O1A SKD A 801     116.763  -1.823  17.603  1.00 19.81           O  
HETATM   14  O1B SKD A 801     118.184  -0.516  18.725  1.00 21.53           O
HETATM   15  O4  SKD A 801     120.363   2.010  14.790  1.00 20.73           O  
HETATM   16  O6  SKD A 801     117.231  -0.481  15.345  1.00 21.98           O  
HETATM   17  O7  SKD A 801     116.448   1.037  16.683  1.00 23.10           O  
HETATM   18  O8  SKD A 801     114.050  -0.136  14.713  1.00 42.61           O  
HETATM   19  O9  SKD A 801     113.563   3.340  15.756  1.00 49.39           O  
HETATM   20  O10 SKD A 801     116.406   2.055  11.694  1.00 28.49           O  
HETATM   21 H3_1 SKD A 801     119.643   0.579  16.967  1.00  0.00           H  
HETATM   22 H3_2 SKD A 801     118.656   2.010  16.803  1.00  0.00           H  
HETATM   23  HC4 SKD A 801     119.712   0.129  14.652  1.00  0.00           H  
HETATM   24  HC5 SKD A 801     117.887   2.455  14.087  1.00  0.00           H  
HETATM   25  HC6 SKD A 801     116.316   0.126  13.590  1.00  0.00           H  
HETATM   26  HC7 SKD A 801     116.065   2.410  15.203  1.00  0.00           H  
HETATM   27  HC8 SKD A 801     114.085   0.896  16.447  1.00  0.00           H  
HETATM   28 H9_1 SKD A 801     112.537   1.939  14.692  1.00  0.00           H  
HETATM   29 H9_2 SKD A 801     113.952   2.552  13.884  1.00  0.00           H  
HETATM   30 H111 SKD A 801     117.595   2.104   9.422  1.00  0.00           H  
HETATM   31 H112 SKD A 801     119.163   1.659  10.085  1.00  0.00           H  
HETATM   32 H113 SKD A 801     117.963   0.410   9.779  1.00  0.00           H  
HETATM   33  HN5 SKD A 801     119.241   0.810  12.268  1.00  0.00           H  
HETATM   34  HO4 SKD A 801     120.824   1.840  13.945  1.00  0.00           H  
HETATM   35  HO8 SKD A 801     114.195   0.010  13.775  1.00  0.00           H  
HETATM   36  HO9 SKD A 801     114.478   3.583  16.003  1.00  0.00           H  
ENDMDL
MODEL       20
HETATM    1  C1  SKD A 801     117.440  -0.661  18.003  1.00 18.33           C  
HETATM    2  C2  SKD A 801     116.597   0.495  17.545  1.00 21.22           C  
HETATM    3  C3  SKD A 801     117.048   1.210  16.239  1.00 18.73           C  
HETATM    4  C4  SKD A 801     115.871   1.387  15.252  1.00 19.66           C  
HETATM    5  C5  SKD A 801     114.511   1.731  15.935  1.00 19.16           C  
HETATM    6  C6  SKD A 801     114.452   1.164  17.395  1.00 22.34           C  
HETATM    7  C7  SKD A 801     115.122   1.966  18.556  1.00 25.01           C  
HETATM    8  C8  SKD A 801     114.449   1.903  19.955  1.00 31.87           C  
HETATM    9  C9  SKD A 801     115.035   2.991  20.903  1.00 43.17           C  
HETATM   10  C10 SKD A 801     112.792   0.112  14.999  1.00 24.91           C  
HETATM   11  C11 SKD A 801     111.633  -0.012  14.019  1.00 25.48           C  
HETATM   12  N5  SKD A 801     113.343   1.335  15.121  1.00 21.28           N  
HETATM   13  O1A SKD A 801     117.112  -1.817  17.632  1.00 19.81           O  
HETATM   14  O1B SKD A 801     118.362  -0.389  18.807  1.00 21.53           O
HETATM   15  O4  SKD A 801     116.159   2.143  14.089  1.00 20.73           O  
HETATM   16  O6  SKD A 801     115.296   0.035  17.410  1.00 21.98           O  
HETATM   17  O7  SKD A 801     116.443   1.419  18.595  1.00 23.10           O  
HETATM   18  O8  SKD A 801     113.052   2.130  19.800  1.00 42.61           O  
HETATM   19  O9  SKD A 801     114.276   3.210  22.080  1.00 49.39           O  
HETATM   20  O10 SKD A 801     113.180  -0.888  15.601  1.00 28.49           O  
HETATM   21 H3_1 SKD A 801     117.828   0.622  15.751  1.00  0.00           H  
HETATM   22 H3_2 SKD A 801     117.527   2.148  16.501  1.00  0.00           H  
HETATM   23  HC4 SKD A 801     115.727   0.392  14.825  1.00  0.00           H  
HETATM   24  HC5 SKD A 801     114.362   2.808  16.005  1.00  0.00           H  
HETATM   25  HC6 SKD A 801     113.435   0.871  17.654  1.00  0.00           H  
HETATM   26  HC7 SKD A 801     115.167   3.036  18.403  1.00  0.00           H  
HETATM   27  HC8 SKD A 801     114.570   0.914  20.397  1.00  0.00           H  
HETATM   28 H9_1 SKD A 801     115.060   3.958  20.398  1.00  0.00           H  
HETATM   29 H9_2 SKD A 801     116.069   2.754  21.163  1.00  0.00           H  
HETATM   30 H111 SKD A 801     111.475   0.908  13.456  1.00  0.00           H  
HETATM   31 H112 SKD A 801     111.833  -0.816  13.310  1.00  0.00           H  
HETATM   32 H113 SKD A 801     110.715  -0.250  14.556  1.00  0.00           H  
HETATM   33  HN5 SKD A 801     113.088   2.005  14.413  1.00  0.00           H  
HETATM   34  HO4 SKD A 801     117.090   2.031  13.884  1.00  0.00           H  
HETATM   35  HO8 SKD A 801     112.919   3.031  19.496  1.00  0.00           H  
HETATM   36  HO9 SKD A 801     114.363   2.440  22.661  1.00  0.00           H  
END   
