# Supplementary material for: Fast Quantitative Validation of 3D Models of Low-Affinity Protein–Ligand Complexes by STD NMR Spectroscopy
Source: J Med Chem. 2024 Jun 7;67(12):10025–34. doi: 10.1021/acs.jmedchem.4c00204 (PMC11215723; doi:10.1021/acs.jmedchem.4c00204)
Supplement: Supplementary file 5 — jm4c00204_si_005.zip [file jm4c00204_si_005.zip › Supporting_Information_for_Publication/4X4A/4X4A_Protein.pdb]

ATOM      1  N   SER A 242     137.919   0.506  28.767  1.00 39.69           N  
ATOM      2  CA  SER A 242     138.636   0.791  27.509  1.00 51.79           C  
ATOM      3  C   SER A 242     137.589   1.176  26.438  1.00 42.85           C  
ATOM      4  O   SER A 242     136.607   0.458  26.241  1.00 30.68           O  
ATOM      5  CB  SER A 242     139.520  -0.397  27.065  1.00 51.15           C  
ATOM      6  OG  SER A 242     140.335  -0.066  25.955  1.00 54.91           O  
ATOM      7  H1  SER A 242     138.560   0.161  29.468  1.00  0.00           H  
ATOM      8  H2  SER A 242     137.527   1.354  29.150  1.00  0.00           H  
ATOM      9  HA  SER A 242     139.299   1.641  27.687  1.00  0.00           H  
ATOM     10  HB3 SER A 242     138.916  -1.268  26.816  1.00  0.00           H  
ATOM     11  HB2 SER A 242     140.179  -0.700  27.880  1.00  0.00           H  
ATOM     12  HG  SER A 242     140.849  -0.839  25.710  1.00  0.00           H  
ATOM     13  N   ASN A 243     137.832   2.314  25.766  1.00 41.81           N  
ATOM     14  CA  ASN A 243     136.984   2.871  24.710  1.00 32.81           C  
ATOM     15  C   ASN A 243     137.824   3.083  23.441  1.00 40.76           C  
ATOM     16  O   ASN A 243     138.988   3.473  23.546  1.00 43.97           O  
ATOM     17  CB  ASN A 243     136.417   4.244  25.151  1.00 39.70           C  
ATOM     18  CG  ASN A 243     135.602   4.222  26.450  1.00 48.13           C  
ATOM     19  OD1 ASN A 243     134.615   3.499  26.565  1.00 49.79           O  
ATOM     20  ND2 ASN A 243     136.004   5.034  27.431  1.00 59.95           N  
ATOM     21  H   ASN A 243     138.681   2.827  25.956  1.00  0.00           H  
ATOM     22  HA  ASN A 243     136.158   2.202  24.456  1.00  0.00           H  
ATOM     23  HB3 ASN A 243     135.763   4.628  24.370  1.00  0.00           H  
ATOM     24  HB2 ASN A 243     137.227   4.970  25.251  1.00  0.00           H  
ATOM     25 HD22 ASN A 243     135.499   5.067  28.303  1.00  0.00           H  
ATOM     26 HD21 ASN A 243     136.814   5.624  27.305  1.00  0.00           H  
ATOM     27  N   ILE A 244     137.195   2.895  22.269  1.00 27.68           N  
ATOM     28  CA  ILE A 244     137.735   3.331  20.974  1.00 24.76           C  
ATOM     29  C   ILE A 244     137.183   4.733  20.641  1.00 28.19           C  
ATOM     30  O   ILE A 244     137.962   5.619  20.292  1.00 30.64           O  
ATOM     31  CB  ILE A 244     137.376   2.354  19.811  1.00 25.54           C  
ATOM     32  CG1 ILE A 244     137.961   0.947  20.078  1.00 22.32           C  
ATOM     33  CG2 ILE A 244     137.832   2.861  18.421  1.00 25.41           C  
ATOM     34  CD1 ILE A 244     137.553  -0.116  19.047  1.00 24.81           C  
ATOM     35  H   ILE A 244     136.244   2.555  22.264  1.00  0.00           H  
ATOM     36  HA  ILE A 244     138.823   3.402  21.027  1.00  0.00           H  
ATOM     37  HB  ILE A 244     136.290   2.250  19.779  1.00  0.00           H  
ATOM     38 HG13 ILE A 244     137.660   0.596  21.064  1.00  0.00           H  
ATOM     39 HG12 ILE A 244     139.047   1.012  20.113  1.00  0.00           H  
ATOM     40 HG21 ILE A 244     137.560   2.163  17.630  1.00  0.00           H  
ATOM     41 HG22 ILE A 244     137.372   3.809  18.146  1.00  0.00           H  
ATOM     42 HG23 ILE A 244     138.914   2.995  18.386  1.00  0.00           H  
ATOM     43 HD11 ILE A 244     137.730  -1.119  19.431  1.00  0.00           H  
ATOM     44 HD12 ILE A 244     136.499  -0.042  18.785  1.00  0.00           H  
ATOM     45 HD13 ILE A 244     138.129  -0.020  18.128  1.00  0.00           H  
ATOM     46  N   PHE A 245     135.858   4.896  20.793  1.00 21.91           N  
ATOM     47  CA  PHE A 245     135.131   6.151  20.615  1.00 23.31           C  
ATOM     48  C   PHE A 245     134.571   6.561  21.987  1.00 22.85           C  
ATOM     49  O   PHE A 245     134.075   5.702  22.720  1.00 22.04           O  
ATOM     50  CB  PHE A 245     133.977   5.939  19.614  1.00 23.50           C  
ATOM     51  CG  PHE A 245     134.352   5.356  18.259  1.00 22.22           C  
ATOM     52  CD1 PHE A 245     134.952   6.168  17.274  1.00 21.52           C  
ATOM     53  CD2 PHE A 245     134.231   3.969  18.022  1.00 22.18           C  
ATOM     54  CE1 PHE A 245     135.349   5.610  16.065  1.00 22.97           C  
ATOM     55  CE2 PHE A 245     134.628   3.433  16.804  1.00 22.49           C  
ATOM     56  CZ  PHE A 245     135.180   4.252  15.828  1.00 21.08           C  
ATOM     57  H   PHE A 245     135.297   4.117  21.103  1.00  0.00           H  
ATOM     58  HA  PHE A 245     135.794   6.932  20.240  1.00  0.00           H  
ATOM     59  HB3 PHE A 245     133.526   6.911  19.427  1.00  0.00           H  
ATOM     60  HB2 PHE A 245     133.192   5.322  20.053  1.00  0.00           H  
ATOM     61  HD1 PHE A 245     135.097   7.224  17.454  1.00  0.00           H  
ATOM     62  HD2 PHE A 245     133.825   3.321  18.784  1.00  0.00           H  
ATOM     63  HE1 PHE A 245     135.796   6.235  15.306  1.00  0.00           H  
ATOM     64  HE2 PHE A 245     134.517   2.375  16.618  1.00  0.00           H  
ATOM     65  HZ  PHE A 245     135.496   3.829  14.886  1.00  0.00           H  
ATOM     66  N   TYR A 246     134.667   7.858  22.317  1.00 23.67           N  
ATOM     67  CA  TYR A 246     134.369   8.385  23.653  1.00 22.93           C  
ATOM     68  C   TYR A 246     134.019   9.878  23.595  1.00 24.56           C  
ATOM     69  O   TYR A 246     134.390  10.565  22.647  1.00 22.46           O  
ATOM     70  CB  TYR A 246     135.569   8.116  24.596  1.00 23.56           C  
ATOM     71  CG  TYR A 246     136.889   8.745  24.169  1.00 24.12           C  
ATOM     72  CD1 TYR A 246     137.769   8.037  23.322  1.00 28.44           C  
ATOM     73  CD2 TYR A 246     137.227  10.048  24.592  1.00 26.18           C  
ATOM     74  CE1 TYR A 246     138.965   8.637  22.884  1.00 32.78           C  
ATOM     75  CE2 TYR A 246     138.421  10.649  24.152  1.00 33.33           C  
ATOM     76  CZ  TYR A 246     139.289   9.945  23.294  1.00 32.92           C  
ATOM     77  OH  TYR A 246     140.438  10.533  22.853  1.00 42.52           O  
ATOM     78  H   TYR A 246     135.033   8.524  21.646  1.00  0.00           H  
ATOM     79  HA  TYR A 246     133.491   7.867  24.045  1.00  0.00           H  
ATOM     80  HB3 TYR A 246     135.719   7.043  24.702  1.00  0.00           H  
ATOM     81  HB2 TYR A 246     135.331   8.468  25.601  1.00  0.00           H  
ATOM     82  HD1 TYR A 246     137.521   7.039  22.990  1.00  0.00           H  
ATOM     83  HD2 TYR A 246     136.561  10.599  25.239  1.00  0.00           H  
ATOM     84  HE1 TYR A 246     139.627   8.095  22.224  1.00  0.00           H  
ATOM     85  HE2 TYR A 246     138.660  11.655  24.466  1.00  0.00           H  
ATOM     86  HH  TYR A 246     140.558  11.425  23.189  1.00  0.00           H  
ATOM     87  N   ALA A 247     133.321  10.361  24.633  1.00 24.17           N  
ATOM     88  CA  ALA A 247     132.939  11.759  24.812  1.00 25.24           C  
ATOM     89  C   ALA A 247     134.164  12.675  24.954  1.00 27.07           C  
ATOM     90  O   ALA A 247     134.873  12.588  25.957  1.00 28.65           O  
ATOM     91  CB  ALA A 247     132.003  11.874  26.026  1.00 24.91           C  
ATOM     92  H   ALA A 247     133.051   9.734  25.382  1.00  0.00           H  
ATOM     93  HA  ALA A 247     132.388  12.059  23.923  1.00  0.00           H  
ATOM     94  HB1 ALA A 247     131.682  12.905  26.180  1.00  0.00           H  
ATOM     95  HB2 ALA A 247     131.106  11.271  25.889  1.00  0.00           H  
ATOM     96  HB3 ALA A 247     132.488  11.537  26.943  1.00  0.00           H  
ATOM     97  N   GLY A 248     134.379  13.521  23.934  1.00 30.59           N  
ATOM     98  CA  GLY A 248     135.500  14.456  23.869  1.00 32.85           C  
ATOM     99  C   GLY A 248     136.585  14.005  22.879  1.00 32.53           C  
ATOM    100  O   GLY A 248     137.654  14.615  22.875  1.00 29.51           O  
ATOM    101  H   GLY A 248     133.754  13.496  23.142  1.00  0.00           H  
ATOM    102  HA3 GLY A 248     135.951  14.623  24.849  1.00  0.00           H  
ATOM    103  HA2 GLY A 248     135.116  15.422  23.537  1.00  0.00           H  
ATOM    104  N   ASP A 249     136.335  12.983  22.034  1.00 27.09           N  
ATOM    105  CA  ASP A 249     137.240  12.571  20.948  1.00 26.89           C  
ATOM    106  C   ASP A 249     137.200  13.570  19.764  1.00 24.14           C  
ATOM    107  O   ASP A 249     136.464  14.559  19.801  1.00 24.79           O  
ATOM    108  CB  ASP A 249     137.005  11.105  20.479  1.00 26.68           C  
ATOM    109  CG  ASP A 249     135.624  10.758  19.904  1.00 26.53           C  
ATOM    110  OD1 ASP A 249     134.849  11.688  19.592  1.00 26.06           O  
ATOM    111  OD2 ASP A 249     135.379   9.542  19.745  1.00 25.77           O1-
ATOM    112  H   ASP A 249     135.455  12.488  22.083  1.00  0.00           H  
ATOM    113  HA  ASP A 249     138.258  12.605  21.341  1.00  0.00           H  
ATOM    114  HB3 ASP A 249     137.146  10.466  21.350  1.00  0.00           H  
ATOM    115  HB2 ASP A 249     137.767  10.820  19.755  1.00  0.00           H  
ATOM    116  N   ALA A 250     137.982  13.272  18.714  1.00 26.40           N  
ATOM    117  CA  ALA A 250     138.069  14.062  17.484  1.00 26.96           C  
ATOM    118  C   ALA A 250     136.809  14.061  16.594  1.00 26.28           C  
ATOM    119  O   ALA A 250     136.717  14.931  15.728  1.00 25.96           O  
ATOM    120  CB  ALA A 250     139.301  13.606  16.698  1.00 27.44           C  
ATOM    121  H   ALA A 250     138.550  12.438  18.744  1.00  0.00           H  
ATOM    122  HA  ALA A 250     138.234  15.101  17.775  1.00  0.00           H  
ATOM    123  HB1 ALA A 250     139.367  14.085  15.720  1.00  0.00           H  
ATOM    124  HB2 ALA A 250     140.208  13.864  17.243  1.00  0.00           H  
ATOM    125  HB3 ALA A 250     139.297  12.527  16.544  1.00  0.00           H  
ATOM    126  N   THR A 251     135.849  13.145  16.829  1.00 25.55           N  
ATOM    127  CA  THR A 251     134.535  13.169  16.171  1.00 24.20           C  
ATOM    128  C   THR A 251     133.633  14.318  16.678  1.00 22.32           C  
ATOM    129  O   THR A 251     132.729  14.724  15.951  1.00 26.17           O  
ATOM    130  CB  THR A 251     133.749  11.831  16.320  1.00 22.67           C  
ATOM    131  OG1 THR A 251     133.017  11.708  17.524  1.00 23.02           O  
ATOM    132  CG2 THR A 251     134.595  10.570  16.110  1.00 24.51           C  
ATOM    133  H   THR A 251     135.970  12.462  17.565  1.00  0.00           H  
ATOM    134  HA  THR A 251     134.704  13.332  15.105  1.00  0.00           H  
ATOM    135  HB  THR A 251     132.990  11.828  15.537  1.00  0.00           H  
ATOM    136  HG1 THR A 251     133.644  11.607  18.254  1.00  0.00           H  
ATOM    137 HG21 THR A 251     133.973   9.678  16.154  1.00  0.00           H  
ATOM    138 HG22 THR A 251     135.098  10.584  15.142  1.00  0.00           H  
ATOM    139 HG23 THR A 251     135.352  10.467  16.884  1.00  0.00           H  
ATOM    140  N   LYS A 252     133.903  14.815  17.900  1.00 24.52           N  
ATOM    141  CA  LYS A 252     133.170  15.869  18.607  1.00 23.68           C  
ATOM    142  C   LYS A 252     131.754  15.427  19.028  1.00 25.33           C  
ATOM    143  O   LYS A 252     130.856  16.261  19.052  1.00 25.20           O  
ATOM    144  CB  LYS A 252     133.162  17.207  17.811  1.00 27.07           C  
ATOM    145  CG  LYS A 252     134.545  17.718  17.353  1.00 36.15           C  
ATOM    146  CD  LYS A 252     135.573  17.923  18.480  1.00 45.99           C  
ATOM    147  CE  LYS A 252     135.211  19.060  19.446  1.00 54.55           C  
ATOM    148  NZ  LYS A 252     136.115  19.078  20.609  1.00 63.54           N1+
ATOM    149  H   LYS A 252     134.679  14.418  18.414  1.00  0.00           H  
ATOM    150  HA  LYS A 252     133.703  16.032  19.544  1.00  0.00           H  
ATOM    151  HB3 LYS A 252     132.681  17.982  18.408  1.00  0.00           H  
ATOM    152  HB2 LYS A 252     132.532  17.109  16.926  1.00  0.00           H  
ATOM    153  HG3 LYS A 252     134.413  18.657  16.815  1.00  0.00           H  
ATOM    154  HG2 LYS A 252     134.960  17.025  16.621  1.00  0.00           H  
ATOM    155  HD3 LYS A 252     136.544  18.131  18.030  1.00  0.00           H  
ATOM    156  HD2 LYS A 252     135.707  16.993  19.031  1.00  0.00           H  
ATOM    157  HE3 LYS A 252     134.193  18.951  19.814  1.00  0.00           H  
ATOM    158  HE2 LYS A 252     135.262  20.021  18.935  1.00  0.00           H  
ATOM    159  HZ1 LYS A 252     136.040  18.200  21.104  1.00  0.00           H  
ATOM    160  HZ2 LYS A 252     137.067  19.208  20.298  1.00  0.00           H  
ATOM    161  HZ3 LYS A 252     135.855  19.833  21.227  1.00  0.00           H  
ATOM    162  N   SER A 253     131.570  14.138  19.354  1.00 22.93           N  
ATOM    163  CA  SER A 253     130.291  13.576  19.790  1.00 22.47           C  
ATOM    164  C   SER A 253     130.431  13.008  21.210  1.00 21.57           C  
ATOM    165  O   SER A 253     131.494  12.491  21.555  1.00 22.98           O  
ATOM    166  CB  SER A 253     129.867  12.495  18.779  1.00 23.36           C  
ATOM    167  OG  SER A 253     128.584  11.987  19.068  1.00 21.40           O  
ATOM    168  H   SER A 253     132.347  13.493  19.315  1.00  0.00           H  
ATOM    169  HA  SER A 253     129.516  14.346  19.810  1.00  0.00           H  
ATOM    170  HB3 SER A 253     130.575  11.667  18.768  1.00  0.00           H  
ATOM    171  HB2 SER A 253     129.851  12.907  17.772  1.00  0.00           H  
ATOM    172  HG  SER A 253     127.926  12.615  18.761  1.00  0.00           H  
ATOM    173  N   ASN A 254     129.346  13.109  21.998  1.00 23.42           N  
ATOM    174  CA  ASN A 254     129.253  12.574  23.362  1.00 23.14           C  
ATOM    175  C   ASN A 254     128.672  11.154  23.414  1.00 23.28           C  
ATOM    176  O   ASN A 254     128.920  10.473  24.409  1.00 22.91           O  
ATOM    177  CB  ASN A 254     128.400  13.532  24.231  1.00 25.08           C  
ATOM    178  CG  ASN A 254     129.150  14.768  24.741  1.00 25.03           C  
ATOM    179  OD1 ASN A 254     130.370  14.866  24.645  1.00 28.41           O  
ATOM    180  ND2 ASN A 254     128.420  15.709  25.337  1.00 26.71           N  
ATOM    181  H   ASN A 254     128.511  13.544  21.634  1.00  0.00           H  
ATOM    182  HA  ASN A 254     130.262  12.540  23.763  1.00  0.00           H  
ATOM    183  HB3 ASN A 254     128.071  13.007  25.128  1.00  0.00           H  
ATOM    184  HB2 ASN A 254     127.489  13.827  23.707  1.00  0.00           H  
ATOM    185 HD22 ASN A 254     128.860  16.533  25.722  1.00  0.00           H  
ATOM    186 HD21 ASN A 254     127.416  15.613  25.412  1.00  0.00           H  
ATOM    187  N   TYR A 255     127.909  10.734  22.390  1.00 22.65           N  
ATOM    188  CA  TYR A 255     127.182   9.462  22.399  1.00 21.97           C  
ATOM    189  C   TYR A 255     127.552   8.644  21.166  1.00 21.57           C  
ATOM    190  O   TYR A 255     127.692   9.200  20.077  1.00 20.92           O  
ATOM    191  CB  TYR A 255     125.662   9.711  22.452  1.00 21.35           C  
ATOM    192  CG  TYR A 255     125.245  10.682  23.535  1.00 22.00           C  
ATOM    193  CD1 TYR A 255     125.251  10.263  24.878  1.00 21.87           C  
ATOM    194  CD2 TYR A 255     124.919  12.017  23.215  1.00 21.55           C  
ATOM    195  CE1 TYR A 255     124.938  11.174  25.900  1.00 23.73           C  
ATOM    196  CE2 TYR A 255     124.589  12.924  24.240  1.00 24.18           C  
ATOM    197  CZ  TYR A 255     124.597  12.500  25.583  1.00 25.66           C  
ATOM    198  OH  TYR A 255     124.278  13.366  26.584  1.00 24.92           O  
ATOM    199  H   TYR A 255     127.777  11.317  21.575  1.00  0.00           H  
ATOM    200  HA  TYR A 255     127.450   8.872  23.277  1.00  0.00           H  
ATOM    201  HB3 TYR A 255     125.144   8.766  22.609  1.00  0.00           H  
ATOM    202  HB2 TYR A 255     125.292  10.079  21.501  1.00  0.00           H  
ATOM    203  HD1 TYR A 255     125.521   9.247  25.125  1.00  0.00           H  
ATOM    204  HD2 TYR A 255     124.925  12.349  22.187  1.00  0.00           H  
ATOM    205  HE1 TYR A 255     124.966  10.851  26.929  1.00  0.00           H  
ATOM    206  HE2 TYR A 255     124.331  13.942  23.990  1.00  0.00           H  
ATOM    207  HH  TYR A 255     124.255  12.946  27.448  1.00  0.00           H  
ATOM    208  N   PHE A 256     127.699   7.328  21.375  1.00 22.22           N  
ATOM    209  CA  PHE A 256     128.078   6.381  20.335  1.00 19.62           C  
ATOM    210  C   PHE A 256     127.187   5.146  20.404  1.00 19.26           C  
ATOM    211  O   PHE A 256     126.772   4.745  21.490  1.00 20.43           O  
ATOM    212  CB  PHE A 256     129.569   6.000  20.452  1.00 20.41           C  
ATOM    213  CG  PHE A 256     130.519   7.166  20.260  1.00 19.12           C  
ATOM    214  CD1 PHE A 256     130.857   7.978  21.363  1.00 22.73           C  
ATOM    215  CD2 PHE A 256     130.892   7.580  18.963  1.00 20.42           C  
ATOM    216  CE1 PHE A 256     131.571   9.147  21.168  1.00 21.97           C  
ATOM    217  CE2 PHE A 256     131.634   8.742  18.793  1.00 19.11           C  
ATOM    218  CZ  PHE A 256     131.974   9.517  19.894  1.00 21.38           C  
ATOM    219  H   PHE A 256     127.540   6.937  22.293  1.00  0.00           H  
ATOM    220  HA  PHE A 256     127.905   6.845  19.370  1.00  0.00           H  
ATOM    221  HB3 PHE A 256     129.811   5.243  19.705  1.00  0.00           H  
ATOM    222  HB2 PHE A 256     129.766   5.544  21.424  1.00  0.00           H  
ATOM    223  HD1 PHE A 256     130.527   7.714  22.357  1.00  0.00           H  
ATOM    224  HD2 PHE A 256     130.605   6.998  18.099  1.00  0.00           H  
ATOM    225  HE1 PHE A 256     131.797   9.784  22.008  1.00  0.00           H  
ATOM    226  HE2 PHE A 256     131.939   9.050  17.805  1.00  0.00           H  
ATOM    227  HZ  PHE A 256     132.536  10.428  19.765  1.00  0.00           H  
ATOM    228  N   ARG A 257     126.930   4.567  19.227  1.00 18.16           N  
ATOM    229  CA  ARG A 257     126.139   3.358  19.050  1.00 18.31           C  
ATOM    230  C   ARG A 257     126.583   2.631  17.776  1.00 18.84           C  
ATOM    231  O   ARG A 257     127.301   3.186  16.946  1.00 18.84           O  
ATOM    232  CB  ARG A 257     124.635   3.713  18.963  1.00 17.66           C  
ATOM    233  CG  ARG A 257     123.905   3.883  20.309  1.00 18.65           C  
ATOM    234  CD  ARG A 257     122.400   3.577  20.196  1.00 18.40           C  
ATOM    235  NE  ARG A 257     122.164   2.152  19.921  1.00 20.35           N  
ATOM    236  CZ  ARG A 257     121.012   1.586  19.531  1.00 18.03           C  
ATOM    237  NH1 ARG A 257     119.876   2.289  19.428  1.00 20.58           N  
ATOM    238  NH2 ARG A 257     121.005   0.283  19.230  1.00 19.11           N1+
ATOM    239  H   ARG A 257     127.325   4.956  18.381  1.00  0.00           H  
ATOM    240  HA  ARG A 257     126.326   2.685  19.889  1.00  0.00           H  
ATOM    241  HB3 ARG A 257     124.127   2.900  18.450  1.00  0.00           H  
ATOM    242  HB2 ARG A 257     124.483   4.580  18.323  1.00  0.00           H  
ATOM    243  HG3 ARG A 257     124.107   4.834  20.804  1.00  0.00           H  
ATOM    244  HG2 ARG A 257     124.315   3.118  20.969  1.00  0.00           H  
ATOM    245  HD3 ARG A 257     122.050   4.067  19.292  1.00  0.00           H  
ATOM    246  HD2 ARG A 257     121.803   3.983  21.011  1.00  0.00           H  
ATOM    247  HE  ARG A 257     122.985   1.554  19.989  1.00  0.00           H  
ATOM    248 HH12 ARG A 257     119.024   1.837  19.123  1.00  0.00           H  
ATOM    249 HH11 ARG A 257     119.861   3.274  19.646  1.00  0.00           H  
ATOM    250 HH22 ARG A 257     120.143  -0.162  18.934  1.00  0.00           H  
ATOM    251 HH21 ARG A 257     121.856  -0.259  19.284  1.00  0.00           H  
ATOM    252  N   ILE A 258     126.062   1.404  17.644  1.00 19.32           N  
ATOM    253  CA  ILE A 258     126.077   0.549  16.460  1.00 19.44           C  
ATOM    254  C   ILE A 258     127.522   0.180  16.027  1.00 20.83           C  
ATOM    255  O   ILE A 258     128.002   0.662  14.999  1.00 18.71           O  
ATOM    256  CB  ILE A 258     125.262   1.133  15.264  1.00 18.03           C  
ATOM    257  CG1 ILE A 258     123.929   1.808  15.661  1.00 17.96           C  
ATOM    258  CG2 ILE A 258     125.003   0.041  14.216  1.00 19.36           C  
ATOM    259  CD1 ILE A 258     122.932   0.939  16.437  1.00 18.82           C  
ATOM    260  H   ILE A 258     125.496   1.051  18.409  1.00  0.00           H  
ATOM    261  HA  ILE A 258     125.571  -0.369  16.752  1.00  0.00           H  
ATOM    262  HB  ILE A 258     125.839   1.924  14.782  1.00  0.00           H  
ATOM    263 HG13 ILE A 258     123.438   2.164  14.756  1.00  0.00           H  
ATOM    264 HG12 ILE A 258     124.130   2.715  16.227  1.00  0.00           H  
ATOM    265 HG21 ILE A 258     124.201   0.317  13.539  1.00  0.00           H  
ATOM    266 HG22 ILE A 258     125.893  -0.156  13.620  1.00  0.00           H  
ATOM    267 HG23 ILE A 258     124.692  -0.894  14.681  1.00  0.00           H  
ATOM    268 HD11 ILE A 258     122.189   1.566  16.931  1.00  0.00           H  
ATOM    269 HD12 ILE A 258     122.396   0.278  15.758  1.00  0.00           H  
ATOM    270 HD13 ILE A 258     123.407   0.333  17.206  1.00  0.00           H  
ATOM    271  N   PRO A 259     128.221  -0.615  16.869  1.00 19.32           N  
ATOM    272  CA  PRO A 259     129.640  -0.939  16.667  1.00 20.84           C  
ATOM    273  C   PRO A 259     129.901  -1.820  15.437  1.00 21.40           C  
ATOM    274  O   PRO A 259     129.134  -2.739  15.147  1.00 20.03           O  
ATOM    275  CB  PRO A 259     130.035  -1.650  17.969  1.00 19.05           C  
ATOM    276  CG  PRO A 259     128.752  -2.281  18.470  1.00 19.22           C  
ATOM    277  CD  PRO A 259     127.706  -1.254  18.079  1.00 19.55           C  
ATOM    278  HA  PRO A 259     130.212  -0.013  16.573  1.00  0.00           H  
ATOM    279  HB3 PRO A 259     130.368  -0.902  18.687  1.00  0.00           H  
ATOM    280  HB2 PRO A 259     130.839  -2.377  17.851  1.00  0.00           H  
ATOM    281  HG3 PRO A 259     128.756  -2.489  19.537  1.00  0.00           H  
ATOM    282  HG2 PRO A 259     128.571  -3.215  17.938  1.00  0.00           H  
ATOM    283  HD2 PRO A 259     126.748  -1.737  17.921  1.00  0.00           H  
ATOM    284  HD3 PRO A 259     127.593  -0.505  18.862  1.00  0.00           H  
ATOM    285  N   SER A 260     131.011  -1.503  14.768  1.00 20.34           N  
ATOM    286  CA  SER A 260     131.605  -2.244  13.668  1.00 20.74           C  
ATOM    287  C   SER A 260     133.099  -2.402  13.996  1.00 24.01           C  
ATOM    288  O   SER A 260     133.716  -1.466  14.506  1.00 20.10           O  
ATOM    289  CB  SER A 260     131.346  -1.468  12.363  1.00 21.48           C  
ATOM    290  OG  SER A 260     131.944  -2.093  11.249  1.00 22.16           O  
ATOM    291  H   SER A 260     131.548  -0.700  15.069  1.00  0.00           H  
ATOM    292  HA  SER A 260     131.152  -3.234  13.590  1.00  0.00           H  
ATOM    293  HB3 SER A 260     131.728  -0.452  12.439  1.00  0.00           H  
ATOM    294  HB2 SER A 260     130.274  -1.387  12.177  1.00  0.00           H  
ATOM    295  HG  SER A 260     131.397  -2.847  11.000  1.00  0.00           H  
ATOM    296  N   LEU A 261     133.642  -3.595  13.725  1.00 20.04           N  
ATOM    297  CA  LEU A 261     135.000  -3.987  14.088  1.00 19.65           C  
ATOM    298  C   LEU A 261     135.473  -5.036  13.077  1.00 21.41           C  
ATOM    299  O   LEU A 261     134.789  -6.043  12.899  1.00 20.90           O  
ATOM    300  CB  LEU A 261     134.999  -4.527  15.542  1.00 21.13           C  
ATOM    301  CG  LEU A 261     136.400  -4.789  16.133  1.00 21.17           C  
ATOM    302  CD1 LEU A 261     137.196  -3.492  16.357  1.00 22.95           C  
ATOM    303  CD2 LEU A 261     136.313  -5.623  17.420  1.00 22.55           C  
ATOM    304  H   LEU A 261     133.081  -4.321  13.301  1.00  0.00           H  
ATOM    305  HA  LEU A 261     135.655  -3.117  14.020  1.00  0.00           H  
ATOM    306  HB3 LEU A 261     134.418  -5.450  15.566  1.00  0.00           H  
ATOM    307  HB2 LEU A 261     134.470  -3.835  16.199  1.00  0.00           H  
ATOM    308  HG  LEU A 261     136.953  -5.391  15.417  1.00  0.00           H  
ATOM    309 HD11 LEU A 261     137.637  -3.443  17.353  1.00  0.00           H  
ATOM    310 HD12 LEU A 261     138.009  -3.415  15.636  1.00  0.00           H  
ATOM    311 HD13 LEU A 261     136.569  -2.608  16.242  1.00  0.00           H  
ATOM    312 HD21 LEU A 261     137.289  -6.026  17.688  1.00  0.00           H  
ATOM    313 HD22 LEU A 261     135.956  -5.025  18.257  1.00  0.00           H  
ATOM    314 HD23 LEU A 261     135.639  -6.472  17.304  1.00  0.00           H  
ATOM    315  N   LEU A 262     136.627  -4.787  12.439  1.00 21.10           N  
ATOM    316  CA  LEU A 262     137.169  -5.650  11.394  1.00 21.07           C  
ATOM    317  C   LEU A 262     138.701  -5.626  11.428  1.00 21.87           C  
ATOM    318  O   LEU A 262     139.300  -4.574  11.219  1.00 20.17           O  
ATOM    319  CB  LEU A 262     136.608  -5.209  10.017  1.00 22.94           C  
ATOM    320  CG  LEU A 262     137.036  -6.083   8.813  1.00 21.56           C  
ATOM    321  CD1 LEU A 262     136.553  -7.543   8.936  1.00 21.88           C  
ATOM    322  CD2 LEU A 262     136.600  -5.450   7.480  1.00 23.15           C  
ATOM    323  H   LEU A 262     137.149  -3.942  12.637  1.00  0.00           H  
ATOM    324  HA  LEU A 262     136.853  -6.676  11.588  1.00  0.00           H  
ATOM    325  HB3 LEU A 262     136.910  -4.178   9.832  1.00  0.00           H  
ATOM    326  HB2 LEU A 262     135.519  -5.182  10.058  1.00  0.00           H  
ATOM    327  HG  LEU A 262     138.125  -6.102   8.785  1.00  0.00           H  
ATOM    328 HD11 LEU A 262     136.080  -7.902   8.022  1.00  0.00           H  
ATOM    329 HD12 LEU A 262     137.392  -8.208   9.144  1.00  0.00           H  
ATOM    330 HD13 LEU A 262     135.830  -7.672   9.741  1.00  0.00           H  
ATOM    331 HD21 LEU A 262     137.338  -5.648   6.703  1.00  0.00           H  
ATOM    332 HD22 LEU A 262     135.644  -5.843   7.136  1.00  0.00           H  
ATOM    333 HD23 LEU A 262     136.500  -4.368   7.552  1.00  0.00           H  
ATOM    334  N   ALA A 263     139.304  -6.807  11.624  1.00 22.97           N  
ATOM    335  CA  ALA A 263     140.720  -7.052  11.381  1.00 22.62           C  
ATOM    336  C   ALA A 263     140.955  -7.259   9.879  1.00 22.40           C  
ATOM    337  O   ALA A 263     140.291  -8.098   9.267  1.00 21.71           O  
ATOM    338  CB  ALA A 263     141.161  -8.279  12.182  1.00 23.58           C  
ATOM    339  H   ALA A 263     138.746  -7.626  11.830  1.00  0.00           H  
ATOM    340  HA  ALA A 263     141.304  -6.203  11.728  1.00  0.00           H  
ATOM    341  HB1 ALA A 263     142.221  -8.490  12.035  1.00  0.00           H  
ATOM    342  HB2 ALA A 263     141.002  -8.130  13.250  1.00  0.00           H  
ATOM    343  HB3 ALA A 263     140.598  -9.163  11.879  1.00  0.00           H  
ATOM    344  N   LEU A 264     141.898  -6.487   9.324  1.00 22.46           N  
ATOM    345  CA  LEU A 264     142.317  -6.558   7.927  1.00 20.91           C  
ATOM    346  C   LEU A 264     143.370  -7.660   7.725  1.00 25.31           C  
ATOM    347  O   LEU A 264     144.000  -8.101   8.688  1.00 24.65           O  
ATOM    348  CB  LEU A 264     142.882  -5.188   7.477  1.00 19.20           C  
ATOM    349  CG  LEU A 264     141.956  -3.970   7.706  1.00 18.72           C  
ATOM    350  CD1 LEU A 264     142.617  -2.683   7.170  1.00 20.74           C  
ATOM    351  CD2 LEU A 264     140.539  -4.175   7.133  1.00 21.12           C  
ATOM    352  H   LEU A 264     142.420  -5.837   9.900  1.00  0.00           H  
ATOM    353  HA  LEU A 264     141.447  -6.804   7.319  1.00  0.00           H  
ATOM    354  HB3 LEU A 264     143.123  -5.241   6.415  1.00  0.00           H  
ATOM    355  HB2 LEU A 264     143.834  -5.006   7.976  1.00  0.00           H  
ATOM    356  HG  LEU A 264     141.847  -3.833   8.783  1.00  0.00           H  
ATOM    357 HD11 LEU A 264     142.633  -1.903   7.929  1.00  0.00           H  
ATOM    358 HD12 LEU A 264     143.651  -2.852   6.868  1.00  0.00           H  
ATOM    359 HD13 LEU A 264     142.102  -2.280   6.299  1.00  0.00           H  
ATOM    360 HD21 LEU A 264     140.125  -3.261   6.713  1.00  0.00           H  
ATOM    361 HD22 LEU A 264     140.524  -4.924   6.343  1.00  0.00           H  
ATOM    362 HD23 LEU A 264     139.852  -4.506   7.912  1.00  0.00           H  
ATOM    363  N   ASP A 265     143.558  -8.051   6.453  1.00 25.39           N  
ATOM    364  CA  ASP A 265     144.527  -9.048   5.980  1.00 29.44           C  
ATOM    365  C   ASP A 265     145.988  -8.698   6.349  1.00 28.29           C  
ATOM    366  O   ASP A 265     146.779  -9.601   6.619  1.00 29.27           O  
ATOM    367  CB  ASP A 265     144.393  -9.216   4.446  1.00 29.44           C  
ATOM    368  CG  ASP A 265     145.037 -10.480   3.868  1.00 34.31           C  
ATOM    369  OD1 ASP A 265     144.959 -11.533   4.537  1.00 34.78           O  
ATOM    370  OD2 ASP A 265     145.516 -10.390   2.716  1.00 38.37           O1-
ATOM    371  H   ASP A 265     142.976  -7.637   5.733  1.00  0.00           H  
ATOM    372  HA  ASP A 265     144.272  -9.986   6.476  1.00  0.00           H  
ATOM    373  HB3 ASP A 265     144.846  -8.350   3.961  1.00  0.00           H  
ATOM    374  HB2 ASP A 265     143.346  -9.210   4.155  1.00  0.00           H  
ATOM    375  N   SER A 266     146.300  -7.392   6.370  1.00 25.53           N  
ATOM    376  CA  SER A 266     147.603  -6.813   6.700  1.00 30.99           C  
ATOM    377  C   SER A 266     148.007  -6.901   8.188  1.00 33.14           C  
ATOM    378  O   SER A 266     149.184  -6.699   8.487  1.00 35.32           O  
ATOM    379  CB  SER A 266     147.588  -5.351   6.213  1.00 29.52           C  
ATOM    380  OG  SER A 266     146.685  -4.568   6.970  1.00 29.53           O  
ATOM    381  H   SER A 266     145.578  -6.720   6.147  1.00  0.00           H  
ATOM    382  HA  SER A 266     148.357  -7.353   6.126  1.00  0.00           H  
ATOM    383  HB3 SER A 266     147.314  -5.293   5.159  1.00  0.00           H  
ATOM    384  HB2 SER A 266     148.582  -4.911   6.301  1.00  0.00           H  
ATOM    385  HG  SER A 266     146.649  -3.686   6.572  1.00  0.00           H  
ATOM    386  N   GLY A 267     147.044  -7.166   9.087  1.00 31.05           N  
ATOM    387  CA  GLY A 267     147.245  -7.157  10.537  1.00 32.12           C  
ATOM    388  C   GLY A 267     146.869  -5.801  11.161  1.00 29.47           C  
ATOM    389  O   GLY A 267     146.842  -5.693  12.387  1.00 30.72           O  
ATOM    390  H   GLY A 267     146.103  -7.339   8.760  1.00  0.00           H  
ATOM    391  HA3 GLY A 267     148.270  -7.416  10.807  1.00  0.00           H  
ATOM    392  HA2 GLY A 267     146.601  -7.922  10.967  1.00  0.00           H  
ATOM    393  N   THR A 268     146.530  -4.785  10.347  1.00 23.01           N  
ATOM    394  CA  THR A 268     145.836  -3.570  10.782  1.00 26.68           C  
ATOM    395  C   THR A 268     144.398  -3.930  11.200  1.00 24.58           C  
ATOM    396  O   THR A 268     143.790  -4.787  10.564  1.00 25.79           O  
ATOM    397  CB  THR A 268     145.750  -2.554   9.613  1.00 26.45           C  
ATOM    398  OG1 THR A 268     147.058  -2.136   9.278  1.00 26.02           O  
ATOM    399  CG2 THR A 268     144.915  -1.289   9.873  1.00 26.15           C  
ATOM    400  H   THR A 268     146.606  -4.907   9.347  1.00  0.00           H  
ATOM    401  HA  THR A 268     146.369  -3.126  11.625  1.00  0.00           H  
ATOM    402  HB  THR A 268     145.336  -3.051   8.735  1.00  0.00           H  
ATOM    403  HG1 THR A 268     147.002  -1.536   8.523  1.00  0.00           H  
ATOM    404 HG21 THR A 268     144.922  -0.637   9.001  1.00  0.00           H  
ATOM    405 HG22 THR A 268     143.870  -1.512  10.078  1.00  0.00           H  
ATOM    406 HG23 THR A 268     145.313  -0.729  10.718  1.00  0.00           H  
ATOM    407  N   VAL A 269     143.880  -3.285  12.254  1.00 22.44           N  
ATOM    408  CA  VAL A 269     142.529  -3.536  12.749  1.00 19.88           C  
ATOM    409  C   VAL A 269     141.786  -2.197  12.799  1.00 22.48           C  
ATOM    410  O   VAL A 269     142.249  -1.264  13.451  1.00 22.79           O  
ATOM    411  CB  VAL A 269     142.532  -4.201  14.155  1.00 22.11           C  
ATOM    412  CG1 VAL A 269     141.124  -4.610  14.632  1.00 21.54           C  
ATOM    413  CG2 VAL A 269     143.446  -5.441  14.190  1.00 23.33           C  
ATOM    414  H   VAL A 269     144.414  -2.571  12.734  1.00  0.00           H  
ATOM    415  HA  VAL A 269     141.978  -4.181  12.067  1.00  0.00           H  
ATOM    416  HB  VAL A 269     142.929  -3.486  14.878  1.00  0.00           H  
ATOM    417 HG11 VAL A 269     141.151  -4.981  15.657  1.00  0.00           H  
ATOM    418 HG12 VAL A 269     140.416  -3.787  14.607  1.00  0.00           H  
ATOM    419 HG13 VAL A 269     140.712  -5.403  14.008  1.00  0.00           H  
ATOM    420 HG21 VAL A 269     143.409  -5.931  15.159  1.00  0.00           H  
ATOM    421 HG22 VAL A 269     143.152  -6.175  13.438  1.00  0.00           H  
ATOM    422 HG23 VAL A 269     144.489  -5.182  14.011  1.00  0.00           H  
ATOM    423  N   ILE A 270     140.660  -2.134  12.080  1.00 19.94           N  
ATOM    424  CA  ILE A 270     139.825  -0.947  11.921  1.00 20.24           C  
ATOM    425  C   ILE A 270     138.481  -1.126  12.645  1.00 20.18           C  
ATOM    426  O   ILE A 270     138.062  -2.251  12.922  1.00 21.95           O  
ATOM    427  CB  ILE A 270     139.568  -0.645  10.415  1.00 21.61           C  
ATOM    428  CG1 ILE A 270     138.933  -1.819   9.628  1.00 21.39           C  
ATOM    429  CG2 ILE A 270     140.871  -0.160   9.753  1.00 25.50           C  
ATOM    430  CD1 ILE A 270     138.408  -1.448   8.237  1.00 22.38           C  
ATOM    431  H   ILE A 270     140.330  -2.962  11.600  1.00  0.00           H  
ATOM    432  HA  ILE A 270     140.319  -0.082  12.363  1.00  0.00           H  
ATOM    433  HB  ILE A 270     138.867   0.189  10.364  1.00  0.00           H  
ATOM    434 HG13 ILE A 270     138.100  -2.242  10.187  1.00  0.00           H  
ATOM    435 HG12 ILE A 270     139.663  -2.620   9.521  1.00  0.00           H  
ATOM    436 HG21 ILE A 270     140.727   0.111   8.708  1.00  0.00           H  
ATOM    437 HG22 ILE A 270     141.268   0.717  10.264  1.00  0.00           H  
ATOM    438 HG23 ILE A 270     141.637  -0.933   9.785  1.00  0.00           H  
ATOM    439 HD11 ILE A 270     137.888  -2.293   7.784  1.00  0.00           H  
ATOM    440 HD12 ILE A 270     137.701  -0.623   8.287  1.00  0.00           H  
ATOM    441 HD13 ILE A 270     139.215  -1.164   7.563  1.00  0.00           H  
ATOM    442  N   ALA A 271     137.845   0.010  12.950  1.00 20.78           N  
ATOM    443  CA  ALA A 271     136.557   0.088  13.624  1.00 19.63           C  
ATOM    444  C   ALA A 271     135.745   1.252  13.057  1.00 21.88           C  
ATOM    445  O   ALA A 271     136.308   2.167  12.456  1.00 21.11           O  
ATOM    446  CB  ALA A 271     136.780   0.262  15.136  1.00 20.55           C  
ATOM    447  H   ALA A 271     138.255   0.898  12.690  1.00  0.00           H  
ATOM    448  HA  ALA A 271     135.996  -0.829  13.438  1.00  0.00           H  
ATOM    449  HB1 ALA A 271     135.834   0.280  15.679  1.00  0.00           H  
ATOM    450  HB2 ALA A 271     137.370  -0.557  15.542  1.00  0.00           H  
ATOM    451  HB3 ALA A 271     137.309   1.189  15.357  1.00  0.00           H  
ATOM    452  N   ALA A 272     134.429   1.194  13.289  1.00 19.96           N  
ATOM    453  CA  ALA A 272     133.477   2.244  12.957  1.00 18.96           C  
ATOM    454  C   ALA A 272     132.286   2.190  13.919  1.00 18.94           C  
ATOM    455  O   ALA A 272     132.078   1.186  14.601  1.00 19.21           O  
ATOM    456  CB  ALA A 272     133.057   2.142  11.477  1.00 19.19           C  
ATOM    457  H   ALA A 272     134.047   0.404  13.795  1.00  0.00           H  
ATOM    458  HA  ALA A 272     133.961   3.206  13.123  1.00  0.00           H  
ATOM    459  HB1 ALA A 272     132.284   2.870  11.229  1.00  0.00           H  
ATOM    460  HB2 ALA A 272     133.904   2.339  10.818  1.00  0.00           H  
ATOM    461  HB3 ALA A 272     132.672   1.156  11.224  1.00  0.00           H  
ATOM    462  N   ALA A 273     131.535   3.295  13.966  1.00 20.51           N  
ATOM    463  CA  ALA A 273     130.371   3.474  14.827  1.00 18.65           C  
ATOM    464  C   ALA A 273     129.611   4.725  14.388  1.00 19.60           C  
ATOM    465  O   ALA A 273     130.191   5.605  13.757  1.00 20.84           O  
ATOM    466  CB  ALA A 273     130.812   3.607  16.300  1.00 19.05           C  
ATOM    467  H   ALA A 273     131.768   4.085  13.379  1.00  0.00           H  
ATOM    468  HA  ALA A 273     129.711   2.614  14.717  1.00  0.00           H  
ATOM    469  HB1 ALA A 273     129.966   3.826  16.951  1.00  0.00           H  
ATOM    470  HB2 ALA A 273     131.266   2.687  16.668  1.00  0.00           H  
ATOM    471  HB3 ALA A 273     131.539   4.410  16.429  1.00  0.00           H  
ATOM    472  N   ASP A 274     128.336   4.814  14.789  1.00 19.02           N  
ATOM    473  CA  ASP A 274     127.591   6.071  14.803  1.00 18.23           C  
ATOM    474  C   ASP A 274     128.168   7.015  15.862  1.00 19.31           C  
ATOM    475  O   ASP A 274     128.213   6.640  17.030  1.00 19.96           O  
ATOM    476  CB  ASP A 274     126.084   5.889  15.087  1.00 18.33           C  
ATOM    477  CG  ASP A 274     125.309   5.055  14.072  1.00 19.17           C  
ATOM    478  OD1 ASP A 274     125.844   4.796  12.976  1.00 21.11           O  
ATOM    479  OD2 ASP A 274     124.142   4.755  14.393  1.00 20.27           O1-
ATOM    480  H   ASP A 274     127.919   4.051  15.306  1.00  0.00           H  
ATOM    481  HA  ASP A 274     127.695   6.540  13.821  1.00  0.00           H  
ATOM    482  HB3 ASP A 274     125.614   6.865  15.142  1.00  0.00           H  
ATOM    483  HB2 ASP A 274     125.964   5.411  16.061  1.00  0.00           H  
ATOM    484  N   ALA A 275     128.540   8.228  15.436  1.00 19.10           N  
ATOM    485  CA  ALA A 275     128.753   9.384  16.296  1.00 20.20           C  
ATOM    486  C   ALA A 275     127.420  10.135  16.339  1.00 22.87           C  
ATOM    487  O   ALA A 275     127.143  10.920  15.435  1.00 19.90           O  
ATOM    488  CB  ALA A 275     129.888  10.245  15.713  1.00 21.70           C  
ATOM    489  H   ALA A 275     128.489   8.437  14.446  1.00  0.00           H  
ATOM    490  HA  ALA A 275     129.027   9.083  17.309  1.00  0.00           H  
ATOM    491  HB1 ALA A 275     130.002  11.178  16.261  1.00  0.00           H  
ATOM    492  HB2 ALA A 275     130.840   9.722  15.776  1.00  0.00           H  
ATOM    493  HB3 ALA A 275     129.720  10.503  14.667  1.00  0.00           H  
ATOM    494  N   ARG A 276     126.592   9.820  17.347  1.00 19.64           N  
ATOM    495  CA  ARG A 276     125.257  10.385  17.521  1.00 19.54           C  
ATOM    496  C   ARG A 276     125.345  11.637  18.401  1.00 19.49           C  
ATOM    497  O   ARG A 276     125.582  11.529  19.602  1.00 20.55           O  
ATOM    498  CB  ARG A 276     124.300   9.332  18.120  1.00 22.51           C  
ATOM    499  CG  ARG A 276     124.193   8.040  17.304  1.00 19.84           C  
ATOM    500  CD  ARG A 276     123.076   7.110  17.788  1.00 20.24           C  
ATOM    501  NE  ARG A 276     122.838   6.051  16.800  1.00 21.69           N  
ATOM    502  CZ  ARG A 276     121.756   5.267  16.704  1.00 19.84           C  
ATOM    503  NH1 ARG A 276     120.725   5.376  17.547  1.00 21.58           N  
ATOM    504  NH2 ARG A 276     121.717   4.363  15.726  1.00 20.96           N1+
ATOM    505  H   ARG A 276     126.907   9.187  18.071  1.00  0.00           H  
ATOM    506  HA  ARG A 276     124.852  10.676  16.550  1.00  0.00           H  
ATOM    507  HB3 ARG A 276     123.307   9.780  18.153  1.00  0.00           H  
ATOM    508  HB2 ARG A 276     124.579   9.085  19.146  1.00  0.00           H  
ATOM    509  HG3 ARG A 276     125.145   7.517  17.396  1.00  0.00           H  
ATOM    510  HG2 ARG A 276     124.046   8.251  16.248  1.00  0.00           H  
ATOM    511  HD3 ARG A 276     122.178   7.675  18.024  1.00  0.00           H  
ATOM    512  HD2 ARG A 276     123.380   6.607  18.706  1.00  0.00           H  
ATOM    513  HE  ARG A 276     123.581   5.881  16.131  1.00  0.00           H  
ATOM    514 HH12 ARG A 276     119.871   4.837  17.401  1.00  0.00           H  
ATOM    515 HH11 ARG A 276     120.746   6.052  18.299  1.00  0.00           H  
ATOM    516 HH22 ARG A 276     120.943   3.717  15.615  1.00  0.00           H  
ATOM    517 HH21 ARG A 276     122.505   4.303  15.083  1.00  0.00           H  
ATOM    518  N   TYR A 277     125.190  12.814  17.783  1.00 23.03           N  
ATOM    519  CA  TYR A 277     125.308  14.108  18.459  1.00 22.75           C  
ATOM    520  C   TYR A 277     123.988  14.531  19.130  1.00 22.91           C  
ATOM    521  O   TYR A 277     124.029  15.254  20.124  1.00 25.10           O  
ATOM    522  CB  TYR A 277     125.757  15.182  17.451  1.00 22.79           C  
ATOM    523  CG  TYR A 277     127.021  14.868  16.666  1.00 20.83           C  
ATOM    524  CD1 TYR A 277     126.964  14.018  15.544  1.00 22.68           C  
ATOM    525  CD2 TYR A 277     128.255  15.440  17.034  1.00 22.40           C  
ATOM    526  CE1 TYR A 277     128.120  13.737  14.800  1.00 22.58           C  
ATOM    527  CE2 TYR A 277     129.413  15.164  16.283  1.00 24.21           C  
ATOM    528  CZ  TYR A 277     129.349  14.303  15.172  1.00 23.16           C  
ATOM    529  OH  TYR A 277     130.471  14.010  14.457  1.00 20.94           O  
ATOM    530  H   TYR A 277     124.993  12.840  16.791  1.00  0.00           H  
ATOM    531  HA  TYR A 277     126.072  14.042  19.236  1.00  0.00           H  
ATOM    532  HB3 TYR A 277     125.911  16.118  17.988  1.00  0.00           H  
ATOM    533  HB2 TYR A 277     124.959  15.372  16.733  1.00  0.00           H  
ATOM    534  HD1 TYR A 277     126.030  13.571  15.245  1.00  0.00           H  
ATOM    535  HD2 TYR A 277     128.319  16.094  17.888  1.00  0.00           H  
ATOM    536  HE1 TYR A 277     128.060  13.071  13.955  1.00  0.00           H  
ATOM    537  HE2 TYR A 277     130.351  15.614  16.564  1.00  0.00           H  
ATOM    538  HH  TYR A 277     131.273  14.343  14.877  1.00  0.00           H  
ATOM    539  N   GLY A 278     122.854  14.059  18.583  1.00 22.82           N  
ATOM    540  CA  GLY A 278     121.500  14.364  19.038  1.00 24.09           C  
ATOM    541  C   GLY A 278     121.019  13.360  20.094  1.00 22.13           C  
ATOM    542  O   GLY A 278     119.890  12.884  19.989  1.00 22.57           O  
ATOM    543  H   GLY A 278     122.926  13.457  17.775  1.00  0.00           H  
ATOM    544  HA3 GLY A 278     120.829  14.338  18.180  1.00  0.00           H  
ATOM    545  HA2 GLY A 278     121.453  15.373  19.440  1.00  0.00           H  
ATOM    546  N   GLY A 279     121.869  13.013  21.077  1.00 23.52           N  
ATOM    547  CA  GLY A 279     121.603  11.950  22.048  1.00 24.88           C  
ATOM    548  C   GLY A 279     121.999  10.592  21.447  1.00 23.10           C  
ATOM    549  O   GLY A 279     122.676  10.536  20.424  1.00 21.22           O  
ATOM    550  H   GLY A 279     122.784  13.441  21.105  1.00  0.00           H  
ATOM    551  HA3 GLY A 279     120.547  11.949  22.318  1.00  0.00           H  
ATOM    552  HA2 GLY A 279     122.164  12.131  22.963  1.00  0.00           H  
ATOM    553  N   THR A 280     121.557   9.491  22.074  1.00 23.23           N  
ATOM    554  CA  THR A 280     121.655   8.126  21.531  1.00 23.43           C  
ATOM    555  C   THR A 280     120.478   7.785  20.579  1.00 22.79           C  
ATOM    556  O   THR A 280     120.354   6.623  20.188  1.00 22.07           O  
ATOM    557  CB  THR A 280     121.692   7.065  22.669  1.00 21.31           C  
ATOM    558  OG1 THR A 280     120.516   7.103  23.458  1.00 20.86           O  
ATOM    559  CG2 THR A 280     122.932   7.163  23.569  1.00 22.10           C  
ATOM    560  H   THR A 280     121.017   9.588  22.925  1.00  0.00           H  
ATOM    561  HA  THR A 280     122.576   8.031  20.953  1.00  0.00           H  
ATOM    562  HB  THR A 280     121.723   6.067  22.233  1.00  0.00           H  
ATOM    563  HG1 THR A 280     119.776   6.828  22.910  1.00  0.00           H  
ATOM    564 HG21 THR A 280     122.845   6.515  24.442  1.00  0.00           H  
ATOM    565 HG22 THR A 280     123.823   6.849  23.023  1.00  0.00           H  
ATOM    566 HG23 THR A 280     123.110   8.178  23.916  1.00  0.00           H  
ATOM    567  N   HIE A 281     119.654   8.782  20.202  1.00 22.58           N  
ATOM    568  CA  HIE A 281     118.535   8.647  19.265  1.00 22.55           C  
ATOM    569  C   HIE A 281     118.956   8.195  17.861  1.00 20.87           C  
ATOM    570  O   HIE A 281     119.945   8.692  17.319  1.00 21.46           O  
ATOM    571  CB  HIE A 281     117.790   9.988  19.125  1.00 22.95           C  
ATOM    572  CG  HIE A 281     116.919  10.380  20.287  1.00 25.19           C  
ATOM    573  ND1 HIE A 281     117.007  11.633  20.902  1.00 26.15           N  
ATOM    574  CD2 HIE A 281     115.893   9.665  20.871  1.00 25.68           C  
ATOM    575  CE1 HIE A 281     116.043  11.631  21.811  1.00 24.09           C  
ATOM    576  NE2 HIE A 281     115.353  10.491  21.837  1.00 24.19           N  
ATOM    577  H   HIE A 281     119.828   9.716  20.544  1.00  0.00           H  
ATOM    578  HA  HIE A 281     117.850   7.899  19.669  1.00  0.00           H  
ATOM    579  HB3 HIE A 281     117.133   9.956  18.254  1.00  0.00           H  
ATOM    580  HB2 HIE A 281     118.500  10.792  18.928  1.00  0.00           H  
ATOM    581  HD2 HIE A 281     115.509   8.676  20.670  1.00  0.00           H  
ATOM    582  HE1 HIE A 281     115.848  12.458  22.477  1.00  0.00           H  
ATOM    583  HE2 HIE A 281     114.595  10.275  22.469  1.00  0.00           H  
ATOM    584  N   ASP A 282     118.117   7.323  17.281  1.00 21.75           N  
ATOM    585  CA  ASP A 282     118.132   6.916  15.873  1.00 22.99           C  
ATOM    586  C   ASP A 282     117.771   8.101  14.959  1.00 25.07           C  
ATOM    587  O   ASP A 282     117.243   9.110  15.433  1.00 24.37           O  
ATOM    588  CB  ASP A 282     117.157   5.737  15.582  1.00 23.17           C  
ATOM    589  CG  ASP A 282     117.110   4.616  16.629  1.00 26.87           C  
ATOM    590  OD1 ASP A 282     118.159   4.354  17.258  1.00 24.06           O  
ATOM    591  OD2 ASP A 282     116.035   3.988  16.733  1.00 28.74           O1-
ATOM    592  H   ASP A 282     117.338   6.970  17.817  1.00  0.00           H  
ATOM    593  HA  ASP A 282     119.145   6.600  15.621  1.00  0.00           H  
ATOM    594  HB3 ASP A 282     117.400   5.281  14.621  1.00  0.00           H  
ATOM    595  HB2 ASP A 282     116.144   6.136  15.496  1.00  0.00           H  
ATOM    596  N   ALA A 283     118.007   7.932  13.648  1.00 21.53           N  
ATOM    597  CA  ALA A 283     117.519   8.838  12.607  1.00 22.42           C  
ATOM    598  C   ALA A 283     115.973   8.937  12.640  1.00 23.14           C  
ATOM    599  O   ALA A 283     115.328   7.903  12.815  1.00 22.72           O  
ATOM    600  CB  ALA A 283     118.005   8.317  11.248  1.00 22.97           C  
ATOM    601  H   ALA A 283     118.436   7.077  13.327  1.00  0.00           H  
ATOM    602  HA  ALA A 283     117.989   9.802  12.780  1.00  0.00           H  
ATOM    603  HB1 ALA A 283     117.736   9.008  10.449  1.00  0.00           H  
ATOM    604  HB2 ALA A 283     119.090   8.212  11.236  1.00  0.00           H  
ATOM    605  HB3 ALA A 283     117.576   7.343  11.009  1.00  0.00           H  
ATOM    606  N   LYS A 284     115.349  10.117  12.478  1.00 22.39           N  
ATOM    607  CA  LYS A 284     115.913  11.455  12.295  1.00 23.48           C  
ATOM    608  C   LYS A 284     116.637  11.992  13.544  1.00 22.35           C  
ATOM    609  O   LYS A 284     116.110  11.923  14.652  1.00 23.95           O  
ATOM    610  CB  LYS A 284     114.778  12.397  11.844  1.00 25.84           C  
ATOM    611  CG  LYS A 284     113.621  12.589  12.848  1.00 29.07           C  
ATOM    612  CD  LYS A 284     112.432  13.334  12.231  1.00 33.03           C  
ATOM    613  CE  LYS A 284     111.209  13.353  13.154  1.00 43.17           C  
ATOM    614  NZ  LYS A 284     110.105  14.123  12.558  1.00 42.17           N1+
ATOM    615  H   LYS A 284     114.340  10.101  12.504  1.00  0.00           H  
ATOM    616  HA  LYS A 284     116.631  11.390  11.474  1.00  0.00           H  
ATOM    617  HB3 LYS A 284     114.370  12.001  10.914  1.00  0.00           H  
ATOM    618  HB2 LYS A 284     115.197  13.373  11.598  1.00  0.00           H  
ATOM    619  HG3 LYS A 284     113.969  13.146  13.719  1.00  0.00           H  
ATOM    620  HG2 LYS A 284     113.282  11.621  13.218  1.00  0.00           H  
ATOM    621  HD3 LYS A 284     112.155  12.855  11.294  1.00  0.00           H  
ATOM    622  HD2 LYS A 284     112.731  14.355  11.986  1.00  0.00           H  
ATOM    623  HE3 LYS A 284     111.466  13.787  14.120  1.00  0.00           H  
ATOM    624  HE2 LYS A 284     110.864  12.335  13.341  1.00  0.00           H  
ATOM    625  HZ1 LYS A 284     110.392  15.087  12.452  1.00  0.00           H  
ATOM    626  HZ2 LYS A 284     109.865  13.737  11.656  1.00  0.00           H  
ATOM    627  HZ3 LYS A 284     109.302  14.087  13.168  1.00  0.00           H  
ATOM    628  N   SER A 285     117.845  12.520  13.308  1.00 23.55           N  
ATOM    629  CA  SER A 285     118.791  13.049  14.290  1.00 24.21           C  
ATOM    630  C   SER A 285     119.967  13.674  13.505  1.00 24.20           C  
ATOM    631  O   SER A 285     119.964  13.639  12.273  1.00 25.68           O  
ATOM    632  CB  SER A 285     119.222  11.925  15.276  1.00 23.18           C  
ATOM    633  OG  SER A 285     120.112  12.363  16.285  1.00 24.41           O  
ATOM    634  H   SER A 285     118.181  12.559  12.355  1.00  0.00           H  
ATOM    635  HA  SER A 285     118.287  13.838  14.846  1.00  0.00           H  
ATOM    636  HB3 SER A 285     119.681  11.098  14.734  1.00  0.00           H  
ATOM    637  HB2 SER A 285     118.360  11.510  15.795  1.00  0.00           H  
ATOM    638  HG  SER A 285     120.281  11.626  16.878  1.00  0.00           H  
ATOM    639  N   LYS A 286     120.964  14.222  14.217  1.00 23.49           N  
ATOM    640  CA  LYS A 286     122.272  14.551  13.650  1.00 21.57           C  
ATOM    641  C   LYS A 286     123.204  13.397  14.035  1.00 20.98           C  
ATOM    642  O   LYS A 286     123.512  13.240  15.218  1.00 22.34           O  
ATOM    643  CB  LYS A 286     122.751  15.924  14.182  1.00 23.44           C  
ATOM    644  CG  LYS A 286     123.878  16.596  13.369  1.00 29.18           C  
ATOM    645  CD  LYS A 286     125.285  15.999  13.527  1.00 27.60           C  
ATOM    646  CE  LYS A 286     126.323  16.615  12.583  1.00 24.70           C  
ATOM    647  NZ  LYS A 286     126.003  16.342  11.171  1.00 23.52           N1+
ATOM    648  H   LYS A 286     120.910  14.202  15.226  1.00  0.00           H  
ATOM    649  HA  LYS A 286     122.221  14.613  12.561  1.00  0.00           H  
ATOM    650  HB3 LYS A 286     123.013  15.877  15.240  1.00  0.00           H  
ATOM    651  HB2 LYS A 286     121.901  16.606  14.123  1.00  0.00           H  
ATOM    652  HG3 LYS A 286     123.927  17.645  13.664  1.00  0.00           H  
ATOM    653  HG2 LYS A 286     123.601  16.595  12.318  1.00  0.00           H  
ATOM    654  HD3 LYS A 286     125.281  14.923  13.371  1.00  0.00           H  
ATOM    655  HD2 LYS A 286     125.611  16.170  14.551  1.00  0.00           H  
ATOM    656  HE3 LYS A 286     127.311  16.212  12.804  1.00  0.00           H  
ATOM    657  HE2 LYS A 286     126.379  17.687  12.744  1.00  0.00           H  
ATOM    658  HZ1 LYS A 286     126.013  15.345  11.003  1.00  0.00           H  
ATOM    659  HZ2 LYS A 286     125.088  16.710  10.951  1.00  0.00           H  
ATOM    660  HZ3 LYS A 286     126.686  16.781  10.566  1.00  0.00           H  
ATOM    661  N   ILE A 287     123.612  12.603  13.031  1.00 20.08           N  
ATOM    662  CA  ILE A 287     124.534  11.480  13.201  1.00 20.44           C  
ATOM    663  C   ILE A 287     125.499  11.462  12.001  1.00 19.81           C  
ATOM    664  O   ILE A 287     125.060  11.622  10.862  1.00 19.36           O  
ATOM    665  CB  ILE A 287     123.824  10.087  13.262  1.00 21.58           C  
ATOM    666  CG1 ILE A 287     122.595  10.055  14.206  1.00 23.65           C  
ATOM    667  CG2 ILE A 287     124.809   8.960  13.628  1.00 20.03           C  
ATOM    668  CD1 ILE A 287     121.753   8.774  14.105  1.00 23.58           C  
ATOM    669  H   ILE A 287     123.311  12.787  12.085  1.00  0.00           H  
ATOM    670  HA  ILE A 287     125.116  11.624  14.111  1.00  0.00           H  
ATOM    671  HB  ILE A 287     123.461   9.842  12.266  1.00  0.00           H  
ATOM    672 HG13 ILE A 287     121.925  10.882  13.979  1.00  0.00           H  
ATOM    673 HG12 ILE A 287     122.912  10.203  15.238  1.00  0.00           H  
ATOM    674 HG21 ILE A 287     124.316   7.989  13.627  1.00  0.00           H  
ATOM    675 HG22 ILE A 287     125.638   8.874  12.930  1.00  0.00           H  
ATOM    676 HG23 ILE A 287     125.244   9.126  14.610  1.00  0.00           H  
ATOM    677 HD11 ILE A 287     120.770   8.920  14.551  1.00  0.00           H  
ATOM    678 HD12 ILE A 287     121.601   8.482  13.066  1.00  0.00           H  
ATOM    679 HD13 ILE A 287     122.220   7.939  14.626  1.00  0.00           H  
ATOM    680  N   ASN A 288     126.787  11.231  12.284  1.00 18.82           N  
ATOM    681  CA  ASN A 288     127.833  10.960  11.292  1.00 21.15           C  
ATOM    682  C   ASN A 288     128.429   9.580  11.605  1.00 21.11           C  
ATOM    683  O   ASN A 288     128.426   9.175  12.767  1.00 20.13           O  
ATOM    684  CB  ASN A 288     128.945  12.035  11.381  1.00 20.83           C  
ATOM    685  CG  ASN A 288     128.486  13.471  11.092  1.00 21.36           C  
ATOM    686  OD1 ASN A 288     127.534  13.708  10.350  1.00 20.83           O  
ATOM    687  ND2 ASN A 288     129.201  14.449  11.650  1.00 22.82           N  
ATOM    688  H   ASN A 288     127.059  11.087  13.248  1.00  0.00           H  
ATOM    689  HA  ASN A 288     127.430  10.930  10.278  1.00  0.00           H  
ATOM    690  HB3 ASN A 288     129.732  11.802  10.662  1.00  0.00           H  
ATOM    691  HB2 ASN A 288     129.416  12.002  12.365  1.00  0.00           H  
ATOM    692 HD22 ASN A 288     128.987  15.415  11.453  1.00  0.00           H  
ATOM    693 HD21 ASN A 288     129.960  14.230  12.282  1.00  0.00           H  
ATOM    694  N   THR A 289     128.969   8.888  10.590  1.00 22.45           N  
ATOM    695  CA  THR A 289     129.718   7.648  10.803  1.00 22.62           C  
ATOM    696  C   THR A 289     131.179   7.990  11.138  1.00 22.67           C  
ATOM    697  O   THR A 289     131.872   8.585  10.312  1.00 23.62           O  
ATOM    698  CB  THR A 289     129.712   6.726   9.560  1.00 23.28           C  
ATOM    699  OG1 THR A 289     128.380   6.380   9.240  1.00 20.34           O  
ATOM    700  CG2 THR A 289     130.523   5.423   9.702  1.00 23.72           C  
ATOM    701  H   THR A 289     128.975   9.266   9.651  1.00  0.00           H  
ATOM    702  HA  THR A 289     129.276   7.087  11.630  1.00  0.00           H  
ATOM    703  HB  THR A 289     130.120   7.276   8.719  1.00  0.00           H  
ATOM    704  HG1 THR A 289     128.029   5.826   9.942  1.00  0.00           H  
ATOM    705 HG21 THR A 289     130.359   4.767   8.847  1.00  0.00           H  
ATOM    706 HG22 THR A 289     131.595   5.615   9.746  1.00  0.00           H  
ATOM    707 HG23 THR A 289     130.246   4.878  10.605  1.00  0.00           H  
ATOM    708  N   ALA A 290     131.601   7.588  12.343  1.00 21.36           N  
ATOM    709  CA  ALA A 290     132.978   7.637  12.815  1.00 21.40           C  
ATOM    710  C   ALA A 290     133.771   6.417  12.330  1.00 21.76           C  
ATOM    711  O   ALA A 290     133.184   5.389  11.993  1.00 21.71           O  
ATOM    712  CB  ALA A 290     132.965   7.689  14.348  1.00 21.73           C  
ATOM    713  H   ALA A 290     130.957   7.089  12.945  1.00  0.00           H  
ATOM    714  HA  ALA A 290     133.451   8.539  12.430  1.00  0.00           H  
ATOM    715  HB1 ALA A 290     133.976   7.788  14.742  1.00  0.00           H  
ATOM    716  HB2 ALA A 290     132.396   8.547  14.699  1.00  0.00           H  
ATOM    717  HB3 ALA A 290     132.522   6.793  14.784  1.00  0.00           H  
ATOM    718  N   PHE A 291     135.102   6.564  12.329  1.00 23.45           N  
ATOM    719  CA  PHE A 291     136.052   5.535  11.927  1.00 23.94           C  
ATOM    720  C   PHE A 291     137.338   5.694  12.743  1.00 24.63           C  
ATOM    721  O   PHE A 291     137.809   6.817  12.893  1.00 22.66           O  
ATOM    722  CB  PHE A 291     136.296   5.644  10.408  1.00 23.21           C  
ATOM    723  CG  PHE A 291     137.330   4.708   9.809  1.00 23.19           C  
ATOM    724  CD1 PHE A 291     136.960   3.407   9.413  1.00 22.50           C  
ATOM    725  CD2 PHE A 291     138.694   5.075   9.775  1.00 26.26           C  
ATOM    726  CE1 PHE A 291     137.922   2.535   8.925  1.00 25.00           C  
ATOM    727  CE2 PHE A 291     139.642   4.182   9.298  1.00 29.54           C  
ATOM    728  CZ  PHE A 291     139.254   2.923   8.861  1.00 24.55           C  
ATOM    729  H   PHE A 291     135.508   7.449  12.607  1.00  0.00           H  
ATOM    730  HA  PHE A 291     135.628   4.557  12.146  1.00  0.00           H  
ATOM    731  HB3 PHE A 291     136.609   6.661  10.174  1.00  0.00           H  
ATOM    732  HB2 PHE A 291     135.353   5.485   9.885  1.00  0.00           H  
ATOM    733  HD1 PHE A 291     135.929   3.090   9.476  1.00  0.00           H  
ATOM    734  HD2 PHE A 291     139.004   6.051  10.120  1.00  0.00           H  
ATOM    735  HE1 PHE A 291     137.634   1.551   8.596  1.00  0.00           H  
ATOM    736  HE2 PHE A 291     140.683   4.469   9.258  1.00  0.00           H  
ATOM    737  HZ  PHE A 291     139.996   2.244   8.472  1.00  0.00           H  
ATOM    738  N   ALA A 292     137.896   4.572  13.214  1.00 20.29           N  
ATOM    739  CA  ALA A 292     139.163   4.513  13.941  1.00 21.23           C  
ATOM    740  C   ALA A 292     140.031   3.375  13.391  1.00 25.05           C  
ATOM    741  O   ALA A 292     139.525   2.491  12.696  1.00 23.00           O  
ATOM    742  CB  ALA A 292     138.872   4.319  15.436  1.00 22.66           C  
ATOM    743  H   ALA A 292     137.465   3.679  13.007  1.00  0.00           H  
ATOM    744  HA  ALA A 292     139.721   5.442  13.808  1.00  0.00           H  
ATOM    745  HB1 ALA A 292     139.791   4.294  16.023  1.00  0.00           H  
ATOM    746  HB2 ALA A 292     138.264   5.134  15.828  1.00  0.00           H  
ATOM    747  HB3 ALA A 292     138.334   3.388  15.617  1.00  0.00           H  
ATOM    748  N   LYS A 293     141.330   3.419  13.725  1.00 24.38           N  
ATOM    749  CA  LYS A 293     142.312   2.429  13.293  1.00 25.69           C  
ATOM    750  C   LYS A 293     143.375   2.196  14.374  1.00 25.03           C  
ATOM    751  O   LYS A 293     143.853   3.143  14.996  1.00 24.37           O  
ATOM    752  CB  LYS A 293     142.913   2.848  11.931  1.00 27.91           C  
ATOM    753  CG  LYS A 293     144.056   1.940  11.432  1.00 29.51           C  
ATOM    754  CD  LYS A 293     144.439   2.146   9.960  1.00 30.75           C  
ATOM    755  CE  LYS A 293     144.799   3.589   9.590  1.00 33.54           C  
ATOM    756  NZ  LYS A 293     145.222   3.682   8.186  1.00 35.95           N1+
ATOM    757  H   LYS A 293     141.680   4.168  14.305  1.00  0.00           H  
ATOM    758  HA  LYS A 293     141.799   1.478  13.149  1.00  0.00           H  
ATOM    759  HB3 LYS A 293     143.280   3.873  11.999  1.00  0.00           H  
ATOM    760  HB2 LYS A 293     142.114   2.860  11.187  1.00  0.00           H  
ATOM    761  HG3 LYS A 293     143.766   0.898  11.571  1.00  0.00           H  
ATOM    762  HG2 LYS A 293     144.945   2.091  12.045  1.00  0.00           H  
ATOM    763  HD3 LYS A 293     143.629   1.780   9.330  1.00  0.00           H  
ATOM    764  HD2 LYS A 293     145.301   1.518   9.738  1.00  0.00           H  
ATOM    765  HE3 LYS A 293     145.609   3.952  10.223  1.00  0.00           H  
ATOM    766  HE2 LYS A 293     143.948   4.256   9.734  1.00  0.00           H  
ATOM    767  HZ1 LYS A 293     145.486   4.645   8.001  1.00  0.00           H  
ATOM    768  HZ2 LYS A 293     146.014   3.078   8.020  1.00  0.00           H  
ATOM    769  HZ3 LYS A 293     144.455   3.415   7.582  1.00  0.00           H  
ATOM    770  N   SER A 294     143.742   0.917  14.511  1.00 23.26           N  
ATOM    771  CA  SER A 294     144.857   0.395  15.284  1.00 23.54           C  
ATOM    772  C   SER A 294     145.826  -0.300  14.313  1.00 27.74           C  
ATOM    773  O   SER A 294     145.380  -0.997  13.400  1.00 25.45           O  
ATOM    774  CB  SER A 294     144.291  -0.595  16.319  1.00 25.77           C  
ATOM    775  OG  SER A 294     145.314  -1.294  16.991  1.00 25.80           O  
ATOM    776  H   SER A 294     143.261   0.216  13.959  1.00  0.00           H  
ATOM    777  HA  SER A 294     145.381   1.201  15.801  1.00  0.00           H  
ATOM    778  HB3 SER A 294     143.634  -1.324  15.843  1.00  0.00           H  
ATOM    779  HB2 SER A 294     143.693  -0.065  17.058  1.00  0.00           H  
ATOM    780  HG  SER A 294     145.746  -0.695  17.611  1.00  0.00           H  
ATOM    781  N   THR A 295     147.131  -0.112  14.549  1.00 30.02           N  
ATOM    782  CA  THR A 295     148.213  -0.688  13.746  1.00 29.42           C  
ATOM    783  C   THR A 295     149.134  -1.609  14.585  1.00 33.60           C  
ATOM    784  O   THR A 295     150.147  -2.068  14.056  1.00 32.15           O  
ATOM    785  CB  THR A 295     149.054   0.435  13.076  1.00 30.60           C  
ATOM    786  OG1 THR A 295     149.799   1.186  14.019  1.00 32.73           O  
ATOM    787  CG2 THR A 295     148.219   1.393  12.209  1.00 29.65           C  
ATOM    788  H   THR A 295     147.424   0.476  15.317  1.00  0.00           H  
ATOM    789  HA  THR A 295     147.807  -1.318  12.953  1.00  0.00           H  
ATOM    790  HB  THR A 295     149.782  -0.034  12.412  1.00  0.00           H  
ATOM    791  HG1 THR A 295     150.234   1.908  13.560  1.00  0.00           H  
ATOM    792 HG21 THR A 295     148.856   2.101  11.679  1.00  0.00           H  
ATOM    793 HG22 THR A 295     147.645   0.844  11.462  1.00  0.00           H  
ATOM    794 HG23 THR A 295     147.514   1.970  12.809  1.00  0.00           H  
ATOM    795  N   ASP A 296     148.753  -1.905  15.843  1.00 29.19           N  
ATOM    796  CA  ASP A 296     149.461  -2.814  16.757  1.00 31.17           C  
ATOM    797  C   ASP A 296     148.644  -4.098  17.042  1.00 31.03           C  
ATOM    798  O   ASP A 296     148.864  -4.747  18.066  1.00 33.24           O  
ATOM    799  CB  ASP A 296     149.952  -2.118  18.059  1.00 33.27           C  
ATOM    800  CG  ASP A 296     148.910  -1.312  18.846  1.00 34.73           C  
ATOM    801  OD1 ASP A 296     147.700  -1.451  18.566  1.00 27.97           O  
ATOM    802  OD2 ASP A 296     149.345  -0.603  19.778  1.00 34.66           O1-
ATOM    803  H   ASP A 296     147.908  -1.493  16.218  1.00  0.00           H  
ATOM    804  HA  ASP A 296     150.363  -3.180  16.263  1.00  0.00           H  
ATOM    805  HB3 ASP A 296     150.742  -1.423  17.772  1.00  0.00           H  
ATOM    806  HB2 ASP A 296     150.403  -2.846  18.733  1.00  0.00           H  
ATOM    807  N   GLY A 297     147.732  -4.466  16.124  1.00 30.41           N  
ATOM    808  CA  GLY A 297     146.942  -5.695  16.211  1.00 29.96           C  
ATOM    809  C   GLY A 297     145.683  -5.526  17.075  1.00 26.77           C  
ATOM    810  O   GLY A 297     145.224  -6.509  17.656  1.00 25.54           O  
ATOM    811  H   GLY A 297     147.609  -3.897  15.299  1.00  0.00           H  
ATOM    812  HA3 GLY A 297     147.546  -6.523  16.586  1.00  0.00           H  
ATOM    813  HA2 GLY A 297     146.628  -5.968  15.204  1.00  0.00           H  
ATOM    814  N   GLY A 298     145.127  -4.305  17.157  1.00 28.64           N  
ATOM    815  CA  GLY A 298     143.877  -4.010  17.859  1.00 28.48           C  
ATOM    816  C   GLY A 298     144.102  -3.590  19.319  1.00 28.96           C  
ATOM    817  O   GLY A 298     143.123  -3.502  20.056  1.00 30.91           O  
ATOM    818  H   GLY A 298     145.570  -3.526  16.690  1.00  0.00           H  
ATOM    819  HA3 GLY A 298     143.204  -4.869  17.832  1.00  0.00           H  
ATOM    820  HA2 GLY A 298     143.358  -3.206  17.340  1.00  0.00           H  
ATOM    821  N   LYS A 299     145.352  -3.362  19.759  1.00 28.98           N  
ATOM    822  CA  LYS A 299     145.697  -3.141  21.167  1.00 34.98           C  
ATOM    823  C   LYS A 299     145.505  -1.685  21.623  1.00 32.90           C  
ATOM    824  O   LYS A 299     144.915  -1.479  22.684  1.00 42.23           O  
ATOM    825  CB  LYS A 299     147.125  -3.651  21.436  1.00 35.44           C  
ATOM    826  CG  LYS A 299     147.251  -5.168  21.221  1.00 41.99           C  
ATOM    827  CD  LYS A 299     148.681  -5.691  21.419  1.00 54.89           C  
ATOM    828  CE  LYS A 299     148.797  -7.199  21.157  1.00 59.32           C  
ATOM    829  NZ  LYS A 299     148.478  -7.536  19.759  1.00 65.33           N1+
ATOM    830  H   LYS A 299     146.126  -3.398  19.110  1.00  0.00           H  
ATOM    831  HA  LYS A 299     145.028  -3.751  21.778  1.00  0.00           H  
ATOM    832  HB3 LYS A 299     147.413  -3.416  22.462  1.00  0.00           H  
ATOM    833  HB2 LYS A 299     147.835  -3.131  20.793  1.00  0.00           H  
ATOM    834  HG3 LYS A 299     146.913  -5.419  20.216  1.00  0.00           H  
ATOM    835  HG2 LYS A 299     146.577  -5.687  21.905  1.00  0.00           H  
ATOM    836  HD3 LYS A 299     149.007  -5.478  22.438  1.00  0.00           H  
ATOM    837  HD2 LYS A 299     149.366  -5.150  20.765  1.00  0.00           H  
ATOM    838  HE3 LYS A 299     148.119  -7.748  21.811  1.00  0.00           H  
ATOM    839  HE2 LYS A 299     149.806  -7.547  21.378  1.00  0.00           H  
ATOM    840  HZ1 LYS A 299     149.149  -7.114  19.133  1.00  0.00           H  
ATOM    841  HZ2 LYS A 299     148.476  -8.544  19.651  1.00  0.00           H  
ATOM    842  HZ3 LYS A 299     147.552  -7.198  19.537  1.00  0.00           H  
ATOM    843  N   THR A 300     145.977  -0.715  20.821  1.00 32.78           N  
ATOM    844  CA  THR A 300     145.801   0.722  21.056  1.00 34.64           C  
ATOM    845  C   THR A 300     145.317   1.402  19.763  1.00 34.91           C  
ATOM    846  O   THR A 300     145.719   1.007  18.668  1.00 33.87           O  
ATOM    847  CB  THR A 300     147.095   1.424  21.567  1.00 38.31           C  
ATOM    848  OG1 THR A 300     148.038   1.740  20.558  1.00 34.72           O  
ATOM    849  CG2 THR A 300     147.801   0.686  22.715  1.00 41.62           C  
ATOM    850  H   THR A 300     146.480  -0.963  19.975  1.00  0.00           H  
ATOM    851  HA  THR A 300     145.021   0.871  21.806  1.00  0.00           H  
ATOM    852  HB  THR A 300     146.786   2.389  21.970  1.00  0.00           H  
ATOM    853  HG1 THR A 300     148.460   0.921  20.262  1.00  0.00           H  
ATOM    854 HG21 THR A 300     148.637   1.270  23.101  1.00  0.00           H  
ATOM    855 HG22 THR A 300     147.115   0.504  23.543  1.00  0.00           H  
ATOM    856 HG23 THR A 300     148.197  -0.278  22.392  1.00  0.00           H  
ATOM    857  N   TRP A 301     144.433   2.397  19.927  1.00 29.55           N  
ATOM    858  CA  TRP A 301     143.652   2.998  18.847  1.00 29.23           C  
ATOM    859  C   TRP A 301     144.002   4.476  18.652  1.00 31.11           C  
ATOM    860  O   TRP A 301     144.210   5.199  19.627  1.00 30.19           O  
ATOM    861  CB  TRP A 301     142.158   2.806  19.169  1.00 26.16           C  
ATOM    862  CG  TRP A 301     141.707   1.378  19.096  1.00 24.98           C  
ATOM    863  CD1 TRP A 301     141.849   0.440  20.062  1.00 26.16           C  
ATOM    864  CD2 TRP A 301     141.157   0.680  17.943  1.00 24.65           C  
ATOM    865  NE1 TRP A 301     141.428  -0.784  19.584  1.00 26.55           N  
ATOM    866  CE2 TRP A 301     140.991  -0.698  18.279  1.00 23.29           C  
ATOM    867  CE3 TRP A 301     140.795   1.075  16.635  1.00 23.73           C  
ATOM    868  CZ2 TRP A 301     140.486  -1.637  17.363  1.00 24.41           C  
ATOM    869  CZ3 TRP A 301     140.285   0.147  15.711  1.00 21.80           C  
ATOM    870  CH2 TRP A 301     140.127  -1.203  16.074  1.00 22.63           C  
ATOM    871  H   TRP A 301     144.187   2.696  20.859  1.00  0.00           H  
ATOM    872  HA  TRP A 301     143.852   2.491  17.901  1.00  0.00           H  
ATOM    873  HB3 TRP A 301     141.550   3.374  18.461  1.00  0.00           H  
ATOM    874  HB2 TRP A 301     141.919   3.204  20.156  1.00  0.00           H  
ATOM    875  HD1 TRP A 301     142.261   0.630  21.043  1.00  0.00           H  
ATOM    876  HE1 TRP A 301     141.466  -1.629  20.137  1.00  0.00           H  
ATOM    877  HE3 TRP A 301     140.910   2.107  16.342  1.00  0.00           H  
ATOM    878  HZ2 TRP A 301     140.368  -2.673  17.647  1.00  0.00           H  
ATOM    879  HZ3 TRP A 301     140.012   0.476  14.721  1.00  0.00           H  
ATOM    880  HH2 TRP A 301     139.721  -1.896  15.355  1.00  0.00           H  
ATOM    881  N   GLY A 302     144.037   4.885  17.374  1.00 28.28           N  
ATOM    882  CA  GLY A 302     144.342   6.241  16.933  1.00 31.19           C  
ATOM    883  C   GLY A 302     143.104   7.148  16.989  1.00 31.00           C  
ATOM    884  O   GLY A 302     141.987   6.710  17.274  1.00 27.64           O  
ATOM    885  H   GLY A 302     143.856   4.211  16.641  1.00  0.00           H  
ATOM    886  HA3 GLY A 302     144.702   6.197  15.905  1.00  0.00           H  
ATOM    887  HA2 GLY A 302     145.144   6.668  17.538  1.00  0.00           H  
ATOM    888  N  AGLN A 303     143.345   8.437  16.699  0.50 29.16           N  
ATOM    889  N  BGLN A 303     143.169   8.432  16.919  0.50 26.64           N  
ATOM    890  CA AGLN A 303     142.378   9.535  16.698  0.50 34.01           C  
ATOM    891  CA BGLN A 303     142.035   9.296  17.060  0.50 29.48           C  
ATOM    892  C  AGLN A 303     141.273   9.318  15.633  0.50 29.31           C  
ATOM    893  C  BGLN A 303     141.111   9.089  15.840  0.50 26.62           C  
ATOM    894  O  AGLN A 303     141.616   9.198  14.455  0.50 29.63           O  
ATOM    895  O  BGLN A 303     141.570   8.995  14.716  0.50 23.48           O  
ATOM    896  CB AGLN A 303     143.185  10.823  16.425  0.50 36.50           C  
ATOM    897  CB BGLN A 303     142.437  10.771  17.194  0.50 28.43           C  
ATOM    898  CG AGLN A 303     142.341  12.111  16.490  0.50 41.48           C  
ATOM    899  CG BGLN A 303     143.386  11.078  18.364  0.50 30.96           C  
ATOM    900  CD AGLN A 303     143.138  13.391  16.223  0.50 43.18           C  
ATOM    901  CD BGLN A 303     143.534  12.569  18.613  0.50 37.29           C  
ATOM    902  OE1AGLN A 303     142.667  14.270  15.507  0.50 37.38           O  
ATOM    903  OE1BGLN A 303     142.540  13.268  18.875  0.50 34.92           O  
ATOM    904  NE2AGLN A 303     144.334  13.519  16.803  0.50 43.65           N  
ATOM    905  NE2BGLN A 303     144.787  13.076  18.533  0.50 34.12           N  
ATOM    906  H  AGLN A 303     144.288   8.702  16.456  0.50  0.00           H  
ATOM    907  H  BGLN A 303     144.078   8.830  16.728  0.50  0.00           H  
ATOM    908  HA AGLN A 303     141.979   9.598  17.709  0.50  0.00           H  
ATOM    909  HA BGLN A 303     141.490   9.005  17.958  0.50  0.00           H  
ATOM    910  HB3AGLN A 303     143.672  10.757  15.451  0.50  0.00           H  
ATOM    911  HB3BGLN A 303     141.539  11.382  17.288  0.50  0.00           H  
ATOM    912  HB2AGLN A 303     143.988  10.884  17.161  0.50  0.00           H  
ATOM    913  HB2BGLN A 303     142.893  11.107  16.262  0.50  0.00           H  
ATOM    914  HG3AGLN A 303     141.874  12.192  17.472  0.50  0.00           H  
ATOM    915  HG3BGLN A 303     144.365  10.646  18.159  0.50  0.00           H  
ATOM    916  HG2AGLN A 303     141.534  12.065  15.758  0.50  0.00           H  
ATOM    917  HG2BGLN A 303     143.015  10.595  19.268  0.50  0.00           H  
ATOM    918 HE22AGLN A 303     144.880  14.354  16.649  0.50  0.00           H  
ATOM    919 HE22BGLN A 303     144.944  14.061  18.689  0.50  0.00           H  
ATOM    920 HE21AGLN A 303     144.700  12.787  17.394  0.50  0.00           H  
ATOM    921 HE21BGLN A 303     145.565  12.469  18.317  0.50  0.00           H  
ATOM    922  N   PRO A 304     139.985   9.238  16.048  1.00 27.57           N  
ATOM    923  CA  PRO A 304     138.890   8.887  15.129  1.00 28.71           C  
ATOM    924  C   PRO A 304     138.501  10.012  14.145  1.00 30.19           C  
ATOM    925  O   PRO A 304     138.277  11.149  14.559  1.00 27.92           O  
ATOM    926  CB  PRO A 304     137.739   8.507  16.070  1.00 25.72           C  
ATOM    927  CG  PRO A 304     137.983   9.329  17.322  1.00 28.66           C  
ATOM    928  CD  PRO A 304     139.501   9.362  17.425  1.00 30.00           C  
ATOM    929  HA  PRO A 304     139.192   8.005  14.565  1.00  0.00           H  
ATOM    930  HB3 PRO A 304     137.813   7.447  16.316  1.00  0.00           H  
ATOM    931  HB2 PRO A 304     136.749   8.668  15.642  1.00  0.00           H  
ATOM    932  HG3 PRO A 304     137.500   8.915  18.206  1.00  0.00           H  
ATOM    933  HG2 PRO A 304     137.614  10.344  17.174  1.00  0.00           H  
ATOM    934  HD2 PRO A 304     139.836  10.280  17.909  1.00  0.00           H  
ATOM    935  HD3 PRO A 304     139.858   8.510  18.006  1.00  0.00           H  
ATOM    936  N   THR A 305     138.417   9.640  12.859  1.00 25.17           N  
ATOM    937  CA  THR A 305     137.968  10.464  11.734  1.00 23.59           C  
ATOM    938  C   THR A 305     136.451  10.273  11.476  1.00 23.68           C  
ATOM    939  O   THR A 305     135.805   9.492  12.175  1.00 21.69           O  
ATOM    940  CB  THR A 305     138.762  10.077  10.450  1.00 24.62           C  
ATOM    941  OG1 THR A 305     138.382   8.824   9.908  1.00 24.14           O  
ATOM    942  CG2 THR A 305     140.289  10.107  10.631  1.00 23.86           C  
ATOM    943  H   THR A 305     138.584   8.669  12.630  1.00  0.00           H  
ATOM    944  HA  THR A 305     138.145  11.518  11.957  1.00  0.00           H  
ATOM    945  HB  THR A 305     138.531  10.816   9.681  1.00  0.00           H  
ATOM    946  HG1 THR A 305     139.027   8.571   9.243  1.00  0.00           H  
ATOM    947 HG21 THR A 305     140.802   9.931   9.685  1.00  0.00           H  
ATOM    948 HG22 THR A 305     140.617  11.076  11.008  1.00  0.00           H  
ATOM    949 HG23 THR A 305     140.630   9.346  11.334  1.00  0.00           H  
ATOM    950  N   LEU A 306     135.911  11.005  10.482  1.00 23.33           N  
ATOM    951  CA  LEU A 306     134.504  10.959  10.065  1.00 24.90           C  
ATOM    952  C   LEU A 306     134.422  10.849   8.521  1.00 24.24           C  
ATOM    953  O   LEU A 306     134.266  11.883   7.867  1.00 24.17           O  
ATOM    954  CB  LEU A 306     133.775  12.233  10.566  1.00 23.72           C  
ATOM    955  CG  LEU A 306     133.614  12.384  12.093  1.00 25.14           C  
ATOM    956  CD1 LEU A 306     133.175  13.817  12.429  1.00 27.25           C  
ATOM    957  CD2 LEU A 306     132.640  11.350  12.692  1.00 23.56           C  
ATOM    958  H   LEU A 306     136.501  11.629   9.952  1.00  0.00           H  
ATOM    959  HA  LEU A 306     134.002  10.091  10.491  1.00  0.00           H  
ATOM    960  HB3 LEU A 306     132.780  12.275  10.124  1.00  0.00           H  
ATOM    961  HB2 LEU A 306     134.306  13.108  10.187  1.00  0.00           H  
ATOM    962  HG  LEU A 306     134.585  12.241  12.566  1.00  0.00           H  
ATOM    963 HD11 LEU A 306     132.974  13.925  13.492  1.00  0.00           H  
ATOM    964 HD12 LEU A 306     133.952  14.537  12.174  1.00  0.00           H  
ATOM    965 HD13 LEU A 306     132.270  14.095  11.888  1.00  0.00           H  
ATOM    966 HD21 LEU A 306     131.843  11.819  13.270  1.00  0.00           H  
ATOM    967 HD22 LEU A 306     132.157  10.749  11.924  1.00  0.00           H  
ATOM    968 HD23 LEU A 306     133.165  10.670  13.361  1.00  0.00           H  
ATOM    969  N   PRO A 307     134.550   9.628   7.942  1.00 23.85           N  
ATOM    970  CA  PRO A 307     134.534   9.431   6.473  1.00 23.43           C  
ATOM    971  C   PRO A 307     133.217   9.797   5.763  1.00 23.37           C  
ATOM    972  O   PRO A 307     133.265  10.352   4.666  1.00 23.55           O  
ATOM    973  CB  PRO A 307     134.865   7.941   6.287  1.00 23.96           C  
ATOM    974  CG  PRO A 307     135.572   7.541   7.568  1.00 26.30           C  
ATOM    975  CD  PRO A 307     134.845   8.366   8.620  1.00 23.44           C  
ATOM    976  HA  PRO A 307     135.346  10.029   6.056  1.00  0.00           H  
ATOM    977  HB3 PRO A 307     135.470   7.756   5.401  1.00  0.00           H  
ATOM    978  HB2 PRO A 307     133.955   7.348   6.182  1.00  0.00           H  
ATOM    979  HG3 PRO A 307     136.616   7.853   7.526  1.00  0.00           H  
ATOM    980  HG2 PRO A 307     135.549   6.468   7.752  1.00  0.00           H  
ATOM    981  HD2 PRO A 307     133.911   7.881   8.900  1.00  0.00           H  
ATOM    982  HD3 PRO A 307     135.452   8.477   9.515  1.00  0.00           H  
ATOM    983  N   LEU A 308     132.082   9.486   6.408  1.00 22.62           N  
ATOM    984  CA  LEU A 308     130.737   9.825   5.953  1.00 21.40           C  
ATOM    985  C   LEU A 308     130.155  10.796   6.987  1.00 21.31           C  
ATOM    986  O   LEU A 308     129.878  10.384   8.115  1.00 22.27           O  
ATOM    987  CB  LEU A 308     129.885   8.537   5.855  1.00 20.77           C  
ATOM    988  CG  LEU A 308     130.264   7.585   4.701  1.00 23.20           C  
ATOM    989  CD1 LEU A 308     129.655   6.181   4.900  1.00 23.82           C  
ATOM    990  CD2 LEU A 308     129.892   8.175   3.330  1.00 24.29           C  
ATOM    991  H   LEU A 308     132.135   9.037   7.311  1.00  0.00           H  
ATOM    992  HA  LEU A 308     130.753  10.316   4.979  1.00  0.00           H  
ATOM    993  HB3 LEU A 308     128.832   8.796   5.761  1.00  0.00           H  
ATOM    994  HB2 LEU A 308     129.967   8.000   6.792  1.00  0.00           H  
ATOM    995  HG  LEU A 308     131.346   7.449   4.722  1.00  0.00           H  
ATOM    996 HD11 LEU A 308     130.390   5.408   4.677  1.00  0.00           H  
ATOM    997 HD12 LEU A 308     129.324   6.018   5.926  1.00  0.00           H  
ATOM    998 HD13 LEU A 308     128.794   6.004   4.254  1.00  0.00           H  
ATOM    999 HD21 LEU A 308     129.496   7.424   2.648  1.00  0.00           H  
ATOM   1000 HD22 LEU A 308     129.150   8.970   3.410  1.00  0.00           H  
ATOM   1001 HD23 LEU A 308     130.769   8.606   2.858  1.00  0.00           H  
ATOM   1002  N   LYS A 309     130.001  12.069   6.588  1.00 23.22           N  
ATOM   1003  CA  LYS A 309     129.486  13.127   7.453  1.00 24.83           C  
ATOM   1004  C   LYS A 309     128.696  14.151   6.628  1.00 25.17           C  
ATOM   1005  O   LYS A 309     129.061  14.433   5.485  1.00 25.04           O  
ATOM   1006  CB  LYS A 309     130.654  13.764   8.250  1.00 30.58           C  
ATOM   1007  CG  LYS A 309     131.483  14.846   7.533  1.00 36.19           C  
ATOM   1008  CD  LYS A 309     132.718  15.283   8.343  1.00 42.98           C  
ATOM   1009  CE  LYS A 309     133.139  16.744   8.107  1.00 58.92           C  
ATOM   1010  NZ  LYS A 309     133.213  17.090   6.676  1.00 59.31           N1+
ATOM   1011  H   LYS A 309     130.240  12.343   5.646  1.00  0.00           H  
ATOM   1012  HA  LYS A 309     128.784  12.683   8.161  1.00  0.00           H  
ATOM   1013  HB3 LYS A 309     131.303  12.977   8.630  1.00  0.00           H  
ATOM   1014  HB2 LYS A 309     130.238  14.250   9.127  1.00  0.00           H  
ATOM   1015  HG3 LYS A 309     130.850  15.716   7.357  1.00  0.00           H  
ATOM   1016  HG2 LYS A 309     131.798  14.485   6.553  1.00  0.00           H  
ATOM   1017  HD3 LYS A 309     133.553  14.627   8.094  1.00  0.00           H  
ATOM   1018  HD2 LYS A 309     132.538  15.136   9.409  1.00  0.00           H  
ATOM   1019  HE3 LYS A 309     134.106  16.933   8.573  1.00  0.00           H  
ATOM   1020  HE2 LYS A 309     132.424  17.415   8.583  1.00  0.00           H  
ATOM   1021  HZ1 LYS A 309     132.296  16.985   6.262  1.00  0.00           H  
ATOM   1022  HZ2 LYS A 309     133.499  18.054   6.576  1.00  0.00           H  
ATOM   1023  HZ3 LYS A 309     133.872  16.487   6.206  1.00  0.00           H  
ATOM   1024  N   PHE A 310     127.648  14.704   7.255  1.00 22.25           N  
ATOM   1025  CA  PHE A 310     126.890  15.851   6.756  1.00 22.63           C  
ATOM   1026  C   PHE A 310     127.215  17.087   7.603  1.00 24.62           C  
ATOM   1027  O   PHE A 310     127.525  16.959   8.790  1.00 24.37           O  
ATOM   1028  CB  PHE A 310     125.382  15.541   6.797  1.00 22.68           C  
ATOM   1029  CG  PHE A 310     124.883  14.547   5.760  1.00 20.88           C  
ATOM   1030  CD1 PHE A 310     125.042  14.794   4.378  1.00 24.38           C  
ATOM   1031  CD2 PHE A 310     124.183  13.395   6.170  1.00 21.30           C  
ATOM   1032  CE1 PHE A 310     124.469  13.936   3.448  1.00 24.71           C  
ATOM   1033  CE2 PHE A 310     123.618  12.549   5.225  1.00 21.04           C  
ATOM   1034  CZ  PHE A 310     123.748  12.829   3.873  1.00 22.28           C  
ATOM   1035  H   PHE A 310     127.427  14.412   8.197  1.00  0.00           H  
ATOM   1036  HA  PHE A 310     127.175  16.081   5.728  1.00  0.00           H  
ATOM   1037  HB3 PHE A 310     124.810  16.458   6.650  1.00  0.00           H  
ATOM   1038  HB2 PHE A 310     125.111  15.188   7.793  1.00  0.00           H  
ATOM   1039  HD1 PHE A 310     125.584  15.662   4.033  1.00  0.00           H  
ATOM   1040  HD2 PHE A 310     124.065  13.179   7.221  1.00  0.00           H  
ATOM   1041  HE1 PHE A 310     124.572  14.140   2.392  1.00  0.00           H  
ATOM   1042  HE2 PHE A 310     123.061  11.680   5.538  1.00  0.00           H  
ATOM   1043  HZ  PHE A 310     123.280  12.177   3.154  1.00  0.00           H  
ATOM   1044  N   ASP A 311     127.140  18.260   6.959  1.00 25.09           N  
ATOM   1045  CA  ASP A 311     127.545  19.557   7.510  1.00 28.38           C  
ATOM   1046  C   ASP A 311     126.378  20.558   7.601  1.00 26.34           C  
ATOM   1047  O   ASP A 311     126.631  21.699   7.980  1.00 26.41           O  
ATOM   1048  CB  ASP A 311     128.760  20.167   6.756  1.00 28.19           C  
ATOM   1049  CG  ASP A 311     129.976  19.237   6.621  1.00 35.37           C  
ATOM   1050  OD1 ASP A 311     130.248  18.485   7.583  1.00 38.89           O  
ATOM   1051  OD2 ASP A 311     130.678  19.354   5.593  1.00 42.57           O1-
ATOM   1052  H   ASP A 311     126.855  18.274   5.988  1.00  0.00           H  
ATOM   1053  HA  ASP A 311     127.859  19.422   8.547  1.00  0.00           H  
ATOM   1054  HB3 ASP A 311     129.099  21.082   7.243  1.00  0.00           H  
ATOM   1055  HB2 ASP A 311     128.435  20.445   5.752  1.00  0.00           H  
ATOM   1056  N   ASP A 312     125.128  20.135   7.318  1.00 26.52           N  
ATOM   1057  CA  ASP A 312     123.902  20.941   7.490  1.00 30.13           C  
ATOM   1058  C   ASP A 312     123.705  21.434   8.931  1.00 31.97           C  
ATOM   1059  O   ASP A 312     123.279  22.568   9.133  1.00 29.46           O  
ATOM   1060  CB  ASP A 312     122.583  20.263   7.023  1.00 25.24           C  
ATOM   1061  CG  ASP A 312     122.347  18.784   7.383  1.00 26.83           C  
ATOM   1062  OD1 ASP A 312     123.217  18.160   8.032  1.00 23.57           O  
ATOM   1063  OD2 ASP A 312     121.258  18.301   7.005  1.00 24.40           O1-
ATOM   1064  H   ASP A 312     124.977  19.170   7.057  1.00  0.00           H  
ATOM   1065  HA  ASP A 312     124.039  21.830   6.871  1.00  0.00           H  
ATOM   1066  HB3 ASP A 312     122.545  20.350   5.944  1.00  0.00           H  
ATOM   1067  HB2 ASP A 312     121.731  20.830   7.401  1.00  0.00           H  
ATOM   1068  N   TYR A 313     124.020  20.553   9.887  1.00 27.29           N  
ATOM   1069  CA  TYR A 313     124.047  20.815  11.318  1.00 27.99           C  
ATOM   1070  C   TYR A 313     125.484  20.573  11.797  1.00 27.41           C  
ATOM   1071  O   TYR A 313     126.178  19.709  11.256  1.00 27.24           O  
ATOM   1072  CB  TYR A 313     123.024  19.896  12.026  1.00 28.50           C  
ATOM   1073  CG  TYR A 313     121.567  20.333  11.923  1.00 27.54           C  
ATOM   1074  CD1 TYR A 313     120.924  20.425  10.669  1.00 28.39           C  
ATOM   1075  CD2 TYR A 313     120.836  20.653  13.087  1.00 29.02           C  
ATOM   1076  CE1 TYR A 313     119.601  20.892  10.573  1.00 27.81           C  
ATOM   1077  CE2 TYR A 313     119.500  21.089  12.997  1.00 27.00           C  
ATOM   1078  CZ  TYR A 313     118.885  21.222  11.737  1.00 27.31           C  
ATOM   1079  OH  TYR A 313     117.595  21.654  11.640  1.00 29.14           O  
ATOM   1080  H   TYR A 313     124.330  19.634   9.606  1.00  0.00           H  
ATOM   1081  HA  TYR A 313     123.784  21.854  11.512  1.00  0.00           H  
ATOM   1082  HB3 TYR A 313     123.269  19.854  13.087  1.00  0.00           H  
ATOM   1083  HB2 TYR A 313     123.115  18.874  11.658  1.00  0.00           H  
ATOM   1084  HD1 TYR A 313     121.436  20.140   9.766  1.00  0.00           H  
ATOM   1085  HD2 TYR A 313     121.294  20.562  14.058  1.00  0.00           H  
ATOM   1086  HE1 TYR A 313     119.135  20.977   9.603  1.00  0.00           H  
ATOM   1087  HE2 TYR A 313     118.956  21.332  13.897  1.00  0.00           H  
ATOM   1088  HH  TYR A 313     117.118  21.572  12.477  1.00  0.00           H  
ATOM   1089  N   VAL A 314     125.909  21.364  12.794  1.00 27.11           N  
ATOM   1090  CA  VAL A 314     127.257  21.348  13.366  1.00 27.75           C  
ATOM   1091  C   VAL A 314     127.568  20.044  14.138  1.00 24.67           C  
ATOM   1092  O   VAL A 314     126.670  19.458  14.738  1.00 28.07           O  
ATOM   1093  CB  VAL A 314     127.449  22.583  14.296  1.00 29.45           C  
ATOM   1094  CG1 VAL A 314     126.576  22.569  15.567  1.00 27.66           C  
ATOM   1095  CG2 VAL A 314     128.921  22.835  14.675  1.00 34.52           C  
ATOM   1096  H   VAL A 314     125.280  22.062  13.171  1.00  0.00           H  
ATOM   1097  HA  VAL A 314     127.962  21.424  12.538  1.00  0.00           H  
ATOM   1098  HB  VAL A 314     127.134  23.453  13.718  1.00  0.00           H  
ATOM   1099 HG11 VAL A 314     126.660  23.514  16.104  1.00  0.00           H  
ATOM   1100 HG12 VAL A 314     125.523  22.429  15.327  1.00  0.00           H  
ATOM   1101 HG13 VAL A 314     126.868  21.779  16.258  1.00  0.00           H  
ATOM   1102 HG21 VAL A 314     129.028  23.783  15.201  1.00  0.00           H  
ATOM   1103 HG22 VAL A 314     129.315  22.057  15.328  1.00  0.00           H  
ATOM   1104 HG23 VAL A 314     129.552  22.883  13.787  1.00  0.00           H  
ATOM   1105  N   ALA A 315     128.839  19.617  14.111  1.00 28.63           N  
ATOM   1106  CA  ALA A 315     129.349  18.510  14.917  1.00 25.95           C  
ATOM   1107  C   ALA A 315     129.911  19.077  16.230  1.00 25.46           C  
ATOM   1108  O   ALA A 315     131.000  19.651  16.212  1.00 26.27           O  
ATOM   1109  CB  ALA A 315     130.426  17.770  14.105  1.00 28.47           C  
ATOM   1110  H   ALA A 315     129.529  20.139  13.590  1.00  0.00           H  
ATOM   1111  HA  ALA A 315     128.554  17.799  15.147  1.00  0.00           H  
ATOM   1112  HB1 ALA A 315     130.925  17.007  14.702  1.00  0.00           H  
ATOM   1113  HB2 ALA A 315     129.986  17.271  13.241  1.00  0.00           H  
ATOM   1114  HB3 ALA A 315     131.196  18.450  13.737  1.00  0.00           H  
ATOM   1115  N   LYS A 316     129.148  18.944  17.331  1.00 24.57           N  
ATOM   1116  CA  LYS A 316     129.524  19.489  18.637  1.00 27.34           C  
ATOM   1117  C   LYS A 316     129.104  18.558  19.783  1.00 25.81           C  
ATOM   1118  O   LYS A 316     128.093  17.860  19.684  1.00 27.88           O  
ATOM   1119  CB  LYS A 316     128.941  20.913  18.811  1.00 28.53           C  
ATOM   1120  CG  LYS A 316     127.444  20.993  19.182  1.00 32.13           C  
ATOM   1121  CD  LYS A 316     127.000  22.415  19.533  1.00 33.69           C  
ATOM   1122  CE  LYS A 316     125.603  22.431  20.161  1.00 33.32           C  
ATOM   1123  NZ  LYS A 316     125.211  23.793  20.548  1.00 32.92           N1+
ATOM   1124  H   LYS A 316     128.260  18.463  17.287  1.00  0.00           H  
ATOM   1125  HA  LYS A 316     130.613  19.562  18.689  1.00  0.00           H  
ATOM   1126  HB3 LYS A 316     129.145  21.518  17.926  1.00  0.00           H  
ATOM   1127  HB2 LYS A 316     129.498  21.389  19.620  1.00  0.00           H  
ATOM   1128  HG3 LYS A 316     127.226  20.370  20.049  1.00  0.00           H  
ATOM   1129  HG2 LYS A 316     126.836  20.600  18.366  1.00  0.00           H  
ATOM   1130  HD3 LYS A 316     127.010  23.030  18.632  1.00  0.00           H  
ATOM   1131  HD2 LYS A 316     127.715  22.867  20.222  1.00  0.00           H  
ATOM   1132  HE3 LYS A 316     125.579  21.806  21.053  1.00  0.00           H  
ATOM   1133  HE2 LYS A 316     124.869  22.030  19.461  1.00  0.00           H  
ATOM   1134  HZ1 LYS A 316     125.179  24.363  19.707  1.00  0.00           H  
ATOM   1135  HZ2 LYS A 316     124.292  23.782  20.968  1.00  0.00           H  
ATOM   1136  HZ3 LYS A 316     125.877  24.184  21.198  1.00  0.00           H  
ATOM   1137  N   ASN A 317     129.885  18.618  20.873  1.00 28.12           N  
ATOM   1138  CA  ASN A 317     129.617  17.937  22.138  1.00 28.73           C  
ATOM   1139  C   ASN A 317     128.489  18.676  22.877  1.00 32.10           C  
ATOM   1140  O   ASN A 317     128.626  19.869  23.150  1.00 29.59           O  
ATOM   1141  CB  ASN A 317     130.906  17.900  22.997  1.00 30.85           C  
ATOM   1142  CG  ASN A 317     132.062  17.136  22.341  1.00 26.07           C  
ATOM   1143  OD1 ASN A 317     132.867  17.722  21.622  1.00 30.48           O  
ATOM   1144  ND2 ASN A 317     132.160  15.829  22.589  1.00 26.75           N  
ATOM   1145  H   ASN A 317     130.698  19.217  20.864  1.00  0.00           H  
ATOM   1146  HA  ASN A 317     129.310  16.911  21.920  1.00  0.00           H  
ATOM   1147  HB3 ASN A 317     130.695  17.453  23.969  1.00  0.00           H  
ATOM   1148  HB2 ASN A 317     131.247  18.916  23.205  1.00  0.00           H  
ATOM   1149 HD22 ASN A 317     132.897  15.287  22.165  1.00  0.00           H  
ATOM   1150 HD21 ASN A 317     131.500  15.375  23.210  1.00  0.00           H  
ATOM   1151  N   ILE A 318     127.401  17.953  23.178  1.00 26.10           N  
ATOM   1152  CA  ILE A 318     126.227  18.473  23.877  1.00 26.25           C  
ATOM   1153  C   ILE A 318     125.629  17.376  24.770  1.00 30.03           C  
ATOM   1154  O   ILE A 318     125.506  16.229  24.336  1.00 25.55           O  
ATOM   1155  CB  ILE A 318     125.147  19.019  22.893  1.00 29.95           C  
ATOM   1156  CG1 ILE A 318     123.898  19.591  23.612  1.00 30.64           C  
ATOM   1157  CG2 ILE A 318     124.725  18.005  21.809  1.00 30.39           C  
ATOM   1158  CD1 ILE A 318     122.990  20.448  22.716  1.00 31.08           C  
ATOM   1159  H   ILE A 318     127.356  16.978  22.919  1.00  0.00           H  
ATOM   1160  HA  ILE A 318     126.543  19.290  24.530  1.00  0.00           H  
ATOM   1161  HB  ILE A 318     125.617  19.853  22.373  1.00  0.00           H  
ATOM   1162 HG13 ILE A 318     124.214  20.196  24.463  1.00  0.00           H  
ATOM   1163 HG12 ILE A 318     123.301  18.778  24.029  1.00  0.00           H  
ATOM   1164 HG21 ILE A 318     124.013  18.453  21.122  1.00  0.00           H  
ATOM   1165 HG22 ILE A 318     125.575  17.669  21.214  1.00  0.00           H  
ATOM   1166 HG23 ILE A 318     124.247  17.123  22.233  1.00  0.00           H  
ATOM   1167 HD11 ILE A 318     122.682  21.361  23.225  1.00  0.00           H  
ATOM   1168 HD12 ILE A 318     123.488  20.740  21.792  1.00  0.00           H  
ATOM   1169 HD13 ILE A 318     122.085  19.905  22.442  1.00  0.00           H  
ATOM   1170  N   ASP A 319     125.280  17.758  26.008  1.00 29.48           N  
ATOM   1171  CA  ASP A 319     124.617  16.894  26.983  1.00 27.87           C  
ATOM   1172  C   ASP A 319     123.108  16.917  26.718  1.00 30.24           C  
ATOM   1173  O   ASP A 319     122.482  17.969  26.860  1.00 31.31           O  
ATOM   1174  CB  ASP A 319     124.930  17.255  28.456  1.00 33.11           C  
ATOM   1175  CG  ASP A 319     126.420  17.338  28.811  1.00 42.26           C  
ATOM   1176  OD1 ASP A 319     127.260  16.907  27.990  1.00 45.12           O  
ATOM   1177  OD2 ASP A 319     126.701  17.773  29.947  1.00 48.50           O1-
ATOM   1178  H   ASP A 319     125.433  18.713  26.299  1.00  0.00           H  
ATOM   1179  HA  ASP A 319     124.979  15.876  26.834  1.00  0.00           H  
ATOM   1180  HB3 ASP A 319     124.471  16.511  29.108  1.00  0.00           H  
ATOM   1181  HB2 ASP A 319     124.482  18.223  28.687  1.00  0.00           H  
ATOM   1182  N   TRP A 320     122.567  15.761  26.308  1.00 25.68           N  
ATOM   1183  CA  TRP A 320     121.165  15.606  25.938  1.00 24.85           C  
ATOM   1184  C   TRP A 320     120.342  15.307  27.210  1.00 26.85           C  
ATOM   1185  O   TRP A 320     120.735  14.410  27.960  1.00 27.65           O  
ATOM   1186  CB  TRP A 320     121.061  14.458  24.914  1.00 26.49           C  
ATOM   1187  CG  TRP A 320     120.016  14.705  23.875  1.00 25.82           C  
ATOM   1188  CD1 TRP A 320     118.753  14.227  23.858  1.00 29.36           C  
ATOM   1189  CD2 TRP A 320     120.111  15.631  22.757  1.00 24.58           C  
ATOM   1190  NE1 TRP A 320     118.084  14.748  22.770  1.00 27.42           N  
ATOM   1191  CE2 TRP A 320     118.868  15.632  22.059  1.00 24.59           C  
ATOM   1192  CE3 TRP A 320     121.125  16.489  22.275  1.00 21.96           C  
ATOM   1193  CZ2 TRP A 320     118.645  16.434  20.926  1.00 26.17           C  
ATOM   1194  CZ3 TRP A 320     120.907  17.318  21.158  1.00 26.62           C  
ATOM   1195  CH2 TRP A 320     119.671  17.292  20.484  1.00 24.67           C  
ATOM   1196  H   TRP A 320     123.148  14.935  26.229  1.00  0.00           H  
ATOM   1197  HA  TRP A 320     120.887  16.536  25.444  1.00  0.00           H  
ATOM   1198  HB3 TRP A 320     120.907  13.489  25.388  1.00  0.00           H  
ATOM   1199  HB2 TRP A 320     121.996  14.369  24.360  1.00  0.00           H  
ATOM   1200  HD1 TRP A 320     118.341  13.559  24.597  1.00  0.00           H  
ATOM   1201  HE1 TRP A 320     117.120  14.526  22.549  1.00  0.00           H  
ATOM   1202  HE3 TRP A 320     122.077  16.519  22.784  1.00  0.00           H  
ATOM   1203  HZ2 TRP A 320     117.692  16.412  20.419  1.00  0.00           H  
ATOM   1204  HZ3 TRP A 320     121.697  17.968  20.820  1.00  0.00           H  
ATOM   1205  HH2 TRP A 320     119.515  17.936  19.634  1.00  0.00           H  
ATOM   1206  N   PRO A 321     119.251  16.073  27.454  1.00 27.65           N  
ATOM   1207  CA  PRO A 321     118.449  15.964  28.689  1.00 29.32           C  
ATOM   1208  C   PRO A 321     117.790  14.584  28.872  1.00 30.89           C  
ATOM   1209  O   PRO A 321     117.239  14.042  27.915  1.00 27.53           O  
ATOM   1210  CB  PRO A 321     117.418  17.096  28.557  1.00 30.12           C  
ATOM   1211  CG  PRO A 321     117.296  17.357  27.069  1.00 32.26           C  
ATOM   1212  CD  PRO A 321     118.702  17.091  26.556  1.00 31.65           C  
ATOM   1213  HA  PRO A 321     119.091  16.163  29.549  1.00  0.00           H  
ATOM   1214  HB3 PRO A 321     117.797  17.990  29.055  1.00  0.00           H  
ATOM   1215  HB2 PRO A 321     116.453  16.863  29.001  1.00  0.00           H  
ATOM   1216  HG3 PRO A 321     116.928  18.356  26.836  1.00  0.00           H  
ATOM   1217  HG2 PRO A 321     116.612  16.635  26.628  1.00  0.00           H  
ATOM   1218  HD2 PRO A 321     118.666  16.770  25.515  1.00  0.00           H  
ATOM   1219  HD3 PRO A 321     119.315  17.991  26.624  1.00  0.00           H  
ATOM   1220  N   ARG A 322     117.911  14.036  30.091  1.00 27.75           N  
ATOM   1221  CA  ARG A 322     117.495  12.674  30.442  1.00 28.52           C  
ATOM   1222  C   ARG A 322     116.171  12.611  31.229  1.00 30.52           C  
ATOM   1223  O   ARG A 322     115.789  11.512  31.636  1.00 32.55           O  
ATOM   1224  CB  ARG A 322     118.633  11.964  31.210  1.00 29.27           C  
ATOM   1225  CG  ARG A 322     119.976  11.957  30.457  1.00 32.35           C  
ATOM   1226  CD  ARG A 322     121.004  10.964  31.023  1.00 30.36           C  
ATOM   1227  NE  ARG A 322     120.602   9.572  30.764  1.00 33.08           N  
ATOM   1228  CZ  ARG A 322     120.052   8.695  31.622  1.00 33.42           C  
ATOM   1229  NH1 ARG A 322     119.868   8.983  32.918  1.00 36.11           N  
ATOM   1230  NH2 ARG A 322     119.671   7.498  31.161  1.00 33.37           N1+
ATOM   1231  H   ARG A 322     118.375  14.556  30.822  1.00  0.00           H  
ATOM   1232  HA  ARG A 322     117.323  12.101  29.529  1.00  0.00           H  
ATOM   1233  HB3 ARG A 322     118.330  10.932  31.392  1.00  0.00           H  
ATOM   1234  HB2 ARG A 322     118.771  12.419  32.192  1.00  0.00           H  
ATOM   1235  HG3 ARG A 322     120.409  12.954  30.363  1.00  0.00           H  
ATOM   1236  HG2 ARG A 322     119.749  11.641  29.441  1.00  0.00           H  
ATOM   1237  HD3 ARG A 322     121.086  11.095  32.102  1.00  0.00           H  
ATOM   1238  HD2 ARG A 322     121.996  11.177  30.624  1.00  0.00           H  
ATOM   1239  HE  ARG A 322     120.671   9.282  29.795  1.00  0.00           H  
ATOM   1240 HH12 ARG A 322     119.450   8.305  33.540  1.00  0.00           H  
ATOM   1241 HH11 ARG A 322     120.149   9.882  33.280  1.00  0.00           H  
ATOM   1242 HH22 ARG A 322     119.219   6.821  31.762  1.00  0.00           H  
ATOM   1243 HH21 ARG A 322     119.780   7.291  30.176  1.00  0.00           H  
ATOM   1244  N   ASP A 323     115.476  13.750  31.414  1.00 34.88           N  
ATOM   1245  CA  ASP A 323     114.156  13.817  32.062  1.00 34.54           C  
ATOM   1246  C   ASP A 323     113.071  13.160  31.183  1.00 36.04           C  
ATOM   1247  O   ASP A 323     113.285  12.967  29.987  1.00 34.13           O  
ATOM   1248  CB  ASP A 323     113.735  15.262  32.424  1.00 36.18           C  
ATOM   1249  CG  ASP A 323     113.645  16.222  31.236  1.00 34.69           C  
ATOM   1250  OD1 ASP A 323     114.712  16.698  30.796  1.00 34.67           O  
ATOM   1251  OD2 ASP A 323     112.500  16.452  30.788  1.00 33.06           O1-
ATOM   1252  H   ASP A 323     115.825  14.621  31.037  1.00  0.00           H  
ATOM   1253  HA  ASP A 323     114.216  13.247  32.991  1.00  0.00           H  
ATOM   1254  HB3 ASP A 323     114.431  15.688  33.147  1.00  0.00           H  
ATOM   1255  HB2 ASP A 323     112.780  15.269  32.952  1.00  0.00           H  
ATOM   1256  N   SER A 324     111.910  12.865  31.789  1.00 34.51           N  
ATOM   1257  CA  SER A 324     110.762  12.198  31.163  1.00 34.94           C  
ATOM   1258  C   SER A 324     110.215  12.834  29.863  1.00 32.98           C  
ATOM   1259  O   SER A 324     109.631  12.101  29.066  1.00 34.65           O  
ATOM   1260  CB  SER A 324     109.659  12.011  32.225  1.00 44.03           C  
ATOM   1261  OG  SER A 324     109.056  13.239  32.588  1.00 45.61           O  
ATOM   1262  H   SER A 324     111.793  13.101  32.764  1.00  0.00           H  
ATOM   1263  HA  SER A 324     111.116  11.203  30.892  1.00  0.00           H  
ATOM   1264  HB3 SER A 324     110.058  11.530  33.118  1.00  0.00           H  
ATOM   1265  HB2 SER A 324     108.879  11.352  31.840  1.00  0.00           H  
ATOM   1266  HG  SER A 324     108.366  13.065  33.233  1.00  0.00           H  
ATOM   1267  N   VAL A 325     110.427  14.147  29.665  1.00 33.71           N  
ATOM   1268  CA  VAL A 325     109.996  14.890  28.479  1.00 32.84           C  
ATOM   1269  C   VAL A 325     111.168  15.093  27.499  1.00 31.56           C  
ATOM   1270  O   VAL A 325     111.016  14.779  26.317  1.00 32.05           O  
ATOM   1271  CB  VAL A 325     109.408  16.279  28.871  1.00 37.46           C  
ATOM   1272  CG1 VAL A 325     109.089  17.209  27.680  1.00 35.55           C  
ATOM   1273  CG2 VAL A 325     108.151  16.122  29.747  1.00 37.95           C  
ATOM   1274  H   VAL A 325     110.929  14.681  30.362  1.00  0.00           H  
ATOM   1275  HA  VAL A 325     109.216  14.334  27.954  1.00  0.00           H  
ATOM   1276  HB  VAL A 325     110.145  16.794  29.486  1.00  0.00           H  
ATOM   1277 HG11 VAL A 325     108.611  18.129  28.020  1.00  0.00           H  
ATOM   1278 HG12 VAL A 325     109.982  17.508  27.134  1.00  0.00           H  
ATOM   1279 HG13 VAL A 325     108.411  16.727  26.975  1.00  0.00           H  
ATOM   1280 HG21 VAL A 325     107.747  17.093  30.034  1.00  0.00           H  
ATOM   1281 HG22 VAL A 325     107.367  15.578  29.219  1.00  0.00           H  
ATOM   1282 HG23 VAL A 325     108.368  15.581  30.669  1.00  0.00           H  
ATOM   1283  N   GLY A 326     112.304  15.609  28.004  1.00 28.29           N  
ATOM   1284  CA  GLY A 326     113.472  16.011  27.216  1.00 27.97           C  
ATOM   1285  C   GLY A 326     114.205  14.833  26.555  1.00 30.35           C  
ATOM   1286  O   GLY A 326     114.834  15.031  25.516  1.00 27.13           O  
ATOM   1287  H   GLY A 326     112.341  15.832  28.994  1.00  0.00           H  
ATOM   1288  HA3 GLY A 326     114.171  16.526  27.876  1.00  0.00           H  
ATOM   1289  HA2 GLY A 326     113.170  16.733  26.456  1.00  0.00           H  
ATOM   1290  N   LYS A 327     114.104  13.614  27.118  1.00 30.20           N  
ATOM   1291  CA  LYS A 327     114.734  12.397  26.591  1.00 27.00           C  
ATOM   1292  C   LYS A 327     114.122  11.883  25.275  1.00 28.11           C  
ATOM   1293  O   LYS A 327     114.735  11.023  24.648  1.00 27.57           O  
ATOM   1294  CB  LYS A 327     114.729  11.296  27.675  1.00 24.95           C  
ATOM   1295  CG  LYS A 327     113.373  10.591  27.895  1.00 26.02           C  
ATOM   1296  CD  LYS A 327     113.395   9.643  29.099  1.00 27.47           C  
ATOM   1297  CE  LYS A 327     112.123   8.789  29.188  1.00 28.28           C  
ATOM   1298  NZ  LYS A 327     112.190   7.849  30.320  1.00 29.77           N1+
ATOM   1299  H   LYS A 327     113.587  13.509  27.981  1.00  0.00           H  
ATOM   1300  HA  LYS A 327     115.773  12.637  26.367  1.00  0.00           H  
ATOM   1301  HB3 LYS A 327     115.104  11.709  28.610  1.00  0.00           H  
ATOM   1302  HB2 LYS A 327     115.454  10.531  27.392  1.00  0.00           H  
ATOM   1303  HG3 LYS A 327     113.114  10.012  27.009  1.00  0.00           H  
ATOM   1304  HG2 LYS A 327     112.578  11.327  28.021  1.00  0.00           H  
ATOM   1305  HD3 LYS A 327     113.506  10.225  30.015  1.00  0.00           H  
ATOM   1306  HD2 LYS A 327     114.277   9.005  29.041  1.00  0.00           H  
ATOM   1307  HE3 LYS A 327     111.991   8.214  28.271  1.00  0.00           H  
ATOM   1308  HE2 LYS A 327     111.243   9.422  29.299  1.00  0.00           H  
ATOM   1309  HZ1 LYS A 327     112.980   7.232  30.192  1.00  0.00           H  
ATOM   1310  HZ2 LYS A 327     112.303   8.360  31.184  1.00  0.00           H  
ATOM   1311  HZ3 LYS A 327     111.344   7.299  30.363  1.00  0.00           H  
ATOM   1312  N   ASN A 328     112.935  12.380  24.898  1.00 25.15           N  
ATOM   1313  CA  ASN A 328     112.216  11.983  23.685  1.00 26.85           C  
ATOM   1314  C   ASN A 328     112.451  12.967  22.523  1.00 27.71           C  
ATOM   1315  O   ASN A 328     112.105  12.630  21.391  1.00 28.82           O  
ATOM   1316  CB  ASN A 328     110.705  11.874  23.997  1.00 30.68           C  
ATOM   1317  CG  ASN A 328     110.381  10.873  25.114  1.00 34.67           C  
ATOM   1318  OD1 ASN A 328     110.860   9.739  25.103  1.00 30.67           O  
ATOM   1319  ND2 ASN A 328     109.561  11.290  26.079  1.00 31.50           N  
ATOM   1320  H   ASN A 328     112.487  13.080  25.475  1.00  0.00           H  
ATOM   1321  HA  ASN A 328     112.565  11.009  23.337  1.00  0.00           H  
ATOM   1322  HB3 ASN A 328     110.164  11.552  23.106  1.00  0.00           H  
ATOM   1323  HB2 ASN A 328     110.308  12.856  24.259  1.00  0.00           H  
ATOM   1324 HD22 ASN A 328     109.323  10.681  26.849  1.00  0.00           H  
ATOM   1325 HD21 ASN A 328     109.190  12.229  26.066  1.00  0.00           H  
ATOM   1326  N   VAL A 329     113.019  14.151  22.812  1.00 26.82           N  
ATOM   1327  CA  VAL A 329     113.226  15.237  21.855  1.00 29.06           C  
ATOM   1328  C   VAL A 329     114.411  14.934  20.917  1.00 28.83           C  
ATOM   1329  O   VAL A 329     115.539  14.804  21.387  1.00 28.05           O  
ATOM   1330  CB  VAL A 329     113.480  16.583  22.592  1.00 29.22           C  
ATOM   1331  CG1 VAL A 329     113.808  17.763  21.655  1.00 30.64           C  
ATOM   1332  CG2 VAL A 329     112.285  16.958  23.488  1.00 30.25           C  
ATOM   1333  H   VAL A 329     113.307  14.345  23.761  1.00  0.00           H  
ATOM   1334  HA  VAL A 329     112.318  15.342  21.258  1.00  0.00           H  
ATOM   1335  HB  VAL A 329     114.339  16.459  23.254  1.00  0.00           H  
ATOM   1336 HG11 VAL A 329     113.807  18.703  22.206  1.00  0.00           H  
ATOM   1337 HG12 VAL A 329     114.793  17.663  21.198  1.00  0.00           H  
ATOM   1338 HG13 VAL A 329     113.073  17.853  20.856  1.00  0.00           H  
ATOM   1339 HG21 VAL A 329     112.470  17.889  24.020  1.00  0.00           H  
ATOM   1340 HG22 VAL A 329     111.374  17.084  22.902  1.00  0.00           H  
ATOM   1341 HG23 VAL A 329     112.092  16.197  24.243  1.00  0.00           H  
ATOM   1342  N   GLN A 330     114.114  14.835  19.613  1.00 26.69           N  
ATOM   1343  CA  GLN A 330     115.067  14.567  18.533  1.00 27.64           C  
ATOM   1344  C   GLN A 330     115.323  15.828  17.695  1.00 26.90           C  
ATOM   1345  O   GLN A 330     114.474  16.720  17.667  1.00 23.26           O  
ATOM   1346  CB  GLN A 330     114.488  13.435  17.652  1.00 29.98           C  
ATOM   1347  CG  GLN A 330     114.689  12.053  18.292  1.00 35.29           C  
ATOM   1348  CD  GLN A 330     113.887  10.939  17.620  1.00 39.05           C  
ATOM   1349  OE1 GLN A 330     112.872  10.499  18.153  1.00 34.15           O  
ATOM   1350  NE2 GLN A 330     114.343  10.462  16.461  1.00 42.38           N  
ATOM   1351  H   GLN A 330     113.157  14.965  19.323  1.00  0.00           H  
ATOM   1352  HA  GLN A 330     116.026  14.243  18.943  1.00  0.00           H  
ATOM   1353  HB3 GLN A 330     114.964  13.433  16.670  1.00  0.00           H  
ATOM   1354  HB2 GLN A 330     113.427  13.617  17.468  1.00  0.00           H  
ATOM   1355  HG3 GLN A 330     114.403  12.083  19.343  1.00  0.00           H  
ATOM   1356  HG2 GLN A 330     115.748  11.805  18.262  1.00  0.00           H  
ATOM   1357 HE22 GLN A 330     113.856   9.710  15.996  1.00  0.00           H  
ATOM   1358 HE21 GLN A 330     115.175  10.849  16.031  1.00  0.00           H  
ATOM   1359  N   ILE A 331     116.467  15.851  16.988  1.00 24.46           N  
ATOM   1360  CA  ILE A 331     116.782  16.875  15.986  1.00 25.00           C  
ATOM   1361  C   ILE A 331     115.969  16.590  14.705  1.00 24.77           C  
ATOM   1362  O   ILE A 331     116.072  15.500  14.141  1.00 24.06           O  
ATOM   1363  CB  ILE A 331     118.304  16.951  15.661  1.00 24.50           C  
ATOM   1364  CG1 ILE A 331     119.115  17.321  16.925  1.00 25.65           C  
ATOM   1365  CG2 ILE A 331     118.642  17.933  14.517  1.00 24.63           C  
ATOM   1366  CD1 ILE A 331     120.628  17.103  16.793  1.00 25.65           C  
ATOM   1367  H   ILE A 331     117.116  15.081  17.055  1.00  0.00           H  
ATOM   1368  HA  ILE A 331     116.482  17.845  16.385  1.00  0.00           H  
ATOM   1369  HB  ILE A 331     118.631  15.963  15.345  1.00  0.00           H  
ATOM   1370 HG13 ILE A 331     118.775  16.725  17.771  1.00  0.00           H  
ATOM   1371 HG12 ILE A 331     118.922  18.360  17.195  1.00  0.00           H  
ATOM   1372 HG21 ILE A 331     119.712  17.958  14.317  1.00  0.00           H  
ATOM   1373 HG22 ILE A 331     118.159  17.666  13.578  1.00  0.00           H  
ATOM   1374 HG23 ILE A 331     118.334  18.946  14.771  1.00  0.00           H  
ATOM   1375 HD11 ILE A 331     121.111  17.146  17.769  1.00  0.00           H  
ATOM   1376 HD12 ILE A 331     120.848  16.127  16.365  1.00  0.00           H  
ATOM   1377 HD13 ILE A 331     121.093  17.867  16.170  1.00  0.00           H  
ATOM   1378  N   GLN A 332     115.137  17.569  14.322  1.00 23.61           N  
ATOM   1379  CA  GLN A 332     114.053  17.417  13.355  1.00 24.31           C  
ATOM   1380  C   GLN A 332     114.449  17.682  11.896  1.00 24.78           C  
ATOM   1381  O   GLN A 332     113.769  17.156  11.018  1.00 25.35           O  
ATOM   1382  CB  GLN A 332     112.905  18.376  13.752  1.00 26.93           C  
ATOM   1383  CG  GLN A 332     112.268  18.103  15.130  1.00 26.88           C  
ATOM   1384  CD  GLN A 332     111.592  16.734  15.221  1.00 29.29           C  
ATOM   1385  OE1 GLN A 332     110.728  16.409  14.409  1.00 28.01           O  
ATOM   1386  NE2 GLN A 332     111.968  15.934  16.219  1.00 28.57           N  
ATOM   1387  H   GLN A 332     115.144  18.447  14.833  1.00  0.00           H  
ATOM   1388  HA  GLN A 332     113.686  16.389  13.398  1.00  0.00           H  
ATOM   1389  HB3 GLN A 332     112.121  18.347  12.993  1.00  0.00           H  
ATOM   1390  HB2 GLN A 332     113.277  19.401  13.745  1.00  0.00           H  
ATOM   1391  HG3 GLN A 332     111.511  18.861  15.331  1.00  0.00           H  
ATOM   1392  HG2 GLN A 332     113.014  18.210  15.917  1.00  0.00           H  
ATOM   1393 HE22 GLN A 332     111.540  15.028  16.341  1.00  0.00           H  
ATOM   1394 HE21 GLN A 332     112.694  16.234  16.858  1.00  0.00           H  
ATOM   1395  N   GLY A 333     115.472  18.520  11.656  1.00 24.53           N  
ATOM   1396  CA  GLY A 333     115.775  19.041  10.320  1.00 26.59           C  
ATOM   1397  C   GLY A 333     117.118  18.560   9.758  1.00 26.32           C  
ATOM   1398  O   GLY A 333     117.494  19.031   8.685  1.00 24.85           O  
ATOM   1399  H   GLY A 333     115.959  18.941  12.437  1.00  0.00           H  
ATOM   1400  HA3 GLY A 333     115.797  20.129  10.383  1.00  0.00           H  
ATOM   1401  HA2 GLY A 333     114.996  18.800   9.595  1.00  0.00           H  
ATOM   1402  N   SER A 334     117.853  17.678  10.459  1.00 23.19           N  
ATOM   1403  CA  SER A 334     119.200  17.248  10.072  1.00 21.11           C  
ATOM   1404  C   SER A 334     119.179  15.946   9.258  1.00 20.87           C  
ATOM   1405  O   SER A 334     118.428  15.026   9.589  1.00 22.78           O  
ATOM   1406  CB  SER A 334     120.045  17.075  11.347  1.00 22.95           C  
ATOM   1407  OG  SER A 334     121.391  16.776  11.038  1.00 24.99           O  
ATOM   1408  H   SER A 334     117.493  17.305  11.326  1.00  0.00           H  
ATOM   1409  HA  SER A 334     119.671  18.027   9.469  1.00  0.00           H  
ATOM   1410  HB3 SER A 334     119.639  16.288  11.983  1.00  0.00           H  
ATOM   1411  HB2 SER A 334     120.028  17.990  11.935  1.00  0.00           H  
ATOM   1412  HG  SER A 334     121.423  15.941  10.562  1.00  0.00           H  
ATOM   1413  N   ALA A 335     120.064  15.883   8.248  1.00 23.45           N  
ATOM   1414  CA  ALA A 335     120.438  14.663   7.531  1.00 22.18           C  
ATOM   1415  C   ALA A 335     121.436  13.840   8.367  1.00 21.74           C  
ATOM   1416  O   ALA A 335     122.122  14.406   9.223  1.00 22.00           O  
ATOM   1417  CB  ALA A 335     121.041  15.070   6.177  1.00 21.20           C  
ATOM   1418  H   ALA A 335     120.616  16.703   8.020  1.00  0.00           H  
ATOM   1419  HA  ALA A 335     119.546  14.061   7.356  1.00  0.00           H  
ATOM   1420  HB1 ALA A 335     121.266  14.199   5.562  1.00  0.00           H  
ATOM   1421  HB2 ALA A 335     120.346  15.691   5.612  1.00  0.00           H  
ATOM   1422  HB3 ALA A 335     121.964  15.638   6.301  1.00  0.00           H  
ATOM   1423  N  ASER A 336     121.501  12.519   8.118  0.50 22.87           N  
ATOM   1424  N  BSER A 336     121.428  12.485   8.080  0.50 20.86           N  
ATOM   1425  CA ASER A 336     122.292  11.606   8.947  0.50 23.66           C  
ATOM   1426  CA BSER A 336     122.279  11.534   8.877  0.50 20.95           C  
ATOM   1427  C  ASER A 336     122.820  10.372   8.199  0.50 22.48           C  
ATOM   1428  C  BSER A 336     122.854  10.405   8.050  0.50 21.21           C  
ATOM   1429  O  ASER A 336     122.188   9.899   7.256  0.50 22.78           O  
ATOM   1430  O  BSER A 336     122.307  10.045   6.995  0.50 22.08           O  
ATOM   1431  CB ASER A 336     121.470  11.227  10.199  0.50 26.13           C  
ATOM   1432  CB BSER A 336     121.479  10.884  10.031  0.50 21.79           C  
ATOM   1433  OG ASER A 336     120.389  10.359   9.921  0.50 27.79           O  
ATOM   1434  OG BSER A 336     121.006  11.791  11.040  0.50 17.53           O  
ATOM   1435  H  ASER A 336     120.938  12.103   7.388  0.50  0.00           H  
ATOM   1436  H  BSER A 336     120.827  12.120   7.355  0.50  0.00           H  
ATOM   1437  HA ASER A 336     123.175  12.151   9.279  0.50  0.00           H  
ATOM   1438  HA BSER A 336     123.106  12.096   9.309  0.50  0.00           H  
ATOM   1439  HB3ASER A 336     121.093  12.117  10.694  0.50  0.00           H  
ATOM   1440  HB3BSER A 336     122.087  10.110  10.499  0.50  0.00           H  
ATOM   1441  HB2ASER A 336     122.107  10.730  10.922  0.50  0.00           H  
ATOM   1442  HB2BSER A 336     120.634  10.333   9.618  0.50  0.00           H  
ATOM   1443  HG ASER A 336     120.741   9.510   9.644  0.50  0.00           H  
ATOM   1444  HG BSER A 336     120.524  11.301  11.710  0.50  0.00           H  
ATOM   1445  N   TYR A 337     123.949   9.846   8.702  1.00 20.38           N  
ATOM   1446  CA  TYR A 337     124.496   8.532   8.366  1.00 20.46           C  
ATOM   1447  C   TYR A 337     124.349   7.625   9.593  1.00 21.81           C  
ATOM   1448  O   TYR A 337     124.747   8.031  10.683  1.00 22.60           O  
ATOM   1449  CB  TYR A 337     125.973   8.656   7.959  1.00 22.47           C  
ATOM   1450  CG  TYR A 337     126.194   9.353   6.633  1.00 21.00           C  
ATOM   1451  CD1 TYR A 337     126.014   8.644   5.425  1.00 22.23           C  
ATOM   1452  CD2 TYR A 337     126.591  10.704   6.601  1.00 20.85           C  
ATOM   1453  CE1 TYR A 337     126.266   9.277   4.193  1.00 22.74           C  
ATOM   1454  CE2 TYR A 337     126.835  11.333   5.367  1.00 21.69           C  
ATOM   1455  CZ  TYR A 337     126.687  10.619   4.166  1.00 23.07           C  
ATOM   1456  OH  TYR A 337     126.956  11.235   2.982  1.00 24.66           O  
ATOM   1457  H   TYR A 337     124.402  10.313   9.477  1.00  0.00           H  
ATOM   1458  HA  TYR A 337     123.952   8.103   7.529  1.00  0.00           H  
ATOM   1459  HB3 TYR A 337     126.406   7.659   7.866  1.00  0.00           H  
ATOM   1460  HB2 TYR A 337     126.548   9.158   8.740  1.00  0.00           H  
ATOM   1461  HD1 TYR A 337     125.697   7.611   5.442  1.00  0.00           H  
ATOM   1462  HD2 TYR A 337     126.716  11.259   7.520  1.00  0.00           H  
ATOM   1463  HE1 TYR A 337     126.140   8.732   3.273  1.00  0.00           H  
ATOM   1464  HE2 TYR A 337     127.130  12.369   5.333  1.00  0.00           H  
ATOM   1465  HH  TYR A 337     126.814  10.667   2.222  1.00  0.00           H  
ATOM   1466  N   ILE A 338     123.776   6.429   9.396  1.00 20.78           N  
ATOM   1467  CA  ILE A 338     123.391   5.504  10.466  1.00 21.34           C  
ATOM   1468  C   ILE A 338     123.615   4.042  10.025  1.00 21.74           C  
ATOM   1469  O   ILE A 338     123.417   3.728   8.854  1.00 21.10           O  
ATOM   1470  CB  ILE A 338     121.907   5.755  10.902  1.00 22.53           C  
ATOM   1471  CG1 ILE A 338     121.417   4.834  12.042  1.00 25.19           C  
ATOM   1472  CG2 ILE A 338     120.893   5.705   9.742  1.00 25.13           C  
ATOM   1473  CD1 ILE A 338     120.209   5.372  12.823  1.00 23.56           C  
ATOM   1474  H   ILE A 338     123.490   6.158   8.464  1.00  0.00           H  
ATOM   1475  HA  ILE A 338     124.032   5.681  11.330  1.00  0.00           H  
ATOM   1476  HB  ILE A 338     121.886   6.774  11.292  1.00  0.00           H  
ATOM   1477 HG13 ILE A 338     122.226   4.661  12.748  1.00  0.00           H  
ATOM   1478 HG12 ILE A 338     121.159   3.857  11.637  1.00  0.00           H  
ATOM   1479 HG21 ILE A 338     119.922   6.093  10.045  1.00  0.00           H  
ATOM   1480 HG22 ILE A 338     121.211   6.301   8.888  1.00  0.00           H  
ATOM   1481 HG23 ILE A 338     120.739   4.680   9.409  1.00  0.00           H  
ATOM   1482 HD11 ILE A 338     119.881   4.649  13.569  1.00  0.00           H  
ATOM   1483 HD12 ILE A 338     120.458   6.294  13.346  1.00  0.00           H  
ATOM   1484 HD13 ILE A 338     119.355   5.566  12.174  1.00  0.00           H  
ATOM   1485  N   ASP A 339     124.036   3.185  10.972  1.00 19.46           N  
ATOM   1486  CA  ASP A 339     124.256   1.738  10.807  1.00 19.99           C  
ATOM   1487  C   ASP A 339     125.435   1.360   9.880  1.00 19.83           C  
ATOM   1488  O   ASP A 339     125.186   0.876   8.776  1.00 20.28           O  
ATOM   1489  CB  ASP A 339     122.979   0.900  10.496  1.00 20.57           C  
ATOM   1490  CG  ASP A 339     121.864   0.971  11.546  1.00 20.41           C  
ATOM   1491  OD1 ASP A 339     122.056   1.639  12.585  1.00 20.62           O  
ATOM   1492  OD2 ASP A 339     120.829   0.310  11.314  1.00 23.63           O1-
ATOM   1493  H   ASP A 339     124.200   3.539  11.906  1.00  0.00           H  
ATOM   1494  HA  ASP A 339     124.567   1.413  11.792  1.00  0.00           H  
ATOM   1495  HB3 ASP A 339     123.248  -0.150  10.383  1.00  0.00           H  
ATOM   1496  HB2 ASP A 339     122.562   1.230   9.545  1.00  0.00           H  
ATOM   1497  N   PRO A 340     126.698   1.568  10.327  1.00 20.33           N  
ATOM   1498  CA  PRO A 340     127.884   1.209   9.531  1.00 20.30           C  
ATOM   1499  C   PRO A 340     128.115  -0.303   9.359  1.00 19.16           C  
ATOM   1500  O   PRO A 340     127.928  -1.071  10.305  1.00 18.86           O  
ATOM   1501  CB  PRO A 340     129.053   1.866  10.281  1.00 20.71           C  
ATOM   1502  CG  PRO A 340     128.584   1.947  11.720  1.00 23.13           C  
ATOM   1503  CD  PRO A 340     127.100   2.244  11.561  1.00 21.91           C  
ATOM   1504  HA  PRO A 340     127.779   1.671   8.554  1.00  0.00           H  
ATOM   1505  HB3 PRO A 340     129.201   2.870   9.885  1.00  0.00           H  
ATOM   1506  HB2 PRO A 340     130.002   1.336  10.181  1.00  0.00           H  
ATOM   1507  HG3 PRO A 340     129.114   2.700  12.300  1.00  0.00           H  
ATOM   1508  HG2 PRO A 340     128.720   0.981  12.210  1.00  0.00           H  
ATOM   1509  HD2 PRO A 340     126.547   1.948  12.450  1.00  0.00           H  
ATOM   1510  HD3 PRO A 340     126.963   3.311  11.397  1.00  0.00           H  
ATOM   1511  N   VAL A 341     128.577  -0.669   8.153  1.00 18.26           N  
ATOM   1512  CA  VAL A 341     129.124  -1.985   7.833  1.00 18.23           C  
ATOM   1513  C   VAL A 341     130.532  -1.790   7.243  1.00 20.61           C  
ATOM   1514  O   VAL A 341     130.677  -1.044   6.274  1.00 21.02           O  
ATOM   1515  CB  VAL A 341     128.237  -2.759   6.810  1.00 17.72           C  
ATOM   1516  CG1 VAL A 341     128.903  -4.013   6.207  1.00 19.29           C  
ATOM   1517  CG2 VAL A 341     126.887  -3.151   7.431  1.00 18.98           C  
ATOM   1518  H   VAL A 341     128.693   0.037   7.439  1.00  0.00           H  
ATOM   1519  HA  VAL A 341     129.209  -2.585   8.737  1.00  0.00           H  
ATOM   1520  HB  VAL A 341     128.009  -2.096   5.979  1.00  0.00           H  
ATOM   1521 HG11 VAL A 341     128.198  -4.602   5.623  1.00  0.00           H  
ATOM   1522 HG12 VAL A 341     129.732  -3.770   5.544  1.00  0.00           H  
ATOM   1523 HG13 VAL A 341     129.281  -4.651   7.001  1.00  0.00           H  
ATOM   1524 HG21 VAL A 341     126.248  -3.660   6.709  1.00  0.00           H  
ATOM   1525 HG22 VAL A 341     127.031  -3.823   8.277  1.00  0.00           H  
ATOM   1526 HG23 VAL A 341     126.342  -2.276   7.785  1.00  0.00           H  
ATOM   1527  N   LEU A 342     131.524  -2.490   7.818  1.00 21.29           N  
ATOM   1528  CA  LEU A 342     132.890  -2.581   7.294  1.00 22.45           C  
ATOM   1529  C   LEU A 342     133.065  -3.909   6.543  1.00 20.18           C  
ATOM   1530  O   LEU A 342     132.572  -4.941   6.990  1.00 20.23           O  
ATOM   1531  CB  LEU A 342     133.912  -2.483   8.450  1.00 21.29           C  
ATOM   1532  CG  LEU A 342     134.173  -1.047   8.952  1.00 22.99           C  
ATOM   1533  CD1 LEU A 342     135.000  -1.064  10.257  1.00 22.59           C  
ATOM   1534  CD2 LEU A 342     134.837  -0.175   7.864  1.00 24.88           C  
ATOM   1535  H   LEU A 342     131.319  -3.077   8.615  1.00  0.00           H  
ATOM   1536  HA  LEU A 342     133.072  -1.771   6.590  1.00  0.00           H  
ATOM   1537  HB3 LEU A 342     134.869  -2.901   8.139  1.00  0.00           H  
ATOM   1538  HB2 LEU A 342     133.578  -3.112   9.276  1.00  0.00           H  
ATOM   1539  HG  LEU A 342     133.211  -0.592   9.192  1.00  0.00           H  
ATOM   1540 HD11 LEU A 342     134.418  -0.657  11.083  1.00  0.00           H  
ATOM   1541 HD12 LEU A 342     135.295  -2.073  10.546  1.00  0.00           H  
ATOM   1542 HD13 LEU A 342     135.917  -0.477  10.190  1.00  0.00           H  
ATOM   1543 HD21 LEU A 342     135.497   0.584   8.283  1.00  0.00           H  
ATOM   1544 HD22 LEU A 342     135.423  -0.773   7.165  1.00  0.00           H  
ATOM   1545 HD23 LEU A 342     134.087   0.350   7.279  1.00  0.00           H  
ATOM   1546  N   LEU A 343     133.800  -3.866   5.426  1.00 20.75           N  
ATOM   1547  CA  LEU A 343     134.083  -5.026   4.584  1.00 24.85           C  
ATOM   1548  C   LEU A 343     135.442  -4.811   3.913  1.00 24.35           C  
ATOM   1549  O   LEU A 343     135.712  -3.702   3.463  1.00 23.41           O  
ATOM   1550  CB  LEU A 343     132.919  -5.204   3.573  1.00 26.15           C  
ATOM   1551  CG  LEU A 343     133.121  -6.232   2.432  1.00 30.35           C  
ATOM   1552  CD1 LEU A 343     133.365  -7.663   2.956  1.00 28.88           C  
ATOM   1553  CD2 LEU A 343     131.958  -6.161   1.419  1.00 34.30           C  
ATOM   1554  H   LEU A 343     134.185  -2.986   5.110  1.00  0.00           H  
ATOM   1555  HA  LEU A 343     134.158  -5.917   5.209  1.00  0.00           H  
ATOM   1556  HB3 LEU A 343     132.721  -4.235   3.117  1.00  0.00           H  
ATOM   1557  HB2 LEU A 343     132.010  -5.456   4.121  1.00  0.00           H  
ATOM   1558  HG  LEU A 343     134.012  -5.941   1.874  1.00  0.00           H  
ATOM   1559 HD11 LEU A 343     132.631  -8.375   2.583  1.00  0.00           H  
ATOM   1560 HD12 LEU A 343     134.344  -8.028   2.645  1.00  0.00           H  
ATOM   1561 HD13 LEU A 343     133.331  -7.717   4.043  1.00  0.00           H  
ATOM   1562 HD21 LEU A 343     131.424  -7.105   1.308  1.00  0.00           H  
ATOM   1563 HD22 LEU A 343     131.218  -5.412   1.698  1.00  0.00           H  
ATOM   1564 HD23 LEU A 343     132.333  -5.883   0.435  1.00  0.00           H  
ATOM   1565  N   GLU A 344     136.251  -5.878   3.827  1.00 21.07           N  
ATOM   1566  CA  GLU A 344     137.503  -5.882   3.077  1.00 20.29           C  
ATOM   1567  C   GLU A 344     137.395  -6.888   1.928  1.00 22.34           C  
ATOM   1568  O   GLU A 344     137.049  -8.049   2.153  1.00 21.89           O  
ATOM   1569  CB  GLU A 344     138.685  -6.222   4.009  1.00 23.28           C  
ATOM   1570  CG  GLU A 344     140.061  -6.248   3.297  1.00 24.90           C  
ATOM   1571  CD  GLU A 344     141.200  -6.726   4.192  1.00 26.85           C  
ATOM   1572  OE1 GLU A 344     140.956  -7.672   4.973  1.00 25.69           O  
ATOM   1573  OE2 GLU A 344     142.310  -6.168   4.058  1.00 33.17           O1-
ATOM   1574  H   GLU A 344     135.961  -6.766   4.210  1.00  0.00           H  
ATOM   1575  HA  GLU A 344     137.701  -4.896   2.652  1.00  0.00           H  
ATOM   1576  HB3 GLU A 344     138.490  -7.179   4.495  1.00  0.00           H  
ATOM   1577  HB2 GLU A 344     138.725  -5.482   4.809  1.00  0.00           H  
ATOM   1578  HG3 GLU A 344     140.295  -5.259   2.903  1.00  0.00           H  
ATOM   1579  HG2 GLU A 344     140.052  -6.929   2.449  1.00  0.00           H  
ATOM   1580  N   ASP A 345     137.788  -6.420   0.738  1.00 23.02           N  
ATOM   1581  CA  ASP A 345     138.112  -7.242  -0.417  1.00 22.42           C  
ATOM   1582  C   ASP A 345     139.623  -7.506  -0.336  1.00 23.46           C  
ATOM   1583  O   ASP A 345     140.402  -6.606  -0.633  1.00 23.26           O  
ATOM   1584  CB  ASP A 345     137.696  -6.506  -1.707  1.00 22.16           C  
ATOM   1585  CG  ASP A 345     137.860  -7.284  -3.014  1.00 26.18           C  
ATOM   1586  OD1 ASP A 345     138.644  -8.257  -3.070  1.00 24.28           O  
ATOM   1587  OD2 ASP A 345     137.222  -6.834  -3.985  1.00 24.18           O1-
ATOM   1588  H   ASP A 345     138.052  -5.446   0.658  1.00  0.00           H  
ATOM   1589  HA  ASP A 345     137.569  -8.185  -0.369  1.00  0.00           H  
ATOM   1590  HB3 ASP A 345     138.235  -5.562  -1.796  1.00  0.00           H  
ATOM   1591  HB2 ASP A 345     136.637  -6.270  -1.615  1.00  0.00           H  
ATOM   1592  N   LYS A 346     139.998  -8.719   0.099  1.00 23.04           N  
ATOM   1593  CA  LYS A 346     141.386  -9.142   0.307  1.00 28.25           C  
ATOM   1594  C   LYS A 346     142.181  -9.361  -0.991  1.00 32.47           C  
ATOM   1595  O   LYS A 346     143.409  -9.305  -0.943  1.00 32.20           O  
ATOM   1596  CB  LYS A 346     141.408 -10.421   1.167  1.00 29.95           C  
ATOM   1597  CG  LYS A 346     140.918 -10.182   2.602  1.00 33.63           C  
ATOM   1598  CD  LYS A 346     141.106 -11.403   3.517  1.00 41.85           C  
ATOM   1599  CE  LYS A 346     140.896 -11.095   5.009  1.00 48.76           C  
ATOM   1600  NZ  LYS A 346     139.583 -10.483   5.273  1.00 58.23           N1+
ATOM   1601  H   LYS A 346     139.289  -9.410   0.309  1.00  0.00           H  
ATOM   1602  HA  LYS A 346     141.896  -8.349   0.859  1.00  0.00           H  
ATOM   1603  HB3 LYS A 346     142.433 -10.792   1.222  1.00  0.00           H  
ATOM   1604  HB2 LYS A 346     140.822 -11.211   0.694  1.00  0.00           H  
ATOM   1605  HG3 LYS A 346     139.868  -9.889   2.586  1.00  0.00           H  
ATOM   1606  HG2 LYS A 346     141.462  -9.334   3.010  1.00  0.00           H  
ATOM   1607  HD3 LYS A 346     142.110 -11.808   3.384  1.00  0.00           H  
ATOM   1608  HD2 LYS A 346     140.421 -12.194   3.208  1.00  0.00           H  
ATOM   1609  HE3 LYS A 346     141.668 -10.415   5.368  1.00  0.00           H  
ATOM   1610  HE2 LYS A 346     140.986 -12.011   5.594  1.00  0.00           H  
ATOM   1611  HZ1 LYS A 346     138.847 -11.091   4.943  1.00  0.00           H  
ATOM   1612  HZ2 LYS A 346     139.480 -10.324   6.265  1.00  0.00           H  
ATOM   1613  HZ3 LYS A 346     139.538  -9.593   4.793  1.00  0.00           H  
ATOM   1614  N   GLU A 347     141.488  -9.597  -2.118  1.00 28.59           N  
ATOM   1615  CA  GLU A 347     142.104  -9.820  -3.429  1.00 32.00           C  
ATOM   1616  C   GLU A 347     142.609  -8.526  -4.096  1.00 31.59           C  
ATOM   1617  O   GLU A 347     143.470  -8.613  -4.971  1.00 36.09           O  
ATOM   1618  CB  GLU A 347     141.122 -10.578  -4.345  1.00 30.90           C  
ATOM   1619  CG  GLU A 347     140.716 -11.957  -3.780  1.00 34.31           C  
ATOM   1620  CD  GLU A 347     139.828 -12.789  -4.710  1.00 41.25           C  
ATOM   1621  OE1 GLU A 347     139.751 -12.461  -5.915  1.00 44.56           O  
ATOM   1622  OE2 GLU A 347     139.245 -13.764  -4.191  1.00 46.14           O1-
ATOM   1623  H   GLU A 347     140.477  -9.608  -2.092  1.00  0.00           H  
ATOM   1624  HA  GLU A 347     142.978 -10.459  -3.287  1.00  0.00           H  
ATOM   1625  HB3 GLU A 347     141.582 -10.708  -5.326  1.00  0.00           H  
ATOM   1626  HB2 GLU A 347     140.228  -9.973  -4.508  1.00  0.00           H  
ATOM   1627  HG3 GLU A 347     140.188 -11.836  -2.834  1.00  0.00           H  
ATOM   1628  HG2 GLU A 347     141.610 -12.543  -3.566  1.00  0.00           H  
ATOM   1629  N   THR A 348     142.085  -7.367  -3.665  1.00 29.07           N  
ATOM   1630  CA  THR A 348     142.472  -6.036  -4.145  1.00 27.70           C  
ATOM   1631  C   THR A 348     143.002  -5.133  -3.005  1.00 25.80           C  
ATOM   1632  O   THR A 348     143.554  -4.074  -3.303  1.00 27.26           O  
ATOM   1633  CB  THR A 348     141.258  -5.322  -4.806  1.00 31.12           C  
ATOM   1634  OG1 THR A 348     140.242  -4.996  -3.874  1.00 26.97           O  
ATOM   1635  CG2 THR A 348     140.623  -6.131  -5.948  1.00 30.16           C  
ATOM   1636  H   THR A 348     141.368  -7.391  -2.955  1.00  0.00           H  
ATOM   1637  HA  THR A 348     143.272  -6.112  -4.883  1.00  0.00           H  
ATOM   1638  HB  THR A 348     141.604  -4.378  -5.230  1.00  0.00           H  
ATOM   1639  HG1 THR A 348     139.733  -5.790  -3.688  1.00  0.00           H  
ATOM   1640 HG21 THR A 348     139.850  -5.551  -6.453  1.00  0.00           H  
ATOM   1641 HG22 THR A 348     141.369  -6.404  -6.695  1.00  0.00           H  
ATOM   1642 HG23 THR A 348     140.161  -7.051  -5.587  1.00  0.00           H  
ATOM   1643  N   HIE A 349     142.817  -5.556  -1.740  1.00 26.26           N  
ATOM   1644  CA  HIE A 349     143.083  -4.817  -0.498  1.00 27.87           C  
ATOM   1645  C   HIE A 349     142.343  -3.468  -0.409  1.00 28.62           C  
ATOM   1646  O   HIE A 349     142.911  -2.473   0.044  1.00 34.01           O  
ATOM   1647  CB  HIE A 349     144.594  -4.753  -0.185  1.00 31.93           C  
ATOM   1648  CG  HIE A 349     145.181  -6.111   0.108  1.00 37.26           C  
ATOM   1649  ND1 HIE A 349     145.994  -6.800  -0.798  1.00 36.70           N  
ATOM   1650  CD2 HIE A 349     145.006  -6.889   1.234  1.00 45.64           C  
ATOM   1651  CE1 HIE A 349     146.269  -7.951  -0.196  1.00 43.39           C  
ATOM   1652  NE2 HIE A 349     145.706  -8.059   1.007  1.00 48.49           N  
ATOM   1653  H   HIE A 349     142.363  -6.447  -1.601  1.00  0.00           H  
ATOM   1654  HA  HIE A 349     142.630  -5.412   0.297  1.00  0.00           H  
ATOM   1655  HB3 HIE A 349     144.781  -4.129   0.690  1.00  0.00           H  
ATOM   1656  HB2 HIE A 349     145.140  -4.296  -1.011  1.00  0.00           H  
ATOM   1657  HD2 HIE A 349     144.439  -6.718   2.138  1.00  0.00           H  
ATOM   1658  HE1 HIE A 349     146.874  -8.726  -0.642  1.00  0.00           H  
ATOM   1659  HE2 HIE A 349     145.753  -8.866   1.624  1.00  0.00           H  
ATOM   1660  N   ARG A 350     141.070  -3.485  -0.836  1.00 24.88           N  
ATOM   1661  CA  ARG A 350     140.148  -2.360  -0.765  1.00 23.40           C  
ATOM   1662  C   ARG A 350     139.194  -2.563   0.418  1.00 18.86           C  
ATOM   1663  O   ARG A 350     138.426  -3.526   0.427  1.00 21.87           O  
ATOM   1664  CB  ARG A 350     139.398  -2.237  -2.108  1.00 22.18           C  
ATOM   1665  CG  ARG A 350     138.341  -1.116  -2.147  1.00 23.33           C  
ATOM   1666  CD  ARG A 350     137.846  -0.796  -3.566  1.00 22.66           C  
ATOM   1667  NE  ARG A 350     138.859  -0.058  -4.328  1.00 25.58           N  
ATOM   1668  CZ  ARG A 350     138.778   0.334  -5.608  1.00 25.09           C  
ATOM   1669  NH1 ARG A 350     137.706   0.044  -6.359  1.00 25.69           N  
ATOM   1670  NH2 ARG A 350     139.792   1.034  -6.132  1.00 26.28           N1+
ATOM   1671  H   ARG A 350     140.686  -4.349  -1.195  1.00  0.00           H  
ATOM   1672  HA  ARG A 350     140.708  -1.434  -0.623  1.00  0.00           H  
ATOM   1673  HB3 ARG A 350     138.908  -3.181  -2.349  1.00  0.00           H  
ATOM   1674  HB2 ARG A 350     140.136  -2.069  -2.893  1.00  0.00           H  
ATOM   1675  HG3 ARG A 350     138.839  -0.221  -1.772  1.00  0.00           H  
ATOM   1676  HG2 ARG A 350     137.507  -1.285  -1.465  1.00  0.00           H  
ATOM   1677  HD3 ARG A 350     136.868  -0.315  -3.565  1.00  0.00           H  
ATOM   1678  HD2 ARG A 350     137.732  -1.735  -4.110  1.00  0.00           H  
ATOM   1679  HE  ARG A 350     139.696   0.201  -3.804  1.00  0.00           H  
ATOM   1680 HH12 ARG A 350     137.651   0.346  -7.321  1.00  0.00           H  
ATOM   1681 HH11 ARG A 350     136.945  -0.489  -5.964  1.00  0.00           H  
ATOM   1682 HH22 ARG A 350     139.766   1.346  -7.091  1.00  0.00           H  
ATOM   1683 HH21 ARG A 350     140.588   1.285  -5.550  1.00  0.00           H  
ATOM   1684  N   VAL A 351     139.243  -1.619   1.367  1.00 21.35           N  
ATOM   1685  CA  VAL A 351     138.280  -1.482   2.456  1.00 21.68           C  
ATOM   1686  C   VAL A 351     137.052  -0.714   1.936  1.00 20.80           C  
ATOM   1687  O   VAL A 351     137.217   0.258   1.205  1.00 21.21           O  
ATOM   1688  CB  VAL A 351     138.893  -0.684   3.645  1.00 23.43           C  
ATOM   1689  CG1 VAL A 351     137.897  -0.342   4.778  1.00 25.64           C  
ATOM   1690  CG2 VAL A 351     140.103  -1.428   4.235  1.00 26.97           C  
ATOM   1691  H   VAL A 351     139.897  -0.854   1.262  1.00  0.00           H  
ATOM   1692  HA  VAL A 351     137.980  -2.470   2.805  1.00  0.00           H  
ATOM   1693  HB  VAL A 351     139.268   0.266   3.262  1.00  0.00           H  
ATOM   1694 HG11 VAL A 351     138.404   0.148   5.609  1.00  0.00           H  
ATOM   1695 HG12 VAL A 351     137.115   0.343   4.451  1.00  0.00           H  
ATOM   1696 HG13 VAL A 351     137.414  -1.240   5.166  1.00  0.00           H  
ATOM   1697 HG21 VAL A 351     140.511  -0.898   5.097  1.00  0.00           H  
ATOM   1698 HG22 VAL A 351     139.828  -2.432   4.557  1.00  0.00           H  
ATOM   1699 HG23 VAL A 351     140.910  -1.524   3.508  1.00  0.00           H  
ATOM   1700  N   PHE A 352     135.858  -1.159   2.342  1.00 18.15           N  
ATOM   1701  CA  PHE A 352     134.570  -0.526   2.079  1.00 19.33           C  
ATOM   1702  C   PHE A 352     133.941  -0.146   3.425  1.00 20.10           C  
ATOM   1703  O   PHE A 352     133.976  -0.952   4.356  1.00 21.76           O  
ATOM   1704  CB  PHE A 352     133.646  -1.518   1.342  1.00 19.84           C  
ATOM   1705  CG  PHE A 352     134.094  -1.930  -0.048  1.00 20.78           C  
ATOM   1706  CD1 PHE A 352     135.023  -2.978  -0.218  1.00 20.02           C  
ATOM   1707  CD2 PHE A 352     133.707  -1.168  -1.171  1.00 21.71           C  
ATOM   1708  CE1 PHE A 352     135.501  -3.279  -1.485  1.00 23.52           C  
ATOM   1709  CE2 PHE A 352     134.188  -1.493  -2.431  1.00 22.72           C  
ATOM   1710  CZ  PHE A 352     135.079  -2.548  -2.587  1.00 22.02           C  
ATOM   1711  H   PHE A 352     135.819  -1.989   2.922  1.00  0.00           H  
ATOM   1712  HA  PHE A 352     134.689   0.372   1.471  1.00  0.00           H  
ATOM   1713  HB3 PHE A 352     132.652  -1.077   1.249  1.00  0.00           H  
ATOM   1714  HB2 PHE A 352     133.520  -2.422   1.939  1.00  0.00           H  
ATOM   1715  HD1 PHE A 352     135.374  -3.542   0.634  1.00  0.00           H  
ATOM   1716  HD2 PHE A 352     133.033  -0.334  -1.052  1.00  0.00           H  
ATOM   1717  HE1 PHE A 352     136.219  -4.073  -1.614  1.00  0.00           H  
ATOM   1718  HE2 PHE A 352     133.880  -0.916  -3.291  1.00  0.00           H  
ATOM   1719  HZ  PHE A 352     135.463  -2.790  -3.566  1.00  0.00           H  
ATOM   1720  N   LEU A 353     133.342   1.052   3.482  1.00 20.57           N  
ATOM   1721  CA  LEU A 353     132.525   1.525   4.595  1.00 21.04           C  
ATOM   1722  C   LEU A 353     131.180   1.975   4.019  1.00 21.70           C  
ATOM   1723  O   LEU A 353     131.118   3.006   3.348  1.00 22.44           O  
ATOM   1724  CB  LEU A 353     133.263   2.648   5.367  1.00 20.37           C  
ATOM   1725  CG  LEU A 353     132.464   3.372   6.486  1.00 20.33           C  
ATOM   1726  CD1 LEU A 353     131.899   2.426   7.573  1.00 21.07           C  
ATOM   1727  CD2 LEU A 353     133.281   4.534   7.089  1.00 24.04           C  
ATOM   1728  H   LEU A 353     133.375   1.665   2.676  1.00  0.00           H  
ATOM   1729  HA  LEU A 353     132.340   0.703   5.284  1.00  0.00           H  
ATOM   1730  HB3 LEU A 353     133.591   3.399   4.646  1.00  0.00           H  
ATOM   1731  HB2 LEU A 353     134.176   2.234   5.796  1.00  0.00           H  
ATOM   1732  HG  LEU A 353     131.601   3.838   6.010  1.00  0.00           H  
ATOM   1733 HD11 LEU A 353     130.816   2.526   7.638  1.00  0.00           H  
ATOM   1734 HD12 LEU A 353     132.102   1.377   7.375  1.00  0.00           H  
ATOM   1735 HD13 LEU A 353     132.293   2.637   8.566  1.00  0.00           H  
ATOM   1736 HD21 LEU A 353     132.715   5.465   7.044  1.00  0.00           H  
ATOM   1737 HD22 LEU A 353     133.547   4.373   8.133  1.00  0.00           H  
ATOM   1738 HD23 LEU A 353     134.215   4.698   6.550  1.00  0.00           H  
ATOM   1739  N   PHE A 354     130.140   1.183   4.308  1.00 19.07           N  
ATOM   1740  CA  PHE A 354     128.747   1.479   3.985  1.00 18.60           C  
ATOM   1741  C   PHE A 354     128.089   2.187   5.180  1.00 18.73           C  
ATOM   1742  O   PHE A 354     128.535   2.002   6.311  1.00 20.48           O  
ATOM   1743  CB  PHE A 354     127.995   0.160   3.706  1.00 20.11           C  
ATOM   1744  CG  PHE A 354     128.555  -0.712   2.598  1.00 20.31           C  
ATOM   1745  CD1 PHE A 354     129.615  -1.605   2.863  1.00 21.66           C  
ATOM   1746  CD2 PHE A 354     128.123  -0.536   1.268  1.00 22.15           C  
ATOM   1747  CE1 PHE A 354     130.188  -2.327   1.827  1.00 20.80           C  
ATOM   1748  CE2 PHE A 354     128.697  -1.282   0.247  1.00 21.34           C  
ATOM   1749  CZ  PHE A 354     129.730  -2.167   0.528  1.00 19.54           C  
ATOM   1750  H   PHE A 354     130.292   0.358   4.874  1.00  0.00           H  
ATOM   1751  HA  PHE A 354     128.698   2.117   3.106  1.00  0.00           H  
ATOM   1752  HB3 PHE A 354     126.960   0.385   3.447  1.00  0.00           H  
ATOM   1753  HB2 PHE A 354     127.953  -0.433   4.616  1.00  0.00           H  
ATOM   1754  HD1 PHE A 354     129.988  -1.729   3.868  1.00  0.00           H  
ATOM   1755  HD2 PHE A 354     127.337   0.171   1.041  1.00  0.00           H  
ATOM   1756  HE1 PHE A 354     130.997  -3.012   2.032  1.00  0.00           H  
ATOM   1757  HE2 PHE A 354     128.353  -1.159  -0.770  1.00  0.00           H  
ATOM   1758  HZ  PHE A 354     130.189  -2.729  -0.268  1.00  0.00           H  
ATOM   1759  N   ALA A 355     127.008   2.931   4.911  1.00 18.98           N  
ATOM   1760  CA  ALA A 355     126.101   3.490   5.916  1.00 20.20           C  
ATOM   1761  C   ALA A 355     124.775   3.851   5.239  1.00 20.30           C  
ATOM   1762  O   ALA A 355     124.775   4.190   4.056  1.00 20.21           O  
ATOM   1763  CB  ALA A 355     126.721   4.723   6.595  1.00 21.93           C  
ATOM   1764  H   ALA A 355     126.708   3.045   3.951  1.00  0.00           H  
ATOM   1765  HA  ALA A 355     125.907   2.734   6.679  1.00  0.00           H  
ATOM   1766  HB1 ALA A 355     126.051   5.130   7.354  1.00  0.00           H  
ATOM   1767  HB2 ALA A 355     127.658   4.476   7.095  1.00  0.00           H  
ATOM   1768  HB3 ALA A 355     126.923   5.516   5.875  1.00  0.00           H  
ATOM   1769  N   ASP A 356     123.667   3.802   5.994  1.00 20.48           N  
ATOM   1770  CA  ASP A 356     122.352   4.261   5.532  1.00 18.40           C  
ATOM   1771  C   ASP A 356     122.347   5.792   5.469  1.00 20.44           C  
ATOM   1772  O   ASP A 356     122.518   6.441   6.499  1.00 20.00           O  
ATOM   1773  CB  ASP A 356     121.155   3.789   6.386  1.00 20.22           C  
ATOM   1774  CG  ASP A 356     121.195   2.332   6.829  1.00 23.16           C  
ATOM   1775  OD1 ASP A 356     121.673   1.495   6.034  1.00 22.59           O  
ATOM   1776  OD2 ASP A 356     120.640   2.071   7.916  1.00 23.50           O1-
ATOM   1777  H   ASP A 356     123.718   3.514   6.964  1.00  0.00           H  
ATOM   1778  HA  ASP A 356     122.206   3.857   4.529  1.00  0.00           H  
ATOM   1779  HB3 ASP A 356     120.223   3.957   5.845  1.00  0.00           H  
ATOM   1780  HB2 ASP A 356     121.112   4.395   7.286  1.00  0.00           H  
ATOM   1781  N   MET A 357     122.165   6.326   4.257  1.00 20.90           N  
ATOM   1782  CA  MET A 357     122.194   7.750   3.966  1.00 20.03           C  
ATOM   1783  C   MET A 357     120.763   8.299   3.998  1.00 20.24           C  
ATOM   1784  O   MET A 357     119.976   8.020   3.094  1.00 21.01           O  
ATOM   1785  CB  MET A 357     122.894   7.929   2.612  1.00 20.68           C  
ATOM   1786  CG  MET A 357     123.128   9.386   2.207  1.00 23.11           C  
ATOM   1787  SD  MET A 357     123.947   9.562   0.603  1.00 26.42           S  
ATOM   1788  CE  MET A 357     124.162  11.357   0.606  1.00 29.78           C  
ATOM   1789  H   MET A 357     121.977   5.714   3.474  1.00  0.00           H  
ATOM   1790  HA  MET A 357     122.793   8.270   4.718  1.00  0.00           H  
ATOM   1791  HB3 MET A 357     122.351   7.408   1.825  1.00  0.00           H  
ATOM   1792  HB2 MET A 357     123.859   7.435   2.673  1.00  0.00           H  
ATOM   1793  HG3 MET A 357     123.743   9.877   2.962  1.00  0.00           H  
ATOM   1794  HG2 MET A 357     122.185   9.930   2.173  1.00  0.00           H  
ATOM   1795  HE1 MET A 357     124.383  11.727  -0.394  1.00  0.00           H  
ATOM   1796  HE2 MET A 357     123.252  11.834   0.948  1.00  0.00           H  
ATOM   1797  HE3 MET A 357     124.959  11.655   1.282  1.00  0.00           H  
ATOM   1798  N   MET A 358     120.460   9.045   5.066  1.00 22.25           N  
ATOM   1799  CA  MET A 358     119.144   9.601   5.347  1.00 21.47           C  
ATOM   1800  C   MET A 358     119.128  11.092   4.959  1.00 21.76           C  
ATOM   1801  O   MET A 358     119.965  11.840   5.471  1.00 24.54           O  
ATOM   1802  CB  MET A 358     118.877   9.465   6.860  1.00 22.58           C  
ATOM   1803  CG  MET A 358     118.916   8.029   7.410  1.00 23.50           C  
ATOM   1804  SD  MET A 358     117.629   6.941   6.748  1.00 23.39           S  
ATOM   1805  CE  MET A 358     117.846   5.493   7.815  1.00 23.06           C  
ATOM   1806  H   MET A 358     121.170   9.229   5.764  1.00  0.00           H  
ATOM   1807  HA  MET A 358     118.378   9.022   4.833  1.00  0.00           H  
ATOM   1808  HB3 MET A 358     117.893   9.883   7.061  1.00  0.00           H  
ATOM   1809  HB2 MET A 358     119.574  10.079   7.427  1.00  0.00           H  
ATOM   1810  HG3 MET A 358     118.802   8.064   8.492  1.00  0.00           H  
ATOM   1811  HG2 MET A 358     119.888   7.571   7.226  1.00  0.00           H  
ATOM   1812  HE1 MET A 358     117.128   4.717   7.552  1.00  0.00           H  
ATOM   1813  HE2 MET A 358     118.848   5.083   7.704  1.00  0.00           H  
ATOM   1814  HE3 MET A 358     117.692   5.761   8.861  1.00  0.00           H  
ATOM   1815  N   PRO A 359     118.162  11.520   4.111  1.00 24.28           N  
ATOM   1816  CA  PRO A 359     117.818  12.945   3.924  1.00 23.85           C  
ATOM   1817  C   PRO A 359     117.387  13.672   5.212  1.00 24.37           C  
ATOM   1818  O   PRO A 359     117.137  13.041   6.239  1.00 21.70           O  
ATOM   1819  CB  PRO A 359     116.678  12.922   2.886  1.00 23.00           C  
ATOM   1820  CG  PRO A 359     116.818  11.591   2.173  1.00 22.08           C  
ATOM   1821  CD  PRO A 359     117.326  10.670   3.268  1.00 23.14           C  
ATOM   1822  HA  PRO A 359     118.689  13.450   3.505  1.00  0.00           H  
ATOM   1823  HB3 PRO A 359     116.727  13.763   2.194  1.00  0.00           H  
ATOM   1824  HB2 PRO A 359     115.705  12.962   3.378  1.00  0.00           H  
ATOM   1825  HG3 PRO A 359     117.577  11.675   1.395  1.00  0.00           H  
ATOM   1826  HG2 PRO A 359     115.897  11.244   1.706  1.00  0.00           H  
ATOM   1827  HD2 PRO A 359     116.499  10.279   3.863  1.00  0.00           H  
ATOM   1828  HD3 PRO A 359     117.873   9.833   2.834  1.00  0.00           H  
ATOM   1829  N   ALA A 360     117.323  15.007   5.115  1.00 24.99           N  
ATOM   1830  CA  ALA A 360     116.975  15.920   6.197  1.00 28.04           C  
ATOM   1831  C   ALA A 360     115.607  15.642   6.830  1.00 26.04           C  
ATOM   1832  O   ALA A 360     114.585  15.759   6.153  1.00 25.99           O  
ATOM   1833  CB  ALA A 360     117.064  17.356   5.684  1.00 28.55           C  
ATOM   1834  H   ALA A 360     117.581  15.446   4.241  1.00  0.00           H  
ATOM   1835  HA  ALA A 360     117.733  15.800   6.963  1.00  0.00           H  
ATOM   1836  HB1 ALA A 360     116.675  18.049   6.425  1.00  0.00           H  
ATOM   1837  HB2 ALA A 360     118.101  17.630   5.492  1.00  0.00           H  
ATOM   1838  HB3 ALA A 360     116.496  17.495   4.763  1.00  0.00           H  
ATOM   1839  N   GLY A 361     115.633  15.283   8.123  1.00 25.51           N  
ATOM   1840  CA  GLY A 361     114.443  14.980   8.909  1.00 24.39           C  
ATOM   1841  C   GLY A 361     113.847  13.601   8.589  1.00 25.22           C  
ATOM   1842  O   GLY A 361     112.657  13.411   8.830  1.00 23.94           O  
ATOM   1843  H   GLY A 361     116.524  15.202   8.595  1.00  0.00           H  
ATOM   1844  HA3 GLY A 361     113.686  15.752   8.760  1.00  0.00           H  
ATOM   1845  HA2 GLY A 361     114.721  14.994   9.962  1.00  0.00           H  
ATOM   1846  N   ILE A 362     114.646  12.659   8.055  1.00 22.59           N  
ATOM   1847  CA  ILE A 362     114.215  11.303   7.708  1.00 23.23           C  
ATOM   1848  C   ILE A 362     115.017  10.259   8.503  1.00 23.48           C  
ATOM   1849  O   ILE A 362     116.203  10.445   8.772  1.00 23.31           O  
ATOM   1850  CB  ILE A 362     114.373  11.027   6.176  1.00 24.13           C  
ATOM   1851  CG1 ILE A 362     113.556  12.022   5.318  1.00 27.30           C  
ATOM   1852  CG2 ILE A 362     114.062   9.581   5.726  1.00 24.29           C  
ATOM   1853  CD1 ILE A 362     112.032  11.951   5.513  1.00 27.66           C  
ATOM   1854  H   ILE A 362     115.614  12.876   7.858  1.00  0.00           H  
ATOM   1855  HA  ILE A 362     113.173  11.156   7.987  1.00  0.00           H  
ATOM   1856  HB  ILE A 362     115.419  11.193   5.920  1.00  0.00           H  
ATOM   1857 HG13 ILE A 362     113.778  11.845   4.266  1.00  0.00           H  
ATOM   1858 HG12 ILE A 362     113.891  13.041   5.508  1.00  0.00           H  
ATOM   1859 HG21 ILE A 362     114.094   9.490   4.640  1.00  0.00           H  
ATOM   1860 HG22 ILE A 362     114.785   8.863   6.115  1.00  0.00           H  
ATOM   1861 HG23 ILE A 362     113.070   9.270   6.053  1.00  0.00           H  
ATOM   1862 HD11 ILE A 362     111.556  12.846   5.114  1.00  0.00           H  
ATOM   1863 HD12 ILE A 362     111.607  11.087   5.001  1.00  0.00           H  
ATOM   1864 HD13 ILE A 362     111.738  11.889   6.557  1.00  0.00           H  
ATOM   1865  N   GLY A 363     114.318   9.169   8.839  1.00 23.92           N  
ATOM   1866  CA  GLY A 363     114.854   7.907   9.324  1.00 22.05           C  
ATOM   1867  C   GLY A 363     114.082   6.786   8.619  1.00 23.67           C  
ATOM   1868  O   GLY A 363     113.264   7.041   7.733  1.00 25.66           O  
ATOM   1869  H   GLY A 363     113.333   9.151   8.614  1.00  0.00           H  
ATOM   1870  HA3 GLY A 363     114.680   7.830  10.392  1.00  0.00           H  
ATOM   1871  HA2 GLY A 363     115.922   7.809   9.130  1.00  0.00           H  
ATOM   1872  N   SER A 364     114.320   5.532   9.033  1.00 24.78           N  
ATOM   1873  CA  SER A 364     113.610   4.351   8.525  1.00 23.38           C  
ATOM   1874  C   SER A 364     112.093   4.358   8.821  1.00 24.61           C  
ATOM   1875  O   SER A 364     111.321   3.899   7.981  1.00 23.83           O  
ATOM   1876  CB  SER A 364     114.314   3.077   9.040  1.00 28.85           C  
ATOM   1877  OG  SER A 364     114.081   2.859  10.419  1.00 32.29           O  
ATOM   1878  H   SER A 364     114.994   5.361   9.766  1.00  0.00           H  
ATOM   1879  HA  SER A 364     113.717   4.361   7.440  1.00  0.00           H  
ATOM   1880  HB3 SER A 364     115.388   3.126   8.857  1.00  0.00           H  
ATOM   1881  HB2 SER A 364     113.947   2.206   8.496  1.00  0.00           H  
ATOM   1882  HG  SER A 364     114.913   2.617  10.842  1.00  0.00           H  
ATOM   1883  N   SER A 365     111.699   4.907   9.984  1.00 25.46           N  
ATOM   1884  CA  SER A 365     110.319   4.968  10.472  1.00 29.78           C  
ATOM   1885  C   SER A 365     109.408   5.964   9.725  1.00 30.83           C  
ATOM   1886  O   SER A 365     108.199   5.735   9.691  1.00 30.14           O  
ATOM   1887  CB  SER A 365     110.347   5.229  11.993  1.00 31.87           C  
ATOM   1888  OG  SER A 365     110.782   6.540  12.304  1.00 34.97           O  
ATOM   1889  H   SER A 365     112.398   5.278  10.612  1.00  0.00           H  
ATOM   1890  HA  SER A 365     109.888   3.975  10.324  1.00  0.00           H  
ATOM   1891  HB3 SER A 365     110.993   4.508  12.496  1.00  0.00           H  
ATOM   1892  HB2 SER A 365     109.349   5.095  12.411  1.00  0.00           H  
ATOM   1893  HG  SER A 365     110.828   6.628  13.260  1.00  0.00           H  
ATOM   1894  N   ASN A 366     109.986   7.026   9.136  1.00 26.14           N  
ATOM   1895  CA  ASN A 366     109.246   8.083   8.435  1.00 29.16           C  
ATOM   1896  C   ASN A 366     109.726   8.293   6.984  1.00 30.16           C  
ATOM   1897  O   ASN A 366     109.357   9.296   6.373  1.00 32.93           O  
ATOM   1898  CB  ASN A 366     109.194   9.379   9.287  1.00 29.13           C  
ATOM   1899  CG  ASN A 366     110.503  10.177   9.363  1.00 29.73           C  
ATOM   1900  OD1 ASN A 366     111.546   9.638   9.722  1.00 30.98           O  
ATOM   1901  ND2 ASN A 366     110.443  11.470   9.042  1.00 29.06           N  
ATOM   1902  H   ASN A 366     110.985   7.155   9.212  1.00  0.00           H  
ATOM   1903  HA  ASN A 366     108.209   7.785   8.279  1.00  0.00           H  
ATOM   1904  HB3 ASN A 366     108.884   9.138  10.304  1.00  0.00           H  
ATOM   1905  HB2 ASN A 366     108.413  10.029   8.888  1.00  0.00           H  
ATOM   1906 HD22 ASN A 366     111.278  12.043   9.062  1.00  0.00           H  
ATOM   1907 HD21 ASN A 366     109.573  11.880   8.733  1.00  0.00           H  
ATOM   1908  N   ALA A 367     110.488   7.327   6.441  1.00 28.13           N  
ATOM   1909  CA  ALA A 367     110.858   7.249   5.029  1.00 27.56           C  
ATOM   1910  C   ALA A 367     109.635   6.986   4.136  1.00 28.18           C  
ATOM   1911  O   ALA A 367     108.777   6.182   4.502  1.00 26.23           O  
ATOM   1912  CB  ALA A 367     111.900   6.136   4.850  1.00 27.34           C  
ATOM   1913  H   ALA A 367     110.774   6.545   7.013  1.00  0.00           H  
ATOM   1914  HA  ALA A 367     111.310   8.199   4.735  1.00  0.00           H  
ATOM   1915  HB1 ALA A 367     112.082   5.916   3.799  1.00  0.00           H  
ATOM   1916  HB2 ALA A 367     112.855   6.431   5.281  1.00  0.00           H  
ATOM   1917  HB3 ALA A 367     111.586   5.207   5.328  1.00  0.00           H  
ATOM   1918  N   SER A 368     109.588   7.671   2.985  1.00 32.30           N  
ATOM   1919  CA  SER A 368     108.532   7.539   1.982  1.00 32.47           C  
ATOM   1920  C   SER A 368     108.735   6.282   1.123  1.00 30.65           C  
ATOM   1921  O   SER A 368     109.876   5.890   0.874  1.00 30.23           O  
ATOM   1922  CB  SER A 368     108.521   8.797   1.095  1.00 34.47           C  
ATOM   1923  OG  SER A 368     108.028   9.902   1.824  1.00 37.05           O  
ATOM   1924  H   SER A 368     110.328   8.326   2.763  1.00  0.00           H  
ATOM   1925  HA  SER A 368     107.567   7.455   2.487  1.00  0.00           H  
ATOM   1926  HB3 SER A 368     107.863   8.655   0.237  1.00  0.00           H  
ATOM   1927  HB2 SER A 368     109.512   9.022   0.698  1.00  0.00           H  
ATOM   1928  HG  SER A 368     108.683  10.147   2.483  1.00  0.00           H  
ATOM   1929  N   VAL A 369     107.618   5.698   0.662  1.00 32.56           N  
ATOM   1930  CA  VAL A 369     107.608   4.549  -0.243  1.00 30.74           C  
ATOM   1931  C   VAL A 369     107.993   4.983  -1.670  1.00 33.02           C  
ATOM   1932  O   VAL A 369     107.353   5.876  -2.225  1.00 32.77           O  
ATOM   1933  CB  VAL A 369     106.220   3.844  -0.253  1.00 32.74           C  
ATOM   1934  CG1 VAL A 369     106.057   2.763  -1.342  1.00 35.81           C  
ATOM   1935  CG2 VAL A 369     105.909   3.220   1.120  1.00 31.62           C  
ATOM   1936  H   VAL A 369     106.715   6.084   0.896  1.00  0.00           H  
ATOM   1937  HA  VAL A 369     108.349   3.837   0.110  1.00  0.00           H  
ATOM   1938  HB  VAL A 369     105.457   4.602  -0.438  1.00  0.00           H  
ATOM   1939 HG11 VAL A 369     105.122   2.215  -1.220  1.00  0.00           H  
ATOM   1940 HG12 VAL A 369     106.039   3.189  -2.346  1.00  0.00           H  
ATOM   1941 HG13 VAL A 369     106.872   2.042  -1.298  1.00  0.00           H  
ATOM   1942 HG21 VAL A 369     104.901   2.805   1.142  1.00  0.00           H  
ATOM   1943 HG22 VAL A 369     106.600   2.409   1.347  1.00  0.00           H  
ATOM   1944 HG23 VAL A 369     105.974   3.952   1.925  1.00  0.00           H  
ATOM   1945  N   GLY A 370     109.033   4.338  -2.216  1.00 28.56           N  
ATOM   1946  CA  GLY A 370     109.601   4.661  -3.519  1.00 30.36           C  
ATOM   1947  C   GLY A 370     111.121   4.503  -3.436  1.00 29.12           C  
ATOM   1948  O   GLY A 370     111.723   4.709  -2.382  1.00 29.07           O  
ATOM   1949  H   GLY A 370     109.498   3.612  -1.687  1.00  0.00           H  
ATOM   1950  HA3 GLY A 370     109.374   5.684  -3.824  1.00  0.00           H  
ATOM   1951  HA2 GLY A 370     109.186   3.996  -4.274  1.00  0.00           H  
ATOM   1952  N   SER A 371     111.735   4.168  -4.581  1.00 30.98           N  
ATOM   1953  CA  SER A 371     113.171   3.926  -4.746  1.00 28.27           C  
ATOM   1954  C   SER A 371     114.062   5.160  -4.510  1.00 28.55           C  
ATOM   1955  O   SER A 371     115.206   5.003  -4.085  1.00 29.14           O  
ATOM   1956  CB  SER A 371     113.407   3.322  -6.147  1.00 30.81           C  
ATOM   1957  OG  SER A 371     113.226   4.254  -7.194  1.00 29.23           O  
ATOM   1958  H   SER A 371     111.179   4.065  -5.423  1.00  0.00           H  
ATOM   1959  HA  SER A 371     113.450   3.173  -4.008  1.00  0.00           H  
ATOM   1960  HB3 SER A 371     112.727   2.487  -6.320  1.00  0.00           H  
ATOM   1961  HB2 SER A 371     114.423   2.935  -6.221  1.00  0.00           H  
ATOM   1962  HG  SER A 371     112.275   4.373  -7.330  1.00  0.00           H  
ATOM   1963  N   GLY A 372     113.525   6.351  -4.819  1.00 29.18           N  
ATOM   1964  CA  GLY A 372     114.267   7.607  -4.850  1.00 26.09           C  
ATOM   1965  C   GLY A 372     114.989   7.825  -6.191  1.00 23.42           C  
ATOM   1966  O   GLY A 372     115.741   8.790  -6.324  1.00 28.94           O  
ATOM   1967  H   GLY A 372     112.568   6.376  -5.142  1.00  0.00           H  
ATOM   1968  HA3 GLY A 372     114.971   7.663  -4.021  1.00  0.00           H  
ATOM   1969  HA2 GLY A 372     113.543   8.405  -4.731  1.00  0.00           H  
ATOM   1970  N   PHE A 373     114.751   6.945  -7.176  1.00 26.68           N  
ATOM   1971  CA  PHE A 373     115.285   6.982  -8.533  1.00 28.83           C  
ATOM   1972  C   PHE A 373     114.126   7.036  -9.539  1.00 26.35           C  
ATOM   1973  O   PHE A 373     113.020   6.584  -9.239  1.00 32.07           O  
ATOM   1974  CB  PHE A 373     116.165   5.727  -8.765  1.00 27.40           C  
ATOM   1975  CG  PHE A 373     117.509   5.756  -8.053  1.00 29.71           C  
ATOM   1976  CD1 PHE A 373     117.594   5.505  -6.667  1.00 28.24           C  
ATOM   1977  CD2 PHE A 373     118.661   6.195  -8.735  1.00 29.00           C  
ATOM   1978  CE1 PHE A 373     118.797   5.680  -5.998  1.00 28.30           C  
ATOM   1979  CE2 PHE A 373     119.855   6.365  -8.051  1.00 29.05           C  
ATOM   1980  CZ  PHE A 373     119.923   6.112  -6.687  1.00 28.57           C  
ATOM   1981  H   PHE A 373     114.124   6.171  -6.994  1.00  0.00           H  
ATOM   1982  HA  PHE A 373     115.893   7.876  -8.678  1.00  0.00           H  
ATOM   1983  HB3 PHE A 373     116.354   5.592  -9.832  1.00  0.00           H  
ATOM   1984  HB2 PHE A 373     115.629   4.833  -8.446  1.00  0.00           H  
ATOM   1985  HD1 PHE A 373     116.720   5.187  -6.121  1.00  0.00           H  
ATOM   1986  HD2 PHE A 373     118.618   6.400  -9.793  1.00  0.00           H  
ATOM   1987  HE1 PHE A 373     118.856   5.485  -4.937  1.00  0.00           H  
ATOM   1988  HE2 PHE A 373     120.735   6.701  -8.580  1.00  0.00           H  
ATOM   1989  HZ  PHE A 373     120.858   6.249  -6.166  1.00  0.00           H  
ATOM   1990  N   LYS A 374     114.421   7.567 -10.732  1.00 27.52           N  
ATOM   1991  CA  LYS A 374     113.554   7.515 -11.908  1.00 27.21           C  
ATOM   1992  C   LYS A 374     114.334   6.884 -13.067  1.00 30.61           C  
ATOM   1993  O   LYS A 374     115.560   6.980 -13.084  1.00 32.61           O  
ATOM   1994  CB  LYS A 374     113.080   8.941 -12.272  1.00 28.01           C  
ATOM   1995  CG  LYS A 374     114.163   9.914 -12.802  1.00 30.75           C  
ATOM   1996  CD  LYS A 374     113.581  11.076 -13.611  1.00 33.02           C  
ATOM   1997  CE  LYS A 374     112.738  12.052 -12.785  1.00 33.99           C  
ATOM   1998  NZ  LYS A 374     112.190  13.117 -13.637  1.00 33.00           N1+
ATOM   1999  H   LYS A 374     115.352   7.930 -10.896  1.00  0.00           H  
ATOM   2000  HA  LYS A 374     112.680   6.890 -11.716  1.00  0.00           H  
ATOM   2001  HB3 LYS A 374     112.563   9.386 -11.421  1.00  0.00           H  
ATOM   2002  HB2 LYS A 374     112.320   8.832 -13.047  1.00  0.00           H  
ATOM   2003  HG3 LYS A 374     114.876   9.418 -13.457  1.00  0.00           H  
ATOM   2004  HG2 LYS A 374     114.759  10.298 -11.975  1.00  0.00           H  
ATOM   2005  HD3 LYS A 374     112.983  10.679 -14.432  1.00  0.00           H  
ATOM   2006  HD2 LYS A 374     114.408  11.604 -14.082  1.00  0.00           H  
ATOM   2007  HE3 LYS A 374     113.350  12.511 -12.008  1.00  0.00           H  
ATOM   2008  HE2 LYS A 374     111.911  11.541 -12.294  1.00  0.00           H  
ATOM   2009  HZ1 LYS A 374     111.666  13.760 -13.057  1.00  0.00           H  
ATOM   2010  HZ2 LYS A 374     112.969  13.609 -14.068  1.00  0.00           H  
ATOM   2011  HZ3 LYS A 374     111.593  12.726 -14.351  1.00  0.00           H  
ATOM   2012  N   GLU A 375     113.609   6.333 -14.052  1.00 33.15           N  
ATOM   2013  CA  GLU A 375     114.183   5.960 -15.342  1.00 34.00           C  
ATOM   2014  C   GLU A 375     113.882   7.046 -16.379  1.00 34.35           C  
ATOM   2015  O   GLU A 375     112.718   7.400 -16.568  1.00 35.92           O  
ATOM   2016  CB  GLU A 375     113.658   4.589 -15.802  1.00 36.45           C  
ATOM   2017  CG  GLU A 375     114.251   3.434 -14.972  1.00 47.71           C  
ATOM   2018  CD  GLU A 375     113.803   2.042 -15.421  1.00 55.92           C  
ATOM   2019  OE1 GLU A 375     114.122   1.096 -14.668  1.00 56.58           O  
ATOM   2020  OE2 GLU A 375     113.171   1.932 -16.494  1.00 57.29           O1-
ATOM   2021  H   GLU A 375     112.602   6.295 -13.985  1.00  0.00           H  
ATOM   2022  HA  GLU A 375     115.264   5.866 -15.258  1.00  0.00           H  
ATOM   2023  HB3 GLU A 375     113.909   4.440 -16.854  1.00  0.00           H  
ATOM   2024  HB2 GLU A 375     112.569   4.566 -15.742  1.00  0.00           H  
ATOM   2025  HG3 GLU A 375     113.992   3.557 -13.920  1.00  0.00           H  
ATOM   2026  HG2 GLU A 375     115.339   3.465 -15.034  1.00  0.00           H  
ATOM   2027  N   VAL A 376     114.943   7.512 -17.053  1.00 32.37           N  
ATOM   2028  CA  VAL A 376     114.865   8.349 -18.245  1.00 38.50           C  
ATOM   2029  C   VAL A 376     115.513   7.532 -19.371  1.00 41.31           C  
ATOM   2030  O   VAL A 376     116.730   7.334 -19.361  1.00 35.66           O  
ATOM   2031  CB  VAL A 376     115.631   9.693 -18.085  1.00 44.82           C  
ATOM   2032  CG1 VAL A 376     115.654  10.537 -19.377  1.00 45.42           C  
ATOM   2033  CG2 VAL A 376     115.076  10.534 -16.924  1.00 48.94           C  
ATOM   2034  H   VAL A 376     115.868   7.173 -16.818  1.00  0.00           H  
ATOM   2035  HA  VAL A 376     113.829   8.567 -18.512  1.00  0.00           H  
ATOM   2036  HB  VAL A 376     116.667   9.471 -17.835  1.00  0.00           H  
ATOM   2037 HG11 VAL A 376     116.132  11.499 -19.205  1.00  0.00           H  
ATOM   2038 HG12 VAL A 376     116.210  10.055 -20.182  1.00  0.00           H  
ATOM   2039 HG13 VAL A 376     114.645  10.733 -19.740  1.00  0.00           H  
ATOM   2040 HG21 VAL A 376     115.625  11.470 -16.818  1.00  0.00           H  
ATOM   2041 HG22 VAL A 376     114.024  10.780 -17.077  1.00  0.00           H  
ATOM   2042 HG23 VAL A 376     115.160  10.006 -15.974  1.00  0.00           H  
ATOM   2043  N  AASP A 377     114.667   7.027 -20.285  0.50 45.42           N  
ATOM   2044  N  BASP A 377     114.701   7.139 -20.368  0.50 41.92           N  
ATOM   2045  CA AASP A 377     115.046   6.177 -21.424  0.50 48.22           C  
ATOM   2046  CA BASP A 377     115.141   6.297 -21.492  0.50 42.17           C  
ATOM   2047  C  AASP A 377     115.703   4.846 -20.987  0.50 47.67           C  
ATOM   2048  C  BASP A 377     115.781   4.975 -21.051  0.50 44.04           C  
ATOM   2049  O  AASP A 377     116.635   4.370 -21.636  0.50 46.83           O  
ATOM   2050  O  BASP A 377     116.771   4.560 -21.639  0.50 43.42           O  
ATOM   2051  CB AASP A 377     115.847   6.932 -22.524  0.50 50.97           C  
ATOM   2052  CB BASP A 377     116.143   7.066 -22.369  0.50 40.41           C  
ATOM   2053  CG AASP A 377     115.222   8.263 -22.971  0.50 51.95           C  
ATOM   2054  CG BASP A 377     116.019   6.712 -23.863  0.50 40.14           C  
ATOM   2055  OD1AASP A 377     113.977   8.375 -22.914  0.50 50.61           O  
ATOM   2056  OD1BASP A 377     115.118   5.913 -24.206  0.50 33.83           O  
ATOM   2057  OD2AASP A 377     116.000   9.124 -23.436  0.50 54.41           O1-
ATOM   2058  OD2BASP A 377     116.826   7.234 -24.666  0.50 32.02           O1-
ATOM   2059  H  AASP A 377     113.685   7.254 -20.225  0.50  0.00           H  
ATOM   2060  H  BASP A 377     113.749   7.476 -20.365  0.50  0.00           H  
ATOM   2061  HA AASP A 377     114.100   5.877 -21.878  0.50  0.00           H  
ATOM   2062  HA BASP A 377     114.268   6.063 -22.101  0.50  0.00           H  
ATOM   2063  HB3AASP A 377     115.965   6.302 -23.406  0.50  0.00           H  
ATOM   2064  HB3BASP A 377     117.157   6.856 -22.030  0.50  0.00           H  
ATOM   2065  HB2AASP A 377     116.847   7.143 -22.140  0.50  0.00           H  
ATOM   2066  HB2BASP A 377     115.992   8.137 -22.237  0.50  0.00           H  
ATOM   2067  N   GLY A 378     115.191   4.280 -19.879  1.00 45.60           N  
ATOM   2068  CA  GLY A 378     115.615   3.008 -19.293  1.00 47.46           C  
ATOM   2069  C   GLY A 378     116.803   3.142 -18.322  1.00 44.79           C  
ATOM   2070  O   GLY A 378     117.096   2.175 -17.620  1.00 42.99           O  
ATOM   2071  H   GLY A 378     114.432   4.752 -19.411  1.00  0.00           H  
ATOM   2072  HA3 GLY A 378     115.871   2.292 -20.076  1.00  0.00           H  
ATOM   2073  HA2 GLY A 378     114.769   2.586 -18.749  1.00  0.00           H  
ATOM   2074  N   LYS A 379     117.478   4.304 -18.261  1.00 41.73           N  
ATOM   2075  CA  LYS A 379     118.628   4.548 -17.388  1.00 42.69           C  
ATOM   2076  C   LYS A 379     118.170   5.147 -16.052  1.00 41.18           C  
ATOM   2077  O   LYS A 379     117.582   6.229 -16.055  1.00 36.22           O  
ATOM   2078  CB  LYS A 379     119.610   5.513 -18.081  1.00 46.51           C  
ATOM   2079  CG  LYS A 379     120.278   4.943 -19.342  1.00 49.42           C  
ATOM   2080  CD  LYS A 379     121.345   5.906 -19.881  1.00 56.02           C  
ATOM   2081  CE  LYS A 379     122.099   5.381 -21.105  1.00 58.24           C  
ATOM   2082  NZ  LYS A 379     123.171   6.315 -21.492  1.00 55.57           N1+
ATOM   2083  H   LYS A 379     117.196   5.077 -18.850  1.00  0.00           H  
ATOM   2084  HA  LYS A 379     119.157   3.612 -17.197  1.00  0.00           H  
ATOM   2085  HB3 LYS A 379     120.397   5.775 -17.370  1.00  0.00           H  
ATOM   2086  HB2 LYS A 379     119.108   6.449 -18.330  1.00  0.00           H  
ATOM   2087  HG3 LYS A 379     119.526   4.760 -20.111  1.00  0.00           H  
ATOM   2088  HG2 LYS A 379     120.734   3.979 -19.114  1.00  0.00           H  
ATOM   2089  HD3 LYS A 379     122.060   6.133 -19.088  1.00  0.00           H  
ATOM   2090  HD2 LYS A 379     120.865   6.851 -20.140  1.00  0.00           H  
ATOM   2091  HE3 LYS A 379     121.418   5.245 -21.946  1.00  0.00           H  
ATOM   2092  HE2 LYS A 379     122.545   4.410 -20.888  1.00  0.00           H  
ATOM   2093  HZ1 LYS A 379     122.770   7.211 -21.729  1.00  0.00           H  
ATOM   2094  HZ2 LYS A 379     123.811   6.442 -20.719  1.00  0.00           H  
ATOM   2095  HZ3 LYS A 379     123.673   5.949 -22.289  1.00  0.00           H  
ATOM   2096  N   LYS A 380     118.476   4.451 -14.942  1.00 34.49           N  
ATOM   2097  CA  LYS A 380     118.189   4.916 -13.583  1.00 36.80           C  
ATOM   2098  C   LYS A 380     119.078   6.099 -13.160  1.00 34.65           C  
ATOM   2099  O   LYS A 380     120.302   6.007 -13.254  1.00 33.90           O  
ATOM   2100  CB  LYS A 380     118.288   3.756 -12.574  1.00 39.04           C  
ATOM   2101  CG  LYS A 380     117.052   2.839 -12.574  1.00 44.94           C  
ATOM   2102  CD  LYS A 380     117.085   1.836 -11.410  1.00 48.77           C  
ATOM   2103  CE  LYS A 380     115.779   1.051 -11.210  1.00 59.62           C  
ATOM   2104  NZ  LYS A 380     115.466   0.174 -12.352  1.00 67.35           N1+
ATOM   2105  H   LYS A 380     118.966   3.572 -15.020  1.00  0.00           H  
ATOM   2106  HA  LYS A 380     117.154   5.244 -13.592  1.00  0.00           H  
ATOM   2107  HB3 LYS A 380     118.365   4.180 -11.570  1.00  0.00           H  
ATOM   2108  HB2 LYS A 380     119.203   3.182 -12.726  1.00  0.00           H  
ATOM   2109  HG3 LYS A 380     116.984   2.309 -13.525  1.00  0.00           H  
ATOM   2110  HG2 LYS A 380     116.150   3.447 -12.493  1.00  0.00           H  
ATOM   2111  HD3 LYS A 380     117.304   2.379 -10.491  1.00  0.00           H  
ATOM   2112  HD2 LYS A 380     117.913   1.140 -11.550  1.00  0.00           H  
ATOM   2113  HE3 LYS A 380     114.944   1.731 -11.042  1.00  0.00           H  
ATOM   2114  HE2 LYS A 380     115.866   0.428 -10.319  1.00  0.00           H  
ATOM   2115  HZ1 LYS A 380     116.244  -0.442 -12.539  1.00  0.00           H  
ATOM   2116  HZ2 LYS A 380     114.647  -0.376 -12.138  1.00  0.00           H  
ATOM   2117  HZ3 LYS A 380     115.264   0.726 -13.180  1.00  0.00           H  
ATOM   2118  N   TYR A 381     118.425   7.170 -12.682  1.00 27.37           N  
ATOM   2119  CA  TYR A 381     119.033   8.417 -12.219  1.00 26.15           C  
ATOM   2120  C   TYR A 381     118.330   8.884 -10.937  1.00 26.10           C  
ATOM   2121  O   TYR A 381     117.108   8.761 -10.844  1.00 25.57           O  
ATOM   2122  CB  TYR A 381     118.876   9.494 -13.313  1.00 29.96           C  
ATOM   2123  CG  TYR A 381     119.560   9.215 -14.640  1.00 33.12           C  
ATOM   2124  CD1 TYR A 381     120.936   8.908 -14.686  1.00 35.73           C  
ATOM   2125  CD2 TYR A 381     118.827   9.305 -15.841  1.00 34.66           C  
ATOM   2126  CE1 TYR A 381     121.584   8.738 -15.924  1.00 38.96           C  
ATOM   2127  CE2 TYR A 381     119.472   9.121 -17.079  1.00 40.74           C  
ATOM   2128  CZ  TYR A 381     120.854   8.863 -17.121  1.00 43.71           C  
ATOM   2129  OH  TYR A 381     121.486   8.763 -18.325  1.00 53.72           O  
ATOM   2130  H   TYR A 381     117.412   7.150 -12.657  1.00  0.00           H  
ATOM   2131  HA  TYR A 381     120.089   8.262 -11.993  1.00  0.00           H  
ATOM   2132  HB3 TYR A 381     119.271  10.442 -12.953  1.00  0.00           H  
ATOM   2133  HB2 TYR A 381     117.814   9.671 -13.499  1.00  0.00           H  
ATOM   2134  HD1 TYR A 381     121.508   8.836 -13.773  1.00  0.00           H  
ATOM   2135  HD2 TYR A 381     117.772   9.535 -15.815  1.00  0.00           H  
ATOM   2136  HE1 TYR A 381     122.644   8.532 -15.950  1.00  0.00           H  
ATOM   2137  HE2 TYR A 381     118.915   9.209 -18.000  1.00  0.00           H  
ATOM   2138  HH  TYR A 381     122.443   8.870 -18.253  1.00  0.00           H  
ATOM   2139  N   LEU A 382     119.108   9.427  -9.981  1.00 25.24           N  
ATOM   2140  CA  LEU A 382     118.624   9.980  -8.709  1.00 25.51           C  
ATOM   2141  C   LEU A 382     117.750  11.219  -8.964  1.00 25.65           C  
ATOM   2142  O   LEU A 382     118.283  12.239  -9.400  1.00 27.29           O  
ATOM   2143  CB  LEU A 382     119.843  10.295  -7.804  1.00 26.12           C  
ATOM   2144  CG  LEU A 382     119.538  10.984  -6.447  1.00 27.69           C  
ATOM   2145  CD1 LEU A 382     118.686  10.092  -5.519  1.00 26.96           C  
ATOM   2146  CD2 LEU A 382     120.836  11.469  -5.766  1.00 28.10           C  
ATOM   2147  H   LEU A 382     120.102   9.507 -10.143  1.00  0.00           H  
ATOM   2148  HA  LEU A 382     118.017   9.215  -8.222  1.00  0.00           H  
ATOM   2149  HB3 LEU A 382     120.525  10.937  -8.364  1.00  0.00           H  
ATOM   2150  HB2 LEU A 382     120.397   9.374  -7.617  1.00  0.00           H  
ATOM   2151  HG  LEU A 382     118.956  11.887  -6.637  1.00  0.00           H  
ATOM   2152 HD11 LEU A 382     117.701  10.532  -5.361  1.00  0.00           H  
ATOM   2153 HD12 LEU A 382     118.533   9.096  -5.934  1.00  0.00           H  
ATOM   2154 HD13 LEU A 382     119.132   9.953  -4.535  1.00  0.00           H  
ATOM   2155 HD21 LEU A 382     120.897  11.196  -4.712  1.00  0.00           H  
ATOM   2156 HD22 LEU A 382     121.721  11.057  -6.251  1.00  0.00           H  
ATOM   2157 HD23 LEU A 382     120.915  12.555  -5.815  1.00  0.00           H  
ATOM   2158  N   LYS A 383     116.435  11.096  -8.712  1.00 25.28           N  
ATOM   2159  CA  LYS A 383     115.454  12.143  -9.002  1.00 25.31           C  
ATOM   2160  C   LYS A 383     115.517  13.288  -7.974  1.00 25.92           C  
ATOM   2161  O   LYS A 383     115.726  13.040  -6.785  1.00 25.00           O  
ATOM   2162  CB  LYS A 383     114.047  11.520  -9.144  1.00 27.95           C  
ATOM   2163  CG  LYS A 383     113.333  11.097  -7.847  1.00 29.61           C  
ATOM   2164  CD  LYS A 383     112.023  10.349  -8.138  1.00 32.69           C  
ATOM   2165  CE  LYS A 383     111.252   9.994  -6.861  1.00 35.30           C  
ATOM   2166  NZ  LYS A 383     110.036   9.217  -7.157  1.00 39.41           N1+
ATOM   2167  H   LYS A 383     116.075  10.235  -8.326  1.00  0.00           H  
ATOM   2168  HA  LYS A 383     115.710  12.556  -9.979  1.00  0.00           H  
ATOM   2169  HB3 LYS A 383     114.108  10.665  -9.817  1.00  0.00           H  
ATOM   2170  HB2 LYS A 383     113.406  12.244  -9.646  1.00  0.00           H  
ATOM   2171  HG3 LYS A 383     113.114  11.975  -7.240  1.00  0.00           H  
ATOM   2172  HG2 LYS A 383     113.990  10.469  -7.250  1.00  0.00           H  
ATOM   2173  HD3 LYS A 383     112.246   9.438  -8.694  1.00  0.00           H  
ATOM   2174  HD2 LYS A 383     111.393  10.959  -8.787  1.00  0.00           H  
ATOM   2175  HE3 LYS A 383     110.967  10.903  -6.331  1.00  0.00           H  
ATOM   2176  HE2 LYS A 383     111.880   9.406  -6.192  1.00  0.00           H  
ATOM   2177  HZ1 LYS A 383     110.287   8.356  -7.623  1.00  0.00           H  
ATOM   2178  HZ2 LYS A 383     109.557   9.001  -6.295  1.00  0.00           H  
ATOM   2179  HZ3 LYS A 383     109.423   9.756  -7.754  1.00  0.00           H  
ATOM   2180  N   LEU A 384     115.330  14.517  -8.477  1.00 21.84           N  
ATOM   2181  CA  LEU A 384     115.403  15.765  -7.725  1.00 23.00           C  
ATOM   2182  C   LEU A 384     114.130  16.591  -7.950  1.00 23.04           C  
ATOM   2183  O   LEU A 384     113.645  16.692  -9.077  1.00 23.49           O  
ATOM   2184  CB  LEU A 384     116.620  16.593  -8.194  1.00 24.15           C  
ATOM   2185  CG  LEU A 384     118.003  15.946  -7.988  1.00 23.65           C  
ATOM   2186  CD1 LEU A 384     119.093  16.827  -8.629  1.00 25.20           C  
ATOM   2187  CD2 LEU A 384     118.289  15.641  -6.504  1.00 23.05           C  
ATOM   2188  H   LEU A 384     115.141  14.621  -9.467  1.00  0.00           H  
ATOM   2189  HA  LEU A 384     115.499  15.555  -6.659  1.00  0.00           H  
ATOM   2190  HB3 LEU A 384     116.608  17.554  -7.680  1.00  0.00           H  
ATOM   2191  HB2 LEU A 384     116.508  16.817  -9.255  1.00  0.00           H  
ATOM   2192  HG  LEU A 384     118.022  14.994  -8.522  1.00  0.00           H  
ATOM   2193 HD11 LEU A 384     119.949  16.992  -7.975  1.00  0.00           H  
ATOM   2194 HD12 LEU A 384     119.463  16.364  -9.543  1.00  0.00           H  
ATOM   2195 HD13 LEU A 384     118.716  17.812  -8.909  1.00  0.00           H  
ATOM   2196 HD21 LEU A 384     119.340  15.757  -6.245  1.00  0.00           H  
ATOM   2197 HD22 LEU A 384     117.715  16.284  -5.837  1.00  0.00           H  
ATOM   2198 HD23 LEU A 384     118.022  14.610  -6.276  1.00  0.00           H  
ATOM   2199  N   HIS A 385     113.659  17.205  -6.858  1.00 23.23           N  
ATOM   2200  CA  HIS A 385     112.588  18.193  -6.814  1.00 24.06           C  
ATOM   2201  C   HIS A 385     113.235  19.582  -6.752  1.00 22.33           C  
ATOM   2202  O   HIS A 385     113.945  19.862  -5.787  1.00 25.89           O  
ATOM   2203  CB  HIS A 385     111.712  17.901  -5.567  1.00 24.73           C  
ATOM   2204  CG  HIS A 385     110.918  19.051  -4.996  1.00 25.87           C  
ATOM   2205  ND1 HIS A 385     109.765  19.541  -5.581  1.00 27.70           N  
ATOM   2206  CD2 HIS A 385     111.120  19.820  -3.870  1.00 26.42           C  
ATOM   2207  CE1 HIS A 385     109.345  20.557  -4.822  1.00 23.71           C  
ATOM   2208  NE2 HIS A 385     110.115  20.782  -3.765  1.00 26.16           N  
ATOM   2209  H   HIS A 385     114.123  17.043  -5.973  1.00  0.00           H  
ATOM   2210  HA  HIS A 385     111.959  18.141  -7.705  1.00  0.00           H  
ATOM   2211  HB3 HIS A 385     112.330  17.518  -4.755  1.00  0.00           H  
ATOM   2212  HB2 HIS A 385     111.006  17.107  -5.807  1.00  0.00           H  
ATOM   2213  HD1 HIS A 385     109.325  19.196  -6.425  1.00  0.00           H  
ATOM   2214  HD2 HIS A 385     111.912  19.763  -3.139  1.00  0.00           H  
ATOM   2215  HE1 HIS A 385     108.465  21.139  -5.042  1.00  0.00           H  
ATOM   2216  N   TRP A 386     112.944  20.430  -7.752  1.00 22.91           N  
ATOM   2217  CA  TRP A 386     113.260  21.858  -7.713  1.00 23.62           C  
ATOM   2218  C   TRP A 386     112.286  22.594  -6.779  1.00 25.16           C  
ATOM   2219  O   TRP A 386     111.090  22.305  -6.801  1.00 24.49           O  
ATOM   2220  CB  TRP A 386     113.248  22.426  -9.144  1.00 25.86           C  
ATOM   2221  CG  TRP A 386     113.359  23.917  -9.296  1.00 24.75           C  
ATOM   2222  CD1 TRP A 386     112.356  24.740  -9.678  1.00 27.64           C  
ATOM   2223  CD2 TRP A 386     114.504  24.785  -9.033  1.00 26.35           C  
ATOM   2224  NE1 TRP A 386     112.808  26.041  -9.701  1.00 28.69           N  
ATOM   2225  CE2 TRP A 386     114.127  26.131  -9.319  1.00 30.41           C  
ATOM   2226  CE3 TRP A 386     115.826  24.577  -8.579  1.00 24.64           C  
ATOM   2227  CZ2 TRP A 386     115.017  27.210  -9.184  1.00 32.81           C  
ATOM   2228  CZ3 TRP A 386     116.736  25.647  -8.458  1.00 29.47           C  
ATOM   2229  CH2 TRP A 386     116.335  26.962  -8.762  1.00 33.40           C  
ATOM   2230  H   TRP A 386     112.340  20.134  -8.506  1.00  0.00           H  
ATOM   2231  HA  TRP A 386     114.271  21.983  -7.322  1.00  0.00           H  
ATOM   2232  HB3 TRP A 386     112.332  22.120  -9.643  1.00  0.00           H  
ATOM   2233  HB2 TRP A 386     114.062  21.976  -9.711  1.00  0.00           H  
ATOM   2234  HD1 TRP A 386     111.357  24.415  -9.925  1.00  0.00           H  
ATOM   2235  HE1 TRP A 386     112.218  26.826  -9.943  1.00  0.00           H  
ATOM   2236  HE3 TRP A 386     116.142  23.578  -8.323  1.00  0.00           H  
ATOM   2237  HZ2 TRP A 386     114.691  28.216  -9.405  1.00  0.00           H  
ATOM   2238  HZ3 TRP A 386     117.745  25.459  -8.123  1.00  0.00           H  
ATOM   2239  HH2 TRP A 386     117.033  27.778  -8.654  1.00  0.00           H  
ATOM   2240  N   LYS A 387     112.829  23.532  -5.988  1.00 26.43           N  
ATOM   2241  CA  LYS A 387     112.144  24.293  -4.939  1.00 28.55           C  
ATOM   2242  C   LYS A 387     110.855  25.035  -5.353  1.00 31.75           C  
ATOM   2243  O   LYS A 387     109.970  25.175  -4.509  1.00 29.33           O  
ATOM   2244  CB  LYS A 387     113.154  25.256  -4.278  1.00 30.53           C  
ATOM   2245  CG  LYS A 387     113.830  26.250  -5.245  1.00 32.99           C  
ATOM   2246  CD  LYS A 387     114.589  27.362  -4.514  1.00 36.58           C  
ATOM   2247  CE  LYS A 387     115.280  28.328  -5.484  1.00 40.22           C  
ATOM   2248  NZ  LYS A 387     116.098  29.315  -4.762  1.00 48.25           N1+
ATOM   2249  H   LYS A 387     113.827  23.686  -6.045  1.00  0.00           H  
ATOM   2250  HA  LYS A 387     111.849  23.560  -4.186  1.00  0.00           H  
ATOM   2251  HB3 LYS A 387     113.923  24.677  -3.765  1.00  0.00           H  
ATOM   2252  HB2 LYS A 387     112.640  25.815  -3.494  1.00  0.00           H  
ATOM   2253  HG3 LYS A 387     113.094  26.706  -5.903  1.00  0.00           H  
ATOM   2254  HG2 LYS A 387     114.519  25.713  -5.896  1.00  0.00           H  
ATOM   2255  HD3 LYS A 387     115.319  26.921  -3.837  1.00  0.00           H  
ATOM   2256  HD2 LYS A 387     113.892  27.919  -3.887  1.00  0.00           H  
ATOM   2257  HE3 LYS A 387     114.541  28.845  -6.099  1.00  0.00           H  
ATOM   2258  HE2 LYS A 387     115.935  27.778  -6.157  1.00  0.00           H  
ATOM   2259  HZ1 LYS A 387     115.517  29.841  -4.126  1.00  0.00           H  
ATOM   2260  HZ2 LYS A 387     116.818  28.827  -4.243  1.00  0.00           H  
ATOM   2261  HZ3 LYS A 387     116.536  29.939  -5.423  1.00  0.00           H  
ATOM   2262  N   ASP A 388     110.769  25.488  -6.617  1.00 30.55           N  
ATOM   2263  CA  ASP A 388     109.632  26.253  -7.151  1.00 30.26           C  
ATOM   2264  C   ASP A 388     108.573  25.369  -7.842  1.00 28.21           C  
ATOM   2265  O   ASP A 388     107.509  25.892  -8.177  1.00 28.70           O  
ATOM   2266  CB  ASP A 388     110.061  27.430  -8.066  1.00 34.31           C  
ATOM   2267  CG  ASP A 388     111.183  28.317  -7.505  1.00 33.40           C  
ATOM   2268  OD1 ASP A 388     111.204  28.532  -6.273  1.00 38.50           O  
ATOM   2269  OD2 ASP A 388     111.961  28.835  -8.336  1.00 42.99           O1-
ATOM   2270  H   ASP A 388     111.537  25.332  -7.254  1.00  0.00           H  
ATOM   2271  HA  ASP A 388     109.108  26.711  -6.310  1.00  0.00           H  
ATOM   2272  HB3 ASP A 388     109.206  28.073  -8.277  1.00  0.00           H  
ATOM   2273  HB2 ASP A 388     110.386  27.022  -9.023  1.00  0.00           H  
ATOM   2274  N   ASP A 389     108.836  24.057  -8.001  1.00 26.34           N  
ATOM   2275  CA  ASP A 389     107.834  23.048  -8.381  1.00 25.97           C  
ATOM   2276  C   ASP A 389     106.899  22.720  -7.198  1.00 23.45           C  
ATOM   2277  O   ASP A 389     107.184  23.091  -6.058  1.00 26.41           O  
ATOM   2278  CB  ASP A 389     108.445  21.723  -8.917  1.00 25.97           C  
ATOM   2279  CG  ASP A 389     109.474  21.836 -10.045  1.00 30.88           C  
ATOM   2280  OD1 ASP A 389     109.497  22.882 -10.731  1.00 32.10           O  
ATOM   2281  OD2 ASP A 389     110.178  20.822 -10.251  1.00 31.33           O1-
ATOM   2282  H   ASP A 389     109.729  23.693  -7.698  1.00  0.00           H  
ATOM   2283  HA  ASP A 389     107.216  23.471  -9.176  1.00  0.00           H  
ATOM   2284  HB3 ASP A 389     107.646  21.084  -9.293  1.00  0.00           H  
ATOM   2285  HB2 ASP A 389     108.921  21.199  -8.087  1.00  0.00           H  
ATOM   2286  N   ALA A 390     105.817  21.975  -7.486  1.00 26.08           N  
ATOM   2287  CA  ALA A 390     104.961  21.347  -6.475  1.00 25.73           C  
ATOM   2288  C   ALA A 390     105.710  20.241  -5.706  1.00 28.92           C  
ATOM   2289  O   ALA A 390     106.617  19.623  -6.262  1.00 26.49           O  
ATOM   2290  CB  ALA A 390     103.706  20.789  -7.161  1.00 25.96           C  
ATOM   2291  H   ALA A 390     105.643  21.706  -8.444  1.00  0.00           H  
ATOM   2292  HA  ALA A 390     104.654  22.117  -5.764  1.00  0.00           H  
ATOM   2293  HB1 ALA A 390     103.039  20.315  -6.441  1.00  0.00           H  
ATOM   2294  HB2 ALA A 390     103.144  21.584  -7.651  1.00  0.00           H  
ATOM   2295  HB3 ALA A 390     103.958  20.048  -7.919  1.00  0.00           H  
ATOM   2296  N   ALA A 391     105.326  20.021  -4.437  1.00 26.28           N  
ATOM   2297  CA  ALA A 391     106.017  19.144  -3.482  1.00 29.59           C  
ATOM   2298  C   ALA A 391     106.207  17.676  -3.919  1.00 30.81           C  
ATOM   2299  O   ALA A 391     107.219  17.077  -3.556  1.00 29.54           O  
ATOM   2300  CB  ALA A 391     105.285  19.210  -2.133  1.00 30.39           C  
ATOM   2301  H   ALA A 391     104.563  20.563  -4.058  1.00  0.00           H  
ATOM   2302  HA  ALA A 391     107.015  19.562  -3.337  1.00  0.00           H  
ATOM   2303  HB1 ALA A 391     105.785  18.598  -1.380  1.00  0.00           H  
ATOM   2304  HB2 ALA A 391     105.257  20.231  -1.752  1.00  0.00           H  
ATOM   2305  HB3 ALA A 391     104.257  18.856  -2.218  1.00  0.00           H  
ATOM   2306  N   GLY A 392     105.253  17.137  -4.695  1.00 29.19           N  
ATOM   2307  CA  GLY A 392     105.283  15.764  -5.201  1.00 31.15           C  
ATOM   2308  C   GLY A 392     105.941  15.652  -6.588  1.00 30.99           C  
ATOM   2309  O   GLY A 392     106.017  14.542  -7.112  1.00 32.31           O  
ATOM   2310  H   GLY A 392     104.456  17.701  -4.951  1.00  0.00           H  
ATOM   2311  HA3 GLY A 392     104.257  15.405  -5.276  1.00  0.00           H  
ATOM   2312  HA2 GLY A 392     105.795  15.098  -4.504  1.00  0.00           H  
ATOM   2313  N   THR A 393     106.390  16.768  -7.190  1.00 27.75           N  
ATOM   2314  CA  THR A 393     106.959  16.820  -8.538  1.00 28.64           C  
ATOM   2315  C   THR A 393     108.496  16.744  -8.476  1.00 27.04           C  
ATOM   2316  O   THR A 393     109.122  17.571  -7.813  1.00 27.69           O  
ATOM   2317  CB  THR A 393     106.550  18.136  -9.249  1.00 32.47           C  
ATOM   2318  OG1 THR A 393     105.143  18.156  -9.377  1.00 31.42           O  
ATOM   2319  CG2 THR A 393     107.140  18.350 -10.648  1.00 33.83           C  
ATOM   2320  H   THR A 393     106.348  17.651  -6.699  1.00  0.00           H  
ATOM   2321  HA  THR A 393     106.583  15.984  -9.132  1.00  0.00           H  
ATOM   2322  HB  THR A 393     106.834  18.991  -8.640  1.00  0.00           H  
ATOM   2323  HG1 THR A 393     104.759  18.110  -8.498  1.00  0.00           H  
ATOM   2324 HG21 THR A 393     106.735  19.250 -11.111  1.00  0.00           H  
ATOM   2325 HG22 THR A 393     108.223  18.470 -10.623  1.00  0.00           H  
ATOM   2326 HG23 THR A 393     106.902  17.508 -11.296  1.00  0.00           H  
ATOM   2327  N   TYR A 394     109.055  15.746  -9.181  1.00 25.75           N  
ATOM   2328  CA  TYR A 394     110.489  15.472  -9.281  1.00 25.07           C  
ATOM   2329  C   TYR A 394     110.872  15.432 -10.769  1.00 24.52           C  
ATOM   2330  O   TYR A 394     111.238  14.372 -11.274  1.00 29.02           O  
ATOM   2331  CB  TYR A 394     110.836  14.151  -8.541  1.00 24.93           C  
ATOM   2332  CG  TYR A 394     110.707  14.207  -7.028  1.00 25.50           C  
ATOM   2333  CD1 TYR A 394     109.440  14.104  -6.418  1.00 30.30           C  
ATOM   2334  CD2 TYR A 394     111.851  14.388  -6.224  1.00 27.52           C  
ATOM   2335  CE1 TYR A 394     109.308  14.254  -5.025  1.00 33.62           C  
ATOM   2336  CE2 TYR A 394     111.722  14.538  -4.832  1.00 32.50           C  
ATOM   2337  CZ  TYR A 394     110.448  14.490  -4.233  1.00 33.08           C  
ATOM   2338  OH  TYR A 394     110.317  14.676  -2.889  1.00 44.63           O  
ATOM   2339  H   TYR A 394     108.457  15.127  -9.709  1.00  0.00           H  
ATOM   2340  HA  TYR A 394     111.060  16.280  -8.825  1.00  0.00           H  
ATOM   2341  HB3 TYR A 394     111.869  13.878  -8.761  1.00  0.00           H  
ATOM   2342  HB2 TYR A 394     110.224  13.330  -8.917  1.00  0.00           H  
ATOM   2343  HD1 TYR A 394     108.561  13.946  -7.023  1.00  0.00           H  
ATOM   2344  HD2 TYR A 394     112.831  14.441  -6.672  1.00  0.00           H  
ATOM   2345  HE1 TYR A 394     108.330  14.209  -4.568  1.00  0.00           H  
ATOM   2346  HE2 TYR A 394     112.600  14.717  -4.231  1.00  0.00           H  
ATOM   2347  HH  TYR A 394     111.142  14.910  -2.460  1.00  0.00           H  
ATOM   2348  N   ASP A 395     110.759  16.585 -11.450  1.00 24.01           N  
ATOM   2349  CA  ASP A 395     111.043  16.765 -12.885  1.00 27.81           C  
ATOM   2350  C   ASP A 395     112.531  16.796 -13.276  1.00 27.23           C  
ATOM   2351  O   ASP A 395     112.817  16.881 -14.470  1.00 28.17           O  
ATOM   2352  CB  ASP A 395     110.306  17.994 -13.477  1.00 28.51           C  
ATOM   2353  CG  ASP A 395     108.782  17.856 -13.532  1.00 32.06           C  
ATOM   2354  OD1 ASP A 395     108.283  16.717 -13.398  1.00 34.84           O  
ATOM   2355  OD2 ASP A 395     108.138  18.899 -13.774  1.00 37.53           O1-
ATOM   2356  H   ASP A 395     110.433  17.411 -10.967  1.00  0.00           H  
ATOM   2357  HA  ASP A 395     110.661  15.879 -13.395  1.00  0.00           H  
ATOM   2358  HB3 ASP A 395     110.659  18.223 -14.480  1.00  0.00           H  
ATOM   2359  HB2 ASP A 395     110.537  18.857 -12.850  1.00  0.00           H  
ATOM   2360  N   TYR A 396     113.444  16.723 -12.296  1.00 24.86           N  
ATOM   2361  CA  TYR A 396     114.888  16.797 -12.510  1.00 24.58           C  
ATOM   2362  C   TYR A 396     115.573  15.515 -12.020  1.00 26.45           C  
ATOM   2363  O   TYR A 396     114.961  14.740 -11.283  1.00 25.62           O  
ATOM   2364  CB  TYR A 396     115.437  18.050 -11.795  1.00 25.39           C  
ATOM   2365  CG  TYR A 396     114.863  19.365 -12.295  1.00 27.47           C  
ATOM   2366  CD1 TYR A 396     113.619  19.825 -11.811  1.00 29.22           C  
ATOM   2367  CD2 TYR A 396     115.576  20.142 -13.231  1.00 26.68           C  
ATOM   2368  CE1 TYR A 396     113.080  21.037 -12.280  1.00 31.88           C  
ATOM   2369  CE2 TYR A 396     115.047  21.368 -13.679  1.00 31.36           C  
ATOM   2370  CZ  TYR A 396     113.798  21.813 -13.207  1.00 29.42           C  
ATOM   2371  OH  TYR A 396     113.285  22.997 -13.649  1.00 28.70           O  
ATOM   2372  H   TYR A 396     113.144  16.634 -11.335  1.00  0.00           H  
ATOM   2373  HA  TYR A 396     115.092  16.879 -13.575  1.00  0.00           H  
ATOM   2374  HB3 TYR A 396     116.522  18.091 -11.899  1.00  0.00           H  
ATOM   2375  HB2 TYR A 396     115.243  17.991 -10.726  1.00  0.00           H  
ATOM   2376  HD1 TYR A 396     113.066  19.245 -11.086  1.00  0.00           H  
ATOM   2377  HD2 TYR A 396     116.533  19.807 -13.602  1.00  0.00           H  
ATOM   2378  HE1 TYR A 396     112.119  21.374 -11.919  1.00  0.00           H  
ATOM   2379  HE2 TYR A 396     115.598  21.967 -14.388  1.00  0.00           H  
ATOM   2380  HH  TYR A 396     112.449  23.221 -13.229  1.00  0.00           H  
ATOM   2381  N   SER A 397     116.828  15.304 -12.452  1.00 27.81           N  
ATOM   2382  CA  SER A 397     117.640  14.153 -12.055  1.00 27.18           C  
ATOM   2383  C   SER A 397     119.141  14.418 -12.253  1.00 29.90           C  
ATOM   2384  O   SER A 397     119.522  15.089 -13.213  1.00 24.91           O  
ATOM   2385  CB  SER A 397     117.165  12.868 -12.780  1.00 31.25           C  
ATOM   2386  OG  SER A 397     117.501  12.847 -14.157  1.00 29.46           O  
ATOM   2387  H   SER A 397     117.259  15.956 -13.094  1.00  0.00           H  
ATOM   2388  HA  SER A 397     117.479  14.024 -10.985  1.00  0.00           H  
ATOM   2389  HB3 SER A 397     116.090  12.728 -12.673  1.00  0.00           H  
ATOM   2390  HB2 SER A 397     117.623  11.999 -12.308  1.00  0.00           H  
ATOM   2391  HG  SER A 397     116.891  13.431 -14.624  1.00  0.00           H  
ATOM   2392  N   VAL A 398     119.958  13.838 -11.354  1.00 26.21           N  
ATOM   2393  CA  VAL A 398     121.417  13.782 -11.466  1.00 26.98           C  
ATOM   2394  C   VAL A 398     121.791  12.628 -12.415  1.00 30.52           C  
ATOM   2395  O   VAL A 398     121.479  11.475 -12.110  1.00 29.00           O  
ATOM   2396  CB  VAL A 398     122.108  13.501 -10.094  1.00 25.40           C  
ATOM   2397  CG1 VAL A 398     123.647  13.400 -10.191  1.00 28.23           C  
ATOM   2398  CG2 VAL A 398     121.733  14.537  -9.021  1.00 26.83           C  
ATOM   2399  H   VAL A 398     119.555  13.297 -10.599  1.00  0.00           H  
ATOM   2400  HA  VAL A 398     121.791  14.729 -11.863  1.00  0.00           H  
ATOM   2401  HB  VAL A 398     121.752  12.541  -9.716  1.00  0.00           H  
ATOM   2402 HG11 VAL A 398     124.099  13.288  -9.205  1.00  0.00           H  
ATOM   2403 HG12 VAL A 398     123.971  12.540 -10.778  1.00  0.00           H  
ATOM   2404 HG13 VAL A 398     124.071  14.293 -10.650  1.00  0.00           H  
ATOM   2405 HG21 VAL A 398     122.265  14.350  -8.088  1.00  0.00           H  
ATOM   2406 HG22 VAL A 398     121.974  15.549  -9.344  1.00  0.00           H  
ATOM   2407 HG23 VAL A 398     120.669  14.490  -8.789  1.00  0.00           H  
ATOM   2408  N   ARG A 399     122.452  12.962 -13.534  1.00 34.80           N  
ATOM   2409  CA  ARG A 399     122.893  11.994 -14.543  1.00 35.49           C  
ATOM   2410  C   ARG A 399     124.387  11.655 -14.401  1.00 42.96           C  
ATOM   2411  O   ARG A 399     125.036  12.151 -13.478  1.00 31.25           O  
ATOM   2412  CB  ARG A 399     122.497  12.502 -15.944  1.00 33.22           C  
ATOM   2413  CG  ARG A 399     120.980  12.721 -16.086  1.00 36.89           C  
ATOM   2414  CD  ARG A 399     120.514  12.749 -17.546  1.00 36.24           C  
ATOM   2415  NE  ARG A 399     119.119  13.191 -17.650  1.00 35.92           N  
ATOM   2416  CZ  ARG A 399     118.444  13.375 -18.795  1.00 37.45           C  
ATOM   2417  NH1 ARG A 399     118.995  13.097 -19.985  1.00 38.82           N  
ATOM   2418  NH2 ARG A 399     117.197  13.853 -18.752  1.00 37.33           N1+
ATOM   2419  H   ARG A 399     122.684  13.930 -13.711  1.00  0.00           H  
ATOM   2420  HA  ARG A 399     122.376  11.052 -14.387  1.00  0.00           H  
ATOM   2421  HB3 ARG A 399     122.800  11.766 -16.686  1.00  0.00           H  
ATOM   2422  HB2 ARG A 399     123.033  13.420 -16.187  1.00  0.00           H  
ATOM   2423  HG3 ARG A 399     120.611  13.572 -15.512  1.00  0.00           H  
ATOM   2424  HG2 ARG A 399     120.509  11.843 -15.644  1.00  0.00           H  
ATOM   2425  HD3 ARG A 399     120.498  11.726 -17.923  1.00  0.00           H  
ATOM   2426  HD2 ARG A 399     121.198  13.306 -18.186  1.00  0.00           H  
ATOM   2427  HE  ARG A 399     118.642  13.378 -16.778  1.00  0.00           H  
ATOM   2428 HH12 ARG A 399     118.452  13.224 -20.831  1.00  0.00           H  
ATOM   2429 HH11 ARG A 399     119.937  12.738 -20.040  1.00  0.00           H  
ATOM   2430 HH22 ARG A 399     116.670  13.964 -19.608  1.00  0.00           H  
ATOM   2431 HH21 ARG A 399     116.760  14.076 -17.857  1.00  0.00           H  
ATOM   2432  N   GLU A 400     124.902  10.784 -15.293  1.00 56.19           N  
ATOM   2433  CA  GLU A 400     126.277  10.259 -15.271  1.00 58.97           C  
ATOM   2434  C   GLU A 400     127.386  11.322 -15.433  1.00 58.48           C  
ATOM   2435  O   GLU A 400     128.524  11.059 -15.046  1.00 55.21           O  
ATOM   2436  CB  GLU A 400     126.448   9.079 -16.265  1.00 62.90           C  
ATOM   2437  CG  GLU A 400     126.334   9.374 -17.783  1.00 65.51           C  
ATOM   2438  CD  GLU A 400     124.922   9.197 -18.352  1.00 66.56           C  
ATOM   2439  OE1 GLU A 400     124.019   9.922 -17.886  1.00 49.42           O  
ATOM   2440  OE2 GLU A 400     124.755   8.333 -19.241  1.00 67.79           O1-
ATOM   2441  H   GLU A 400     124.324  10.442 -16.053  1.00  0.00           H  
ATOM   2442  HA  GLU A 400     126.416   9.842 -14.272  1.00  0.00           H  
ATOM   2443  HB3 GLU A 400     125.745   8.289 -15.995  1.00  0.00           H  
ATOM   2444  HB2 GLU A 400     127.429   8.635 -16.090  1.00  0.00           H  
ATOM   2445  HG3 GLU A 400     126.993   8.691 -18.321  1.00  0.00           H  
ATOM   2446  HG2 GLU A 400     126.690  10.377 -18.020  1.00  0.00           H  
ATOM   2447  N   ASN A 401     127.024  12.509 -15.948  1.00 50.58           N  
ATOM   2448  CA  ASN A 401     127.848  13.722 -16.001  1.00 50.09           C  
ATOM   2449  C   ASN A 401     128.194  14.288 -14.608  1.00 52.76           C  
ATOM   2450  O   ASN A 401     129.201  14.982 -14.481  1.00 49.03           O  
ATOM   2451  CB  ASN A 401     127.070  14.826 -16.761  1.00 53.91           C  
ATOM   2452  CG  ASN A 401     126.736  14.521 -18.224  1.00 51.59           C  
ATOM   2453  OD1 ASN A 401     125.957  13.616 -18.515  1.00 52.29           O  
ATOM   2454  ND2 ASN A 401     127.278  15.314 -19.149  1.00 50.73           N  
ATOM   2455  H   ASN A 401     126.075  12.615 -16.278  1.00  0.00           H  
ATOM   2456  HA  ASN A 401     128.768  13.483 -16.537  1.00  0.00           H  
ATOM   2457  HB3 ASN A 401     127.629  15.764 -16.726  1.00  0.00           H  
ATOM   2458  HB2 ASN A 401     126.125  15.014 -16.251  1.00  0.00           H  
ATOM   2459 HD22 ASN A 401     127.085  15.158 -20.128  1.00  0.00           H  
ATOM   2460 HD21 ASN A 401     127.894  16.069 -18.881  1.00  0.00           H  
ATOM   2461  N   GLY A 402     127.301  14.066 -13.627  1.00 45.54           N  
ATOM   2462  CA  GLY A 402     127.219  14.815 -12.373  1.00 39.30           C  
ATOM   2463  C   GLY A 402     126.311  16.051 -12.542  1.00 31.57           C  
ATOM   2464  O   GLY A 402     125.837  16.590 -11.546  1.00 31.64           O  
ATOM   2465  H   GLY A 402     126.526  13.442 -13.813  1.00  0.00           H  
ATOM   2466  HA3 GLY A 402     128.206  15.128 -12.026  1.00  0.00           H  
ATOM   2467  HA2 GLY A 402     126.800  14.165 -11.604  1.00  0.00           H  
ATOM   2468  N   THR A 403     126.045  16.480 -13.790  1.00 28.55           N  
ATOM   2469  CA  THR A 403     125.130  17.556 -14.164  1.00 30.24           C  
ATOM   2470  C   THR A 403     123.665  17.163 -13.905  1.00 25.91           C  
ATOM   2471  O   THR A 403     123.282  16.019 -14.159  1.00 27.89           O  
ATOM   2472  CB  THR A 403     125.285  17.910 -15.669  1.00 34.92           C  
ATOM   2473  OG1 THR A 403     126.620  18.308 -15.913  1.00 33.24           O  
ATOM   2474  CG2 THR A 403     124.364  19.023 -16.201  1.00 34.87           C  
ATOM   2475  H   THR A 403     126.483  16.003 -14.564  1.00  0.00           H  
ATOM   2476  HA  THR A 403     125.373  18.436 -13.573  1.00  0.00           H  
ATOM   2477  HB  THR A 403     125.108  17.021 -16.272  1.00  0.00           H  
ATOM   2478  HG1 THR A 403     126.756  19.177 -15.528  1.00  0.00           H  
ATOM   2479 HG21 THR A 403     124.654  19.311 -17.211  1.00  0.00           H  
ATOM   2480 HG22 THR A 403     123.326  18.699 -16.253  1.00  0.00           H  
ATOM   2481 HG23 THR A 403     124.410  19.916 -15.578  1.00  0.00           H  
ATOM   2482  N   ILE A 404     122.885  18.140 -13.418  1.00 28.88           N  
ATOM   2483  CA  ILE A 404     121.447  18.019 -13.212  1.00 27.89           C  
ATOM   2484  C   ILE A 404     120.735  18.415 -14.518  1.00 24.19           C  
ATOM   2485  O   ILE A 404     121.035  19.468 -15.080  1.00 28.63           O  
ATOM   2486  CB  ILE A 404     120.952  18.937 -12.054  1.00 27.51           C  
ATOM   2487  CG1 ILE A 404     121.645  18.561 -10.721  1.00 28.33           C  
ATOM   2488  CG2 ILE A 404     119.414  18.923 -11.878  1.00 28.72           C  
ATOM   2489  CD1 ILE A 404     121.489  19.606  -9.606  1.00 27.69           C  
ATOM   2490  H   ILE A 404     123.274  19.060 -13.259  1.00  0.00           H  
ATOM   2491  HA  ILE A 404     121.206  16.987 -12.956  1.00  0.00           H  
ATOM   2492  HB  ILE A 404     121.243  19.961 -12.291  1.00  0.00           H  
ATOM   2493 HG13 ILE A 404     122.713  18.411 -10.874  1.00  0.00           H  
ATOM   2494 HG12 ILE A 404     121.271  17.597 -10.379  1.00  0.00           H  
ATOM   2495 HG21 ILE A 404     119.101  19.516 -11.020  1.00  0.00           H  
ATOM   2496 HG22 ILE A 404     118.894  19.338 -12.741  1.00  0.00           H  
ATOM   2497 HG23 ILE A 404     119.046  17.908 -11.724  1.00  0.00           H  
ATOM   2498 HD11 ILE A 404     121.004  19.177  -8.730  1.00  0.00           H  
ATOM   2499 HD12 ILE A 404     122.463  19.982  -9.294  1.00  0.00           H  
ATOM   2500 HD13 ILE A 404     120.897  20.465  -9.919  1.00  0.00           H  
ATOM   2501  N   TYR A 405     119.812  17.557 -14.968  1.00 25.33           N  
ATOM   2502  CA  TYR A 405     119.015  17.753 -16.177  1.00 27.22           C  
ATOM   2503  C   TYR A 405     117.555  17.994 -15.796  1.00 28.48           C  
ATOM   2504  O   TYR A 405     117.066  17.374 -14.855  1.00 26.96           O  
ATOM   2505  CB  TYR A 405     119.101  16.487 -17.053  1.00 26.22           C  
ATOM   2506  CG  TYR A 405     120.391  16.320 -17.839  1.00 27.52           C  
ATOM   2507  CD1 TYR A 405     121.600  16.016 -17.179  1.00 30.97           C  
ATOM   2508  CD2 TYR A 405     120.379  16.438 -19.245  1.00 30.60           C  
ATOM   2509  CE1 TYR A 405     122.787  15.842 -17.915  1.00 33.06           C  
ATOM   2510  CE2 TYR A 405     121.567  16.274 -19.981  1.00 32.76           C  
ATOM   2511  CZ  TYR A 405     122.773  15.976 -19.316  1.00 34.53           C  
ATOM   2512  OH  TYR A 405     123.922  15.806 -20.030  1.00 40.21           O  
ATOM   2513  H   TYR A 405     119.621  16.711 -14.446  1.00  0.00           H  
ATOM   2514  HA  TYR A 405     119.376  18.607 -16.751  1.00  0.00           H  
ATOM   2515  HB3 TYR A 405     118.287  16.495 -17.781  1.00  0.00           H  
ATOM   2516  HB2 TYR A 405     118.933  15.600 -16.440  1.00  0.00           H  
ATOM   2517  HD1 TYR A 405     121.615  15.896 -16.108  1.00  0.00           H  
ATOM   2518  HD2 TYR A 405     119.458  16.654 -19.766  1.00  0.00           H  
ATOM   2519  HE1 TYR A 405     123.703  15.595 -17.399  1.00  0.00           H  
ATOM   2520  HE2 TYR A 405     121.551  16.371 -21.056  1.00  0.00           H  
ATOM   2521  HH  TYR A 405     124.662  15.518 -19.489  1.00  0.00           H  
ATOM   2522  N   ASN A 406     116.881  18.836 -16.595  1.00 24.88           N  
ATOM   2523  CA  ASN A 406     115.426  18.907 -16.686  1.00 28.63           C  
ATOM   2524  C   ASN A 406     114.986  17.775 -17.628  1.00 29.15           C  
ATOM   2525  O   ASN A 406     115.404  17.758 -18.784  1.00 32.98           O  
ATOM   2526  CB  ASN A 406     115.020  20.306 -17.210  1.00 31.34           C  
ATOM   2527  CG  ASN A 406     113.504  20.548 -17.243  1.00 31.99           C  
ATOM   2528  OD1 ASN A 406     112.773  19.852 -17.945  1.00 33.80           O  
ATOM   2529  ND2 ASN A 406     113.020  21.554 -16.514  1.00 39.05           N  
ATOM   2530  H   ASN A 406     117.377  19.283 -17.356  1.00  0.00           H  
ATOM   2531  HA  ASN A 406     114.974  18.749 -15.704  1.00  0.00           H  
ATOM   2532  HB3 ASN A 406     115.423  20.470 -18.210  1.00  0.00           H  
ATOM   2533  HB2 ASN A 406     115.480  21.069 -16.581  1.00  0.00           H  
ATOM   2534 HD22 ASN A 406     112.030  21.752 -16.519  1.00  0.00           H  
ATOM   2535 HD21 ASN A 406     113.627  22.113 -15.931  1.00  0.00           H  
ATOM   2536  N   ASP A 407     114.172  16.850 -17.105  1.00 25.53           N  
ATOM   2537  CA  ASP A 407     113.797  15.602 -17.777  1.00 29.99           C  
ATOM   2538  C   ASP A 407     112.525  15.722 -18.635  1.00 33.43           C  
ATOM   2539  O   ASP A 407     112.322  14.862 -19.491  1.00 35.01           O  
ATOM   2540  CB  ASP A 407     113.683  14.426 -16.782  1.00 31.92           C  
ATOM   2541  CG  ASP A 407     114.872  14.313 -15.822  1.00 33.51           C  
ATOM   2542  OD1 ASP A 407     116.027  14.414 -16.292  1.00 32.08           O  
ATOM   2543  OD2 ASP A 407     114.610  14.048 -14.633  1.00 30.54           O1-
ATOM   2544  H   ASP A 407     113.865  16.941 -16.144  1.00  0.00           H  
ATOM   2545  HA  ASP A 407     114.596  15.341 -18.473  1.00  0.00           H  
ATOM   2546  HB3 ASP A 407     113.572  13.476 -17.307  1.00  0.00           H  
ATOM   2547  HB2 ASP A 407     112.777  14.563 -16.190  1.00  0.00           H  
ATOM   2548  N   THR A 408     111.716  16.779 -18.434  1.00 34.99           N  
ATOM   2549  CA  THR A 408     110.544  17.081 -19.269  1.00 38.00           C  
ATOM   2550  C   THR A 408     110.931  17.670 -20.645  1.00 34.79           C  
ATOM   2551  O   THR A 408     110.175  17.496 -21.601  1.00 39.65           O  
ATOM   2552  CB  THR A 408     109.552  18.056 -18.571  1.00 38.18           C  
ATOM   2553  OG1 THR A 408     109.971  19.410 -18.573  1.00 37.11           O  
ATOM   2554  CG2 THR A 408     109.175  17.632 -17.146  1.00 43.73           C  
ATOM   2555  H   THR A 408     111.942  17.451 -17.715  1.00  0.00           H  
ATOM   2556  HA  THR A 408     110.011  16.146 -19.453  1.00  0.00           H  
ATOM   2557  HB  THR A 408     108.628  18.044 -19.152  1.00  0.00           H  
ATOM   2558  HG1 THR A 408     110.785  19.487 -18.065  1.00  0.00           H  
ATOM   2559 HG21 THR A 408     108.472  18.334 -16.696  1.00  0.00           H  
ATOM   2560 HG22 THR A 408     108.706  16.648 -17.141  1.00  0.00           H  
ATOM   2561 HG23 THR A 408     110.051  17.582 -16.502  1.00  0.00           H  
ATOM   2562  N   THR A 409     112.105  18.319 -20.717  1.00 34.88           N  
ATOM   2563  CA  THR A 409     112.694  18.881 -21.935  1.00 36.99           C  
ATOM   2564  C   THR A 409     113.916  18.065 -22.413  1.00 41.28           C  
ATOM   2565  O   THR A 409     114.326  18.244 -23.560  1.00 39.89           O  
ATOM   2566  CB  THR A 409     113.169  20.339 -21.686  1.00 40.70           C  
ATOM   2567  OG1 THR A 409     114.203  20.404 -20.718  1.00 39.06           O  
ATOM   2568  CG2 THR A 409     112.035  21.279 -21.251  1.00 36.58           C  
ATOM   2569  H   THR A 409     112.649  18.431 -19.874  1.00  0.00           H  
ATOM   2570  HA  THR A 409     111.964  18.886 -22.746  1.00  0.00           H  
ATOM   2571  HB  THR A 409     113.584  20.735 -22.615  1.00  0.00           H  
ATOM   2572  HG1 THR A 409     113.809  20.282 -19.849  1.00  0.00           H  
ATOM   2573 HG21 THR A 409     112.393  22.304 -21.150  1.00  0.00           H  
ATOM   2574 HG22 THR A 409     111.230  21.283 -21.986  1.00  0.00           H  
ATOM   2575 HG23 THR A 409     111.607  20.985 -20.293  1.00  0.00           H  
ATOM   2576  N   ASN A 410     114.469  17.195 -21.544  1.00 37.70           N  
ATOM   2577  CA  ASN A 410     115.659  16.362 -21.762  1.00 36.80           C  
ATOM   2578  C   ASN A 410     116.923  17.202 -22.064  1.00 37.88           C  
ATOM   2579  O   ASN A 410     117.675  16.871 -22.981  1.00 40.59           O  
ATOM   2580  CB  ASN A 410     115.370  15.280 -22.841  1.00 43.62           C  
ATOM   2581  CG  ASN A 410     116.260  14.034 -22.746  1.00 52.59           C  
ATOM   2582  OD1 ASN A 410     116.576  13.564 -21.656  1.00 54.60           O  
ATOM   2583  ND2 ASN A 410     116.656  13.483 -23.894  1.00 58.60           N  
ATOM   2584  H   ASN A 410     114.065  17.121 -20.622  1.00  0.00           H  
ATOM   2585  HA  ASN A 410     115.897  15.875 -20.816  1.00  0.00           H  
ATOM   2586  HB3 ASN A 410     115.398  15.707 -23.845  1.00  0.00           H  
ATOM   2587  HB2 ASN A 410     114.352  14.911 -22.704  1.00  0.00           H  
ATOM   2588 HD22 ASN A 410     117.217  12.643 -23.886  1.00  0.00           H  
ATOM   2589 HD21 ASN A 410     116.382  13.886 -24.778  1.00  0.00           H  
ATOM   2590  N   SER A 411     117.119  18.285 -21.292  1.00 36.38           N  
ATOM   2591  CA  SER A 411     118.208  19.245 -21.474  1.00 39.21           C  
ATOM   2592  C   SER A 411     118.917  19.526 -20.142  1.00 37.85           C  
ATOM   2593  O   SER A 411     118.277  19.540 -19.089  1.00 32.72           O  
ATOM   2594  CB  SER A 411     117.661  20.520 -22.157  1.00 45.47           C  
ATOM   2595  OG  SER A 411     116.906  21.344 -21.290  1.00 51.14           O  
ATOM   2596  H   SER A 411     116.476  18.482 -20.537  1.00  0.00           H  
ATOM   2597  HA  SER A 411     118.955  18.814 -22.144  1.00  0.00           H  
ATOM   2598  HB3 SER A 411     117.052  20.261 -23.024  1.00  0.00           H  
ATOM   2599  HB2 SER A 411     118.493  21.117 -22.533  1.00  0.00           H  
ATOM   2600  HG  SER A 411     116.052  20.926 -21.129  1.00  0.00           H  
ATOM   2601  N   ALA A 412     120.238  19.746 -20.232  1.00 31.43           N  
ATOM   2602  CA  ALA A 412     121.111  20.085 -19.111  1.00 33.43           C  
ATOM   2603  C   ALA A 412     120.823  21.493 -18.573  1.00 34.20           C  
ATOM   2604  O   ALA A 412     120.703  22.433 -19.359  1.00 32.71           O  
ATOM   2605  CB  ALA A 412     122.571  19.979 -19.575  1.00 34.70           C  
ATOM   2606  H   ALA A 412     120.682  19.724 -21.138  1.00  0.00           H  
ATOM   2607  HA  ALA A 412     120.953  19.355 -18.315  1.00  0.00           H  
ATOM   2608  HB1 ALA A 412     123.257  20.287 -18.786  1.00  0.00           H  
ATOM   2609  HB2 ALA A 412     122.825  18.955 -19.849  1.00  0.00           H  
ATOM   2610  HB3 ALA A 412     122.764  20.613 -20.441  1.00  0.00           H  
ATOM   2611  N   THR A 413     120.753  21.604 -17.240  1.00 29.37           N  
ATOM   2612  CA  THR A 413     120.624  22.872 -16.522  1.00 29.28           C  
ATOM   2613  C   THR A 413     122.021  23.443 -16.182  1.00 30.74           C  
ATOM   2614  O   THR A 413     123.031  22.760 -16.367  1.00 33.50           O  
ATOM   2615  CB  THR A 413     119.807  22.684 -15.207  1.00 33.25           C  
ATOM   2616  OG1 THR A 413     120.544  22.100 -14.150  1.00 28.96           O  
ATOM   2617  CG2 THR A 413     118.492  21.910 -15.386  1.00 30.79           C  
ATOM   2618  H   THR A 413     120.882  20.784 -16.662  1.00  0.00           H  
ATOM   2619  HA  THR A 413     120.103  23.600 -17.147  1.00  0.00           H  
ATOM   2620  HB  THR A 413     119.528  23.679 -14.858  1.00  0.00           H  
ATOM   2621  HG1 THR A 413     120.764  21.194 -14.394  1.00  0.00           H  
ATOM   2622 HG21 THR A 413     117.936  21.877 -14.449  1.00  0.00           H  
ATOM   2623 HG22 THR A 413     117.855  22.381 -16.135  1.00  0.00           H  
ATOM   2624 HG23 THR A 413     118.666  20.880 -15.696  1.00  0.00           H  
ATOM   2625  N   GLU A 414     122.044  24.679 -15.649  1.00 30.39           N  
ATOM   2626  CA  GLU A 414     123.232  25.332 -15.077  1.00 33.95           C  
ATOM   2627  C   GLU A 414     123.845  24.574 -13.882  1.00 30.18           C  
ATOM   2628  O   GLU A 414     125.014  24.796 -13.563  1.00 31.18           O  
ATOM   2629  CB  GLU A 414     122.853  26.746 -14.589  1.00 40.67           C  
ATOM   2630  CG  GLU A 414     122.324  27.687 -15.684  1.00 55.34           C  
ATOM   2631  CD  GLU A 414     121.976  29.059 -15.107  1.00 70.14           C  
ATOM   2632  OE1 GLU A 414     121.047  29.107 -14.270  1.00 76.13           O  
ATOM   2633  OE2 GLU A 414     122.652  30.035 -15.497  1.00 72.07           O1-
ATOM   2634  H   GLU A 414     121.180  25.193 -15.552  1.00  0.00           H  
ATOM   2635  HA  GLU A 414     123.992  25.410 -15.856  1.00  0.00           H  
ATOM   2636  HB3 GLU A 414     123.723  27.214 -14.122  1.00  0.00           H  
ATOM   2637  HB2 GLU A 414     122.105  26.661 -13.797  1.00  0.00           H  
ATOM   2638  HG3 GLU A 414     121.429  27.277 -16.151  1.00  0.00           H  
ATOM   2639  HG2 GLU A 414     123.069  27.801 -16.473  1.00  0.00           H  
ATOM   2640  N   TYR A 415     123.024  23.744 -13.222  1.00 29.60           N  
ATOM   2641  CA  TYR A 415     123.328  23.090 -11.962  1.00 25.57           C  
ATOM   2642  C   TYR A 415     123.965  21.712 -12.166  1.00 23.45           C  
ATOM   2643  O   TYR A 415     123.696  21.028 -13.154  1.00 26.43           O  
ATOM   2644  CB  TYR A 415     122.039  22.980 -11.127  1.00 29.79           C  
ATOM   2645  CG  TYR A 415     121.349  24.306 -10.859  1.00 30.39           C  
ATOM   2646  CD1 TYR A 415     121.655  25.034  -9.694  1.00 32.67           C  
ATOM   2647  CD2 TYR A 415     120.381  24.804 -11.758  1.00 32.28           C  
ATOM   2648  CE1 TYR A 415     120.990  26.246  -9.423  1.00 33.23           C  
ATOM   2649  CE2 TYR A 415     119.727  26.022 -11.494  1.00 30.31           C  
ATOM   2650  CZ  TYR A 415     120.031  26.744 -10.324  1.00 36.64           C  
ATOM   2651  OH  TYR A 415     119.400  27.925 -10.067  1.00 37.45           O  
ATOM   2652  H   TYR A 415     122.091  23.586 -13.580  1.00  0.00           H  
ATOM   2653  HA  TYR A 415     124.031  23.723 -11.428  1.00  0.00           H  
ATOM   2654  HB3 TYR A 415     122.266  22.517 -10.165  1.00  0.00           H  
ATOM   2655  HB2 TYR A 415     121.324  22.315 -11.612  1.00  0.00           H  
ATOM   2656  HD1 TYR A 415     122.393  24.657  -9.002  1.00  0.00           H  
ATOM   2657  HD2 TYR A 415     120.133  24.252 -12.650  1.00  0.00           H  
ATOM   2658  HE1 TYR A 415     121.224  26.797  -8.526  1.00  0.00           H  
ATOM   2659  HE2 TYR A 415     118.991  26.397 -12.192  1.00  0.00           H  
ATOM   2660  HH  TYR A 415     118.738  28.140 -10.729  1.00  0.00           H  
ATOM   2661  N   SER A 416     124.785  21.337 -11.179  1.00 27.23           N  
ATOM   2662  CA  SER A 416     125.494  20.067 -11.092  1.00 28.42           C  
ATOM   2663  C   SER A 416     125.758  19.735  -9.618  1.00 24.81           C  
ATOM   2664  O   SER A 416     125.527  20.576  -8.747  1.00 27.56           O  
ATOM   2665  CB  SER A 416     126.784  20.135 -11.947  1.00 29.49           C  
ATOM   2666  OG  SER A 416     127.778  20.971 -11.382  1.00 31.65           O  
ATOM   2667  H   SER A 416     124.937  21.964 -10.400  1.00  0.00           H  
ATOM   2668  HA  SER A 416     124.845  19.283 -11.482  1.00  0.00           H  
ATOM   2669  HB3 SER A 416     126.565  20.481 -12.957  1.00  0.00           H  
ATOM   2670  HB2 SER A 416     127.212  19.137 -12.051  1.00  0.00           H  
ATOM   2671  HG  SER A 416     128.154  20.528 -10.618  1.00  0.00           H  
ATOM   2672  N   VAL A 417     126.262  18.518  -9.375  1.00 31.40           N  
ATOM   2673  CA  VAL A 417     126.771  18.098  -8.074  1.00 29.71           C  
ATOM   2674  C   VAL A 417     128.174  17.485  -8.208  1.00 33.81           C  
ATOM   2675  O   VAL A 417     128.502  16.935  -9.262  1.00 35.79           O  
ATOM   2676  CB  VAL A 417     125.838  17.078  -7.363  1.00 29.06           C  
ATOM   2677  CG1 VAL A 417     124.480  17.688  -6.981  1.00 29.35           C  
ATOM   2678  CG2 VAL A 417     125.648  15.731  -8.091  1.00 33.69           C  
ATOM   2679  H   VAL A 417     126.397  17.860 -10.133  1.00  0.00           H  
ATOM   2680  HA  VAL A 417     126.876  18.981  -7.454  1.00  0.00           H  
ATOM   2681  HB  VAL A 417     126.321  16.850  -6.417  1.00  0.00           H  
ATOM   2682 HG11 VAL A 417     123.879  16.984  -6.406  1.00  0.00           H  
ATOM   2683 HG12 VAL A 417     124.615  18.576  -6.364  1.00  0.00           H  
ATOM   2684 HG13 VAL A 417     123.905  17.974  -7.863  1.00  0.00           H  
ATOM   2685 HG21 VAL A 417     124.991  15.073  -7.522  1.00  0.00           H  
ATOM   2686 HG22 VAL A 417     125.194  15.875  -9.071  1.00  0.00           H  
ATOM   2687 HG23 VAL A 417     126.587  15.197  -8.229  1.00  0.00           H  
ATOM   2688  N   ASP A 418     128.966  17.581  -7.123  1.00 34.04           N  
ATOM   2689  CA  ASP A 418     130.283  16.939  -7.000  1.00 33.14           C  
ATOM   2690  C   ASP A 418     130.133  15.455  -6.593  1.00 35.84           C  
ATOM   2691  O   ASP A 418     129.020  14.927  -6.535  1.00 31.19           O  
ATOM   2692  CB  ASP A 418     131.264  17.712  -6.064  1.00 33.99           C  
ATOM   2693  CG  ASP A 418     130.817  17.950  -4.612  1.00 33.20           C  
ATOM   2694  OD1 ASP A 418     129.841  17.308  -4.170  1.00 34.48           O  
ATOM   2695  OD2 ASP A 418     131.491  18.768  -3.947  1.00 35.77           O1-
ATOM   2696  H   ASP A 418     128.621  18.041  -6.291  1.00  0.00           H  
ATOM   2697  HA  ASP A 418     130.747  16.934  -7.988  1.00  0.00           H  
ATOM   2698  HB3 ASP A 418     131.425  18.690  -6.516  1.00  0.00           H  
ATOM   2699  HB2 ASP A 418     132.238  17.224  -6.044  1.00  0.00           H  
ATOM   2700  N   GLY A 419     131.272  14.820  -6.273  1.00 33.68           N  
ATOM   2701  CA  GLY A 419     131.351  13.450  -5.771  1.00 34.40           C  
ATOM   2702  C   GLY A 419     130.766  13.273  -4.357  1.00 31.92           C  
ATOM   2703  O   GLY A 419     130.562  12.133  -3.956  1.00 38.40           O  
ATOM   2704  H   GLY A 419     132.146  15.321  -6.341  1.00  0.00           H  
ATOM   2705  HA3 GLY A 419     132.402  13.167  -5.747  1.00  0.00           H  
ATOM   2706  HA2 GLY A 419     130.852  12.771  -6.463  1.00  0.00           H  
ATOM   2707  N   GLU A 420     130.481  14.362  -3.621  1.00 33.41           N  
ATOM   2708  CA  GLU A 420     129.880  14.356  -2.281  1.00 29.65           C  
ATOM   2709  C   GLU A 420     128.395  14.766  -2.291  1.00 30.32           C  
ATOM   2710  O   GLU A 420     127.794  14.837  -1.219  1.00 30.06           O  
ATOM   2711  CB  GLU A 420     130.707  15.290  -1.366  1.00 35.03           C  
ATOM   2712  CG  GLU A 420     132.168  14.848  -1.148  1.00 36.75           C  
ATOM   2713  CD  GLU A 420     132.273  13.477  -0.481  1.00 40.42           C  
ATOM   2714  OE1 GLU A 420     131.832  13.371   0.685  1.00 36.51           O  
ATOM   2715  OE2 GLU A 420     132.785  12.549  -1.143  1.00 45.41           O1-
ATOM   2716  H   GLU A 420     130.647  15.280  -4.012  1.00  0.00           H  
ATOM   2717  HA  GLU A 420     129.897  13.349  -1.864  1.00  0.00           H  
ATOM   2718  HB3 GLU A 420     130.223  15.393  -0.393  1.00  0.00           H  
ATOM   2719  HB2 GLU A 420     130.715  16.292  -1.794  1.00  0.00           H  
ATOM   2720  HG3 GLU A 420     132.679  15.575  -0.516  1.00  0.00           H  
ATOM   2721  HG2 GLU A 420     132.709  14.835  -2.094  1.00  0.00           H  
ATOM   2722  N   TYR A 421     127.828  15.016  -3.486  1.00 28.47           N  
ATOM   2723  CA  TYR A 421     126.444  15.430  -3.743  1.00 27.01           C  
ATOM   2724  C   TYR A 421     126.109  16.878  -3.324  1.00 26.36           C  
ATOM   2725  O   TYR A 421     124.929  17.231  -3.266  1.00 30.38           O  
ATOM   2726  CB  TYR A 421     125.425  14.361  -3.270  1.00 28.52           C  
ATOM   2727  CG  TYR A 421     125.391  13.146  -4.179  1.00 27.87           C  
ATOM   2728  CD1 TYR A 421     126.299  12.084  -3.989  1.00 28.30           C  
ATOM   2729  CD2 TYR A 421     124.477  13.101  -5.253  1.00 27.66           C  
ATOM   2730  CE1 TYR A 421     126.293  10.984  -4.867  1.00 32.41           C  
ATOM   2731  CE2 TYR A 421     124.478  12.006  -6.137  1.00 27.31           C  
ATOM   2732  CZ  TYR A 421     125.385  10.946  -5.943  1.00 33.54           C  
ATOM   2733  OH  TYR A 421     125.383   9.883  -6.798  1.00 32.35           O  
ATOM   2734  H   TYR A 421     128.408  14.937  -4.311  1.00  0.00           H  
ATOM   2735  HA  TYR A 421     126.381  15.438  -4.828  1.00  0.00           H  
ATOM   2736  HB3 TYR A 421     124.418  14.767  -3.271  1.00  0.00           H  
ATOM   2737  HB2 TYR A 421     125.598  14.050  -2.240  1.00  0.00           H  
ATOM   2738  HD1 TYR A 421     127.014  12.119  -3.181  1.00  0.00           H  
ATOM   2739  HD2 TYR A 421     123.786  13.916  -5.415  1.00  0.00           H  
ATOM   2740  HE1 TYR A 421     126.992  10.176  -4.714  1.00  0.00           H  
ATOM   2741  HE2 TYR A 421     123.787  11.984  -6.967  1.00  0.00           H  
ATOM   2742  HH  TYR A 421     126.077   9.248  -6.607  1.00  0.00           H  
ATOM   2743  N   ASN A 422     127.143  17.713  -3.106  1.00 26.60           N  
ATOM   2744  CA  ASN A 422     127.013  19.158  -2.893  1.00 29.39           C  
ATOM   2745  C   ASN A 422     126.679  19.853  -4.216  1.00 28.38           C  
ATOM   2746  O   ASN A 422     127.309  19.545  -5.222  1.00 27.69           O  
ATOM   2747  CB  ASN A 422     128.315  19.757  -2.326  1.00 27.54           C  
ATOM   2748  CG  ASN A 422     128.710  19.209  -0.954  1.00 29.47           C  
ATOM   2749  OD1 ASN A 422     127.907  19.206  -0.023  1.00 30.07           O  
ATOM   2750  ND2 ASN A 422     129.963  18.772  -0.819  1.00 31.40           N  
ATOM   2751  H   ASN A 422     128.089  17.372  -3.230  1.00  0.00           H  
ATOM   2752  HA  ASN A 422     126.217  19.328  -2.173  1.00  0.00           H  
ATOM   2753  HB3 ASN A 422     128.189  20.834  -2.227  1.00  0.00           H  
ATOM   2754  HB2 ASN A 422     129.135  19.625  -3.030  1.00  0.00           H  
ATOM   2755 HD22 ASN A 422     130.283  18.411   0.067  1.00  0.00           H  
ATOM   2756 HD21 ASN A 422     130.591  18.778  -1.613  1.00  0.00           H  
ATOM   2757  N   LEU A 423     125.718  20.784  -4.176  1.00 27.81           N  
ATOM   2758  CA  LEU A 423     125.221  21.559  -5.307  1.00 31.84           C  
ATOM   2759  C   LEU A 423     126.179  22.677  -5.738  1.00 25.93           C  
ATOM   2760  O   LEU A 423     126.795  23.340  -4.902  1.00 31.51           O  
ATOM   2761  CB  LEU A 423     123.848  22.162  -4.937  1.00 32.94           C  
ATOM   2762  CG  LEU A 423     122.688  21.151  -4.994  1.00 36.52           C  
ATOM   2763  CD1 LEU A 423     121.449  21.669  -4.237  1.00 40.86           C  
ATOM   2764  CD2 LEU A 423     122.366  20.754  -6.452  1.00 33.79           C  
ATOM   2765  H   LEU A 423     125.301  21.010  -3.280  1.00  0.00           H  
ATOM   2766  HA  LEU A 423     125.103  20.874  -6.147  1.00  0.00           H  
ATOM   2767  HB3 LEU A 423     123.603  22.981  -5.611  1.00  0.00           H  
ATOM   2768  HB2 LEU A 423     123.913  22.612  -3.945  1.00  0.00           H  
ATOM   2769  HG  LEU A 423     123.020  20.255  -4.469  1.00  0.00           H  
ATOM   2770 HD11 LEU A 423     120.539  21.644  -4.832  1.00  0.00           H  
ATOM   2771 HD12 LEU A 423     121.267  21.063  -3.349  1.00  0.00           H  
ATOM   2772 HD13 LEU A 423     121.576  22.699  -3.910  1.00  0.00           H  
ATOM   2773 HD21 LEU A 423     121.372  21.065  -6.767  1.00  0.00           H  
ATOM   2774 HD22 LEU A 423     123.060  21.199  -7.166  1.00  0.00           H  
ATOM   2775 HD23 LEU A 423     122.420  19.675  -6.583  1.00  0.00           H  
ATOM   2776  N   TYR A 424     126.223  22.870  -7.062  1.00 28.91           N  
ATOM   2777  CA  TYR A 424     126.923  23.935  -7.772  1.00 31.45           C  
ATOM   2778  C   TYR A 424     125.951  24.543  -8.790  1.00 29.63           C  
ATOM   2779  O   TYR A 424     125.029  23.861  -9.237  1.00 29.73           O  
ATOM   2780  CB  TYR A 424     128.170  23.372  -8.497  1.00 31.22           C  
ATOM   2781  CG  TYR A 424     129.254  22.848  -7.574  1.00 32.75           C  
ATOM   2782  CD1 TYR A 424     129.096  21.594  -6.956  1.00 35.16           C  
ATOM   2783  CD2 TYR A 424     130.403  23.617  -7.295  1.00 37.69           C  
ATOM   2784  CE1 TYR A 424     130.023  21.159  -5.997  1.00 33.13           C  
ATOM   2785  CE2 TYR A 424     131.353  23.162  -6.359  1.00 40.95           C  
ATOM   2786  CZ  TYR A 424     131.153  21.938  -5.692  1.00 38.72           C  
ATOM   2787  OH  TYR A 424     132.047  21.505  -4.756  1.00 42.65           O  
ATOM   2788  H   TYR A 424     125.684  22.254  -7.657  1.00  0.00           H  
ATOM   2789  HA  TYR A 424     127.226  24.705  -7.063  1.00  0.00           H  
ATOM   2790  HB3 TYR A 424     128.611  24.150  -9.122  1.00  0.00           H  
ATOM   2791  HB2 TYR A 424     127.877  22.573  -9.178  1.00  0.00           H  
ATOM   2792  HD1 TYR A 424     128.232  20.986  -7.179  1.00  0.00           H  
ATOM   2793  HD2 TYR A 424     130.549  24.570  -7.779  1.00  0.00           H  
ATOM   2794  HE1 TYR A 424     129.844  20.228  -5.490  1.00  0.00           H  
ATOM   2795  HE2 TYR A 424     132.223  23.764  -6.140  1.00  0.00           H  
ATOM   2796  HH  TYR A 424     131.850  20.620  -4.423  1.00  0.00           H  
ATOM   2797  N   LYS A 425     126.204  25.807  -9.154  1.00 29.99           N  
ATOM   2798  CA  LYS A 425     125.525  26.529 -10.223  1.00 33.09           C  
ATOM   2799  C   LYS A 425     126.602  27.284 -11.006  1.00 32.45           C  
ATOM   2800  O   LYS A 425     127.270  28.141 -10.427  1.00 32.73           O  
ATOM   2801  CB  LYS A 425     124.473  27.492  -9.633  1.00 36.23           C  
ATOM   2802  CG  LYS A 425     123.664  28.244 -10.707  1.00 40.51           C  
ATOM   2803  CD  LYS A 425     122.755  29.332 -10.122  1.00 43.93           C  
ATOM   2804  CE  LYS A 425     121.893  29.992 -11.205  1.00 55.81           C  
ATOM   2805  NZ  LYS A 425     121.016  31.030 -10.642  1.00 59.01           N1+
ATOM   2806  H   LYS A 425     126.974  26.299  -8.717  1.00  0.00           H  
ATOM   2807  HA  LYS A 425     125.026  25.830 -10.896  1.00  0.00           H  
ATOM   2808  HB3 LYS A 425     124.964  28.212  -8.976  1.00  0.00           H  
ATOM   2809  HB2 LYS A 425     123.786  26.933  -8.999  1.00  0.00           H  
ATOM   2810  HG3 LYS A 425     123.064  27.525 -11.268  1.00  0.00           H  
ATOM   2811  HG2 LYS A 425     124.328  28.711 -11.435  1.00  0.00           H  
ATOM   2812  HD3 LYS A 425     123.371  30.089  -9.634  1.00  0.00           H  
ATOM   2813  HD2 LYS A 425     122.119  28.908  -9.345  1.00  0.00           H  
ATOM   2814  HE3 LYS A 425     121.269  29.241 -11.690  1.00  0.00           H  
ATOM   2815  HE2 LYS A 425     122.521  30.438 -11.978  1.00  0.00           H  
ATOM   2816  HZ1 LYS A 425     121.576  31.751 -10.210  1.00  0.00           H  
ATOM   2817  HZ2 LYS A 425     120.462  31.432 -11.385  1.00  0.00           H  
ATOM   2818  HZ3 LYS A 425     120.405  30.613  -9.954  1.00  0.00           H  
ATOM   2819  N  AASN A 426     126.751  26.954 -12.301  0.50 33.55           N  
ATOM   2820  N  BASN A 426     126.575  26.936 -12.378  0.50 33.64           N  
ATOM   2821  CA AASN A 426     127.740  27.540 -13.219  0.50 36.85           C  
ATOM   2822  CA BASN A 426     127.654  27.336 -13.313  0.50 36.35           C  
ATOM   2823  C  AASN A 426     129.202  27.255 -12.785  0.50 38.82           C  
ATOM   2824  C  BASN A 426     129.010  27.242 -12.626  0.50 38.52           C  
ATOM   2825  O  AASN A 426     130.092  28.061 -13.051  0.50 38.31           O  
ATOM   2826  O  BASN A 426     129.764  28.240 -12.480  0.50 34.33           O  
ATOM   2827  CB AASN A 426     127.451  29.059 -13.412  0.50 39.85           C  
ATOM   2828  CB BASN A 426     127.415  28.730 -13.919  0.50 39.92           C  
ATOM   2829  CG AASN A 426     127.917  29.666 -14.741  0.50 41.55           C  
ATOM   2830  CG BASN A 426     126.158  28.799 -14.768  0.50 39.01           C  
ATOM   2831  OD1AASN A 426     128.232  28.961 -15.698  0.50 37.75           O  
ATOM   2832  OD1BASN A 426     126.056  28.150 -15.822  0.50 42.69           O  
ATOM   2833  ND2AASN A 426     127.950  30.998 -14.807  0.50 41.06           N  
ATOM   2834  ND2BASN A 426     125.197  29.602 -14.325  0.50 37.00           N  
ATOM   2835  H  AASN A 426     126.157  26.238 -12.700  0.50  0.00           H  
ATOM   2836  H  BASN A 426     125.794  26.436 -12.778  0.50  0.00           H  
ATOM   2837  HA AASN A 426     127.654  27.024 -14.176  0.50  0.00           H  
ATOM   2838  HA BASN A 426     127.655  26.620 -14.135  0.50  0.00           H  
ATOM   2839  HB3AASN A 426     127.839  29.642 -12.576  0.50  0.00           H  
ATOM   2840  HB3BASN A 426     128.276  29.015 -14.523  0.50  0.00           H  
ATOM   2841  HB2AASN A 426     126.371  29.210 -13.405  0.50  0.00           H  
ATOM   2842  HB2BASN A 426     127.352  29.467 -13.118  0.50  0.00           H  
ATOM   2843 HD22AASN A 426     128.241  31.451 -15.661  0.50  0.00           H  
ATOM   2844 HD22BASN A 426     124.335  29.693 -14.844  0.50  0.00           H  
ATOM   2845 HD21AASN A 426     127.678  31.560 -14.014  0.50  0.00           H  
ATOM   2846 HD21BASN A 426     125.328  30.122 -13.469  0.50  0.00           H  
ATOM   2847  N   GLY A 427     129.414  26.117 -12.098  1.00 37.69           N  
ATOM   2848  CA  GLY A 427     130.698  25.698 -11.532  1.00 36.53           C  
ATOM   2849  C   GLY A 427     131.005  26.352 -10.170  1.00 34.13           C  
ATOM   2850  O   GLY A 427     132.014  25.996  -9.563  1.00 34.76           O  
ATOM   2851  H   GLY A 427     128.628  25.506 -11.926  1.00  0.00           H  
ATOM   2852  HA3 GLY A 427     131.510  25.917 -12.227  1.00  0.00           H  
ATOM   2853  HA2 GLY A 427     130.678  24.616 -11.401  1.00  0.00           H  
ATOM   2854  N   ASN A 428     130.159  27.277  -9.682  1.00 33.12           N  
ATOM   2855  CA  ASN A 428     130.314  27.964  -8.395  1.00 37.93           C  
ATOM   2856  C   ASN A 428     129.526  27.207  -7.320  1.00 36.21           C  
ATOM   2857  O   ASN A 428     128.356  26.903  -7.547  1.00 34.02           O  
ATOM   2858  CB  ASN A 428     129.784  29.414  -8.488  1.00 38.68           C  
ATOM   2859  CG  ASN A 428     130.475  30.247  -9.571  1.00 45.19           C  
ATOM   2860  OD1 ASN A 428     131.682  30.466  -9.513  1.00 49.06           O  
ATOM   2861  ND2 ASN A 428     129.710  30.719 -10.557  1.00 41.68           N  
ATOM   2862  H   ASN A 428     129.336  27.524 -10.214  1.00  0.00           H  
ATOM   2863  HA  ASN A 428     131.365  27.996  -8.099  1.00  0.00           H  
ATOM   2864  HB3 ASN A 428     129.936  29.922  -7.534  1.00  0.00           H  
ATOM   2865  HB2 ASN A 428     128.707  29.420  -8.661  1.00  0.00           H  
ATOM   2866 HD22 ASN A 428     130.124  31.269 -11.295  1.00  0.00           H  
ATOM   2867 HD21 ASN A 428     128.722  30.513 -10.581  1.00  0.00           H  
ATOM   2868  N   ALA A 429     130.169  26.933  -6.172  1.00 38.34           N  
ATOM   2869  CA  ALA A 429     129.572  26.226  -5.037  1.00 35.56           C  
ATOM   2870  C   ALA A 429     128.400  27.001  -4.417  1.00 35.15           C  
ATOM   2871  O   ALA A 429     128.587  28.140  -3.987  1.00 36.81           O  
ATOM   2872  CB  ALA A 429     130.655  25.957  -3.981  1.00 36.33           C  
ATOM   2873  H   ALA A 429     131.128  27.226  -6.056  1.00  0.00           H  
ATOM   2874  HA  ALA A 429     129.201  25.263  -5.392  1.00  0.00           H  
ATOM   2875  HB1 ALA A 429     130.240  25.430  -3.121  1.00  0.00           H  
ATOM   2876  HB2 ALA A 429     131.458  25.341  -4.386  1.00  0.00           H  
ATOM   2877  HB3 ALA A 429     131.101  26.884  -3.617  1.00  0.00           H  
ATOM   2878  N   MET A 430     127.225  26.354  -4.372  1.00 32.09           N  
ATOM   2879  CA  MET A 430     126.039  26.865  -3.686  1.00 32.08           C  
ATOM   2880  C   MET A 430     126.191  26.649  -2.177  1.00 34.21           C  
ATOM   2881  O   MET A 430     126.631  25.576  -1.762  1.00 32.01           O  
ATOM   2882  CB  MET A 430     124.772  26.170  -4.218  1.00 33.09           C  
ATOM   2883  CG  MET A 430     124.535  26.411  -5.715  1.00 39.27           C  
ATOM   2884  SD  MET A 430     123.046  25.624  -6.372  1.00 41.07           S  
ATOM   2885  CE  MET A 430     121.772  26.745  -5.746  1.00 47.96           C  
ATOM   2886  H   MET A 430     127.158  25.408  -4.725  1.00  0.00           H  
ATOM   2887  HA  MET A 430     125.950  27.936  -3.886  1.00  0.00           H  
ATOM   2888  HB3 MET A 430     123.907  26.524  -3.657  1.00  0.00           H  
ATOM   2889  HB2 MET A 430     124.828  25.096  -4.032  1.00  0.00           H  
ATOM   2890  HG3 MET A 430     125.379  26.030  -6.287  1.00  0.00           H  
ATOM   2891  HG2 MET A 430     124.484  27.480  -5.925  1.00  0.00           H  
ATOM   2892  HE1 MET A 430     120.797  26.417  -6.104  1.00  0.00           H  
ATOM   2893  HE2 MET A 430     121.754  26.754  -4.657  1.00  0.00           H  
ATOM   2894  HE3 MET A 430     121.945  27.760  -6.102  1.00  0.00           H  
ATOM   2895  N   LEU A 431     125.839  27.681  -1.398  1.00 29.83           N  
ATOM   2896  CA  LEU A 431     126.016  27.706   0.051  1.00 31.48           C  
ATOM   2897  C   LEU A 431     124.666  27.888   0.751  1.00 34.36           C  
ATOM   2898  O   LEU A 431     123.770  28.546   0.220  1.00 30.17           O  
ATOM   2899  CB  LEU A 431     126.970  28.861   0.438  1.00 32.96           C  
ATOM   2900  CG  LEU A 431     128.392  28.788  -0.168  1.00 33.49           C  
ATOM   2901  CD1 LEU A 431     129.215  30.034   0.225  1.00 38.65           C  
ATOM   2902  CD2 LEU A 431     129.128  27.477   0.175  1.00 33.72           C  
ATOM   2903  H   LEU A 431     125.465  28.523  -1.812  1.00  0.00           H  
ATOM   2904  HA  LEU A 431     126.441  26.763   0.396  1.00  0.00           H  
ATOM   2905  HB3 LEU A 431     127.059  28.896   1.525  1.00  0.00           H  
ATOM   2906  HB2 LEU A 431     126.512  29.809   0.148  1.00  0.00           H  
ATOM   2907  HG  LEU A 431     128.290  28.822  -1.253  1.00  0.00           H  
ATOM   2908 HD11 LEU A 431     129.624  30.523  -0.659  1.00  0.00           H  
ATOM   2909 HD12 LEU A 431     128.612  30.774   0.752  1.00  0.00           H  
ATOM   2910 HD13 LEU A 431     130.052  29.794   0.881  1.00  0.00           H  
ATOM   2911 HD21 LEU A 431     130.185  27.632   0.392  1.00  0.00           H  
ATOM   2912 HD22 LEU A 431     128.696  26.987   1.046  1.00  0.00           H  
ATOM   2913 HD23 LEU A 431     129.077  26.775  -0.658  1.00  0.00           H  
ATOM   2914  N   CYS A 432     124.586  27.332   1.965  1.00 32.40           N  
ATOM   2915  CA  CYS A 432     123.491  27.501   2.914  1.00 31.06           C  
ATOM   2916  C   CYS A 432     124.089  27.656   4.322  1.00 33.21           C  
ATOM   2917  O   CYS A 432     125.231  27.256   4.557  1.00 32.87           O  
ATOM   2918  CB  CYS A 432     122.455  26.356   2.801  1.00 35.85           C  
ATOM   2919  SG  CYS A 432     123.066  24.757   3.421  1.00 32.75           S  
ATOM   2920  H   CYS A 432     125.376  26.805   2.318  1.00  0.00           H  
ATOM   2921  HA  CYS A 432     122.980  28.439   2.687  1.00  0.00           H  
ATOM   2922  HB3 CYS A 432     122.133  26.233   1.767  1.00  0.00           H  
ATOM   2923  HB2 CYS A 432     121.561  26.610   3.373  1.00  0.00           H  
ATOM   2924  HG  CYS A 432     123.139  25.121   4.705  1.00  0.00           H  
ATOM   2925  N   LYS A 433     123.304  28.239   5.240  1.00 31.94           N  
ATOM   2926  CA  LYS A 433     123.699  28.418   6.635  1.00 31.54           C  
ATOM   2927  C   LYS A 433     123.597  27.104   7.423  1.00 25.38           C  
ATOM   2928  O   LYS A 433     122.561  26.440   7.371  1.00 30.74           O  
ATOM   2929  CB  LYS A 433     122.828  29.511   7.283  1.00 31.24           C  
ATOM   2930  CG  LYS A 433     123.046  30.939   6.739  1.00 35.29           C  
ATOM   2931  CD  LYS A 433     124.517  31.394   6.670  1.00 34.33           C  
ATOM   2932  CE  LYS A 433     124.662  32.908   6.455  1.00 39.12           C  
ATOM   2933  NZ  LYS A 433     126.075  33.306   6.358  1.00 37.36           N1+
ATOM   2934  H   LYS A 433     122.372  28.542   4.995  1.00  0.00           H  
ATOM   2935  HA  LYS A 433     124.742  28.739   6.661  1.00  0.00           H  
ATOM   2936  HB3 LYS A 433     123.027  29.520   8.352  1.00  0.00           H  
ATOM   2937  HB2 LYS A 433     121.772  29.250   7.193  1.00  0.00           H  
ATOM   2938  HG3 LYS A 433     122.485  31.629   7.371  1.00  0.00           H  
ATOM   2939  HG2 LYS A 433     122.602  31.019   5.746  1.00  0.00           H  
ATOM   2940  HD3 LYS A 433     125.002  30.881   5.840  1.00  0.00           H  
ATOM   2941  HD2 LYS A 433     125.056  31.087   7.565  1.00  0.00           H  
ATOM   2942  HE3 LYS A 433     124.198  33.457   7.276  1.00  0.00           H  
ATOM   2943  HE2 LYS A 433     124.153  33.206   5.538  1.00  0.00           H  
ATOM   2944  HZ1 LYS A 433     126.519  32.779   5.609  1.00  0.00           H  
ATOM   2945  HZ2 LYS A 433     126.148  34.295   6.167  1.00  0.00           H  
ATOM   2946  HZ3 LYS A 433     126.558  33.092   7.220  1.00  0.00           H  
ATOM   2947  N   GLN A 434     124.671  26.788   8.164  1.00 31.60           N  
ATOM   2948  CA  GLN A 434     124.738  25.667   9.097  1.00 29.08           C  
ATOM   2949  C   GLN A 434     123.891  25.954  10.347  1.00 32.37           C  
ATOM   2950  O   GLN A 434     123.901  27.080  10.842  1.00 33.81           O  
ATOM   2951  CB  GLN A 434     126.213  25.403   9.462  1.00 28.83           C  
ATOM   2952  CG  GLN A 434     126.435  24.201  10.403  1.00 29.61           C  
ATOM   2953  CD  GLN A 434     127.919  23.928  10.637  1.00 29.35           C  
ATOM   2954  OE1 GLN A 434     128.604  24.718  11.282  1.00 31.37           O  
ATOM   2955  NE2 GLN A 434     128.419  22.800  10.131  1.00 28.95           N  
ATOM   2956  H   GLN A 434     125.487  27.387   8.135  1.00  0.00           H  
ATOM   2957  HA  GLN A 434     124.348  24.789   8.583  1.00  0.00           H  
ATOM   2958  HB3 GLN A 434     126.643  26.299   9.910  1.00  0.00           H  
ATOM   2959  HB2 GLN A 434     126.765  25.234   8.539  1.00  0.00           H  
ATOM   2960  HG3 GLN A 434     125.951  23.312   9.999  1.00  0.00           H  
ATOM   2961  HG2 GLN A 434     125.980  24.383  11.377  1.00  0.00           H  
ATOM   2962 HE22 GLN A 434     129.394  22.574  10.259  1.00  0.00           H  
ATOM   2963 HE21 GLN A 434     127.831  22.187   9.580  1.00  0.00           H  
ATOM   2964  N   TYR A 435     123.200  24.919  10.840  1.00 29.37           N  
ATOM   2965  CA  TYR A 435     122.373  24.982  12.039  1.00 27.04           C  
ATOM   2966  C   TYR A 435     123.165  24.597  13.293  1.00 30.70           C  
ATOM   2967  O   TYR A 435     123.994  23.687  13.259  1.00 25.33           O  
ATOM   2968  CB  TYR A 435     121.159  24.053  11.869  1.00 29.90           C  
ATOM   2969  CG  TYR A 435     120.084  24.590  10.943  1.00 28.24           C  
ATOM   2970  CD1 TYR A 435     120.251  24.522   9.546  1.00 31.53           C  
ATOM   2971  CD2 TYR A 435     118.913  25.162  11.481  1.00 34.16           C  
ATOM   2972  CE1 TYR A 435     119.261  25.038   8.691  1.00 35.32           C  
ATOM   2973  CE2 TYR A 435     117.917  25.671  10.626  1.00 35.83           C  
ATOM   2974  CZ  TYR A 435     118.094  25.614   9.230  1.00 39.26           C  
ATOM   2975  OH  TYR A 435     117.129  26.108   8.402  1.00 39.97           O  
ATOM   2976  H   TYR A 435     123.242  24.023  10.370  1.00  0.00           H  
ATOM   2977  HA  TYR A 435     122.001  26.000  12.157  1.00  0.00           H  
ATOM   2978  HB3 TYR A 435     120.690  23.876  12.839  1.00  0.00           H  
ATOM   2979  HB2 TYR A 435     121.485  23.077  11.513  1.00  0.00           H  
ATOM   2980  HD1 TYR A 435     121.141  24.083   9.121  1.00  0.00           H  
ATOM   2981  HD2 TYR A 435     118.774  25.214  12.550  1.00  0.00           H  
ATOM   2982  HE1 TYR A 435     119.409  24.982   7.624  1.00  0.00           H  
ATOM   2983  HE2 TYR A 435     117.023  26.109  11.044  1.00  0.00           H  
ATOM   2984  HH  TYR A 435     117.372  26.063   7.467  1.00  0.00           H  
ATOM   2985  N   ASP A 436     122.815  25.275  14.391  1.00 29.16           N  
ATOM   2986  CA  ASP A 436     123.191  24.944  15.758  1.00 28.52           C  
ATOM   2987  C   ASP A 436     121.911  24.495  16.491  1.00 27.13           C  
ATOM   2988  O   ASP A 436     120.806  24.862  16.089  1.00 29.02           O  
ATOM   2989  CB  ASP A 436     123.845  26.167  16.447  1.00 32.85           C  
ATOM   2990  CG  ASP A 436     124.578  25.849  17.753  1.00 39.20           C  
ATOM   2991  OD1 ASP A 436     124.960  24.674  17.938  1.00 30.93           O  
ATOM   2992  OD2 ASP A 436     124.792  26.798  18.536  1.00 37.68           O1-
ATOM   2993  H   ASP A 436     122.114  26.002  14.308  1.00  0.00           H  
ATOM   2994  HA  ASP A 436     123.886  24.104  15.747  1.00  0.00           H  
ATOM   2995  HB3 ASP A 436     123.078  26.917  16.649  1.00  0.00           H  
ATOM   2996  HB2 ASP A 436     124.574  26.613  15.773  1.00  0.00           H  
ATOM   2997  N   TYR A 437     122.090  23.695  17.549  1.00 27.84           N  
ATOM   2998  CA  TYR A 437     121.017  23.069  18.317  1.00 29.17           C  
ATOM   2999  C   TYR A 437     121.365  23.150  19.806  1.00 28.26           C  
ATOM   3000  O   TYR A 437     122.365  22.577  20.235  1.00 29.18           O  
ATOM   3001  CB  TYR A 437     120.742  21.636  17.803  1.00 29.72           C  
ATOM   3002  CG  TYR A 437     121.955  20.751  17.563  1.00 24.84           C  
ATOM   3003  CD1 TYR A 437     122.698  20.892  16.374  1.00 30.13           C  
ATOM   3004  CD2 TYR A 437     122.336  19.779  18.510  1.00 27.63           C  
ATOM   3005  CE1 TYR A 437     123.816  20.078  16.134  1.00 26.68           C  
ATOM   3006  CE2 TYR A 437     123.452  18.954  18.264  1.00 27.27           C  
ATOM   3007  CZ  TYR A 437     124.198  19.112  17.082  1.00 26.88           C  
ATOM   3008  OH  TYR A 437     125.294  18.335  16.857  1.00 28.35           O  
ATOM   3009  H   TYR A 437     123.032  23.468  17.838  1.00  0.00           H  
ATOM   3010  HA  TYR A 437     120.096  23.631  18.167  1.00  0.00           H  
ATOM   3011  HB3 TYR A 437     120.218  21.711  16.848  1.00  0.00           H  
ATOM   3012  HB2 TYR A 437     120.045  21.125  18.467  1.00  0.00           H  
ATOM   3013  HD1 TYR A 437     122.420  21.638  15.644  1.00  0.00           H  
ATOM   3014  HD2 TYR A 437     121.769  19.668  19.421  1.00  0.00           H  
ATOM   3015  HE1 TYR A 437     124.369  20.208  15.218  1.00  0.00           H  
ATOM   3016  HE2 TYR A 437     123.736  18.194  18.976  1.00  0.00           H  
ATOM   3017  HH  TYR A 437     125.769  18.598  16.061  1.00  0.00           H  
ATOM   3018  N   ASN A 438     120.545  23.908  20.549  1.00 27.77           N  
ATOM   3019  CA  ASN A 438     120.723  24.212  21.972  1.00 27.23           C  
ATOM   3020  C   ASN A 438     119.409  23.953  22.713  1.00 29.99           C  
ATOM   3021  O   ASN A 438     118.341  24.140  22.132  1.00 29.59           O  
ATOM   3022  CB  ASN A 438     121.117  25.700  22.135  1.00 28.79           C  
ATOM   3023  CG  ASN A 438     122.488  26.029  21.542  1.00 28.03           C  
ATOM   3024  OD1 ASN A 438     123.512  25.638  22.097  1.00 29.58           O  
ATOM   3025  ND2 ASN A 438     122.509  26.736  20.410  1.00 30.18           N  
ATOM   3026  H   ASN A 438     119.745  24.344  20.111  1.00  0.00           H  
ATOM   3027  HA  ASN A 438     121.499  23.575  22.402  1.00  0.00           H  
ATOM   3028  HB3 ASN A 438     121.159  25.957  23.195  1.00  0.00           H  
ATOM   3029  HB2 ASN A 438     120.356  26.348  21.696  1.00  0.00           H  
ATOM   3030 HD22 ASN A 438     123.390  26.946  19.952  1.00  0.00           H  
ATOM   3031 HD21 ASN A 438     121.649  27.043  19.979  1.00  0.00           H  
ATOM   3032  N   PHE A 439     119.515  23.573  23.996  1.00 32.13           N  
ATOM   3033  CA  PHE A 439     118.367  23.398  24.882  1.00 34.75           C  
ATOM   3034  C   PHE A 439     118.114  24.625  25.770  1.00 41.29           C  
ATOM   3035  O   PHE A 439     119.057  25.170  26.342  1.00 38.44           O  
ATOM   3036  CB  PHE A 439     118.521  22.119  25.730  1.00 33.78           C  
ATOM   3037  CG  PHE A 439     118.062  20.857  25.025  1.00 32.68           C  
ATOM   3038  CD1 PHE A 439     116.686  20.550  24.954  1.00 34.33           C  
ATOM   3039  CD2 PHE A 439     118.977  20.071  24.297  1.00 32.28           C  
ATOM   3040  CE1 PHE A 439     116.254  19.443  24.237  1.00 34.78           C  
ATOM   3041  CE2 PHE A 439     118.524  18.968  23.589  1.00 29.72           C  
ATOM   3042  CZ  PHE A 439     117.172  18.649  23.562  1.00 32.82           C  
ATOM   3043  H   PHE A 439     120.426  23.459  24.417  1.00  0.00           H  
ATOM   3044  HA  PHE A 439     117.481  23.257  24.271  1.00  0.00           H  
ATOM   3045  HB3 PHE A 439     117.935  22.203  26.646  1.00  0.00           H  
ATOM   3046  HB2 PHE A 439     119.556  21.998  26.055  1.00  0.00           H  
ATOM   3047  HD1 PHE A 439     115.965  21.173  25.461  1.00  0.00           H  
ATOM   3048  HD2 PHE A 439     120.029  20.316  24.294  1.00  0.00           H  
ATOM   3049  HE1 PHE A 439     115.203  19.199  24.200  1.00  0.00           H  
ATOM   3050  HE2 PHE A 439     119.231  18.359  23.054  1.00  0.00           H  
ATOM   3051  HZ  PHE A 439     116.832  17.788  23.005  1.00  0.00           H  
ATOM   3052  N   GLU A 440     116.825  24.972  25.913  1.00 43.09           N  
ATOM   3053  CA  GLU A 440     116.295  25.909  26.902  1.00 45.07           C  
ATOM   3054  C   GLU A 440     115.275  25.129  27.741  1.00 37.13           C  
ATOM   3055  O   GLU A 440     114.075  25.179  27.464  1.00 36.43           O  
ATOM   3056  CB  GLU A 440     115.650  27.127  26.207  1.00 48.55           C  
ATOM   3057  CG  GLU A 440     116.640  28.007  25.420  1.00 53.07           C  
ATOM   3058  CD  GLU A 440     115.991  29.245  24.787  1.00 58.22           C  
ATOM   3059  OE1 GLU A 440     114.754  29.401  24.913  1.00 49.20           O  
ATOM   3060  OE2 GLU A 440     116.757  30.018  24.173  1.00 53.57           O1-
ATOM   3061  H   GLU A 440     116.127  24.470  25.378  1.00  0.00           H  
ATOM   3062  HA  GLU A 440     117.083  26.263  27.570  1.00  0.00           H  
ATOM   3063  HB3 GLU A 440     115.158  27.740  26.964  1.00  0.00           H  
ATOM   3064  HB2 GLU A 440     114.861  26.788  25.536  1.00  0.00           H  
ATOM   3065  HG3 GLU A 440     117.108  27.427  24.623  1.00  0.00           H  
ATOM   3066  HG2 GLU A 440     117.444  28.341  26.078  1.00  0.00           H  
ATOM   3067  N   GLY A 441     115.785  24.356  28.714  1.00 38.20           N  
ATOM   3068  CA  GLY A 441     114.999  23.363  29.441  1.00 45.81           C  
ATOM   3069  C   GLY A 441     114.855  22.135  28.535  1.00 40.52           C  
ATOM   3070  O   GLY A 441     115.860  21.559  28.119  1.00 45.42           O  
ATOM   3071  H   GLY A 441     116.782  24.357  28.875  1.00  0.00           H  
ATOM   3072  HA3 GLY A 441     114.027  23.763  29.737  1.00  0.00           H  
ATOM   3073  HA2 GLY A 441     115.527  23.081  30.352  1.00  0.00           H  
ATOM   3074  N   THR A 442     113.606  21.745  28.242  1.00 40.82           N  
ATOM   3075  CA  THR A 442     113.267  20.643  27.335  1.00 44.51           C  
ATOM   3076  C   THR A 442     112.989  21.115  25.886  1.00 39.06           C  
ATOM   3077  O   THR A 442     112.864  20.262  25.008  1.00 41.50           O  
ATOM   3078  CB  THR A 442     112.025  19.872  27.857  1.00 50.66           C  
ATOM   3079  OG1 THR A 442     110.827  20.620  27.746  1.00 44.09           O  
ATOM   3080  CG2 THR A 442     112.181  19.375  29.302  1.00 48.04           C  
ATOM   3081  H   THR A 442     112.819  22.246  28.630  1.00  0.00           H  
ATOM   3082  HA  THR A 442     114.098  19.937  27.286  1.00  0.00           H  
ATOM   3083  HB  THR A 442     111.895  18.987  27.232  1.00  0.00           H  
ATOM   3084  HG1 THR A 442     110.121  20.130  28.175  1.00  0.00           H  
ATOM   3085 HG21 THR A 442     111.326  18.772  29.606  1.00  0.00           H  
ATOM   3086 HG22 THR A 442     113.073  18.756  29.403  1.00  0.00           H  
ATOM   3087 HG23 THR A 442     112.267  20.198  30.012  1.00  0.00           H  
ATOM   3088  N   LYS A 443     112.929  22.439  25.642  1.00 36.79           N  
ATOM   3089  CA  LYS A 443     112.790  23.034  24.309  1.00 38.29           C  
ATOM   3090  C   LYS A 443     114.113  22.923  23.537  1.00 31.53           C  
ATOM   3091  O   LYS A 443     115.107  23.457  24.023  1.00 35.21           O  
ATOM   3092  CB  LYS A 443     112.450  24.534  24.444  1.00 40.53           C  
ATOM   3093  CG  LYS A 443     111.120  24.879  25.134  1.00 47.33           C  
ATOM   3094  CD  LYS A 443     111.075  26.343  25.615  1.00 55.76           C  
ATOM   3095  CE  LYS A 443     111.341  27.389  24.516  1.00 55.71           C  
ATOM   3096  NZ  LYS A 443     111.404  28.752  25.070  1.00 57.72           N1+
ATOM   3097  H   LYS A 443     113.055  23.088  26.406  1.00  0.00           H  
ATOM   3098  HA  LYS A 443     111.993  22.527  23.762  1.00  0.00           H  
ATOM   3099  HB3 LYS A 443     112.438  24.980  23.449  1.00  0.00           H  
ATOM   3100  HB2 LYS A 443     113.257  25.031  24.982  1.00  0.00           H  
ATOM   3101  HG3 LYS A 443     110.957  24.226  25.992  1.00  0.00           H  
ATOM   3102  HG2 LYS A 443     110.294  24.688  24.448  1.00  0.00           H  
ATOM   3103  HD3 LYS A 443     111.799  26.472  26.421  1.00  0.00           H  
ATOM   3104  HD2 LYS A 443     110.098  26.534  26.062  1.00  0.00           H  
ATOM   3105  HE3 LYS A 443     110.566  27.344  23.751  1.00  0.00           H  
ATOM   3106  HE2 LYS A 443     112.296  27.207  24.022  1.00  0.00           H  
ATOM   3107  HZ1 LYS A 443     112.167  28.810  25.731  1.00  0.00           H  
ATOM   3108  HZ2 LYS A 443     111.573  29.411  24.323  1.00  0.00           H  
ATOM   3109  HZ3 LYS A 443     110.534  28.977  25.532  1.00  0.00           H  
ATOM   3110  N   LEU A 444     114.101  22.297  22.348  1.00 30.63           N  
ATOM   3111  CA  LEU A 444     115.249  22.286  21.435  1.00 34.10           C  
ATOM   3112  C   LEU A 444     115.092  23.414  20.403  1.00 33.81           C  
ATOM   3113  O   LEU A 444     114.072  23.473  19.716  1.00 33.87           O  
ATOM   3114  CB  LEU A 444     115.379  20.896  20.774  1.00 30.39           C  
ATOM   3115  CG  LEU A 444     116.588  20.724  19.821  1.00 30.51           C  
ATOM   3116  CD1 LEU A 444     117.943  20.939  20.527  1.00 30.77           C  
ATOM   3117  CD2 LEU A 444     116.523  19.375  19.078  1.00 29.70           C  
ATOM   3118  H   LEU A 444     113.249  21.883  22.001  1.00  0.00           H  
ATOM   3119  HA  LEU A 444     116.161  22.464  22.007  1.00  0.00           H  
ATOM   3120  HB3 LEU A 444     114.458  20.675  20.233  1.00  0.00           H  
ATOM   3121  HB2 LEU A 444     115.458  20.144  21.557  1.00  0.00           H  
ATOM   3122  HG  LEU A 444     116.507  21.488  19.049  1.00  0.00           H  
ATOM   3123 HD11 LEU A 444     118.660  20.147  20.312  1.00  0.00           H  
ATOM   3124 HD12 LEU A 444     118.396  21.877  20.205  1.00  0.00           H  
ATOM   3125 HD13 LEU A 444     117.842  20.987  21.610  1.00  0.00           H  
ATOM   3126 HD21 LEU A 444     116.775  19.507  18.027  1.00  0.00           H  
ATOM   3127 HD22 LEU A 444     117.210  18.639  19.491  1.00  0.00           H  
ATOM   3128 HD23 LEU A 444     115.527  18.933  19.115  1.00  0.00           H  
ATOM   3129  N   LEU A 445     116.115  24.276  20.322  1.00 32.74           N  
ATOM   3130  CA  LEU A 445     116.172  25.449  19.455  1.00 32.88           C  
ATOM   3131  C   LEU A 445     117.148  25.162  18.304  1.00 32.03           C  
ATOM   3132  O   LEU A 445     118.347  25.400  18.449  1.00 30.59           O  
ATOM   3133  CB  LEU A 445     116.620  26.685  20.284  1.00 35.26           C  
ATOM   3134  CG  LEU A 445     115.540  27.318  21.193  1.00 43.91           C  
ATOM   3135  CD1 LEU A 445     114.337  27.872  20.405  1.00 54.40           C  
ATOM   3136  CD2 LEU A 445     115.113  26.416  22.363  1.00 41.55           C  
ATOM   3137  H   LEU A 445     116.914  24.150  20.933  1.00  0.00           H  
ATOM   3138  HA  LEU A 445     115.194  25.653  19.018  1.00  0.00           H  
ATOM   3139  HB3 LEU A 445     116.954  27.467  19.601  1.00  0.00           H  
ATOM   3140  HB2 LEU A 445     117.500  26.437  20.881  1.00  0.00           H  
ATOM   3141  HG  LEU A 445     116.029  28.180  21.650  1.00  0.00           H  
ATOM   3142 HD11 LEU A 445     114.114  28.894  20.712  1.00  0.00           H  
ATOM   3143 HD12 LEU A 445     114.526  27.896  19.331  1.00  0.00           H  
ATOM   3144 HD13 LEU A 445     113.434  27.281  20.563  1.00  0.00           H  
ATOM   3145 HD21 LEU A 445     114.793  27.015  23.213  1.00  0.00           H  
ATOM   3146 HD22 LEU A 445     114.280  25.769  22.092  1.00  0.00           H  
ATOM   3147 HD23 LEU A 445     115.931  25.780  22.702  1.00  0.00           H  
ATOM   3148  N   GLU A 446     116.603  24.662  17.182  1.00 29.90           N  
ATOM   3149  CA  GLU A 446     117.320  24.445  15.924  1.00 30.13           C  
ATOM   3150  C   GLU A 446     117.335  25.758  15.121  1.00 32.69           C  
ATOM   3151  O   GLU A 446     116.344  26.077  14.462  1.00 31.06           O  
ATOM   3152  CB  GLU A 446     116.649  23.298  15.135  1.00 31.03           C  
ATOM   3153  CG  GLU A 446     116.691  21.944  15.870  1.00 30.16           C  
ATOM   3154  CD  GLU A 446     115.985  20.826  15.102  1.00 25.65           C  
ATOM   3155  OE1 GLU A 446     116.242  20.696  13.885  1.00 25.60           O  
ATOM   3156  OE2 GLU A 446     115.206  20.097  15.752  1.00 28.56           O1-
ATOM   3157  H   GLU A 446     115.610  24.477  17.157  1.00  0.00           H  
ATOM   3158  HA  GLU A 446     118.345  24.143  16.136  1.00  0.00           H  
ATOM   3159  HB3 GLU A 446     117.142  23.201  14.166  1.00  0.00           H  
ATOM   3160  HB2 GLU A 446     115.610  23.553  14.920  1.00  0.00           H  
ATOM   3161  HG3 GLU A 446     116.217  22.037  16.846  1.00  0.00           H  
ATOM   3162  HG2 GLU A 446     117.723  21.642  16.050  1.00  0.00           H  
ATOM   3163  N   THR A 447     118.439  26.513  15.233  1.00 29.27           N  
ATOM   3164  CA  THR A 447     118.592  27.863  14.683  1.00 33.39           C  
ATOM   3165  C   THR A 447     119.816  27.937  13.752  1.00 30.95           C  
ATOM   3166  O   THR A 447     120.837  27.312  14.034  1.00 34.22           O  
ATOM   3167  CB  THR A 447     118.813  28.894  15.828  1.00 32.74           C  
ATOM   3168  OG1 THR A 447     120.008  28.662  16.558  1.00 34.52           O  
ATOM   3169  CG2 THR A 447     117.644  28.955  16.823  1.00 37.02           C  
ATOM   3170  H   THR A 447     119.218  26.176  15.786  1.00  0.00           H  
ATOM   3171  HA  THR A 447     117.707  28.152  14.113  1.00  0.00           H  
ATOM   3172  HB  THR A 447     118.911  29.886  15.382  1.00  0.00           H  
ATOM   3173  HG1 THR A 447     120.751  28.705  15.951  1.00  0.00           H  
ATOM   3174 HG21 THR A 447     117.807  29.729  17.573  1.00  0.00           H  
ATOM   3175 HG22 THR A 447     116.707  29.181  16.313  1.00  0.00           H  
ATOM   3176 HG23 THR A 447     117.515  28.010  17.349  1.00  0.00           H  
ATOM   3177  N   GLN A 448     119.701  28.743  12.682  1.00 31.97           N  
ATOM   3178  CA  GLN A 448     120.792  29.058  11.756  1.00 33.34           C  
ATOM   3179  C   GLN A 448     121.890  29.919  12.407  1.00 35.22           C  
ATOM   3180  O   GLN A 448     121.583  30.812  13.198  1.00 36.20           O  
ATOM   3181  CB  GLN A 448     120.231  29.785  10.515  1.00 39.69           C  
ATOM   3182  CG  GLN A 448     119.391  28.886   9.587  1.00 44.48           C  
ATOM   3183  CD  GLN A 448     118.881  29.632   8.349  1.00 49.18           C  
ATOM   3184  OE1 GLN A 448     118.617  30.832   8.397  1.00 56.89           O  
ATOM   3185  NE2 GLN A 448     118.711  28.921   7.233  1.00 51.21           N  
ATOM   3186  H   GLN A 448     118.833  29.231  12.517  1.00  0.00           H  
ATOM   3187  HA  GLN A 448     121.240  28.117  11.429  1.00  0.00           H  
ATOM   3188  HB3 GLN A 448     121.058  30.194   9.932  1.00  0.00           H  
ATOM   3189  HB2 GLN A 448     119.640  30.643  10.839  1.00  0.00           H  
ATOM   3190  HG3 GLN A 448     118.528  28.493  10.124  1.00  0.00           H  
ATOM   3191  HG2 GLN A 448     119.987  28.028   9.271  1.00  0.00           H  
ATOM   3192 HE22 GLN A 448     118.363  29.369   6.399  1.00  0.00           H  
ATOM   3193 HE21 GLN A 448     118.903  27.927   7.205  1.00  0.00           H  
ATOM   3194  N   THR A 449     123.139  29.649  12.008  1.00 33.45           N  
ATOM   3195  CA  THR A 449     124.336  30.437  12.315  1.00 34.95           C  
ATOM   3196  C   THR A 449     124.787  31.196  11.045  1.00 35.60           C  
ATOM   3197  O   THR A 449     124.247  30.949   9.968  1.00 35.25           O  
ATOM   3198  CB  THR A 449     125.498  29.503  12.773  1.00 37.03           C  
ATOM   3199  OG1 THR A 449     126.088  28.768  11.716  1.00 36.76           O  
ATOM   3200  CG2 THR A 449     125.108  28.524  13.891  1.00 39.25           C  
ATOM   3201  H   THR A 449     123.288  28.885  11.362  1.00  0.00           H  
ATOM   3202  HA  THR A 449     124.129  31.167  13.100  1.00  0.00           H  
ATOM   3203  HB  THR A 449     126.290  30.136  13.174  1.00  0.00           H  
ATOM   3204  HG1 THR A 449     125.447  28.119  11.405  1.00  0.00           H  
ATOM   3205 HG21 THR A 449     125.977  27.959  14.233  1.00  0.00           H  
ATOM   3206 HG22 THR A 449     124.699  29.053  14.752  1.00  0.00           H  
ATOM   3207 HG23 THR A 449     124.362  27.803  13.558  1.00  0.00           H  
ATOM   3208  N   ASP A 450     125.794  32.080  11.174  1.00 37.04           N  
ATOM   3209  CA  ASP A 450     126.484  32.711  10.035  1.00 42.37           C  
ATOM   3210  C   ASP A 450     127.535  31.828   9.333  1.00 40.59           C  
ATOM   3211  O   ASP A 450     128.074  32.275   8.320  1.00 37.87           O  
ATOM   3212  CB  ASP A 450     127.059  34.118  10.350  1.00 48.98           C  
ATOM   3213  CG  ASP A 450     126.028  35.251  10.325  1.00 59.55           C  
ATOM   3214  OD1 ASP A 450     124.816  34.968  10.445  1.00 69.37           O  
ATOM   3215  OD2 ASP A 450     126.489  36.404  10.189  1.00 73.80           O1-
ATOM   3216  H   ASP A 450     126.177  32.274  12.088  1.00  0.00           H  
ATOM   3217  HA  ASP A 450     125.730  32.861   9.261  1.00  0.00           H  
ATOM   3218  HB3 ASP A 450     127.843  34.386   9.640  1.00  0.00           H  
ATOM   3219  HB2 ASP A 450     127.518  34.104  11.339  1.00  0.00           H  
ATOM   3220  N   THR A 451     127.799  30.602   9.821  1.00 38.92           N  
ATOM   3221  CA  THR A 451     128.729  29.672   9.174  1.00 33.05           C  
ATOM   3222  C   THR A 451     128.127  29.109   7.871  1.00 34.78           C  
ATOM   3223  O   THR A 451     127.148  28.365   7.925  1.00 32.67           O  
ATOM   3224  CB  THR A 451     129.114  28.483  10.097  1.00 34.19           C  
ATOM   3225  OG1 THR A 451     129.723  28.988  11.269  1.00 35.45           O  
ATOM   3226  CG2 THR A 451     130.079  27.456   9.472  1.00 32.56           C  
ATOM   3227  H   THR A 451     127.292  30.253  10.623  1.00  0.00           H  
ATOM   3228  HA  THR A 451     129.645  30.216   8.934  1.00  0.00           H  
ATOM   3229  HB  THR A 451     128.216  27.952  10.412  1.00  0.00           H  
ATOM   3230  HG1 THR A 451     129.066  29.484  11.763  1.00  0.00           H  
ATOM   3231 HG21 THR A 451     130.392  26.716  10.210  1.00  0.00           H  
ATOM   3232 HG22 THR A 451     129.616  26.907   8.652  1.00  0.00           H  
ATOM   3233 HG23 THR A 451     130.977  27.940   9.086  1.00  0.00           H  
ATOM   3234  N   ASP A 452     128.739  29.478   6.733  1.00 34.06           N  
ATOM   3235  CA  ASP A 452     128.434  28.924   5.412  1.00 35.74           C  
ATOM   3236  C   ASP A 452     129.002  27.505   5.278  1.00 34.88           C  
ATOM   3237  O   ASP A 452     130.159  27.268   5.626  1.00 36.53           O  
ATOM   3238  CB  ASP A 452     128.950  29.794   4.239  1.00 37.79           C  
ATOM   3239  CG  ASP A 452     128.470  31.247   4.249  1.00 43.71           C  
ATOM   3240  OD1 ASP A 452     127.310  31.473   4.656  1.00 37.51           O  
ATOM   3241  OD2 ASP A 452     129.231  32.098   3.742  1.00 44.31           O1-
ATOM   3242  H   ASP A 452     129.520  30.116   6.772  1.00  0.00           H  
ATOM   3243  HA  ASP A 452     127.347  28.867   5.325  1.00  0.00           H  
ATOM   3244  HB3 ASP A 452     128.667  29.350   3.285  1.00  0.00           H  
ATOM   3245  HB2 ASP A 452     130.041  29.806   4.273  1.00  0.00           H  
ATOM   3246  N   VAL A 453     128.170  26.610   4.736  1.00 29.88           N  
ATOM   3247  CA  VAL A 453     128.515  25.244   4.357  1.00 31.08           C  
ATOM   3248  C   VAL A 453     127.912  24.955   2.977  1.00 29.91           C  
ATOM   3249  O   VAL A 453     126.896  25.552   2.615  1.00 30.92           O  
ATOM   3250  CB  VAL A 453     127.963  24.202   5.372  1.00 29.60           C  
ATOM   3251  CG1 VAL A 453     128.741  24.260   6.696  1.00 30.65           C  
ATOM   3252  CG2 VAL A 453     126.438  24.281   5.609  1.00 32.86           C  
ATOM   3253  H   VAL A 453     127.229  26.895   4.494  1.00  0.00           H  
ATOM   3254  HA  VAL A 453     129.599  25.140   4.277  1.00  0.00           H  
ATOM   3255  HB  VAL A 453     128.155  23.209   4.962  1.00  0.00           H  
ATOM   3256 HG11 VAL A 453     128.391  23.504   7.394  1.00  0.00           H  
ATOM   3257 HG12 VAL A 453     129.804  24.086   6.533  1.00  0.00           H  
ATOM   3258 HG13 VAL A 453     128.637  25.230   7.180  1.00  0.00           H  
ATOM   3259 HG21 VAL A 453     126.105  23.521   6.312  1.00  0.00           H  
ATOM   3260 HG22 VAL A 453     126.149  25.245   6.026  1.00  0.00           H  
ATOM   3261 HG23 VAL A 453     125.869  24.126   4.693  1.00  0.00           H  
ATOM   3262  N   ASN A 454     128.557  24.046   2.227  1.00 28.61           N  
ATOM   3263  CA  ASN A 454     128.133  23.617   0.892  1.00 30.33           C  
ATOM   3264  C   ASN A 454     126.745  22.965   0.946  1.00 31.16           C  
ATOM   3265  O   ASN A 454     126.593  21.928   1.590  1.00 30.45           O  
ATOM   3266  CB  ASN A 454     129.158  22.625   0.298  1.00 33.82           C  
ATOM   3267  CG  ASN A 454     130.520  23.243  -0.029  1.00 34.67           C  
ATOM   3268  OD1 ASN A 454     131.252  23.655   0.867  1.00 36.30           O  
ATOM   3269  ND2 ASN A 454     130.880  23.280  -1.314  1.00 35.89           N  
ATOM   3270  H   ASN A 454     129.395  23.609   2.584  1.00  0.00           H  
ATOM   3271  HA  ASN A 454     128.112  24.516   0.272  1.00  0.00           H  
ATOM   3272  HB3 ASN A 454     128.748  22.216  -0.623  1.00  0.00           H  
ATOM   3273  HB2 ASN A 454     129.310  21.777   0.969  1.00  0.00           H  
ATOM   3274 HD22 ASN A 454     131.778  23.660  -1.574  1.00  0.00           H  
ATOM   3275 HD21 ASN A 454     130.269  22.920  -2.033  1.00  0.00           H  
ATOM   3276  N   MET A 455     125.776  23.592   0.260  1.00 28.53           N  
ATOM   3277  CA  MET A 455     124.404  23.117   0.082  1.00 29.98           C  
ATOM   3278  C   MET A 455     124.398  21.746  -0.611  1.00 28.27           C  
ATOM   3279  O   MET A 455     124.985  21.632  -1.680  1.00 31.83           O  
ATOM   3280  CB  MET A 455     123.639  24.183  -0.735  1.00 29.16           C  
ATOM   3281  CG  MET A 455     122.170  23.855  -1.048  1.00 27.82           C  
ATOM   3282  SD  MET A 455     121.391  25.013  -2.209  1.00 29.90           S  
ATOM   3283  CE  MET A 455     121.064  26.418  -1.115  1.00 34.34           C  
ATOM   3284  H   MET A 455     126.014  24.428  -0.257  1.00  0.00           H  
ATOM   3285  HA  MET A 455     123.944  23.025   1.067  1.00  0.00           H  
ATOM   3286  HB3 MET A 455     124.158  24.357  -1.678  1.00  0.00           H  
ATOM   3287  HB2 MET A 455     123.678  25.131  -0.197  1.00  0.00           H  
ATOM   3288  HG3 MET A 455     121.593  23.827  -0.124  1.00  0.00           H  
ATOM   3289  HG2 MET A 455     122.083  22.866  -1.494  1.00  0.00           H  
ATOM   3290  HE1 MET A 455     120.558  27.211  -1.666  1.00  0.00           H  
ATOM   3291  HE2 MET A 455     120.426  26.115  -0.284  1.00  0.00           H  
ATOM   3292  HE3 MET A 455     121.995  26.814  -0.715  1.00  0.00           H  
ATOM   3293  N   ASN A 456     123.755  20.748   0.006  1.00 31.13           N  
ATOM   3294  CA  ASN A 456     123.681  19.374  -0.494  1.00 28.00           C  
ATOM   3295  C   ASN A 456     122.222  19.045  -0.822  1.00 24.51           C  
ATOM   3296  O   ASN A 456     121.329  19.530  -0.131  1.00 25.40           O  
ATOM   3297  CB  ASN A 456     124.220  18.423   0.601  1.00 26.97           C  
ATOM   3298  CG  ASN A 456     124.712  17.066   0.092  1.00 27.76           C  
ATOM   3299  OD1 ASN A 456     123.912  16.219  -0.299  1.00 28.36           O  
ATOM   3300  ND2 ASN A 456     126.026  16.845   0.122  1.00 28.80           N  
ATOM   3301  H   ASN A 456     123.287  20.919   0.884  1.00  0.00           H  
ATOM   3302  HA  ASN A 456     124.217  19.223  -1.430  1.00  0.00           H  
ATOM   3303  HB3 ASN A 456     123.469  18.256   1.370  1.00  0.00           H  
ATOM   3304  HB2 ASN A 456     125.065  18.901   1.100  1.00  0.00           H  
ATOM   3305 HD22 ASN A 456     126.408  15.967  -0.209  1.00  0.00           H  
ATOM   3306 HD21 ASN A 456     126.662  17.571   0.427  1.00  0.00           H  
ATOM   3307  N   VAL A 457     121.999  18.182  -1.828  1.00 22.80           N  
ATOM   3308  CA  VAL A 457     120.664  17.710  -2.218  1.00 26.44           C  
ATOM   3309  C   VAL A 457     119.947  16.832  -1.161  1.00 25.56           C  
ATOM   3310  O   VAL A 457     118.755  16.575  -1.308  1.00 24.03           O  
ATOM   3311  CB  VAL A 457     120.683  16.959  -3.579  1.00 27.10           C  
ATOM   3312  CG1 VAL A 457     121.155  17.867  -4.723  1.00 27.34           C  
ATOM   3313  CG2 VAL A 457     121.496  15.654  -3.569  1.00 25.82           C  
ATOM   3314  H   VAL A 457     122.779  17.797  -2.343  1.00  0.00           H  
ATOM   3315  HA  VAL A 457     120.050  18.600  -2.330  1.00  0.00           H  
ATOM   3316  HB  VAL A 457     119.653  16.695  -3.824  1.00  0.00           H  
ATOM   3317 HG11 VAL A 457     121.049  17.377  -5.690  1.00  0.00           H  
ATOM   3318 HG12 VAL A 457     120.579  18.791  -4.758  1.00  0.00           H  
ATOM   3319 HG13 VAL A 457     122.207  18.126  -4.606  1.00  0.00           H  
ATOM   3320 HG21 VAL A 457     121.517  15.192  -4.557  1.00  0.00           H  
ATOM   3321 HG22 VAL A 457     122.524  15.847  -3.270  1.00  0.00           H  
ATOM   3322 HG23 VAL A 457     121.084  14.920  -2.881  1.00  0.00           H  
ATOM   3323  N   PHE A 458     120.662  16.430  -0.098  1.00 24.43           N  
ATOM   3324  CA  PHE A 458     120.120  15.747   1.076  1.00 24.47           C  
ATOM   3325  C   PHE A 458     119.675  16.698   2.204  1.00 26.82           C  
ATOM   3326  O   PHE A 458     119.075  16.216   3.162  1.00 24.36           O  
ATOM   3327  CB  PHE A 458     121.146  14.698   1.558  1.00 23.62           C  
ATOM   3328  CG  PHE A 458     121.140  13.432   0.719  1.00 23.79           C  
ATOM   3329  CD1 PHE A 458     121.681  13.426  -0.585  1.00 25.43           C  
ATOM   3330  CD2 PHE A 458     120.469  12.282   1.183  1.00 24.96           C  
ATOM   3331  CE1 PHE A 458     121.566  12.294  -1.383  1.00 28.53           C  
ATOM   3332  CE2 PHE A 458     120.377  11.158   0.377  1.00 24.52           C  
ATOM   3333  CZ  PHE A 458     120.914  11.165  -0.903  1.00 24.89           C  
ATOM   3334  H   PHE A 458     121.646  16.657  -0.059  1.00  0.00           H  
ATOM   3335  HA  PHE A 458     119.215  15.205   0.793  1.00  0.00           H  
ATOM   3336  HB3 PHE A 458     120.969  14.422   2.599  1.00  0.00           H  
ATOM   3337  HB2 PHE A 458     122.150  15.124   1.536  1.00  0.00           H  
ATOM   3338  HD1 PHE A 458     122.187  14.299  -0.968  1.00  0.00           H  
ATOM   3339  HD2 PHE A 458     120.037  12.263   2.170  1.00  0.00           H  
ATOM   3340  HE1 PHE A 458     121.983  12.293  -2.380  1.00  0.00           H  
ATOM   3341  HE2 PHE A 458     119.883  10.276   0.753  1.00  0.00           H  
ATOM   3342  HZ  PHE A 458     120.824  10.286  -1.523  1.00  0.00           H  
ATOM   3343  N   TYR A 459     119.956  18.010   2.091  1.00 24.75           N  
ATOM   3344  CA  TYR A 459     119.642  19.012   3.117  1.00 25.99           C  
ATOM   3345  C   TYR A 459     118.227  19.593   2.962  1.00 29.25           C  
ATOM   3346  O   TYR A 459     117.645  19.551   1.878  1.00 29.69           O  
ATOM   3347  CB  TYR A 459     120.678  20.155   3.074  1.00 26.73           C  
ATOM   3348  CG  TYR A 459     122.127  19.821   3.392  1.00 27.96           C  
ATOM   3349  CD1 TYR A 459     122.535  18.551   3.864  1.00 25.33           C  
ATOM   3350  CD2 TYR A 459     123.087  20.845   3.261  1.00 25.18           C  
ATOM   3351  CE1 TYR A 459     123.888  18.308   4.162  1.00 25.66           C  
ATOM   3352  CE2 TYR A 459     124.436  20.605   3.578  1.00 27.73           C  
ATOM   3353  CZ  TYR A 459     124.844  19.327   4.001  1.00 30.10           C  
ATOM   3354  OH  TYR A 459     126.161  19.078   4.251  1.00 28.27           O  
ATOM   3355  H   TYR A 459     120.426  18.354   1.265  1.00  0.00           H  
ATOM   3356  HA  TYR A 459     119.699  18.546   4.103  1.00  0.00           H  
ATOM   3357  HB3 TYR A 459     120.391  20.922   3.797  1.00  0.00           H  
ATOM   3358  HB2 TYR A 459     120.645  20.647   2.102  1.00  0.00           H  
ATOM   3359  HD1 TYR A 459     121.829  17.749   4.015  1.00  0.00           H  
ATOM   3360  HD2 TYR A 459     122.785  21.827   2.929  1.00  0.00           H  
ATOM   3361  HE1 TYR A 459     124.185  17.336   4.519  1.00  0.00           H  
ATOM   3362  HE2 TYR A 459     125.152  21.407   3.497  1.00  0.00           H  
ATOM   3363  HH  TYR A 459     126.728  19.817   4.013  1.00  0.00           H  
ATOM   3364  N   LYS A 460     117.727  20.154   4.076  1.00 26.17           N  
ATOM   3365  CA  LYS A 460     116.412  20.780   4.223  1.00 29.43           C  
ATOM   3366  C   LYS A 460     116.225  22.039   3.356  1.00 32.55           C  
ATOM   3367  O   LYS A 460     115.162  22.199   2.756  1.00 34.55           O  
ATOM   3368  CB  LYS A 460     116.204  21.103   5.721  1.00 33.67           C  
ATOM   3369  CG  LYS A 460     114.832  21.706   6.084  1.00 40.54           C  
ATOM   3370  CD  LYS A 460     114.556  21.801   7.599  1.00 44.73           C  
ATOM   3371  CE  LYS A 460     115.262  22.955   8.335  1.00 47.62           C  
ATOM   3372  NZ  LYS A 460     116.719  22.771   8.429  1.00 45.71           N1+
ATOM   3373  H   LYS A 460     118.289  20.137   4.915  1.00  0.00           H  
ATOM   3374  HA  LYS A 460     115.664  20.044   3.921  1.00  0.00           H  
ATOM   3375  HB3 LYS A 460     117.000  21.772   6.045  1.00  0.00           H  
ATOM   3376  HB2 LYS A 460     116.332  20.191   6.299  1.00  0.00           H  
ATOM   3377  HG3 LYS A 460     114.052  21.093   5.630  1.00  0.00           H  
ATOM   3378  HG2 LYS A 460     114.725  22.698   5.643  1.00  0.00           H  
ATOM   3379  HD3 LYS A 460     114.820  20.855   8.074  1.00  0.00           H  
ATOM   3380  HD2 LYS A 460     113.481  21.904   7.747  1.00  0.00           H  
ATOM   3381  HE3 LYS A 460     114.875  23.026   9.352  1.00  0.00           H  
ATOM   3382  HE2 LYS A 460     115.050  23.908   7.849  1.00  0.00           H  
ATOM   3383  HZ1 LYS A 460     117.111  22.777   7.497  1.00  0.00           H  
ATOM   3384  HZ2 LYS A 460     117.118  23.537   8.955  1.00  0.00           H  
ATOM   3385  HZ3 LYS A 460     116.933  21.899   8.890  1.00  0.00           H  
ATOM   3386  N   ASP A 461     117.249  22.908   3.343  1.00 33.08           N  
ATOM   3387  CA  ASP A 461     117.203  24.260   2.770  1.00 47.14           C  
ATOM   3388  C   ASP A 461     117.684  24.319   1.304  1.00 46.68           C  
ATOM   3389  O   ASP A 461     117.837  25.419   0.773  1.00 54.84           O  
ATOM   3390  CB  ASP A 461     117.973  25.310   3.624  1.00 43.44           C  
ATOM   3391  CG  ASP A 461     117.681  25.364   5.134  1.00 46.43           C  
ATOM   3392  OD1 ASP A 461     116.896  24.541   5.654  1.00 45.21           O  
ATOM   3393  OD2 ASP A 461     118.269  26.266   5.769  1.00 49.56           O1-
ATOM   3394  H   ASP A 461     118.082  22.688   3.868  1.00  0.00           H  
ATOM   3395  HA  ASP A 461     116.161  24.585   2.750  1.00  0.00           H  
ATOM   3396  HB3 ASP A 461     117.753  26.304   3.231  1.00  0.00           H  
ATOM   3397  HB2 ASP A 461     119.043  25.136   3.508  1.00  0.00           H  
ATOM   3398  N   ALA A 462     117.935  23.158   0.674  1.00 37.57           N  
ATOM   3399  CA  ALA A 462     118.500  23.058  -0.669  1.00 32.18           C  
ATOM   3400  C   ALA A 462     117.501  23.370  -1.794  1.00 27.83           C  
ATOM   3401  O   ALA A 462     116.314  23.074  -1.660  1.00 27.92           O  
ATOM   3402  CB  ALA A 462     119.098  21.661  -0.830  1.00 29.23           C  
ATOM   3403  H   ALA A 462     117.765  22.286   1.154  1.00  0.00           H  
ATOM   3404  HA  ALA A 462     119.311  23.781  -0.732  1.00  0.00           H  
ATOM   3405  HB1 ALA A 462     119.593  21.546  -1.793  1.00  0.00           H  
ATOM   3406  HB2 ALA A 462     119.842  21.497  -0.054  1.00  0.00           H  
ATOM   3407  HB3 ALA A 462     118.344  20.878  -0.741  1.00  0.00           H  
ATOM   3408  N   ASP A 463     118.023  23.950  -2.890  1.00 29.73           N  
ATOM   3409  CA  ASP A 463     117.254  24.325  -4.085  1.00 28.85           C  
ATOM   3410  C   ASP A 463     116.846  23.123  -4.957  1.00 28.79           C  
ATOM   3411  O   ASP A 463     115.783  23.180  -5.572  1.00 26.60           O  
ATOM   3412  CB  ASP A 463     117.925  25.419  -4.951  1.00 30.87           C  
ATOM   3413  CG  ASP A 463     118.271  26.736  -4.239  1.00 32.88           C  
ATOM   3414  OD1 ASP A 463     117.987  26.871  -3.030  1.00 30.62           O  
ATOM   3415  OD2 ASP A 463     118.763  27.637  -4.951  1.00 43.59           O1-
ATOM   3416  H   ASP A 463     119.004  24.192  -2.904  1.00  0.00           H  
ATOM   3417  HA  ASP A 463     116.319  24.755  -3.722  1.00  0.00           H  
ATOM   3418  HB3 ASP A 463     117.244  25.671  -5.762  1.00  0.00           H  
ATOM   3419  HB2 ASP A 463     118.840  25.015  -5.388  1.00  0.00           H  
ATOM   3420  N   PHE A 464     117.658  22.053  -4.951  1.00 25.52           N  
ATOM   3421  CA  PHE A 464     117.282  20.721  -5.428  1.00 26.54           C  
ATOM   3422  C   PHE A 464     117.310  19.774  -4.230  1.00 22.45           C  
ATOM   3423  O   PHE A 464     118.269  19.823  -3.461  1.00 25.62           O  
ATOM   3424  CB  PHE A 464     118.246  20.216  -6.517  1.00 26.87           C  
ATOM   3425  CG  PHE A 464     118.123  20.930  -7.847  1.00 26.38           C  
ATOM   3426  CD1 PHE A 464     118.864  22.103  -8.091  1.00 26.27           C  
ATOM   3427  CD2 PHE A 464     117.141  20.532  -8.778  1.00 27.07           C  
ATOM   3428  CE1 PHE A 464     118.683  22.798  -9.276  1.00 28.54           C  
ATOM   3429  CE2 PHE A 464     116.983  21.241  -9.960  1.00 27.35           C  
ATOM   3430  CZ  PHE A 464     117.763  22.359 -10.219  1.00 23.89           C  
ATOM   3431  H   PHE A 464     118.513  22.093  -4.416  1.00  0.00           H  
ATOM   3432  HA  PHE A 464     116.276  20.732  -5.845  1.00  0.00           H  
ATOM   3433  HB3 PHE A 464     118.068  19.155  -6.699  1.00  0.00           H  
ATOM   3434  HB2 PHE A 464     119.276  20.281  -6.173  1.00  0.00           H  
ATOM   3435  HD1 PHE A 464     119.567  22.471  -7.357  1.00  0.00           H  
ATOM   3436  HD2 PHE A 464     116.510  19.678  -8.581  1.00  0.00           H  
ATOM   3437  HE1 PHE A 464     119.236  23.704  -9.448  1.00  0.00           H  
ATOM   3438  HE2 PHE A 464     116.236  20.936 -10.673  1.00  0.00           H  
ATOM   3439  HZ  PHE A 464     117.625  22.913 -11.136  1.00  0.00           H  
ATOM   3440  N   LYS A 465     116.269  18.940  -4.093  1.00 24.38           N  
ATOM   3441  CA  LYS A 465     116.120  17.999  -2.985  1.00 24.69           C  
ATOM   3442  C   LYS A 465     115.748  16.612  -3.509  1.00 24.75           C  
ATOM   3443  O   LYS A 465     114.833  16.497  -4.323  1.00 24.40           O  
ATOM   3444  CB  LYS A 465     115.064  18.516  -1.987  1.00 26.39           C  
ATOM   3445  CG  LYS A 465     115.555  19.732  -1.182  1.00 29.22           C  
ATOM   3446  CD  LYS A 465     114.517  20.328  -0.221  1.00 32.30           C  
ATOM   3447  CE  LYS A 465     114.126  19.397   0.936  1.00 35.85           C  
ATOM   3448  NZ  LYS A 465     113.233  20.084   1.883  1.00 42.09           N1+
ATOM   3449  H   LYS A 465     115.504  18.978  -4.754  1.00  0.00           H  
ATOM   3450  HA  LYS A 465     117.065  17.911  -2.454  1.00  0.00           H  
ATOM   3451  HB3 LYS A 465     114.819  17.718  -1.285  1.00  0.00           H  
ATOM   3452  HB2 LYS A 465     114.138  18.756  -2.513  1.00  0.00           H  
ATOM   3453  HG3 LYS A 465     115.861  20.516  -1.871  1.00  0.00           H  
ATOM   3454  HG2 LYS A 465     116.450  19.457  -0.623  1.00  0.00           H  
ATOM   3455  HD3 LYS A 465     113.626  20.606  -0.785  1.00  0.00           H  
ATOM   3456  HD2 LYS A 465     114.919  21.260   0.180  1.00  0.00           H  
ATOM   3457  HE3 LYS A 465     115.013  19.068   1.477  1.00  0.00           H  
ATOM   3458  HE2 LYS A 465     113.622  18.505   0.564  1.00  0.00           H  
ATOM   3459  HZ1 LYS A 465     113.710  20.897   2.254  1.00  0.00           H  
ATOM   3460  HZ2 LYS A 465     112.394  20.379   1.405  1.00  0.00           H  
ATOM   3461  HZ3 LYS A 465     112.991  19.460   2.639  1.00  0.00           H  
ATOM   3462  N   VAL A 466     116.430  15.580  -2.987  1.00 22.23           N  
ATOM   3463  CA  VAL A 466     116.116  14.171  -3.231  1.00 22.89           C  
ATOM   3464  C   VAL A 466     114.781  13.756  -2.582  1.00 22.85           C  
ATOM   3465  O   VAL A 466     114.298  14.417  -1.661  1.00 27.23           O  
ATOM   3466  CB  VAL A 466     117.224  13.227  -2.684  1.00 21.94           C  
ATOM   3467  CG1 VAL A 466     118.555  13.433  -3.417  1.00 23.68           C  
ATOM   3468  CG2 VAL A 466     117.411  13.252  -1.152  1.00 24.18           C  
ATOM   3469  H   VAL A 466     117.169  15.760  -2.319  1.00  0.00           H  
ATOM   3470  HA  VAL A 466     116.032  14.028  -4.310  1.00  0.00           H  
ATOM   3471  HB  VAL A 466     116.935  12.205  -2.930  1.00  0.00           H  
ATOM   3472 HG11 VAL A 466     119.325  12.760  -3.041  1.00  0.00           H  
ATOM   3473 HG12 VAL A 466     118.448  13.233  -4.482  1.00  0.00           H  
ATOM   3474 HG13 VAL A 466     118.911  14.454  -3.302  1.00  0.00           H  
ATOM   3475 HG21 VAL A 466     118.243  12.617  -0.853  1.00  0.00           H  
ATOM   3476 HG22 VAL A 466     117.617  14.256  -0.787  1.00  0.00           H  
ATOM   3477 HG23 VAL A 466     116.530  12.882  -0.626  1.00  0.00           H  
ATOM   3478  N   PHE A 467     114.224  12.643  -3.082  1.00 23.96           N  
ATOM   3479  CA  PHE A 467     113.018  12.004  -2.559  1.00 26.10           C  
ATOM   3480  C   PHE A 467     113.252  11.501  -1.112  1.00 28.19           C  
ATOM   3481  O   PHE A 467     114.271  10.845  -0.891  1.00 28.42           O  
ATOM   3482  CB  PHE A 467     112.680  10.858  -3.524  1.00 29.85           C  
ATOM   3483  CG  PHE A 467     111.392  10.109  -3.230  1.00 32.22           C  
ATOM   3484  CD1 PHE A 467     110.148  10.717  -3.497  1.00 36.02           C  
ATOM   3485  CD2 PHE A 467     111.419   8.860  -2.576  1.00 36.31           C  
ATOM   3486  CE1 PHE A 467     108.971  10.068  -3.153  1.00 33.96           C  
ATOM   3487  CE2 PHE A 467     110.231   8.225  -2.242  1.00 36.01           C  
ATOM   3488  CZ  PHE A 467     109.014   8.827  -2.531  1.00 36.75           C  
ATOM   3489  H   PHE A 467     114.683  12.164  -3.844  1.00  0.00           H  
ATOM   3490  HA  PHE A 467     112.225  12.744  -2.620  1.00  0.00           H  
ATOM   3491  HB3 PHE A 467     113.511  10.156  -3.538  1.00  0.00           H  
ATOM   3492  HB2 PHE A 467     112.605  11.258  -4.536  1.00  0.00           H  
ATOM   3493  HD1 PHE A 467     110.108  11.689  -3.963  1.00  0.00           H  
ATOM   3494  HD2 PHE A 467     112.361   8.392  -2.343  1.00  0.00           H  
ATOM   3495  HE1 PHE A 467     108.019  10.534  -3.360  1.00  0.00           H  
ATOM   3496  HE2 PHE A 467     110.254   7.263  -1.750  1.00  0.00           H  
ATOM   3497  HZ  PHE A 467     108.092   8.335  -2.263  1.00  0.00           H  
ATOM   3498  N   PRO A 468     112.369  11.869  -0.151  1.00 26.64           N  
ATOM   3499  CA  PRO A 468     112.584  11.629   1.291  1.00 27.34           C  
ATOM   3500  C   PRO A 468     112.389  10.159   1.727  1.00 26.60           C  
ATOM   3501  O   PRO A 468     111.418   9.840   2.411  1.00 27.94           O  
ATOM   3502  CB  PRO A 468     111.596  12.610   1.951  1.00 28.76           C  
ATOM   3503  CG  PRO A 468     110.447  12.711   0.968  1.00 30.23           C  
ATOM   3504  CD  PRO A 468     111.161  12.669  -0.372  1.00 31.23           C  
ATOM   3505  HA  PRO A 468     113.598  11.920   1.573  1.00  0.00           H  
ATOM   3506  HB3 PRO A 468     112.074  13.585   2.060  1.00  0.00           H  
ATOM   3507  HB2 PRO A 468     111.251  12.310   2.937  1.00  0.00           H  
ATOM   3508  HG3 PRO A 468     109.833  13.602   1.104  1.00  0.00           H  
ATOM   3509  HG2 PRO A 468     109.803  11.838   1.066  1.00  0.00           H  
ATOM   3510  HD2 PRO A 468     110.513  12.262  -1.147  1.00  0.00           H  
ATOM   3511  HD3 PRO A 468     111.462  13.678  -0.656  1.00  0.00           H  
ATOM   3512  N   THR A 469     113.337   9.299   1.333  1.00 24.58           N  
ATOM   3513  CA  THR A 469     113.404   7.876   1.660  1.00 26.75           C  
ATOM   3514  C   THR A 469     114.837   7.529   2.121  1.00 24.19           C  
ATOM   3515  O   THR A 469     115.730   8.367   1.998  1.00 26.06           O  
ATOM   3516  CB  THR A 469     113.017   7.018   0.418  1.00 28.02           C  
ATOM   3517  OG1 THR A 469     112.820   5.668   0.786  1.00 27.43           O  
ATOM   3518  CG2 THR A 469     114.038   7.028  -0.740  1.00 28.93           C  
ATOM   3519  H   THR A 469     114.105   9.645   0.773  1.00  0.00           H  
ATOM   3520  HA  THR A 469     112.728   7.655   2.485  1.00  0.00           H  
ATOM   3521  HB  THR A 469     112.064   7.383   0.036  1.00  0.00           H  
ATOM   3522  HG1 THR A 469     111.945   5.581   1.178  1.00  0.00           H  
ATOM   3523 HG21 THR A 469     113.649   6.490  -1.605  1.00  0.00           H  
ATOM   3524 HG22 THR A 469     114.264   8.044  -1.061  1.00  0.00           H  
ATOM   3525 HG23 THR A 469     114.981   6.553  -0.473  1.00  0.00           H  
ATOM   3526  N   THR A 470     115.047   6.305   2.630  1.00 22.84           N  
ATOM   3527  CA  THR A 470     116.379   5.800   2.972  1.00 24.32           C  
ATOM   3528  C   THR A 470     117.174   5.417   1.706  1.00 24.66           C  
ATOM   3529  O   THR A 470     116.612   4.848   0.770  1.00 27.85           O  
ATOM   3530  CB  THR A 470     116.317   4.577   3.934  1.00 25.26           C  
ATOM   3531  OG1 THR A 470     116.089   3.330   3.300  1.00 25.35           O  
ATOM   3532  CG2 THR A 470     115.307   4.743   5.076  1.00 25.34           C  
ATOM   3533  H   THR A 470     114.290   5.638   2.671  1.00  0.00           H  
ATOM   3534  HA  THR A 470     116.920   6.595   3.491  1.00  0.00           H  
ATOM   3535  HB  THR A 470     117.302   4.494   4.398  1.00  0.00           H  
ATOM   3536  HG1 THR A 470     116.838   3.137   2.728  1.00  0.00           H  
ATOM   3537 HG21 THR A 470     115.475   3.999   5.854  1.00  0.00           H  
ATOM   3538 HG22 THR A 470     115.375   5.726   5.538  1.00  0.00           H  
ATOM   3539 HG23 THR A 470     114.287   4.624   4.714  1.00  0.00           H  
ATOM   3540  N   TYR A 471     118.476   5.724   1.720  1.00 21.39           N  
ATOM   3541  CA  TYR A 471     119.438   5.329   0.690  1.00 21.49           C  
ATOM   3542  C   TYR A 471     120.580   4.546   1.354  1.00 20.75           C  
ATOM   3543  O   TYR A 471     120.662   4.504   2.582  1.00 19.66           O  
ATOM   3544  CB  TYR A 471     119.968   6.584  -0.044  1.00 22.04           C  
ATOM   3545  CG  TYR A 471     118.926   7.399  -0.790  1.00 22.21           C  
ATOM   3546  CD1 TYR A 471     118.181   8.381  -0.107  1.00 23.21           C  
ATOM   3547  CD2 TYR A 471     118.706   7.196  -2.169  1.00 23.71           C  
ATOM   3548  CE1 TYR A 471     117.231   9.159  -0.792  1.00 24.66           C  
ATOM   3549  CE2 TYR A 471     117.747   7.966  -2.854  1.00 25.84           C  
ATOM   3550  CZ  TYR A 471     117.013   8.952  -2.166  1.00 26.09           C  
ATOM   3551  OH  TYR A 471     116.087   9.705  -2.825  1.00 28.36           O  
ATOM   3552  H   TYR A 471     118.870   6.208   2.516  1.00  0.00           H  
ATOM   3553  HA  TYR A 471     118.969   4.663  -0.036  1.00  0.00           H  
ATOM   3554  HB3 TYR A 471     120.735   6.294  -0.761  1.00  0.00           H  
ATOM   3555  HB2 TYR A 471     120.465   7.251   0.658  1.00  0.00           H  
ATOM   3556  HD1 TYR A 471     118.337   8.539   0.949  1.00  0.00           H  
ATOM   3557  HD2 TYR A 471     119.273   6.451  -2.707  1.00  0.00           H  
ATOM   3558  HE1 TYR A 471     116.670   9.909  -0.255  1.00  0.00           H  
ATOM   3559  HE2 TYR A 471     117.578   7.802  -3.909  1.00  0.00           H  
ATOM   3560  HH  TYR A 471     115.586  10.265  -2.224  1.00  0.00           H  
ATOM   3561  N   LEU A 472     121.445   3.940   0.529  1.00 20.51           N  
ATOM   3562  CA  LEU A 472     122.655   3.252   0.971  1.00 21.47           C  
ATOM   3563  C   LEU A 472     123.848   3.991   0.364  1.00 21.00           C  
ATOM   3564  O   LEU A 472     124.038   3.942  -0.850  1.00 22.24           O  
ATOM   3565  CB  LEU A 472     122.641   1.769   0.528  1.00 21.76           C  
ATOM   3566  CG  LEU A 472     121.476   0.933   1.102  1.00 19.90           C  
ATOM   3567  CD1 LEU A 472     121.406  -0.447   0.421  1.00 23.42           C  
ATOM   3568  CD2 LEU A 472     121.553   0.818   2.637  1.00 23.31           C  
ATOM   3569  H   LEU A 472     121.309   4.005  -0.471  1.00  0.00           H  
ATOM   3570  HA  LEU A 472     122.755   3.286   2.058  1.00  0.00           H  
ATOM   3571  HB3 LEU A 472     123.584   1.300   0.813  1.00  0.00           H  
ATOM   3572  HB2 LEU A 472     122.612   1.716  -0.560  1.00  0.00           H  
ATOM   3573  HG  LEU A 472     120.534   1.431   0.871  1.00  0.00           H  
ATOM   3574 HD11 LEU A 472     120.881  -1.180   1.033  1.00  0.00           H  
ATOM   3575 HD12 LEU A 472     120.869  -0.380  -0.525  1.00  0.00           H  
ATOM   3576 HD13 LEU A 472     122.400  -0.842   0.207  1.00  0.00           H  
ATOM   3577 HD21 LEU A 472     121.394  -0.200   2.991  1.00  0.00           H  
ATOM   3578 HD22 LEU A 472     122.518   1.144   3.026  1.00  0.00           H  
ATOM   3579 HD23 LEU A 472     120.796   1.448   3.104  1.00  0.00           H  
ATOM   3580  N   ALA A 473     124.629   4.652   1.228  1.00 20.08           N  
ATOM   3581  CA  ALA A 473     125.927   5.227   0.896  1.00 22.39           C  
ATOM   3582  C   ALA A 473     127.038   4.177   0.995  1.00 21.64           C  
ATOM   3583  O   ALA A 473     126.897   3.182   1.707  1.00 22.33           O  
ATOM   3584  CB  ALA A 473     126.227   6.395   1.846  1.00 25.66           C  
ATOM   3585  H   ALA A 473     124.411   4.622   2.216  1.00  0.00           H  
ATOM   3586  HA  ALA A 473     125.906   5.616  -0.124  1.00  0.00           H  
ATOM   3587  HB1 ALA A 473     127.292   6.622   1.897  1.00  0.00           H  
ATOM   3588  HB2 ALA A 473     125.731   7.298   1.495  1.00  0.00           H  
ATOM   3589  HB3 ALA A 473     125.901   6.196   2.867  1.00  0.00           H  
ATOM   3590  N   MET A 474     128.141   4.468   0.298  1.00 24.85           N  
ATOM   3591  CA  MET A 474     129.383   3.717   0.338  1.00 21.60           C  
ATOM   3592  C   MET A 474     130.533   4.653  -0.040  1.00 23.07           C  
ATOM   3593  O   MET A 474     130.411   5.431  -0.985  1.00 22.49           O  
ATOM   3594  CB  MET A 474     129.291   2.463  -0.568  1.00 23.84           C  
ATOM   3595  CG  MET A 474     130.585   1.626  -0.677  1.00 27.77           C  
ATOM   3596  SD  MET A 474     131.726   2.070  -2.020  1.00 26.89           S  
ATOM   3597  CE  MET A 474     130.891   1.290  -3.427  1.00 28.08           C  
ATOM   3598  H   MET A 474     128.153   5.288  -0.292  1.00  0.00           H  
ATOM   3599  HA  MET A 474     129.544   3.388   1.363  1.00  0.00           H  
ATOM   3600  HB3 MET A 474     128.982   2.768  -1.567  1.00  0.00           H  
ATOM   3601  HB2 MET A 474     128.488   1.821  -0.211  1.00  0.00           H  
ATOM   3602  HG3 MET A 474     130.328   0.579  -0.827  1.00  0.00           H  
ATOM   3603  HG2 MET A 474     131.131   1.659   0.267  1.00  0.00           H  
ATOM   3604  HE1 MET A 474     131.467   1.448  -4.339  1.00  0.00           H  
ATOM   3605  HE2 MET A 474     130.792   0.217  -3.265  1.00  0.00           H  
ATOM   3606  HE3 MET A 474     129.898   1.715  -3.570  1.00  0.00           H  
ATOM   3607  N   LYS A 475     131.648   4.507   0.681  1.00 20.54           N  
ATOM   3608  CA  LYS A 475     132.966   4.974   0.269  1.00 20.38           C  
ATOM   3609  C   LYS A 475     133.949   3.819   0.450  1.00 22.18           C  
ATOM   3610  O   LYS A 475     133.777   3.008   1.361  1.00 22.81           O  
ATOM   3611  CB  LYS A 475     133.401   6.189   1.107  1.00 22.05           C  
ATOM   3612  CG  LYS A 475     132.673   7.483   0.727  1.00 24.50           C  
ATOM   3613  CD  LYS A 475     133.239   8.692   1.480  1.00 23.95           C  
ATOM   3614  CE  LYS A 475     132.601  10.009   1.034  1.00 26.98           C  
ATOM   3615  NZ  LYS A 475     133.196  11.146   1.750  1.00 29.35           N1+
ATOM   3616  H   LYS A 475     131.649   3.868   1.466  1.00  0.00           H  
ATOM   3617  HA  LYS A 475     132.957   5.245  -0.789  1.00  0.00           H  
ATOM   3618  HB3 LYS A 475     134.465   6.360   0.937  1.00  0.00           H  
ATOM   3619  HB2 LYS A 475     133.292   5.981   2.174  1.00  0.00           H  
ATOM   3620  HG3 LYS A 475     131.606   7.385   0.928  1.00  0.00           H  
ATOM   3621  HG2 LYS A 475     132.769   7.647  -0.346  1.00  0.00           H  
ATOM   3622  HD3 LYS A 475     134.316   8.747   1.324  1.00  0.00           H  
ATOM   3623  HD2 LYS A 475     133.098   8.552   2.552  1.00  0.00           H  
ATOM   3624  HE3 LYS A 475     131.525  10.005   1.206  1.00  0.00           H  
ATOM   3625  HE2 LYS A 475     132.749  10.154  -0.036  1.00  0.00           H  
ATOM   3626  HZ1 LYS A 475     134.182  11.198   1.538  1.00  0.00           H  
ATOM   3627  HZ2 LYS A 475     132.743  12.000   1.432  1.00  0.00           H  
ATOM   3628  HZ3 LYS A 475     133.064  11.037   2.747  1.00  0.00           H  
ATOM   3629  N   TYR A 476     134.973   3.790  -0.411  1.00 21.95           N  
ATOM   3630  CA  TYR A 476     136.057   2.818  -0.350  1.00 20.26           C  
ATOM   3631  C   TYR A 476     137.404   3.522  -0.148  1.00 19.54           C  
ATOM   3632  O   TYR A 476     137.535   4.713  -0.426  1.00 21.63           O  
ATOM   3633  CB  TYR A 476     136.021   1.914  -1.601  1.00 22.08           C  
ATOM   3634  CG  TYR A 476     136.298   2.576  -2.943  1.00 23.26           C  
ATOM   3635  CD1 TYR A 476     137.624   2.816  -3.363  1.00 28.61           C  
ATOM   3636  CD2 TYR A 476     135.225   2.936  -3.785  1.00 26.70           C  
ATOM   3637  CE1 TYR A 476     137.874   3.423  -4.608  1.00 26.47           C  
ATOM   3638  CE2 TYR A 476     135.475   3.540  -5.032  1.00 29.20           C  
ATOM   3639  CZ  TYR A 476     136.800   3.786  -5.443  1.00 28.42           C  
ATOM   3640  OH  TYR A 476     137.045   4.375  -6.649  1.00 31.05           O  
ATOM   3641  H   TYR A 476     135.056   4.501  -1.128  1.00  0.00           H  
ATOM   3642  HA  TYR A 476     135.910   2.184   0.522  1.00  0.00           H  
ATOM   3643  HB3 TYR A 476     135.055   1.411  -1.651  1.00  0.00           H  
ATOM   3644  HB2 TYR A 476     136.750   1.115  -1.474  1.00  0.00           H  
ATOM   3645  HD1 TYR A 476     138.456   2.533  -2.735  1.00  0.00           H  
ATOM   3646  HD2 TYR A 476     134.207   2.757  -3.475  1.00  0.00           H  
ATOM   3647  HE1 TYR A 476     138.892   3.606  -4.919  1.00  0.00           H  
ATOM   3648  HE2 TYR A 476     134.645   3.817  -5.667  1.00  0.00           H  
ATOM   3649  HH  TYR A 476     136.245   4.596  -7.131  1.00  0.00           H  
ATOM   3650  N   SER A 477     138.379   2.743   0.336  1.00 20.67           N  
ATOM   3651  CA  SER A 477     139.739   3.172   0.619  1.00 21.98           C  
ATOM   3652  C   SER A 477     140.713   2.058   0.223  1.00 22.96           C  
ATOM   3653  O   SER A 477     140.494   0.902   0.584  1.00 24.58           O  
ATOM   3654  CB  SER A 477     139.852   3.522   2.115  1.00 22.80           C  
ATOM   3655  OG  SER A 477     141.187   3.813   2.464  1.00 25.38           O  
ATOM   3656  H   SER A 477     138.178   1.772   0.542  1.00  0.00           H  
ATOM   3657  HA  SER A 477     139.978   4.062   0.031  1.00  0.00           H  
ATOM   3658  HB3 SER A 477     139.502   2.698   2.738  1.00  0.00           H  
ATOM   3659  HB2 SER A 477     139.233   4.386   2.352  1.00  0.00           H  
ATOM   3660  HG  SER A 477     141.409   4.698   2.148  1.00  0.00           H  
ATOM   3661  N   ASP A 478     141.792   2.456  -0.465  1.00 22.14           N  
ATOM   3662  CA  ASP A 478     142.912   1.598  -0.870  1.00 24.40           C  
ATOM   3663  C   ASP A 478     144.171   1.871  -0.017  1.00 28.80           C  
ATOM   3664  O   ASP A 478     145.264   1.472  -0.420  1.00 27.31           O  
ATOM   3665  CB  ASP A 478     143.206   1.700  -2.393  1.00 26.16           C  
ATOM   3666  CG  ASP A 478     141.985   1.472  -3.296  1.00 29.47           C  
ATOM   3667  OD1 ASP A 478     141.094   0.697  -2.889  1.00 27.81           O  
ATOM   3668  OD2 ASP A 478     141.990   2.007  -4.427  1.00 28.34           O1-
ATOM   3669  H   ASP A 478     141.887   3.432  -0.706  1.00  0.00           H  
ATOM   3670  HA  ASP A 478     142.659   0.555  -0.668  1.00  0.00           H  
ATOM   3671  HB3 ASP A 478     143.972   0.980  -2.683  1.00  0.00           H  
ATOM   3672  HB2 ASP A 478     143.597   2.697  -2.601  1.00  0.00           H  
ATOM   3673  N   ASP A 479     144.003   2.528   1.147  1.00 26.63           N  
ATOM   3674  CA  ASP A 479     145.084   2.912   2.066  1.00 28.46           C  
ATOM   3675  C   ASP A 479     144.668   2.758   3.546  1.00 29.48           C  
ATOM   3676  O   ASP A 479     145.232   3.430   4.410  1.00 28.58           O  
ATOM   3677  CB  ASP A 479     145.706   4.301   1.742  1.00 29.61           C  
ATOM   3678  CG  ASP A 479     144.713   5.454   1.540  1.00 32.17           C  
ATOM   3679  OD1 ASP A 479     143.593   5.384   2.092  1.00 26.49           O  
ATOM   3680  OD2 ASP A 479     145.128   6.448   0.907  1.00 32.92           O1-
ATOM   3681  H   ASP A 479     143.078   2.842   1.408  1.00  0.00           H  
ATOM   3682  HA  ASP A 479     145.888   2.183   1.952  1.00  0.00           H  
ATOM   3683  HB3 ASP A 479     146.265   4.192   0.812  1.00  0.00           H  
ATOM   3684  HB2 ASP A 479     146.428   4.595   2.504  1.00  0.00           H  
ATOM   3685  N   GLU A 480     143.705   1.857   3.819  1.00 28.15           N  
ATOM   3686  CA  GLU A 480     143.227   1.464   5.155  1.00 30.00           C  
ATOM   3687  C   GLU A 480     142.524   2.597   5.938  1.00 26.39           C  
ATOM   3688  O   GLU A 480     142.529   2.587   7.168  1.00 29.17           O  
ATOM   3689  CB  GLU A 480     144.355   0.788   5.976  1.00 28.01           C  
ATOM   3690  CG  GLU A 480     145.029  -0.397   5.253  1.00 29.65           C  
ATOM   3691  CD  GLU A 480     146.167  -1.038   6.049  1.00 28.98           C  
ATOM   3692  OE1 GLU A 480     146.640  -0.416   7.027  1.00 31.91           O  
ATOM   3693  OE2 GLU A 480     146.558  -2.157   5.656  1.00 32.45           O1-
ATOM   3694  H   GLU A 480     143.298   1.346   3.049  1.00  0.00           H  
ATOM   3695  HA  GLU A 480     142.457   0.712   4.979  1.00  0.00           H  
ATOM   3696  HB3 GLU A 480     143.947   0.423   6.919  1.00  0.00           H  
ATOM   3697  HB2 GLU A 480     145.107   1.531   6.244  1.00  0.00           H  
ATOM   3698  HG3 GLU A 480     145.449  -0.079   4.299  1.00  0.00           H  
ATOM   3699  HG2 GLU A 480     144.286  -1.162   5.027  1.00  0.00           H  
ATOM   3700  N   GLY A 481     141.912   3.543   5.212  1.00 26.26           N  
ATOM   3701  CA  GLY A 481     141.084   4.609   5.761  1.00 25.47           C  
ATOM   3702  C   GLY A 481     141.836   5.931   5.965  1.00 27.44           C  
ATOM   3703  O   GLY A 481     141.291   6.803   6.642  1.00 30.80           O  
ATOM   3704  H   GLY A 481     141.949   3.486   4.200  1.00  0.00           H  
ATOM   3705  HA3 GLY A 481     140.606   4.303   6.691  1.00  0.00           H  
ATOM   3706  HA2 GLY A 481     140.285   4.793   5.045  1.00  0.00           H  
ATOM   3707  N   GLU A 482     143.043   6.105   5.390  1.00 27.04           N  
ATOM   3708  CA  GLU A 482     143.752   7.393   5.367  1.00 30.27           C  
ATOM   3709  C   GLU A 482     143.067   8.411   4.439  1.00 30.76           C  
ATOM   3710  O   GLU A 482     142.862   9.554   4.848  1.00 29.57           O  
ATOM   3711  CB  GLU A 482     145.231   7.203   4.959  1.00 34.72           C  
ATOM   3712  CG  GLU A 482     146.094   6.420   5.967  1.00 36.15           C  
ATOM   3713  CD  GLU A 482     146.209   7.100   7.332  1.00 39.28           C  
ATOM   3714  OE1 GLU A 482     146.515   8.312   7.353  1.00 44.51           O  
ATOM   3715  OE2 GLU A 482     145.987   6.390   8.337  1.00 36.35           O1-
ATOM   3716  H   GLU A 482     143.450   5.362   4.839  1.00  0.00           H  
ATOM   3717  HA  GLU A 482     143.720   7.818   6.371  1.00  0.00           H  
ATOM   3718  HB3 GLU A 482     145.692   8.175   4.778  1.00  0.00           H  
ATOM   3719  HB2 GLU A 482     145.278   6.685   4.002  1.00  0.00           H  
ATOM   3720  HG3 GLU A 482     147.100   6.297   5.566  1.00  0.00           H  
ATOM   3721  HG2 GLU A 482     145.691   5.417   6.092  1.00  0.00           H  
ATOM   3722  N   THR A 483     142.700   7.960   3.230  1.00 29.90           N  
ATOM   3723  CA  THR A 483     141.894   8.703   2.265  1.00 30.59           C  
ATOM   3724  C   THR A 483     140.704   7.829   1.834  1.00 25.50           C  
ATOM   3725  O   THR A 483     140.786   6.602   1.885  1.00 26.02           O  
ATOM   3726  CB  THR A 483     142.711   9.117   1.004  1.00 31.34           C  
ATOM   3727  OG1 THR A 483     142.941   8.065   0.082  1.00 28.34           O  
ATOM   3728  CG2 THR A 483     144.043   9.810   1.331  1.00 34.62           C  
ATOM   3729  H   THR A 483     142.928   7.010   2.959  1.00  0.00           H  
ATOM   3730  HA  THR A 483     141.489   9.605   2.729  1.00  0.00           H  
ATOM   3731  HB  THR A 483     142.108   9.845   0.461  1.00  0.00           H  
ATOM   3732  HG1 THR A 483     143.619   7.478   0.443  1.00  0.00           H  
ATOM   3733 HG21 THR A 483     144.531  10.169   0.425  1.00  0.00           H  
ATOM   3734 HG22 THR A 483     143.885  10.668   1.985  1.00  0.00           H  
ATOM   3735 HG23 THR A 483     144.738   9.134   1.831  1.00  0.00           H  
ATOM   3736  N   TRP A 484     139.614   8.491   1.425  1.00 25.86           N  
ATOM   3737  CA  TRP A 484     138.384   7.844   0.978  1.00 26.38           C  
ATOM   3738  C   TRP A 484     137.959   8.412  -0.377  1.00 26.09           C  
ATOM   3739  O   TRP A 484     138.205   9.584  -0.667  1.00 26.75           O  
ATOM   3740  CB  TRP A 484     137.278   8.035   2.033  1.00 25.72           C  
ATOM   3741  CG  TRP A 484     137.523   7.359   3.349  1.00 24.39           C  
ATOM   3742  CD1 TRP A 484     138.199   7.890   4.394  1.00 24.38           C  
ATOM   3743  CD2 TRP A 484     137.183   5.995   3.745  1.00 23.75           C  
ATOM   3744  NE1 TRP A 484     138.288   6.960   5.407  1.00 24.76           N  
ATOM   3745  CE2 TRP A 484     137.672   5.774   5.067  1.00 25.15           C  
ATOM   3746  CE3 TRP A 484     136.517   4.914   3.120  1.00 22.89           C  
ATOM   3747  CZ2 TRP A 484     137.499   4.551   5.738  1.00 24.59           C  
ATOM   3748  CZ3 TRP A 484     136.354   3.676   3.774  1.00 24.71           C  
ATOM   3749  CH2 TRP A 484     136.840   3.495   5.084  1.00 23.97           C  
ATOM   3750  H   TRP A 484     139.620   9.500   1.382  1.00  0.00           H  
ATOM   3751  HA  TRP A 484     138.545   6.773   0.844  1.00  0.00           H  
ATOM   3752  HB3 TRP A 484     136.341   7.635   1.646  1.00  0.00           H  
ATOM   3753  HB2 TRP A 484     137.101   9.097   2.212  1.00  0.00           H  
ATOM   3754  HD1 TRP A 484     138.619   8.886   4.408  1.00  0.00           H  
ATOM   3755  HE1 TRP A 484     138.781   7.142   6.271  1.00  0.00           H  
ATOM   3756  HE3 TRP A 484     136.138   5.038   2.117  1.00  0.00           H  
ATOM   3757  HZ2 TRP A 484     137.881   4.422   6.738  1.00  0.00           H  
ATOM   3758  HZ3 TRP A 484     135.851   2.864   3.270  1.00  0.00           H  
ATOM   3759  HH2 TRP A 484     136.708   2.547   5.585  1.00  0.00           H  
ATOM   3760  N   SER A 485     137.296   7.553  -1.162  1.00 23.94           N  
ATOM   3761  CA  SER A 485     136.692   7.861  -2.454  1.00 23.45           C  
ATOM   3762  C   SER A 485     135.513   8.846  -2.348  1.00 24.61           C  
ATOM   3763  O   SER A 485     135.037   9.144  -1.251  1.00 24.19           O  
ATOM   3764  CB  SER A 485     136.258   6.524  -3.099  1.00 26.60           C  
ATOM   3765  OG  SER A 485     135.089   5.983  -2.505  1.00 25.27           O  
ATOM   3766  H   SER A 485     137.159   6.602  -0.841  1.00  0.00           H  
ATOM   3767  HA  SER A 485     137.464   8.316  -3.078  1.00  0.00           H  
ATOM   3768  HB3 SER A 485     137.061   5.790  -3.039  1.00  0.00           H  
ATOM   3769  HB2 SER A 485     136.056   6.668  -4.161  1.00  0.00           H  
ATOM   3770  HG  SER A 485     134.341   6.545  -2.736  1.00  0.00           H  
ATOM   3771  N   ASP A 486     135.017   9.261  -3.523  1.00 25.56           N  
ATOM   3772  CA  ASP A 486     133.712   9.904  -3.695  1.00 28.49           C  
ATOM   3773  C   ASP A 486     132.569   9.006  -3.188  1.00 28.51           C  
ATOM   3774  O   ASP A 486     132.674   7.778  -3.247  1.00 24.35           O  
ATOM   3775  CB  ASP A 486     133.441  10.304  -5.166  1.00 29.12           C  
ATOM   3776  CG  ASP A 486     134.502  11.204  -5.811  1.00 30.92           C  
ATOM   3777  OD1 ASP A 486     135.285  11.835  -5.067  1.00 33.88           O  
ATOM   3778  OD2 ASP A 486     134.461  11.300  -7.057  1.00 37.28           O1-
ATOM   3779  H   ASP A 486     135.490   9.012  -4.378  1.00  0.00           H  
ATOM   3780  HA  ASP A 486     133.717  10.813  -3.088  1.00  0.00           H  
ATOM   3781  HB3 ASP A 486     132.476  10.802  -5.243  1.00  0.00           H  
ATOM   3782  HB2 ASP A 486     133.384   9.391  -5.761  1.00  0.00           H  
ATOM   3783  N   LEU A 487     131.501   9.652  -2.705  1.00 26.72           N  
ATOM   3784  CA  LEU A 487     130.276   9.024  -2.225  1.00 27.45           C  
ATOM   3785  C   LEU A 487     129.536   8.286  -3.356  1.00 28.51           C  
ATOM   3786  O   LEU A 487     129.227   8.894  -4.381  1.00 26.87           O  
ATOM   3787  CB  LEU A 487     129.411  10.128  -1.584  1.00 28.88           C  
ATOM   3788  CG  LEU A 487     128.066   9.674  -0.992  1.00 32.48           C  
ATOM   3789  CD1 LEU A 487     128.255   8.676   0.167  1.00 31.09           C  
ATOM   3790  CD2 LEU A 487     127.234  10.905  -0.601  1.00 36.38           C  
ATOM   3791  H   LEU A 487     131.495  10.665  -2.720  1.00  0.00           H  
ATOM   3792  HA  LEU A 487     130.560   8.304  -1.456  1.00  0.00           H  
ATOM   3793  HB3 LEU A 487     129.192  10.880  -2.341  1.00  0.00           H  
ATOM   3794  HB2 LEU A 487     129.988  10.642  -0.813  1.00  0.00           H  
ATOM   3795  HG  LEU A 487     127.495   9.163  -1.768  1.00  0.00           H  
ATOM   3796 HD11 LEU A 487     127.658   8.924   1.043  1.00  0.00           H  
ATOM   3797 HD12 LEU A 487     127.966   7.674  -0.150  1.00  0.00           H  
ATOM   3798 HD13 LEU A 487     129.293   8.623   0.494  1.00  0.00           H  
ATOM   3799 HD21 LEU A 487     126.938  10.892   0.442  1.00  0.00           H  
ATOM   3800 HD22 LEU A 487     127.767  11.843  -0.763  1.00  0.00           H  
ATOM   3801 HD23 LEU A 487     126.327  10.945  -1.203  1.00  0.00           H  
ATOM   3802  N   GLN A 488     129.264   6.994  -3.127  1.00 24.04           N  
ATOM   3803  CA  GLN A 488     128.573   6.099  -4.050  1.00 23.54           C  
ATOM   3804  C   GLN A 488     127.209   5.757  -3.439  1.00 26.92           C  
ATOM   3805  O   GLN A 488     127.169   5.095  -2.403  1.00 26.87           O  
ATOM   3806  CB  GLN A 488     129.413   4.807  -4.236  1.00 28.53           C  
ATOM   3807  CG  GLN A 488     130.876   5.006  -4.684  1.00 34.49           C  
ATOM   3808  CD  GLN A 488     131.021   5.802  -5.983  1.00 41.90           C  
ATOM   3809  OE1 GLN A 488     130.347   5.517  -6.970  1.00 50.79           O  
ATOM   3810  NE2 GLN A 488     131.918   6.788  -5.997  1.00 40.86           N  
ATOM   3811  H   GLN A 488     129.573   6.568  -2.262  1.00  0.00           H  
ATOM   3812  HA  GLN A 488     128.420   6.574  -5.022  1.00  0.00           H  
ATOM   3813  HB3 GLN A 488     128.909   4.161  -4.956  1.00  0.00           H  
ATOM   3814  HB2 GLN A 488     129.437   4.239  -3.306  1.00  0.00           H  
ATOM   3815  HG3 GLN A 488     131.346   4.034  -4.831  1.00  0.00           H  
ATOM   3816  HG2 GLN A 488     131.441   5.491  -3.887  1.00  0.00           H  
ATOM   3817 HE22 GLN A 488     132.052   7.341  -6.831  1.00  0.00           H  
ATOM   3818 HE21 GLN A 488     132.434   7.019  -5.157  1.00  0.00           H  
ATOM   3819  N   ILE A 489     126.115   6.187  -4.090  1.00 24.85           N  
ATOM   3820  CA  ILE A 489     124.756   5.806  -3.700  1.00 23.31           C  
ATOM   3821  C   ILE A 489     124.400   4.498  -4.436  1.00 27.69           C  
ATOM   3822  O   ILE A 489     124.002   4.534  -5.602  1.00 29.87           O  
ATOM   3823  CB  ILE A 489     123.703   6.916  -4.002  1.00 25.78           C  
ATOM   3824  CG1 ILE A 489     124.052   8.222  -3.245  1.00 29.00           C  
ATOM   3825  CG2 ILE A 489     122.261   6.475  -3.649  1.00 26.09           C  
ATOM   3826  CD1 ILE A 489     123.178   9.424  -3.629  1.00 33.01           C  
ATOM   3827  H   ILE A 489     126.207   6.727  -4.939  1.00  0.00           H  
ATOM   3828  HA  ILE A 489     124.721   5.628  -2.625  1.00  0.00           H  
ATOM   3829  HB  ILE A 489     123.734   7.138  -5.070  1.00  0.00           H  
ATOM   3830 HG13 ILE A 489     125.091   8.499  -3.423  1.00  0.00           H  
ATOM   3831 HG12 ILE A 489     123.973   8.051  -2.171  1.00  0.00           H  
ATOM   3832 HG21 ILE A 489     121.533   7.254  -3.875  1.00  0.00           H  
ATOM   3833 HG22 ILE A 489     121.940   5.591  -4.198  1.00  0.00           H  
ATOM   3834 HG23 ILE A 489     122.178   6.243  -2.588  1.00  0.00           H  
ATOM   3835 HD11 ILE A 489     123.651  10.360  -3.332  1.00  0.00           H  
ATOM   3836 HD12 ILE A 489     123.008   9.465  -4.705  1.00  0.00           H  
ATOM   3837 HD13 ILE A 489     122.207   9.380  -3.138  1.00  0.00           H  
ATOM   3838  N   VAL A 490     124.613   3.365  -3.746  1.00 24.15           N  
ATOM   3839  CA  VAL A 490     124.465   2.013  -4.294  1.00 27.22           C  
ATOM   3840  C   VAL A 490     123.009   1.490  -4.296  1.00 28.93           C  
ATOM   3841  O   VAL A 490     122.759   0.468  -4.932  1.00 38.55           O  
ATOM   3842  CB  VAL A 490     125.376   0.988  -3.552  1.00 27.86           C  
ATOM   3843  CG1 VAL A 490     126.866   1.356  -3.679  1.00 28.63           C  
ATOM   3844  CG2 VAL A 490     125.006   0.722  -2.079  1.00 29.49           C  
ATOM   3845  H   VAL A 490     124.938   3.424  -2.790  1.00  0.00           H  
ATOM   3846  HA  VAL A 490     124.784   2.036  -5.338  1.00  0.00           H  
ATOM   3847  HB  VAL A 490     125.270   0.032  -4.067  1.00  0.00           H  
ATOM   3848 HG11 VAL A 490     127.500   0.587  -3.236  1.00  0.00           H  
ATOM   3849 HG12 VAL A 490     127.160   1.458  -4.724  1.00  0.00           H  
ATOM   3850 HG13 VAL A 490     127.093   2.297  -3.176  1.00  0.00           H  
ATOM   3851 HG21 VAL A 490     125.686  -0.005  -1.634  1.00  0.00           H  
ATOM   3852 HG22 VAL A 490     125.072   1.629  -1.481  1.00  0.00           H  
ATOM   3853 HG23 VAL A 490     124.000   0.316  -1.975  1.00  0.00           H  
ATOM   3854  N   SER A 491     122.074   2.198  -3.635  1.00 24.04           N  
ATOM   3855  CA  SER A 491     120.644   1.867  -3.543  1.00 23.49           C  
ATOM   3856  C   SER A 491     119.807   2.198  -4.800  1.00 21.46           C  
ATOM   3857  O   SER A 491     118.620   2.500  -4.669  1.00 26.10           O  
ATOM   3858  CB  SER A 491     120.065   2.504  -2.264  1.00 21.05           C  
ATOM   3859  OG  SER A 491     120.046   3.915  -2.350  1.00 22.37           O  
ATOM   3860  H   SER A 491     122.354   3.040  -3.152  1.00  0.00           H  
ATOM   3861  HA  SER A 491     120.570   0.785  -3.414  1.00  0.00           H  
ATOM   3862  HB3 SER A 491     120.635   2.199  -1.393  1.00  0.00           H  
ATOM   3863  HB2 SER A 491     119.047   2.157  -2.087  1.00  0.00           H  
ATOM   3864  HG  SER A 491     119.347   4.165  -2.961  1.00  0.00           H  
ATOM   3865  N   THR A 492     120.407   2.097  -5.998  1.00 25.25           N  
ATOM   3866  CA  THR A 492     119.721   2.198  -7.291  1.00 26.53           C  
ATOM   3867  C   THR A 492     118.699   1.056  -7.512  1.00 28.51           C  
ATOM   3868  O   THR A 492     117.689   1.265  -8.182  1.00 29.14           O  
ATOM   3869  CB  THR A 492     120.740   2.200  -8.469  1.00 30.08           C  
ATOM   3870  OG1 THR A 492     121.253   0.916  -8.783  1.00 37.55           O  
ATOM   3871  CG2 THR A 492     121.920   3.168  -8.283  1.00 29.38           C  
ATOM   3872  H   THR A 492     121.382   1.834  -6.038  1.00  0.00           H  
ATOM   3873  HA  THR A 492     119.173   3.141  -7.310  1.00  0.00           H  
ATOM   3874  HB  THR A 492     120.199   2.530  -9.358  1.00  0.00           H  
ATOM   3875  HG1 THR A 492     121.971   1.018  -9.411  1.00  0.00           H  
ATOM   3876 HG21 THR A 492     122.535   3.216  -9.182  1.00  0.00           H  
ATOM   3877 HG22 THR A 492     121.573   4.177  -8.072  1.00  0.00           H  
ATOM   3878 HG23 THR A 492     122.568   2.863  -7.460  1.00  0.00           H  
ATOM   3879  N   PHE A 493     118.978  -0.110  -6.907  1.00 28.44           N  
ATOM   3880  CA  PHE A 493     118.170  -1.326  -6.927  1.00 26.25           C  
ATOM   3881  C   PHE A 493     116.947  -1.332  -5.990  1.00 26.05           C  
ATOM   3882  O   PHE A 493     116.215  -2.322  -6.014  1.00 27.79           O  
ATOM   3883  CB  PHE A 493     119.103  -2.529  -6.653  1.00 27.32           C  
ATOM   3884  CG  PHE A 493     119.991  -2.447  -5.414  1.00 26.00           C  
ATOM   3885  CD1 PHE A 493     119.445  -2.315  -4.115  1.00 27.86           C  
ATOM   3886  CD2 PHE A 493     121.391  -2.563  -5.552  1.00 26.21           C  
ATOM   3887  CE1 PHE A 493     120.279  -2.281  -3.008  1.00 24.51           C  
ATOM   3888  CE2 PHE A 493     122.206  -2.538  -4.429  1.00 28.97           C  
ATOM   3889  CZ  PHE A 493     121.652  -2.385  -3.166  1.00 24.97           C  
ATOM   3890  H   PHE A 493     119.838  -0.179  -6.380  1.00  0.00           H  
ATOM   3891  HA  PHE A 493     117.770  -1.445  -7.936  1.00  0.00           H  
ATOM   3892  HB3 PHE A 493     119.736  -2.672  -7.530  1.00  0.00           H  
ATOM   3893  HB2 PHE A 493     118.521  -3.448  -6.576  1.00  0.00           H  
ATOM   3894  HD1 PHE A 493     118.380  -2.267  -3.955  1.00  0.00           H  
ATOM   3895  HD2 PHE A 493     121.837  -2.677  -6.529  1.00  0.00           H  
ATOM   3896  HE1 PHE A 493     119.863  -2.184  -2.017  1.00  0.00           H  
ATOM   3897  HE2 PHE A 493     123.277  -2.621  -4.538  1.00  0.00           H  
ATOM   3898  HZ  PHE A 493     122.285  -2.348  -2.296  1.00  0.00           H  
ATOM   3899  N   LYN A 494     116.772  -0.285  -5.156  1.00 27.18           N  
ATOM   3900  CA  LYN A 494     115.737  -0.199  -4.119  1.00 28.63           C  
ATOM   3901  C   LYN A 494     114.322  -0.376  -4.719  1.00 28.84           C  
ATOM   3902  O   LYN A 494     113.977   0.409  -5.600  1.00 29.17           O  
ATOM   3903  CB  LYN A 494     115.881   1.150  -3.378  1.00 28.07           C  
ATOM   3904  CG  LYN A 494     114.905   1.301  -2.193  1.00 27.80           C  
ATOM   3905  CD  LYN A 494     115.188   2.522  -1.302  1.00 27.48           C  
ATOM   3906  CE  LYN A 494     114.291   2.568  -0.055  1.00 28.20           C  
ATOM   3907  NZ  LYN A 494     112.914   2.834  -0.412  1.00 28.83           N  
ATOM   3908  H   LYN A 494     117.411   0.496  -5.206  1.00  0.00           H  
ATOM   3909  HA  LYN A 494     115.976  -0.972  -3.400  1.00  0.00           H  
ATOM   3910  HB3 LYN A 494     115.758   1.986  -4.069  1.00  0.00           H  
ATOM   3911  HB2 LYN A 494     116.899   1.223  -2.992  1.00  0.00           H  
ATOM   3912  HG3 LYN A 494     114.953   0.401  -1.580  1.00  0.00           H  
ATOM   3913  HG2 LYN A 494     113.880   1.356  -2.562  1.00  0.00           H  
ATOM   3914  HD3 LYN A 494     115.081   3.444  -1.875  1.00  0.00           H  
ATOM   3915  HD2 LYN A 494     116.227   2.488  -0.976  1.00  0.00           H  
ATOM   3916  HE3 LYN A 494     114.619   3.344   0.634  1.00  0.00           H  
ATOM   3917  HE2 LYN A 494     114.338   1.621   0.479  1.00  0.00           H  
ATOM   3918  HZ1 LYN A 494     112.340   2.875   0.417  1.00  0.00           H  
ATOM   3919  HZ2 LYN A 494     112.837   3.743  -0.853  1.00  0.00           H  
ATOM   3920  N   PRO A 495     113.549  -1.406  -4.291  1.00 29.45           N  
ATOM   3921  CA  PRO A 495     112.177  -1.625  -4.797  1.00 31.17           C  
ATOM   3922  C   PRO A 495     111.234  -0.427  -4.571  1.00 33.59           C  
ATOM   3923  O   PRO A 495     111.279   0.186  -3.505  1.00 27.98           O  
ATOM   3924  CB  PRO A 495     111.697  -2.878  -4.044  1.00 28.28           C  
ATOM   3925  CG  PRO A 495     112.957  -3.586  -3.584  1.00 30.08           C  
ATOM   3926  CD  PRO A 495     113.929  -2.446  -3.331  1.00 29.26           C  
ATOM   3927  HA  PRO A 495     112.253  -1.849  -5.863  1.00  0.00           H  
ATOM   3928  HB3 PRO A 495     111.096  -3.528  -4.679  1.00  0.00           H  
ATOM   3929  HB2 PRO A 495     111.088  -2.612  -3.181  1.00  0.00           H  
ATOM   3930  HG3 PRO A 495     113.336  -4.206  -4.398  1.00  0.00           H  
ATOM   3931  HG2 PRO A 495     112.806  -4.231  -2.718  1.00  0.00           H  
ATOM   3932  HD2 PRO A 495     113.815  -2.053  -2.320  1.00  0.00           H  
ATOM   3933  HD3 PRO A 495     114.947  -2.816  -3.455  1.00  0.00           H  
ATOM   3934  N   GLU A 496     110.409  -0.108  -5.582  1.00 31.94           N  
ATOM   3935  CA  GLU A 496     109.425   0.981  -5.534  1.00 36.13           C  
ATOM   3936  C   GLU A 496     108.327   0.803  -4.467  1.00 32.56           C  
ATOM   3937  O   GLU A 496     107.827   1.808  -3.966  1.00 35.92           O  
ATOM   3938  CB  GLU A 496     108.813   1.197  -6.940  1.00 38.24           C  
ATOM   3939  CG  GLU A 496     109.551   2.247  -7.798  1.00 47.88           C  
ATOM   3940  CD  GLU A 496     109.408   3.679  -7.269  1.00 50.78           C  
ATOM   3941  OE1 GLU A 496     108.274   4.054  -6.902  1.00 60.90           O  
ATOM   3942  OE2 GLU A 496     110.441   4.383  -7.232  1.00 42.52           O1-
ATOM   3943  H   GLU A 496     110.423  -0.658  -6.429  1.00  0.00           H  
ATOM   3944  HA  GLU A 496     109.969   1.880  -5.241  1.00  0.00           H  
ATOM   3945  HB3 GLU A 496     107.759   1.473  -6.870  1.00  0.00           H  
ATOM   3946  HB2 GLU A 496     108.811   0.251  -7.484  1.00  0.00           H  
ATOM   3947  HG3 GLU A 496     109.154   2.230  -8.813  1.00  0.00           H  
ATOM   3948  HG2 GLU A 496     110.608   1.988  -7.875  1.00  0.00           H  
ATOM   3949  N   GLU A 497     107.995  -0.450  -4.113  1.00 32.37           N  
ATOM   3950  CA  GLU A 497     107.059  -0.786  -3.041  1.00 33.06           C  
ATOM   3951  C   GLU A 497     107.696  -0.752  -1.637  1.00 33.98           C  
ATOM   3952  O   GLU A 497     106.944  -0.814  -0.664  1.00 33.11           O  
ATOM   3953  CB  GLU A 497     106.346  -2.130  -3.346  1.00 32.33           C  
ATOM   3954  CG  GLU A 497     107.102  -3.457  -3.079  1.00 33.26           C  
ATOM   3955  CD  GLU A 497     108.243  -3.807  -4.040  1.00 32.18           C  
ATOM   3956  OE1 GLU A 497     108.447  -3.074  -5.033  1.00 36.27           O  
ATOM   3957  OE2 GLU A 497     108.890  -4.840  -3.764  1.00 44.55           O1-
ATOM   3958  H   GLU A 497     108.420  -1.243  -4.583  1.00  0.00           H  
ATOM   3959  HA  GLU A 497     106.279  -0.021  -3.039  1.00  0.00           H  
ATOM   3960  HB3 GLU A 497     105.997  -2.121  -4.379  1.00  0.00           H  
ATOM   3961  HB2 GLU A 497     105.430  -2.156  -2.753  1.00  0.00           H  
ATOM   3962  HG3 GLU A 497     106.384  -4.275  -3.145  1.00  0.00           H  
ATOM   3963  HG2 GLU A 497     107.484  -3.489  -2.058  1.00  0.00           H  
ATOM   3964  N   SER A 498     109.036  -0.643  -1.536  1.00 31.65           N  
ATOM   3965  CA  SER A 498     109.735  -0.555  -0.253  1.00 30.24           C  
ATOM   3966  C   SER A 498     109.609   0.843   0.378  1.00 28.64           C  
ATOM   3967  O   SER A 498     109.813   1.846  -0.307  1.00 31.48           O  
ATOM   3968  CB  SER A 498     111.198  -1.046  -0.372  1.00 26.26           C  
ATOM   3969  OG  SER A 498     112.117  -0.089  -0.843  1.00 28.22           O  
ATOM   3970  H   SER A 498     109.604  -0.569  -2.369  1.00  0.00           H  
ATOM   3971  HA  SER A 498     109.232  -1.271   0.390  1.00  0.00           H  
ATOM   3972  HB3 SER A 498     111.267  -1.923  -1.010  1.00  0.00           H  
ATOM   3973  HB2 SER A 498     111.552  -1.347   0.614  1.00  0.00           H  
ATOM   3974  HG  SER A 498     111.870   0.160  -1.741  1.00  0.00           H  
ATOM   3975  N   LYS A 499     109.306   0.861   1.686  1.00 28.91           N  
ATOM   3976  CA  LYS A 499     109.334   2.047   2.544  1.00 27.84           C  
ATOM   3977  C   LYS A 499     110.779   2.457   2.870  1.00 26.44           C  
ATOM   3978  O   LYS A 499     111.104   3.642   2.813  1.00 26.28           O  
ATOM   3979  CB  LYS A 499     108.517   1.753   3.822  1.00 26.73           C  
ATOM   3980  CG  LYS A 499     108.434   2.927   4.814  1.00 27.50           C  
ATOM   3981  CD  LYS A 499     107.651   2.577   6.088  1.00 30.63           C  
ATOM   3982  CE  LYS A 499     107.760   3.644   7.188  1.00 36.37           C  
ATOM   3983  NZ  LYS A 499     107.259   4.959   6.753  1.00 39.02           N1+
ATOM   3984  H   LYS A 499     109.142  -0.021   2.156  1.00  0.00           H  
ATOM   3985  HA  LYS A 499     108.861   2.877   2.023  1.00  0.00           H  
ATOM   3986  HB3 LYS A 499     108.947   0.891   4.330  1.00  0.00           H  
ATOM   3987  HB2 LYS A 499     107.505   1.461   3.539  1.00  0.00           H  
ATOM   3988  HG3 LYS A 499     107.954   3.765   4.310  1.00  0.00           H  
ATOM   3989  HG2 LYS A 499     109.431   3.263   5.098  1.00  0.00           H  
ATOM   3990  HD3 LYS A 499     108.011   1.627   6.486  1.00  0.00           H  
ATOM   3991  HD2 LYS A 499     106.601   2.419   5.838  1.00  0.00           H  
ATOM   3992  HE3 LYS A 499     108.797   3.755   7.501  1.00  0.00           H  
ATOM   3993  HE2 LYS A 499     107.198   3.332   8.069  1.00  0.00           H  
ATOM   3994  HZ1 LYS A 499     106.289   4.884   6.485  1.00  0.00           H  
ATOM   3995  HZ2 LYS A 499     107.349   5.614   7.518  1.00  0.00           H  
ATOM   3996  HZ3 LYS A 499     107.802   5.289   5.964  1.00  0.00           H  
ATOM   3997  N   PHE A 500     111.606   1.451   3.190  1.00 27.71           N  
ATOM   3998  CA  PHE A 500     113.021   1.593   3.493  1.00 25.54           C  
ATOM   3999  C   PHE A 500     113.767   0.323   3.067  1.00 24.99           C  
ATOM   4000  O   PHE A 500     113.175  -0.755   3.003  1.00 26.39           O  
ATOM   4001  CB  PHE A 500     113.217   1.944   4.989  1.00 26.97           C  
ATOM   4002  CG  PHE A 500     112.797   0.918   6.031  1.00 26.86           C  
ATOM   4003  CD1 PHE A 500     113.622  -0.189   6.318  1.00 26.62           C  
ATOM   4004  CD2 PHE A 500     111.532   1.003   6.651  1.00 27.10           C  
ATOM   4005  CE1 PHE A 500     113.216  -1.142   7.240  1.00 26.43           C  
ATOM   4006  CE2 PHE A 500     111.155   0.055   7.593  1.00 26.35           C  
ATOM   4007  CZ  PHE A 500     111.994  -1.013   7.887  1.00 27.70           C  
ATOM   4008  H   PHE A 500     111.259   0.503   3.183  1.00  0.00           H  
ATOM   4009  HA  PHE A 500     113.418   2.415   2.894  1.00  0.00           H  
ATOM   4010  HB3 PHE A 500     112.720   2.889   5.213  1.00  0.00           H  
ATOM   4011  HB2 PHE A 500     114.278   2.127   5.156  1.00  0.00           H  
ATOM   4012  HD1 PHE A 500     114.571  -0.295   5.816  1.00  0.00           H  
ATOM   4013  HD2 PHE A 500     110.865   1.817   6.412  1.00  0.00           H  
ATOM   4014  HE1 PHE A 500     113.852  -1.987   7.449  1.00  0.00           H  
ATOM   4015  HE2 PHE A 500     110.197   0.137   8.083  1.00  0.00           H  
ATOM   4016  HZ  PHE A 500     111.688  -1.757   8.608  1.00  0.00           H  
ATOM   4017  N   LEU A 501     115.072   0.497   2.822  1.00 24.21           N  
ATOM   4018  CA  LEU A 501     116.042  -0.551   2.534  1.00 25.10           C  
ATOM   4019  C   LEU A 501     117.373  -0.075   3.121  1.00 22.92           C  
ATOM   4020  O   LEU A 501     117.943   0.907   2.644  1.00 23.61           O  
ATOM   4021  CB  LEU A 501     116.082  -0.855   1.019  1.00 25.01           C  
ATOM   4022  CG  LEU A 501     117.206  -1.802   0.528  1.00 22.96           C  
ATOM   4023  CD1 LEU A 501     117.196  -3.174   1.223  1.00 25.24           C  
ATOM   4024  CD2 LEU A 501     117.134  -1.977  -0.996  1.00 24.59           C  
ATOM   4025  H   LEU A 501     115.461   1.427   2.910  1.00  0.00           H  
ATOM   4026  HA  LEU A 501     115.731  -1.454   3.063  1.00  0.00           H  
ATOM   4027  HB3 LEU A 501     116.188   0.088   0.482  1.00  0.00           H  
ATOM   4028  HB2 LEU A 501     115.114  -1.260   0.722  1.00  0.00           H  
ATOM   4029  HG  LEU A 501     118.168  -1.339   0.752  1.00  0.00           H  
ATOM   4030 HD11 LEU A 501     118.114  -3.716   1.003  1.00  0.00           H  
ATOM   4031 HD12 LEU A 501     117.133  -3.094   2.307  1.00  0.00           H  
ATOM   4032 HD13 LEU A 501     116.364  -3.788   0.877  1.00  0.00           H  
ATOM   4033 HD21 LEU A 501     117.473  -2.964  -1.314  1.00  0.00           H  
ATOM   4034 HD22 LEU A 501     116.113  -1.858  -1.355  1.00  0.00           H  
ATOM   4035 HD23 LEU A 501     117.752  -1.236  -1.503  1.00  0.00           H  
ATOM   4036  N   VAL A 502     117.785  -0.758   4.194  1.00 20.28           N  
ATOM   4037  CA  VAL A 502     118.849  -0.360   5.109  1.00 22.91           C  
ATOM   4038  C   VAL A 502     119.763  -1.559   5.424  1.00 21.47           C  
ATOM   4039  O   VAL A 502     119.385  -2.704   5.185  1.00 21.16           O  
ATOM   4040  CB  VAL A 502     118.232   0.167   6.436  1.00 23.68           C  
ATOM   4041  CG1 VAL A 502     117.531   1.525   6.248  1.00 25.02           C  
ATOM   4042  CG2 VAL A 502     117.305  -0.837   7.141  1.00 23.49           C  
ATOM   4043  H   VAL A 502     117.267  -1.579   4.483  1.00  0.00           H  
ATOM   4044  HA  VAL A 502     119.463   0.422   4.663  1.00  0.00           H  
ATOM   4045  HB  VAL A 502     119.047   0.339   7.135  1.00  0.00           H  
ATOM   4046 HG11 VAL A 502     117.194   1.930   7.202  1.00  0.00           H  
ATOM   4047 HG12 VAL A 502     118.206   2.257   5.804  1.00  0.00           H  
ATOM   4048 HG13 VAL A 502     116.659   1.442   5.600  1.00  0.00           H  
ATOM   4049 HG21 VAL A 502     116.899  -0.417   8.060  1.00  0.00           H  
ATOM   4050 HG22 VAL A 502     116.464  -1.125   6.516  1.00  0.00           H  
ATOM   4051 HG23 VAL A 502     117.839  -1.747   7.400  1.00  0.00           H  
ATOM   4052  N   LEU A 503     120.962  -1.265   5.945  1.00 21.34           N  
ATOM   4053  CA  LEU A 503     121.997  -2.231   6.320  1.00 21.47           C  
ATOM   4054  C   LEU A 503     121.644  -3.026   7.586  1.00 20.41           C  
ATOM   4055  O   LEU A 503     120.966  -2.506   8.470  1.00 20.02           O  
ATOM   4056  CB  LEU A 503     123.307  -1.454   6.563  1.00 19.31           C  
ATOM   4057  CG  LEU A 503     123.955  -0.906   5.275  1.00 20.69           C  
ATOM   4058  CD1 LEU A 503     124.886   0.271   5.574  1.00 21.17           C  
ATOM   4059  CD2 LEU A 503     124.664  -1.997   4.455  1.00 22.47           C  
ATOM   4060  H   LEU A 503     121.200  -0.290   6.104  1.00  0.00           H  
ATOM   4061  HA  LEU A 503     122.137  -2.935   5.500  1.00  0.00           H  
ATOM   4062  HB3 LEU A 503     124.038  -2.076   7.081  1.00  0.00           H  
ATOM   4063  HB2 LEU A 503     123.093  -0.635   7.253  1.00  0.00           H  
ATOM   4064  HG  LEU A 503     123.157  -0.500   4.657  1.00  0.00           H  
ATOM   4065 HD11 LEU A 503     125.043   0.865   4.675  1.00  0.00           H  
ATOM   4066 HD12 LEU A 503     124.447   0.935   6.315  1.00  0.00           H  
ATOM   4067 HD13 LEU A 503     125.857  -0.055   5.949  1.00  0.00           H  
ATOM   4068 HD21 LEU A 503     124.278  -2.015   3.437  1.00  0.00           H  
ATOM   4069 HD22 LEU A 503     125.739  -1.830   4.389  1.00  0.00           H  
ATOM   4070 HD23 LEU A 503     124.519  -2.990   4.881  1.00  0.00           H  
ATOM   4071  N   GLY A 504     122.204  -4.243   7.669  1.00 19.19           N  
ATOM   4072  CA  GLY A 504     122.323  -5.020   8.897  1.00 20.82           C  
ATOM   4073  C   GLY A 504     123.734  -4.730   9.437  1.00 20.38           C  
ATOM   4074  O   GLY A 504     124.687  -5.263   8.868  1.00 19.15           O  
ATOM   4075  H   GLY A 504     122.727  -4.591   6.875  1.00  0.00           H  
ATOM   4076  HA3 GLY A 504     122.244  -6.080   8.653  1.00  0.00           H  
ATOM   4077  HA2 GLY A 504     121.524  -4.800   9.604  1.00  0.00           H  
ATOM   4078  N   PRO A 505     123.905  -3.872  10.472  1.00 19.82           N  
ATOM   4079  CA  PRO A 505     125.230  -3.394  10.913  1.00 19.90           C  
ATOM   4080  C   PRO A 505     126.131  -4.473  11.536  1.00 19.81           C  
ATOM   4081  O   PRO A 505     125.638  -5.498  12.008  1.00 18.99           O  
ATOM   4082  CB  PRO A 505     124.908  -2.283  11.918  1.00 21.58           C  
ATOM   4083  CG  PRO A 505     123.524  -2.609  12.447  1.00 22.55           C  
ATOM   4084  CD  PRO A 505     122.834  -3.259  11.258  1.00 19.31           C  
ATOM   4085  HA  PRO A 505     125.754  -2.955  10.064  1.00  0.00           H  
ATOM   4086  HB3 PRO A 505     124.900  -1.323  11.403  1.00  0.00           H  
ATOM   4087  HB2 PRO A 505     125.644  -2.212  12.719  1.00  0.00           H  
ATOM   4088  HG3 PRO A 505     122.985  -1.744  12.832  1.00  0.00           H  
ATOM   4089  HG2 PRO A 505     123.615  -3.332  13.255  1.00  0.00           H  
ATOM   4090  HD2 PRO A 505     122.103  -3.987  11.602  1.00  0.00           H  
ATOM   4091  HD3 PRO A 505     122.327  -2.503  10.659  1.00  0.00           H  
ATOM   4092  N   GLY A 506     127.442  -4.192  11.515  1.00 18.16           N  
ATOM   4093  CA  GLY A 506     128.492  -5.111  11.934  1.00 21.19           C  
ATOM   4094  C   GLY A 506     129.513  -5.121  10.798  1.00 20.25           C  
ATOM   4095  O   GLY A 506     130.124  -4.090  10.522  1.00 19.39           O  
ATOM   4096  H   GLY A 506     127.747  -3.311  11.123  1.00  0.00           H  
ATOM   4097  HA3 GLY A 506     128.123  -6.116  12.143  1.00  0.00           H  
ATOM   4098  HA2 GLY A 506     128.961  -4.736  12.844  1.00  0.00           H  
ATOM   4099  N   VAL A 507     129.713  -6.285  10.162  1.00 20.53           N  
ATOM   4100  CA  VAL A 507     130.622  -6.467   9.031  1.00 18.61           C  
ATOM   4101  C   VAL A 507     129.982  -7.274   7.886  1.00 20.90           C  
ATOM   4102  O   VAL A 507     129.057  -8.056   8.105  1.00 19.28           O  
ATOM   4103  CB  VAL A 507     131.941  -7.182   9.449  1.00 20.81           C  
ATOM   4104  CG1 VAL A 507     132.824  -6.278  10.319  1.00 20.14           C  
ATOM   4105  CG2 VAL A 507     131.744  -8.564  10.107  1.00 19.67           C  
ATOM   4106  H   VAL A 507     129.202  -7.113  10.448  1.00  0.00           H  
ATOM   4107  HA  VAL A 507     130.860  -5.486   8.625  1.00  0.00           H  
ATOM   4108  HB  VAL A 507     132.524  -7.360   8.544  1.00  0.00           H  
ATOM   4109 HG11 VAL A 507     133.766  -6.771  10.555  1.00  0.00           H  
ATOM   4110 HG12 VAL A 507     133.059  -5.347   9.806  1.00  0.00           H  
ATOM   4111 HG13 VAL A 507     132.340  -6.025  11.261  1.00  0.00           H  
ATOM   4112 HG21 VAL A 507     132.705  -9.018  10.350  1.00  0.00           H  
ATOM   4113 HG22 VAL A 507     131.179  -8.486  11.036  1.00  0.00           H  
ATOM   4114 HG23 VAL A 507     131.219  -9.259   9.452  1.00  0.00           H  
ATOM   4115  N   GLY A 508     130.528  -7.075   6.677  1.00 20.47           N  
ATOM   4116  CA  GLY A 508     130.233  -7.878   5.495  1.00 19.81           C  
ATOM   4117  C   GLY A 508     131.143  -9.116   5.475  1.00 24.29           C  
ATOM   4118  O   GLY A 508     132.050  -9.265   6.298  1.00 23.02           O  
ATOM   4119  H   GLY A 508     131.283  -6.407   6.593  1.00  0.00           H  
ATOM   4120  HA3 GLY A 508     130.419  -7.280   4.602  1.00  0.00           H  
ATOM   4121  HA2 GLY A 508     129.184  -8.178   5.469  1.00  0.00           H  
ATOM   4122  N   LYS A 509     130.898  -9.994   4.495  1.00 21.55           N  
ATOM   4123  CA  LYS A 509     131.646 -11.224   4.250  1.00 23.16           C  
ATOM   4124  C   LYS A 509     132.180 -11.201   2.813  1.00 24.10           C  
ATOM   4125  O   LYS A 509     131.401 -10.960   1.894  1.00 23.83           O  
ATOM   4126  CB  LYS A 509     130.698 -12.423   4.525  1.00 26.86           C  
ATOM   4127  CG  LYS A 509     131.120 -13.806   3.980  1.00 32.32           C  
ATOM   4128  CD  LYS A 509     132.443 -14.359   4.533  1.00 38.55           C  
ATOM   4129  CE  LYS A 509     132.362 -14.844   5.983  1.00 34.99           C  
ATOM   4130  NZ  LYS A 509     133.651 -15.417   6.403  1.00 35.76           N1+
ATOM   4131  H   LYS A 509     130.154  -9.803   3.835  1.00  0.00           H  
ATOM   4132  HA  LYS A 509     132.497 -11.297   4.929  1.00  0.00           H  
ATOM   4133  HB3 LYS A 509     129.729 -12.204   4.076  1.00  0.00           H  
ATOM   4134  HB2 LYS A 509     130.510 -12.490   5.597  1.00  0.00           H  
ATOM   4135  HG3 LYS A 509     131.175 -13.774   2.891  1.00  0.00           H  
ATOM   4136  HG2 LYS A 509     130.328 -14.523   4.193  1.00  0.00           H  
ATOM   4137  HD3 LYS A 509     133.220 -13.601   4.463  1.00  0.00           H  
ATOM   4138  HD2 LYS A 509     132.769 -15.182   3.894  1.00  0.00           H  
ATOM   4139  HE3 LYS A 509     131.596 -15.614   6.073  1.00  0.00           H  
ATOM   4140  HE2 LYS A 509     132.090 -14.033   6.658  1.00  0.00           H  
ATOM   4141  HZ1 LYS A 509     134.362 -14.700   6.401  1.00  0.00           H  
ATOM   4142  HZ2 LYS A 509     133.558 -15.809   7.331  1.00  0.00           H  
ATOM   4143  HZ3 LYS A 509     133.914 -16.150   5.758  1.00  0.00           H  
ATOM   4144  N   GLN A 510     133.473 -11.524   2.643  1.00 21.38           N  
ATOM   4145  CA  GLN A 510     134.002 -11.994   1.366  1.00 22.85           C  
ATOM   4146  C   GLN A 510     134.150 -13.515   1.470  1.00 23.11           C  
ATOM   4147  O   GLN A 510     134.860 -13.995   2.356  1.00 22.94           O  
ATOM   4148  CB  GLN A 510     135.340 -11.320   1.009  1.00 21.56           C  
ATOM   4149  CG  GLN A 510     135.818 -11.721  -0.407  1.00 23.21           C  
ATOM   4150  CD  GLN A 510     137.102 -11.018  -0.838  1.00 23.76           C  
ATOM   4151  OE1 GLN A 510     138.025 -10.856  -0.044  1.00 25.61           O  
ATOM   4152  NE2 GLN A 510     137.169 -10.618  -2.109  1.00 24.15           N  
ATOM   4153  H   GLN A 510     134.062 -11.689   3.446  1.00  0.00           H  
ATOM   4154  HA  GLN A 510     133.305 -11.755   0.566  1.00  0.00           H  
ATOM   4155  HB3 GLN A 510     136.100 -11.572   1.750  1.00  0.00           H  
ATOM   4156  HB2 GLN A 510     135.218 -10.237   1.060  1.00  0.00           H  
ATOM   4157  HG3 GLN A 510     135.031 -11.501  -1.131  1.00  0.00           H  
ATOM   4158  HG2 GLN A 510     136.003 -12.794  -0.467  1.00  0.00           H  
ATOM   4159 HE22 GLN A 510     137.974 -10.103  -2.445  1.00  0.00           H  
ATOM   4160 HE21 GLN A 510     136.400 -10.789  -2.743  1.00  0.00           H  
ATOM   4161  N   ILE A 511     133.482 -14.232   0.556  1.00 23.68           N  
ATOM   4162  CA  ILE A 511     133.540 -15.688   0.437  1.00 22.74           C  
ATOM   4163  C   ILE A 511     134.948 -16.120  -0.026  1.00 24.73           C  
ATOM   4164  O   ILE A 511     135.480 -15.528  -0.963  1.00 24.53           O  
ATOM   4165  CB  ILE A 511     132.470 -16.201  -0.571  1.00 23.08           C  
ATOM   4166  CG1 ILE A 511     131.043 -15.819  -0.110  1.00 23.44           C  
ATOM   4167  CG2 ILE A 511     132.547 -17.722  -0.837  1.00 25.72           C  
ATOM   4168  CD1 ILE A 511     129.943 -16.110  -1.143  1.00 21.27           C  
ATOM   4169  H   ILE A 511     132.931 -13.753  -0.144  1.00  0.00           H  
ATOM   4170  HA  ILE A 511     133.331 -16.117   1.418  1.00  0.00           H  
ATOM   4171  HB  ILE A 511     132.649 -15.687  -1.516  1.00  0.00           H  
ATOM   4172 HG13 ILE A 511     130.988 -14.760   0.142  1.00  0.00           H  
ATOM   4173 HG12 ILE A 511     130.817 -16.354   0.812  1.00  0.00           H  
ATOM   4174 HG21 ILE A 511     131.784 -18.051  -1.542  1.00  0.00           H  
ATOM   4175 HG22 ILE A 511     133.502 -18.012  -1.271  1.00  0.00           H  
ATOM   4176 HG23 ILE A 511     132.409 -18.293   0.081  1.00  0.00           H  
ATOM   4177 HD11 ILE A 511     129.201 -15.312  -1.158  1.00  0.00           H  
ATOM   4178 HD12 ILE A 511     130.341 -16.207  -2.152  1.00  0.00           H  
ATOM   4179 HD13 ILE A 511     129.428 -17.039  -0.899  1.00  0.00           H  
ATOM   4180  N   ALA A 512     135.528 -17.114   0.661  1.00 25.41           N  
ATOM   4181  CA  ALA A 512     136.897 -17.586   0.444  1.00 28.78           C  
ATOM   4182  C   ALA A 512     136.970 -18.891  -0.364  1.00 27.34           C  
ATOM   4183  O   ALA A 512     137.969 -19.103  -1.050  1.00 27.77           O  
ATOM   4184  CB  ALA A 512     137.557 -17.783   1.818  1.00 26.48           C  
ATOM   4185  H   ALA A 512     135.024 -17.558   1.421  1.00  0.00           H  
ATOM   4186  HA  ALA A 512     137.472 -16.831  -0.097  1.00  0.00           H  
ATOM   4187  HB1 ALA A 512     138.586 -18.131   1.719  1.00  0.00           H  
ATOM   4188  HB2 ALA A 512     137.581 -16.847   2.376  1.00  0.00           H  
ATOM   4189  HB3 ALA A 512     137.015 -18.513   2.421  1.00  0.00           H  
ATOM   4190  N   ASN A 513     135.941 -19.746  -0.246  1.00 29.43           N  
ATOM   4191  CA  ASN A 513     135.918 -21.116  -0.767  1.00 31.62           C  
ATOM   4192  C   ASN A 513     134.812 -21.288  -1.822  1.00 29.07           C  
ATOM   4193  O   ASN A 513     133.887 -20.479  -1.899  1.00 26.50           O  
ATOM   4194  CB  ASN A 513     135.662 -22.098   0.405  1.00 31.68           C  
ATOM   4195  CG  ASN A 513     136.713 -22.036   1.517  1.00 40.43           C  
ATOM   4196  OD1 ASN A 513     137.878 -22.357   1.295  1.00 41.99           O  
ATOM   4197  ND2 ASN A 513     136.301 -21.630   2.720  1.00 48.28           N  
ATOM   4198  H   ASN A 513     135.160 -19.495   0.351  1.00  0.00           H  
ATOM   4199  HA  ASN A 513     136.867 -21.370  -1.244  1.00  0.00           H  
ATOM   4200  HB3 ASN A 513     135.641 -23.125   0.039  1.00  0.00           H  
ATOM   4201  HB2 ASN A 513     134.680 -21.913   0.838  1.00  0.00           H  
ATOM   4202 HD22 ASN A 513     136.951 -21.582   3.490  1.00  0.00           H  
ATOM   4203 HD21 ASN A 513     135.343 -21.336   2.854  1.00  0.00           H  
ATOM   4204  N   GLY A 514     134.907 -22.391  -2.582  1.00 28.66           N  
ATOM   4205  CA  GLY A 514     133.858 -22.868  -3.483  1.00 27.47           C  
ATOM   4206  C   GLY A 514     133.749 -22.051  -4.776  1.00 29.80           C  
ATOM   4207  O   GLY A 514     134.664 -21.319  -5.157  1.00 31.35           O  
ATOM   4208  H   GLY A 514     135.708 -22.995  -2.467  1.00  0.00           H  
ATOM   4209  HA3 GLY A 514     132.896 -22.851  -2.967  1.00  0.00           H  
ATOM   4210  HA2 GLY A 514     134.064 -23.908  -3.738  1.00  0.00           H  
ATOM   4211  N   GLU A 515     132.600 -22.227  -5.452  1.00 35.55           N  
ATOM   4212  CA  GLU A 515     132.233 -21.636  -6.745  1.00 44.20           C  
ATOM   4213  C   GLU A 515     132.231 -20.096  -6.770  1.00 42.57           C  
ATOM   4214  O   GLU A 515     132.500 -19.519  -7.823  1.00 38.39           O  
ATOM   4215  CB  GLU A 515     130.825 -22.140  -7.148  1.00 52.01           C  
ATOM   4216  CG  GLU A 515     130.646 -23.672  -7.246  1.00 65.37           C  
ATOM   4217  CD  GLU A 515     131.475 -24.362  -8.334  1.00 68.25           C  
ATOM   4218  OE1 GLU A 515     131.582 -25.604  -8.246  1.00 67.25           O  
ATOM   4219  OE2 GLU A 515     131.970 -23.658  -9.242  1.00 75.14           O1-
ATOM   4220  H   GLU A 515     131.912 -22.860  -5.070  1.00  0.00           H  
ATOM   4221  HA  GLU A 515     132.968 -21.970  -7.478  1.00  0.00           H  
ATOM   4222  HB3 GLU A 515     130.537 -21.692  -8.102  1.00  0.00           H  
ATOM   4223  HB2 GLU A 515     130.095 -21.764  -6.430  1.00  0.00           H  
ATOM   4224  HG3 GLU A 515     129.599 -23.892  -7.453  1.00  0.00           H  
ATOM   4225  HG2 GLU A 515     130.866 -24.141  -6.286  1.00  0.00           H  
ATOM   4226  N   HIS A 516     131.910 -19.474  -5.624  1.00 32.02           N  
ATOM   4227  CA  HIS A 516     131.733 -18.029  -5.479  1.00 31.29           C  
ATOM   4228  C   HIS A 516     132.828 -17.398  -4.606  1.00 31.28           C  
ATOM   4229  O   HIS A 516     132.567 -16.390  -3.954  1.00 27.39           O  
ATOM   4230  CB  HIS A 516     130.302 -17.739  -4.977  1.00 33.22           C  
ATOM   4231  CG  HIS A 516     129.239 -18.221  -5.932  1.00 37.46           C  
ATOM   4232  ND1 HIS A 516     128.455 -19.336  -5.697  1.00 43.11           N  
ATOM   4233  CD2 HIS A 516     128.839 -17.738  -7.159  1.00 37.36           C  
ATOM   4234  CE1 HIS A 516     127.646 -19.476  -6.751  1.00 43.32           C  
ATOM   4235  NE2 HIS A 516     127.822 -18.541  -7.675  1.00 40.44           N  
ATOM   4236  H   HIS A 516     131.730 -20.027  -4.799  1.00  0.00           H  
ATOM   4237  HA  HIS A 516     131.833 -17.540  -6.450  1.00  0.00           H  
ATOM   4238  HB3 HIS A 516     130.152 -16.667  -4.845  1.00  0.00           H  
ATOM   4239  HB2 HIS A 516     130.141 -18.195  -3.999  1.00  0.00           H  
ATOM   4240  HD1 HIS A 516     128.487 -19.936  -4.886  1.00  0.00           H  
ATOM   4241  HD2 HIS A 516     129.211 -16.887  -7.709  1.00  0.00           H  
ATOM   4242  HE1 HIS A 516     126.917 -20.268  -6.842  1.00  0.00           H  
ATOM   4243  N   ALA A 517     134.047 -17.967  -4.636  1.00 26.43           N  
ATOM   4244  CA  ALA A 517     135.241 -17.394  -4.015  1.00 28.38           C  
ATOM   4245  C   ALA A 517     135.593 -16.022  -4.621  1.00 29.70           C  
ATOM   4246  O   ALA A 517     135.674 -15.897  -5.843  1.00 30.44           O  
ATOM   4247  CB  ALA A 517     136.408 -18.381  -4.165  1.00 29.71           C  
ATOM   4248  H   ALA A 517     134.191 -18.801  -5.188  1.00  0.00           H  
ATOM   4249  HA  ALA A 517     135.037 -17.276  -2.950  1.00  0.00           H  
ATOM   4250  HB1 ALA A 517     137.317 -17.988  -3.710  1.00  0.00           H  
ATOM   4251  HB2 ALA A 517     136.184 -19.329  -3.676  1.00  0.00           H  
ATOM   4252  HB3 ALA A 517     136.623 -18.592  -5.213  1.00  0.00           H  
ATOM   4253  N   GLY A 518     135.772 -15.025  -3.742  1.00 24.39           N  
ATOM   4254  CA  GLY A 518     136.057 -13.635  -4.092  1.00 25.91           C  
ATOM   4255  C   GLY A 518     134.795 -12.757  -4.101  1.00 23.26           C  
ATOM   4256  O   GLY A 518     134.938 -11.538  -4.206  1.00 23.53           O  
ATOM   4257  H   GLY A 518     135.694 -15.228  -2.752  1.00  0.00           H  
ATOM   4258  HA3 GLY A 518     136.560 -13.560  -5.057  1.00  0.00           H  
ATOM   4259  HA2 GLY A 518     136.746 -13.239  -3.347  1.00  0.00           H  
ATOM   4260  N   ARG A 519     133.583 -13.335  -3.969  1.00 21.39           N  
ATOM   4261  CA  ARG A 519     132.321 -12.596  -3.870  1.00 22.97           C  
ATOM   4262  C   ARG A 519     132.225 -11.837  -2.540  1.00 23.12           C  
ATOM   4263  O   ARG A 519     132.155 -12.473  -1.489  1.00 22.71           O  
ATOM   4264  CB  ARG A 519     131.117 -13.552  -4.046  1.00 23.26           C  
ATOM   4265  CG  ARG A 519     129.732 -12.912  -3.793  1.00 22.34           C  
ATOM   4266  CD  ARG A 519     128.549 -13.826  -4.134  1.00 24.42           C  
ATOM   4267  NE  ARG A 519     128.376 -13.974  -5.581  1.00 23.04           N  
ATOM   4268  CZ  ARG A 519     127.499 -14.773  -6.202  1.00 27.12           C  
ATOM   4269  NH1 ARG A 519     126.698 -15.590  -5.510  1.00 27.12           N  
ATOM   4270  NH2 ARG A 519     127.412 -14.749  -7.536  1.00 29.32           N1+
ATOM   4271  H   ARG A 519     133.517 -14.341  -3.890  1.00  0.00           H  
ATOM   4272  HA  ARG A 519     132.293 -11.882  -4.695  1.00  0.00           H  
ATOM   4273  HB3 ARG A 519     131.217 -14.380  -3.347  1.00  0.00           H  
ATOM   4274  HB2 ARG A 519     131.151 -13.985  -5.047  1.00  0.00           H  
ATOM   4275  HG3 ARG A 519     129.673 -12.037  -4.442  1.00  0.00           H  
ATOM   4276  HG2 ARG A 519     129.610 -12.535  -2.778  1.00  0.00           H  
ATOM   4277  HD3 ARG A 519     127.636 -13.514  -3.626  1.00  0.00           H  
ATOM   4278  HD2 ARG A 519     128.783 -14.831  -3.782  1.00  0.00           H  
ATOM   4279  HE  ARG A 519     128.952 -13.360  -6.160  1.00  0.00           H  
ATOM   4280 HH12 ARG A 519     126.055 -16.196  -6.007  1.00  0.00           H  
ATOM   4281 HH11 ARG A 519     126.720 -15.597  -4.501  1.00  0.00           H  
ATOM   4282 HH22 ARG A 519     126.717 -15.331  -7.995  1.00  0.00           H  
ATOM   4283 HH21 ARG A 519     127.993 -14.121  -8.086  1.00  0.00           H  
ATOM   4284  N   LEU A 520     132.147 -10.503  -2.637  1.00 22.47           N  
ATOM   4285  CA  LEU A 520     131.718  -9.621  -1.555  1.00 22.40           C  
ATOM   4286  C   LEU A 520     130.196  -9.742  -1.384  1.00 22.57           C  
ATOM   4287  O   LEU A 520     129.490  -9.801  -2.389  1.00 21.29           O  
ATOM   4288  CB  LEU A 520     132.069  -8.164  -1.926  1.00 20.99           C  
ATOM   4289  CG  LEU A 520     133.574  -7.837  -2.046  1.00 22.82           C  
ATOM   4290  CD1 LEU A 520     133.779  -6.430  -2.649  1.00 22.27           C  
ATOM   4291  CD2 LEU A 520     134.334  -8.024  -0.715  1.00 24.77           C  
ATOM   4292  H   LEU A 520     132.192 -10.078  -3.553  1.00  0.00           H  
ATOM   4293  HA  LEU A 520     132.210  -9.912  -0.626  1.00  0.00           H  
ATOM   4294  HB3 LEU A 520     131.631  -7.496  -1.187  1.00  0.00           H  
ATOM   4295  HB2 LEU A 520     131.577  -7.923  -2.870  1.00  0.00           H  
ATOM   4296  HG  LEU A 520     134.001  -8.540  -2.763  1.00  0.00           H  
ATOM   4297 HD11 LEU A 520     134.516  -6.456  -3.451  1.00  0.00           H  
ATOM   4298 HD12 LEU A 520     132.861  -6.024  -3.074  1.00  0.00           H  
ATOM   4299 HD13 LEU A 520     134.125  -5.707  -1.912  1.00  0.00           H  
ATOM   4300 HD21 LEU A 520     135.127  -8.759  -0.831  1.00  0.00           H  
ATOM   4301 HD22 LEU A 520     134.801  -7.107  -0.358  1.00  0.00           H  
ATOM   4302 HD23 LEU A 520     133.686  -8.369   0.089  1.00  0.00           H  
ATOM   4303  N   ILE A 521     129.717  -9.743  -0.133  1.00 20.61           N  
ATOM   4304  CA  ILE A 521     128.293  -9.781   0.194  1.00 22.08           C  
ATOM   4305  C   ILE A 521     128.032  -9.100   1.549  1.00 23.26           C  
ATOM   4306  O   ILE A 521     128.742  -9.359   2.521  1.00 20.67           O  
ATOM   4307  CB  ILE A 521     127.682 -11.216   0.136  1.00 21.52           C  
ATOM   4308  CG1 ILE A 521     126.158 -11.228   0.411  1.00 22.87           C  
ATOM   4309  CG2 ILE A 521     128.418 -12.248   1.017  1.00 23.67           C  
ATOM   4310  CD1 ILE A 521     125.462 -12.536   0.007  1.00 22.82           C  
ATOM   4311  H   ILE A 521     130.352  -9.737   0.655  1.00  0.00           H  
ATOM   4312  HA  ILE A 521     127.786  -9.182  -0.559  1.00  0.00           H  
ATOM   4313  HB  ILE A 521     127.807 -11.550  -0.895  1.00  0.00           H  
ATOM   4314 HG13 ILE A 521     125.685 -10.409  -0.131  1.00  0.00           H  
ATOM   4315 HG12 ILE A 521     125.963 -11.038   1.466  1.00  0.00           H  
ATOM   4316 HG21 ILE A 521     128.006 -13.247   0.879  1.00  0.00           H  
ATOM   4317 HG22 ILE A 521     129.473 -12.313   0.753  1.00  0.00           H  
ATOM   4318 HG23 ILE A 521     128.350 -12.007   2.076  1.00  0.00           H  
ATOM   4319 HD11 ILE A 521     124.404 -12.368  -0.196  1.00  0.00           H  
ATOM   4320 HD12 ILE A 521     125.903 -12.966  -0.892  1.00  0.00           H  
ATOM   4321 HD13 ILE A 521     125.528 -13.279   0.802  1.00  0.00           H  
ATOM   4322  N   VAL A 522     127.028  -8.209   1.553  1.00 20.44           N  
ATOM   4323  CA  VAL A 522     126.662  -7.336   2.664  1.00 21.27           C  
ATOM   4324  C   VAL A 522     125.173  -7.574   3.013  1.00 20.94           C  
ATOM   4325  O   VAL A 522     124.339  -7.499   2.108  1.00 21.74           O  
ATOM   4326  CB  VAL A 522     126.831  -5.848   2.237  1.00 19.67           C  
ATOM   4327  CG1 VAL A 522     126.205  -4.826   3.210  1.00 20.08           C  
ATOM   4328  CG2 VAL A 522     128.312  -5.503   2.011  1.00 19.89           C  
ATOM   4329  H   VAL A 522     126.496  -8.068   0.702  1.00  0.00           H  
ATOM   4330  HA  VAL A 522     127.331  -7.525   3.500  1.00  0.00           H  
ATOM   4331  HB  VAL A 522     126.336  -5.709   1.275  1.00  0.00           H  
ATOM   4332 HG11 VAL A 522     126.536  -3.811   2.987  1.00  0.00           H  
ATOM   4333 HG12 VAL A 522     125.117  -4.823   3.151  1.00  0.00           H  
ATOM   4334 HG13 VAL A 522     126.479  -5.038   4.242  1.00  0.00           H  
ATOM   4335 HG21 VAL A 522     128.421  -4.473   1.675  1.00  0.00           H  
ATOM   4336 HG22 VAL A 522     128.892  -5.619   2.927  1.00  0.00           H  
ATOM   4337 HG23 VAL A 522     128.763  -6.135   1.245  1.00  0.00           H  
ATOM   4338  N   PRO A 523     124.861  -7.857   4.300  1.00 19.62           N  
ATOM   4339  CA  PRO A 523     123.474  -8.056   4.761  1.00 19.49           C  
ATOM   4340  C   PRO A 523     122.649  -6.755   4.813  1.00 20.86           C  
ATOM   4341  O   PRO A 523     123.171  -5.715   5.217  1.00 20.43           O  
ATOM   4342  CB  PRO A 523     123.655  -8.675   6.153  1.00 20.40           C  
ATOM   4343  CG  PRO A 523     124.979  -8.130   6.658  1.00 20.57           C  
ATOM   4344  CD  PRO A 523     125.819  -8.000   5.402  1.00 21.36           C  
ATOM   4345  HA  PRO A 523     122.958  -8.766   4.114  1.00  0.00           H  
ATOM   4346  HB3 PRO A 523     123.711  -9.762   6.068  1.00  0.00           H  
ATOM   4347  HB2 PRO A 523     122.841  -8.437   6.837  1.00  0.00           H  
ATOM   4348  HG3 PRO A 523     125.452  -8.753   7.417  1.00  0.00           H  
ATOM   4349  HG2 PRO A 523     124.817  -7.142   7.086  1.00  0.00           H  
ATOM   4350  HD2 PRO A 523     126.496  -7.150   5.495  1.00  0.00           H  
ATOM   4351  HD3 PRO A 523     126.413  -8.901   5.246  1.00  0.00           H  
ATOM   4352  N   LEU A 524     121.374  -6.859   4.404  1.00 21.05           N  
ATOM   4353  CA  LEU A 524     120.384  -5.780   4.396  1.00 18.74           C  
ATOM   4354  C   LEU A 524     119.084  -6.246   5.083  1.00 19.38           C  
ATOM   4355  O   LEU A 524     118.880  -7.443   5.289  1.00 21.42           O  
ATOM   4356  CB  LEU A 524     120.067  -5.375   2.931  1.00 20.43           C  
ATOM   4357  CG  LEU A 524     121.259  -4.898   2.071  1.00 20.38           C  
ATOM   4358  CD1 LEU A 524     120.822  -4.684   0.609  1.00 21.44           C  
ATOM   4359  CD2 LEU A 524     121.944  -3.644   2.638  1.00 21.64           C  
ATOM   4360  H   LEU A 524     121.023  -7.759   4.102  1.00  0.00           H  
ATOM   4361  HA  LEU A 524     120.762  -4.920   4.948  1.00  0.00           H  
ATOM   4362  HB3 LEU A 524     119.316  -4.584   2.936  1.00  0.00           H  
ATOM   4363  HB2 LEU A 524     119.594  -6.221   2.432  1.00  0.00           H  
ATOM   4364  HG  LEU A 524     122.000  -5.698   2.050  1.00  0.00           H  
ATOM   4365 HD11 LEU A 524     121.554  -5.107  -0.073  1.00  0.00           H  
ATOM   4366 HD12 LEU A 524     119.873  -5.169   0.392  1.00  0.00           H  
ATOM   4367 HD13 LEU A 524     120.710  -3.629   0.355  1.00  0.00           H  
ATOM   4368 HD21 LEU A 524     122.294  -2.973   1.854  1.00  0.00           H  
ATOM   4369 HD22 LEU A 524     121.277  -3.072   3.280  1.00  0.00           H  
ATOM   4370 HD23 LEU A 524     122.816  -3.923   3.227  1.00  0.00           H  
ATOM   4371  N   TYR A 525     118.193  -5.283   5.365  1.00 21.07           N  
ATOM   4372  CA  TYR A 525     116.795  -5.526   5.719  1.00 21.17           C  
ATOM   4373  C   TYR A 525     115.912  -4.365   5.225  1.00 23.91           C  
ATOM   4374  O   TYR A 525     116.417  -3.280   4.941  1.00 21.88           O  
ATOM   4375  CB  TYR A 525     116.644  -5.842   7.226  1.00 22.23           C  
ATOM   4376  CG  TYR A 525     116.716  -4.675   8.197  1.00 22.80           C  
ATOM   4377  CD1 TYR A 525     117.953  -4.286   8.752  1.00 22.40           C  
ATOM   4378  CD2 TYR A 525     115.540  -3.986   8.563  1.00 23.01           C  
ATOM   4379  CE1 TYR A 525     118.011  -3.204   9.653  1.00 20.46           C  
ATOM   4380  CE2 TYR A 525     115.604  -2.897   9.453  1.00 22.70           C  
ATOM   4381  CZ  TYR A 525     116.840  -2.505   9.999  1.00 22.62           C  
ATOM   4382  OH  TYR A 525     116.905  -1.441  10.849  1.00 20.05           O  
ATOM   4383  H   TYR A 525     118.437  -4.314   5.198  1.00  0.00           H  
ATOM   4384  HA  TYR A 525     116.482  -6.403   5.152  1.00  0.00           H  
ATOM   4385  HB3 TYR A 525     117.364  -6.604   7.523  1.00  0.00           H  
ATOM   4386  HB2 TYR A 525     115.668  -6.302   7.376  1.00  0.00           H  
ATOM   4387  HD1 TYR A 525     118.861  -4.807   8.481  1.00  0.00           H  
ATOM   4388  HD2 TYR A 525     114.586  -4.283   8.152  1.00  0.00           H  
ATOM   4389  HE1 TYR A 525     118.958  -2.890  10.066  1.00  0.00           H  
ATOM   4390  HE2 TYR A 525     114.700  -2.369   9.719  1.00  0.00           H  
ATOM   4391  HH  TYR A 525     116.051  -1.038  11.021  1.00  0.00           H  
ATOM   4392  N   SER A 526     114.603  -4.629   5.109  1.00 22.98           N  
ATOM   4393  CA  SER A 526     113.637  -3.739   4.466  1.00 20.69           C  
ATOM   4394  C   SER A 526     112.206  -3.965   4.973  1.00 23.79           C  
ATOM   4395  O   SER A 526     111.898  -5.028   5.504  1.00 22.54           O  
ATOM   4396  CB  SER A 526     113.739  -3.919   2.930  1.00 20.15           C  
ATOM   4397  OG  SER A 526     113.472  -5.246   2.513  1.00 24.24           O  
ATOM   4398  H   SER A 526     114.254  -5.547   5.356  1.00  0.00           H  
ATOM   4399  HA  SER A 526     113.899  -2.710   4.715  1.00  0.00           H  
ATOM   4400  HB3 SER A 526     114.730  -3.638   2.580  1.00  0.00           H  
ATOM   4401  HB2 SER A 526     113.038  -3.262   2.416  1.00  0.00           H  
ATOM   4402  HG  SER A 526     112.571  -5.483   2.753  1.00  0.00           H  
ATOM   4403  N   LYS A 527     111.349  -2.959   4.735  1.00 22.52           N  
ATOM   4404  CA  LYS A 527     109.891  -3.072   4.739  1.00 29.11           C  
ATOM   4405  C   LYS A 527     109.479  -3.023   3.266  1.00 24.15           C  
ATOM   4406  O   LYS A 527     109.398  -1.931   2.710  1.00 30.43           O  
ATOM   4407  CB  LYS A 527     109.290  -1.923   5.588  1.00 30.11           C  
ATOM   4408  CG  LYS A 527     107.763  -1.692   5.484  1.00 38.10           C  
ATOM   4409  CD  LYS A 527     106.910  -2.829   6.067  1.00 42.91           C  
ATOM   4410  CE  LYS A 527     105.409  -2.642   5.822  1.00 54.12           C  
ATOM   4411  NZ  LYS A 527     104.631  -3.702   6.486  1.00 57.41           N1+
ATOM   4412  H   LYS A 527     111.709  -2.112   4.318  1.00  0.00           H  
ATOM   4413  HA  LYS A 527     109.575  -4.027   5.162  1.00  0.00           H  
ATOM   4414  HB3 LYS A 527     109.777  -0.994   5.291  1.00  0.00           H  
ATOM   4415  HB2 LYS A 527     109.559  -2.076   6.633  1.00  0.00           H  
ATOM   4416  HG3 LYS A 527     107.471  -1.507   4.451  1.00  0.00           H  
ATOM   4417  HG2 LYS A 527     107.521  -0.773   6.016  1.00  0.00           H  
ATOM   4418  HD3 LYS A 527     107.077  -2.872   7.144  1.00  0.00           H  
ATOM   4419  HD2 LYS A 527     107.229  -3.789   5.657  1.00  0.00           H  
ATOM   4420  HE3 LYS A 527     105.193  -2.659   4.753  1.00  0.00           H  
ATOM   4421  HE2 LYS A 527     105.078  -1.676   6.205  1.00  0.00           H  
ATOM   4422  HZ1 LYS A 527     104.916  -4.606   6.124  1.00  0.00           H  
ATOM   4423  HZ2 LYS A 527     104.805  -3.680   7.481  1.00  0.00           H  
ATOM   4424  HZ3 LYS A 527     103.646  -3.568   6.310  1.00  0.00           H  
ATOM   4425  N   SER A 528     109.302  -4.206   2.657  1.00 30.63           N  
ATOM   4426  CA  SER A 528     109.092  -4.382   1.219  1.00 29.39           C  
ATOM   4427  C   SER A 528     108.257  -5.655   0.974  1.00 28.33           C  
ATOM   4428  O   SER A 528     107.528  -6.091   1.867  1.00 27.19           O  
ATOM   4429  CB  SER A 528     110.479  -4.401   0.522  1.00 29.51           C  
ATOM   4430  OG  SER A 528     110.381  -4.315  -0.886  1.00 34.16           O  
ATOM   4431  H   SER A 528     109.388  -5.061   3.188  1.00  0.00           H  
ATOM   4432  HA  SER A 528     108.507  -3.544   0.837  1.00  0.00           H  
ATOM   4433  HB3 SER A 528     111.025  -5.310   0.772  1.00  0.00           H  
ATOM   4434  HB2 SER A 528     111.097  -3.575   0.869  1.00  0.00           H  
ATOM   4435  HG  SER A 528     111.242  -4.495  -1.273  1.00  0.00           H  
ATOM   4436  N   SER A 529     108.406  -6.251  -0.222  1.00 33.63           N  
ATOM   4437  CA  SER A 529     107.986  -7.616  -0.547  1.00 35.41           C  
ATOM   4438  C   SER A 529     108.730  -8.661   0.311  1.00 32.94           C  
ATOM   4439  O   SER A 529     108.113  -9.641   0.723  1.00 33.40           O  
ATOM   4440  CB  SER A 529     108.236  -7.888  -2.043  1.00 33.65           C  
ATOM   4441  OG  SER A 529     107.366  -7.119  -2.847  1.00 45.78           O  
ATOM   4442  H   SER A 529     108.988  -5.796  -0.916  1.00  0.00           H  
ATOM   4443  HA  SER A 529     106.918  -7.711  -0.341  1.00  0.00           H  
ATOM   4444  HB3 SER A 529     108.064  -8.939  -2.278  1.00  0.00           H  
ATOM   4445  HB2 SER A 529     109.269  -7.667  -2.317  1.00  0.00           H  
ATOM   4446  HG  SER A 529     107.834  -6.318  -3.115  1.00  0.00           H  
ATOM   4447  N   ALA A 530     110.018  -8.392   0.588  1.00 30.08           N  
ATOM   4448  CA  ALA A 530     110.896  -9.156   1.471  1.00 25.90           C  
ATOM   4449  C   ALA A 530     111.261  -8.333   2.715  1.00 22.05           C  
ATOM   4450  O   ALA A 530     111.150  -7.104   2.700  1.00 27.53           O  
ATOM   4451  CB  ALA A 530     112.169  -9.493   0.688  1.00 30.29           C  
ATOM   4452  H   ALA A 530     110.428  -7.554   0.201  1.00  0.00           H  
ATOM   4453  HA  ALA A 530     110.412 -10.083   1.785  1.00  0.00           H  
ATOM   4454  HB1 ALA A 530     112.812 -10.177   1.243  1.00  0.00           H  
ATOM   4455  HB2 ALA A 530     111.904  -9.975  -0.251  1.00  0.00           H  
ATOM   4456  HB3 ALA A 530     112.751  -8.602   0.451  1.00  0.00           H  
ATOM   4457  N   GLU A 531     111.699  -9.043   3.768  1.00 25.81           N  
ATOM   4458  CA  GLU A 531     112.144  -8.462   5.031  1.00 25.77           C  
ATOM   4459  C   GLU A 531     113.668  -8.559   5.159  1.00 23.02           C  
ATOM   4460  O   GLU A 531     114.294  -7.539   5.427  1.00 22.32           O  
ATOM   4461  CB  GLU A 531     111.407  -9.104   6.221  1.00 27.44           C  
ATOM   4462  CG  GLU A 531     111.751  -8.472   7.583  1.00 31.22           C  
ATOM   4463  CD  GLU A 531     110.982  -9.132   8.723  1.00 30.67           C  
ATOM   4464  OE1 GLU A 531     111.591  -9.986   9.405  1.00 29.70           O  
ATOM   4465  OE2 GLU A 531     109.794  -8.779   8.890  1.00 36.64           O1-
ATOM   4466  H   GLU A 531     111.766 -10.053   3.693  1.00  0.00           H  
ATOM   4467  HA  GLU A 531     111.886  -7.407   5.046  1.00  0.00           H  
ATOM   4468  HB3 GLU A 531     111.630 -10.170   6.249  1.00  0.00           H  
ATOM   4469  HB2 GLU A 531     110.332  -9.019   6.063  1.00  0.00           H  
ATOM   4470  HG3 GLU A 531     111.516  -7.407   7.573  1.00  0.00           H  
ATOM   4471  HG2 GLU A 531     112.816  -8.549   7.790  1.00  0.00           H  
ATOM   4472  N   LEU A 532     114.235  -9.759   4.943  1.00 22.84           N  
ATOM   4473  CA  LEU A 532     115.681  -9.968   4.847  1.00 21.92           C  
ATOM   4474  C   LEU A 532     116.107  -9.822   3.378  1.00 22.58           C  
ATOM   4475  O   LEU A 532     115.420 -10.328   2.488  1.00 22.04           O  
ATOM   4476  CB  LEU A 532     116.040 -11.360   5.425  1.00 23.41           C  
ATOM   4477  CG  LEU A 532     117.540 -11.754   5.366  1.00 24.12           C  
ATOM   4478  CD1 LEU A 532     118.439 -10.803   6.182  1.00 23.50           C  
ATOM   4479  CD2 LEU A 532     117.742 -13.234   5.755  1.00 24.82           C  
ATOM   4480  H   LEU A 532     113.654 -10.552   4.703  1.00  0.00           H  
ATOM   4481  HA  LEU A 532     116.197  -9.210   5.439  1.00  0.00           H  
ATOM   4482  HB3 LEU A 532     115.465 -12.111   4.883  1.00  0.00           H  
ATOM   4483  HB2 LEU A 532     115.697 -11.417   6.459  1.00  0.00           H  
ATOM   4484  HG  LEU A 532     117.874 -11.680   4.331  1.00  0.00           H  
ATOM   4485 HD11 LEU A 532     119.130 -11.341   6.826  1.00  0.00           H  
ATOM   4486 HD12 LEU A 532     119.046 -10.185   5.521  1.00  0.00           H  
ATOM   4487 HD13 LEU A 532     117.863 -10.132   6.819  1.00  0.00           H  
ATOM   4488 HD21 LEU A 532     118.371 -13.363   6.635  1.00  0.00           H  
ATOM   4489 HD22 LEU A 532     116.798 -13.736   5.965  1.00  0.00           H  
ATOM   4490 HD23 LEU A 532     118.219 -13.778   4.940  1.00  0.00           H  
ATOM   4491  N   GLY A 533     117.251  -9.159   3.165  1.00 19.74           N  
ATOM   4492  CA  GLY A 533     117.854  -9.009   1.849  1.00 20.89           C  
ATOM   4493  C   GLY A 533     119.378  -9.021   1.977  1.00 18.96           C  
ATOM   4494  O   GLY A 533     119.938  -9.089   3.072  1.00 20.21           O  
ATOM   4495  H   GLY A 533     117.772  -8.786   3.948  1.00  0.00           H  
ATOM   4496  HA3 GLY A 533     117.524  -8.072   1.397  1.00  0.00           H  
ATOM   4497  HA2 GLY A 533     117.557  -9.825   1.188  1.00  0.00           H  
ATOM   4498  N   PHE A 534     120.045  -8.953   0.819  1.00 19.13           N  
ATOM   4499  CA  PHE A 534     121.499  -8.868   0.673  1.00 17.90           C  
ATOM   4500  C   PHE A 534     121.812  -8.040  -0.579  1.00 20.44           C  
ATOM   4501  O   PHE A 534     120.970  -7.950  -1.471  1.00 21.65           O  
ATOM   4502  CB  PHE A 534     122.121 -10.280   0.523  1.00 19.38           C  
ATOM   4503  CG  PHE A 534     121.936 -11.225   1.696  1.00 19.87           C  
ATOM   4504  CD1 PHE A 534     120.774 -12.019   1.783  1.00 20.62           C  
ATOM   4505  CD2 PHE A 534     122.827 -11.191   2.788  1.00 21.73           C  
ATOM   4506  CE1 PHE A 534     120.542 -12.786   2.915  1.00 21.62           C  
ATOM   4507  CE2 PHE A 534     122.580 -11.975   3.908  1.00 21.53           C  
ATOM   4508  CZ  PHE A 534     121.446 -12.774   3.965  1.00 22.74           C  
ATOM   4509  H   PHE A 534     119.523  -8.909  -0.047  1.00  0.00           H  
ATOM   4510  HA  PHE A 534     121.925  -8.360   1.539  1.00  0.00           H  
ATOM   4511  HB3 PHE A 534     123.195 -10.183   0.353  1.00  0.00           H  
ATOM   4512  HB2 PHE A 534     121.728 -10.770  -0.369  1.00  0.00           H  
ATOM   4513  HD1 PHE A 534     120.056 -12.026   0.976  1.00  0.00           H  
ATOM   4514  HD2 PHE A 534     123.700 -10.556   2.755  1.00  0.00           H  
ATOM   4515  HE1 PHE A 534     119.666 -13.411   2.979  1.00  0.00           H  
ATOM   4516  HE2 PHE A 534     123.266 -11.958   4.741  1.00  0.00           H  
ATOM   4517  HZ  PHE A 534     121.255 -13.396   4.823  1.00  0.00           H  
ATOM   4518  N   MET A 535     123.043  -7.518  -0.657  1.00 21.48           N  
ATOM   4519  CA  MET A 535     123.647  -7.052  -1.906  1.00 20.40           C  
ATOM   4520  C   MET A 535     125.023  -7.710  -2.030  1.00 21.96           C  
ATOM   4521  O   MET A 535     125.744  -7.776  -1.034  1.00 20.15           O  
ATOM   4522  CB  MET A 535     123.716  -5.509  -1.975  1.00 20.09           C  
ATOM   4523  CG  MET A 535     124.518  -4.816  -0.858  1.00 22.65           C  
ATOM   4524  SD  MET A 535     124.612  -3.017  -1.035  1.00 25.40           S  
ATOM   4525  CE  MET A 535     125.365  -2.596   0.552  1.00 28.46           C  
ATOM   4526  H   MET A 535     123.675  -7.609   0.128  1.00  0.00           H  
ATOM   4527  HA  MET A 535     123.045  -7.393  -2.745  1.00  0.00           H  
ATOM   4528  HB3 MET A 535     122.703  -5.108  -1.998  1.00  0.00           H  
ATOM   4529  HB2 MET A 535     124.147  -5.227  -2.936  1.00  0.00           H  
ATOM   4530  HG3 MET A 535     125.544  -5.181  -0.842  1.00  0.00           H  
ATOM   4531  HG2 MET A 535     124.082  -5.048   0.114  1.00  0.00           H  
ATOM   4532  HE1 MET A 535     125.444  -1.514   0.656  1.00  0.00           H  
ATOM   4533  HE2 MET A 535     124.754  -2.977   1.369  1.00  0.00           H  
ATOM   4534  HE3 MET A 535     126.361  -3.032   0.627  1.00  0.00           H  
ATOM   4535  N   TYR A 536     125.362  -8.174  -3.242  1.00 19.68           N  
ATOM   4536  CA  TYR A 536     126.631  -8.845  -3.525  1.00 20.02           C  
ATOM   4537  C   TYR A 536     127.280  -8.283  -4.797  1.00 22.14           C  
ATOM   4538  O   TYR A 536     126.580  -7.792  -5.682  1.00 20.95           O  
ATOM   4539  CB  TYR A 536     126.414 -10.378  -3.582  1.00 20.89           C  
ATOM   4540  CG  TYR A 536     125.746 -10.935  -4.830  1.00 22.11           C  
ATOM   4541  CD1 TYR A 536     126.517 -11.238  -5.973  1.00 24.64           C  
ATOM   4542  CD2 TYR A 536     124.354 -11.163  -4.850  1.00 22.87           C  
ATOM   4543  CE1 TYR A 536     125.902 -11.748  -7.131  1.00 25.09           C  
ATOM   4544  CE2 TYR A 536     123.742 -11.687  -6.005  1.00 28.00           C  
ATOM   4545  CZ  TYR A 536     124.514 -11.977  -7.146  1.00 26.12           C  
ATOM   4546  OH  TYR A 536     123.920 -12.480  -8.267  1.00 26.97           O  
ATOM   4547  H   TYR A 536     124.719  -8.088  -4.018  1.00  0.00           H  
ATOM   4548  HA  TYR A 536     127.327  -8.625  -2.719  1.00  0.00           H  
ATOM   4549  HB3 TYR A 536     125.869 -10.711  -2.698  1.00  0.00           H  
ATOM   4550  HB2 TYR A 536     127.385 -10.869  -3.512  1.00  0.00           H  
ATOM   4551  HD1 TYR A 536     127.585 -11.074  -5.970  1.00  0.00           H  
ATOM   4552  HD2 TYR A 536     123.754 -10.936  -3.980  1.00  0.00           H  
ATOM   4553  HE1 TYR A 536     126.499 -11.970  -8.003  1.00  0.00           H  
ATOM   4554  HE2 TYR A 536     122.677 -11.864  -6.020  1.00  0.00           H  
ATOM   4555  HH  TYR A 536     122.978 -12.632  -8.163  1.00  0.00           H  
ATOM   4556  N   SER A 537     128.614  -8.411  -4.861  1.00 20.65           N  
ATOM   4557  CA  SER A 537     129.446  -7.986  -5.980  1.00 20.98           C  
ATOM   4558  C   SER A 537     130.496  -9.064  -6.284  1.00 23.65           C  
ATOM   4559  O   SER A 537     131.172  -9.530  -5.366  1.00 24.51           O  
ATOM   4560  CB  SER A 537     130.099  -6.632  -5.636  1.00 21.41           C  
ATOM   4561  OG  SER A 537     130.948  -6.195  -6.676  1.00 22.04           O  
ATOM   4562  H   SER A 537     129.105  -8.859  -4.097  1.00  0.00           H  
ATOM   4563  HA  SER A 537     128.827  -7.856  -6.871  1.00  0.00           H  
ATOM   4564  HB3 SER A 537     130.680  -6.698  -4.717  1.00  0.00           H  
ATOM   4565  HB2 SER A 537     129.334  -5.873  -5.471  1.00  0.00           H  
ATOM   4566  HG  SER A 537     130.405  -5.912  -7.422  1.00  0.00           H  
ATOM   4567  N   ASP A 538     130.625  -9.393  -7.579  1.00 23.84           N  
ATOM   4568  CA  ASP A 538     131.612 -10.332  -8.131  1.00 26.84           C  
ATOM   4569  C   ASP A 538     132.736  -9.616  -8.903  1.00 27.74           C  
ATOM   4570  O   ASP A 538     133.733 -10.265  -9.217  1.00 27.53           O  
ATOM   4571  CB  ASP A 538     130.960 -11.418  -9.027  1.00 25.20           C  
ATOM   4572  CG  ASP A 538     129.852 -12.223  -8.340  1.00 27.87           C  
ATOM   4573  OD1 ASP A 538     129.900 -12.324  -7.097  1.00 29.51           O  
ATOM   4574  OD2 ASP A 538     129.015 -12.801  -9.066  1.00 28.13           O1-
ATOM   4575  H   ASP A 538     130.012  -8.963  -8.256  1.00  0.00           H  
ATOM   4576  HA  ASP A 538     132.112 -10.849  -7.309  1.00  0.00           H  
ATOM   4577  HB3 ASP A 538     131.715 -12.122  -9.381  1.00  0.00           H  
ATOM   4578  HB2 ASP A 538     130.528 -10.929  -9.902  1.00  0.00           H  
ATOM   4579  N   ASP A 539     132.579  -8.308  -9.178  1.00 25.38           N  
ATOM   4580  CA  ASP A 539     133.538  -7.479  -9.920  1.00 26.58           C  
ATOM   4581  C   ASP A 539     134.356  -6.561  -8.985  1.00 26.78           C  
ATOM   4582  O   ASP A 539     134.843  -5.523  -9.431  1.00 26.95           O  
ATOM   4583  CB  ASP A 539     132.887  -6.701 -11.095  1.00 24.32           C  
ATOM   4584  CG  ASP A 539     131.642  -5.865 -10.773  1.00 26.35           C  
ATOM   4585  OD1 ASP A 539     131.319  -5.679  -9.578  1.00 27.95           O  
ATOM   4586  OD2 ASP A 539     131.053  -5.371 -11.757  1.00 24.91           O1-
ATOM   4587  H   ASP A 539     131.744  -7.828  -8.871  1.00  0.00           H  
ATOM   4588  HA  ASP A 539     134.283  -8.130 -10.381  1.00  0.00           H  
ATOM   4589  HB3 ASP A 539     132.591  -7.438 -11.842  1.00  0.00           H  
ATOM   4590  HB2 ASP A 539     133.621  -6.050 -11.573  1.00  0.00           H  
ATOM   4591  N   HIP A 540     134.523  -6.973  -7.716  1.00 25.10           N  
ATOM   4592  CA  HIP A 540     135.359  -6.324  -6.698  1.00 28.18           C  
ATOM   4593  C   HIP A 540     134.828  -4.947  -6.244  1.00 24.20           C  
ATOM   4594  O   HIP A 540     135.607  -4.017  -6.034  1.00 24.80           O  
ATOM   4595  CB  HIP A 540     136.850  -6.335  -7.128  1.00 25.82           C  
ATOM   4596  CG  HIP A 540     137.411  -7.731  -7.266  1.00 28.89           C  
ATOM   4597  ND1 HIP A 540     137.573  -8.548  -6.161  1.00 28.67           N1+
ATOM   4598  CD2 HIP A 540     137.662  -8.514  -8.378  1.00 33.90           C  
ATOM   4599  CE1 HIP A 540     137.942  -9.746  -6.597  1.00 37.08           C  
ATOM   4600  NE2 HIP A 540     138.018  -9.778  -7.927  1.00 36.52           N  
ATOM   4601  H   HIP A 540     134.078  -7.833  -7.430  1.00  0.00           H  
ATOM   4602  HA  HIP A 540     135.271  -6.951  -5.811  1.00  0.00           H  
ATOM   4603  HB3 HIP A 540     137.456  -5.821  -6.382  1.00  0.00           H  
ATOM   4604  HB2 HIP A 540     137.008  -5.790  -8.058  1.00  0.00           H  
ATOM   4605  HD1 HIP A 540     137.439  -8.259  -5.193  1.00  0.00           H  
ATOM   4606  HD2 HIP A 540     137.606  -8.296  -9.434  1.00  0.00           H  
ATOM   4607  HE1 HIP A 540     138.130 -10.587  -5.949  1.00  0.00           H  
ATOM   4608  HE2 HIP A 540     138.261 -10.580  -8.489  1.00  0.00           H  
ATOM   4609  N   GLY A 541     133.500  -4.875  -6.055  1.00 22.08           N  
ATOM   4610  CA  GLY A 541     132.797  -3.760  -5.424  1.00 23.11           C  
ATOM   4611  C   GLY A 541     132.338  -2.673  -6.406  1.00 25.14           C  
ATOM   4612  O   GLY A 541     131.905  -1.618  -5.942  1.00 25.01           O  
ATOM   4613  H   GLY A 541     132.927  -5.676  -6.289  1.00  0.00           H  
ATOM   4614  HA3 GLY A 541     133.409  -3.310  -4.644  1.00  0.00           H  
ATOM   4615  HA2 GLY A 541     131.915  -4.163  -4.930  1.00  0.00           H  
ATOM   4616  N   ASN A 542     132.429  -2.902  -7.729  1.00 23.52           N  
ATOM   4617  CA  ASN A 542     132.046  -1.924  -8.757  1.00 24.46           C  
ATOM   4618  C   ASN A 542     130.525  -1.892  -8.997  1.00 25.96           C  
ATOM   4619  O   ASN A 542     129.967  -0.796  -9.062  1.00 30.42           O  
ATOM   4620  CB  ASN A 542     132.812  -2.197 -10.072  1.00 24.49           C  
ATOM   4621  CG  ASN A 542     134.334  -2.027  -9.965  1.00 24.94           C  
ATOM   4622  OD1 ASN A 542     134.838  -1.266  -9.141  1.00 30.98           O  
ATOM   4623  ND2 ASN A 542     135.078  -2.726 -10.824  1.00 25.61           N  
ATOM   4624  H   ASN A 542     132.781  -3.789  -8.061  1.00  0.00           H  
ATOM   4625  HA  ASN A 542     132.341  -0.935  -8.399  1.00  0.00           H  
ATOM   4626  HB3 ASN A 542     132.470  -1.507 -10.844  1.00  0.00           H  
ATOM   4627  HB2 ASN A 542     132.586  -3.199 -10.436  1.00  0.00           H  
ATOM   4628 HD22 ASN A 542     136.084  -2.652 -10.797  1.00  0.00           H  
ATOM   4629 HD21 ASN A 542     134.643  -3.356 -11.483  1.00  0.00           H  
ATOM   4630  N   ASN A 543     129.886  -3.070  -9.110  1.00 22.11           N  
ATOM   4631  CA  ASN A 543     128.437  -3.225  -9.301  1.00 23.03           C  
ATOM   4632  C   ASN A 543     127.880  -4.146  -8.211  1.00 23.60           C  
ATOM   4633  O   ASN A 543     128.484  -5.177  -7.917  1.00 23.03           O  
ATOM   4634  CB  ASN A 543     128.140  -3.819 -10.697  1.00 24.01           C  
ATOM   4635  CG  ASN A 543     128.460  -2.859 -11.845  1.00 30.64           C  
ATOM   4636  OD1 ASN A 543     127.753  -1.874 -12.046  1.00 40.56           O  
ATOM   4637  ND2 ASN A 543     129.513  -3.147 -12.610  1.00 37.09           N  
ATOM   4638  H   ASN A 543     130.416  -3.933  -9.070  1.00  0.00           H  
ATOM   4639  HA  ASN A 543     127.949  -2.251  -9.220  1.00  0.00           H  
ATOM   4640  HB3 ASN A 543     127.077  -4.050 -10.774  1.00  0.00           H  
ATOM   4641  HB2 ASN A 543     128.661  -4.768 -10.832  1.00  0.00           H  
ATOM   4642 HD22 ASN A 543     129.761  -2.550 -13.385  1.00  0.00           H  
ATOM   4643 HD21 ASN A 543     130.081  -3.966 -12.403  1.00  0.00           H  
ATOM   4644  N   TRP A 544     126.717  -3.760  -7.660  1.00 24.40           N  
ATOM   4645  CA  TRP A 544     126.035  -4.456  -6.570  1.00 24.18           C  
ATOM   4646  C   TRP A 544     124.648  -4.928  -7.027  1.00 22.43           C  
ATOM   4647  O   TRP A 544     123.871  -4.125  -7.545  1.00 25.39           O  
ATOM   4648  CB  TRP A 544     125.951  -3.526  -5.343  1.00 21.41           C  
ATOM   4649  CG  TRP A 544     127.281  -3.190  -4.735  1.00 23.41           C  
ATOM   4650  CD1 TRP A 544     128.082  -2.164  -5.103  1.00 25.26           C  
ATOM   4651  CD2 TRP A 544     128.037  -3.953  -3.746  1.00 22.16           C  
ATOM   4652  NE1 TRP A 544     129.274  -2.239  -4.416  1.00 26.35           N  
ATOM   4653  CE2 TRP A 544     129.306  -3.325  -3.566  1.00 25.54           C  
ATOM   4654  CE3 TRP A 544     127.788  -5.125  -2.994  1.00 24.54           C  
ATOM   4655  CZ2 TRP A 544     130.279  -3.836  -2.689  1.00 23.84           C  
ATOM   4656  CZ3 TRP A 544     128.751  -5.645  -2.106  1.00 22.08           C  
ATOM   4657  CH2 TRP A 544     129.995  -5.001  -1.954  1.00 24.37           C  
ATOM   4658  H   TRP A 544     126.270  -2.916  -7.986  1.00  0.00           H  
ATOM   4659  HA  TRP A 544     126.607  -5.334  -6.269  1.00  0.00           H  
ATOM   4660  HB3 TRP A 544     125.351  -3.998  -4.565  1.00  0.00           H  
ATOM   4661  HB2 TRP A 544     125.440  -2.597  -5.602  1.00  0.00           H  
ATOM   4662  HD1 TRP A 544     127.827  -1.428  -5.852  1.00  0.00           H  
ATOM   4663  HE1 TRP A 544     130.035  -1.591  -4.575  1.00  0.00           H  
ATOM   4664  HE3 TRP A 544     126.841  -5.630  -3.105  1.00  0.00           H  
ATOM   4665  HZ2 TRP A 544     131.231  -3.338  -2.578  1.00  0.00           H  
ATOM   4666  HZ3 TRP A 544     128.535  -6.541  -1.541  1.00  0.00           H  
ATOM   4667  HH2 TRP A 544     130.730  -5.396  -1.270  1.00  0.00           H  
ATOM   4668  N   THR A 545     124.376  -6.225  -6.816  1.00 24.01           N  
ATOM   4669  CA  THR A 545     123.140  -6.908  -7.196  1.00 24.14           C  
ATOM   4670  C   THR A 545     122.348  -7.264  -5.929  1.00 24.00           C  
ATOM   4671  O   THR A 545     122.843  -8.038  -5.109  1.00 23.86           O  
ATOM   4672  CB  THR A 545     123.459  -8.232  -7.947  1.00 26.50           C  
ATOM   4673  OG1 THR A 545     124.097  -7.916  -9.168  1.00 25.88           O  
ATOM   4674  CG2 THR A 545     122.245  -9.126  -8.272  1.00 25.34           C  
ATOM   4675  H   THR A 545     125.079  -6.809  -6.379  1.00  0.00           H  
ATOM   4676  HA  THR A 545     122.528  -6.274  -7.841  1.00  0.00           H  
ATOM   4677  HB  THR A 545     124.172  -8.820  -7.366  1.00  0.00           H  
ATOM   4678  HG1 THR A 545     124.929  -7.478  -8.972  1.00  0.00           H  
ATOM   4679 HG21 THR A 545     122.539  -9.966  -8.902  1.00  0.00           H  
ATOM   4680 HG22 THR A 545     121.794  -9.548  -7.374  1.00  0.00           H  
ATOM   4681 HG23 THR A 545     121.474  -8.567  -8.804  1.00  0.00           H  
ATOM   4682  N   TYR A 546     121.133  -6.703  -5.808  1.00 21.18           N  
ATOM   4683  CA  TYR A 546     120.207  -6.962  -4.703  1.00 22.14           C  
ATOM   4684  C   TYR A 546     119.540  -8.342  -4.809  1.00 24.31           C  
ATOM   4685  O   TYR A 546     119.166  -8.766  -5.902  1.00 24.11           O  
ATOM   4686  CB  TYR A 546     119.168  -5.826  -4.638  1.00 21.54           C  
ATOM   4687  CG  TYR A 546     118.088  -5.932  -3.568  1.00 21.74           C  
ATOM   4688  CD1 TYR A 546     118.437  -5.901  -2.201  1.00 22.61           C  
ATOM   4689  CD2 TYR A 546     116.729  -6.050  -3.933  1.00 25.21           C  
ATOM   4690  CE1 TYR A 546     117.441  -6.004  -1.209  1.00 21.16           C  
ATOM   4691  CE2 TYR A 546     115.732  -6.139  -2.941  1.00 25.38           C  
ATOM   4692  CZ  TYR A 546     116.087  -6.118  -1.579  1.00 22.97           C  
ATOM   4693  OH  TYR A 546     115.116  -6.205  -0.622  1.00 22.64           O  
ATOM   4694  H   TYR A 546     120.797  -6.083  -6.530  1.00  0.00           H  
ATOM   4695  HA  TYR A 546     120.792  -6.921  -3.785  1.00  0.00           H  
ATOM   4696  HB3 TYR A 546     118.686  -5.713  -5.610  1.00  0.00           H  
ATOM   4697  HB2 TYR A 546     119.708  -4.903  -4.454  1.00  0.00           H  
ATOM   4698  HD1 TYR A 546     119.473  -5.802  -1.912  1.00  0.00           H  
ATOM   4699  HD2 TYR A 546     116.444  -6.071  -4.975  1.00  0.00           H  
ATOM   4700  HE1 TYR A 546     117.719  -5.989  -0.166  1.00  0.00           H  
ATOM   4701  HE2 TYR A 546     114.694  -6.227  -3.228  1.00  0.00           H  
ATOM   4702  HH  TYR A 546     115.453  -6.185   0.277  1.00  0.00           H  
ATOM   4703  N   VAL A 547     119.384  -8.982  -3.643  1.00 23.46           N  
ATOM   4704  CA  VAL A 547     118.706 -10.258  -3.445  1.00 25.16           C  
ATOM   4705  C   VAL A 547     117.637 -10.077  -2.357  1.00 26.36           C  
ATOM   4706  O   VAL A 547     117.908  -9.443  -1.336  1.00 23.79           O  
ATOM   4707  CB  VAL A 547     119.715 -11.349  -2.973  1.00 26.11           C  
ATOM   4708  CG1 VAL A 547     119.081 -12.645  -2.419  1.00 29.03           C  
ATOM   4709  CG2 VAL A 547     120.705 -11.694  -4.097  1.00 28.19           C  
ATOM   4710  H   VAL A 547     119.733  -8.547  -2.798  1.00  0.00           H  
ATOM   4711  HA  VAL A 547     118.222 -10.583  -4.368  1.00  0.00           H  
ATOM   4712  HB  VAL A 547     120.309 -10.924  -2.163  1.00  0.00           H  
ATOM   4713 HG11 VAL A 547     119.832 -13.416  -2.251  1.00  0.00           H  
ATOM   4714 HG12 VAL A 547     118.590 -12.486  -1.459  1.00  0.00           H  
ATOM   4715 HG13 VAL A 547     118.345 -13.054  -3.112  1.00  0.00           H  
ATOM   4716 HG21 VAL A 547     121.458 -12.402  -3.758  1.00  0.00           H  
ATOM   4717 HG22 VAL A 547     120.195 -12.134  -4.954  1.00  0.00           H  
ATOM   4718 HG23 VAL A 547     121.236 -10.807  -4.444  1.00  0.00           H  
ATOM   4719  N   GLU A 548     116.469 -10.692  -2.588  1.00 24.92           N  
ATOM   4720  CA  GLU A 548     115.421 -10.899  -1.592  1.00 23.33           C  
ATOM   4721  C   GLU A 548     115.550 -12.331  -1.056  1.00 23.40           C  
ATOM   4722  O   GLU A 548     115.476 -13.278  -1.839  1.00 26.36           O  
ATOM   4723  CB  GLU A 548     114.043 -10.667  -2.242  1.00 25.33           C  
ATOM   4724  CG  GLU A 548     113.784  -9.182  -2.572  1.00 27.21           C  
ATOM   4725  CD  GLU A 548     112.366  -8.885  -3.067  1.00 30.81           C  
ATOM   4726  OE1 GLU A 548     111.706  -9.820  -3.572  1.00 29.44           O  
ATOM   4727  OE2 GLU A 548     111.962  -7.711  -2.924  1.00 30.92           O1-
ATOM   4728  H   GLU A 548     116.336 -11.185  -3.459  1.00  0.00           H  
ATOM   4729  HA  GLU A 548     115.532 -10.201  -0.759  1.00  0.00           H  
ATOM   4730  HB3 GLU A 548     113.263 -11.052  -1.587  1.00  0.00           H  
ATOM   4731  HB2 GLU A 548     113.968 -11.255  -3.159  1.00  0.00           H  
ATOM   4732  HG3 GLU A 548     114.486  -8.839  -3.332  1.00  0.00           H  
ATOM   4733  HG2 GLU A 548     113.967  -8.575  -1.685  1.00  0.00           H  
ATOM   4734  N   ALA A 549     115.763 -12.457   0.263  1.00 23.89           N  
ATOM   4735  CA  ALA A 549     115.998 -13.736   0.939  1.00 23.81           C  
ATOM   4736  C   ALA A 549     114.713 -14.435   1.417  1.00 25.40           C  
ATOM   4737  O   ALA A 549     114.781 -15.607   1.788  1.00 29.89           O  
ATOM   4738  CB  ALA A 549     116.932 -13.481   2.125  1.00 25.36           C  
ATOM   4739  H   ALA A 549     115.793 -11.633   0.849  1.00  0.00           H  
ATOM   4740  HA  ALA A 549     116.507 -14.415   0.253  1.00  0.00           H  
ATOM   4741  HB1 ALA A 549     117.275 -14.414   2.572  1.00  0.00           H  
ATOM   4742  HB2 ALA A 549     117.810 -12.919   1.808  1.00  0.00           H  
ATOM   4743  HB3 ALA A 549     116.430 -12.906   2.900  1.00  0.00           H  
ATOM   4744  N   ASP A 550     113.579 -13.719   1.404  1.00 25.29           N  
ATOM   4745  CA  ASP A 550     112.266 -14.210   1.828  1.00 29.54           C  
ATOM   4746  C   ASP A 550     111.165 -13.418   1.099  1.00 30.08           C  
ATOM   4747  O   ASP A 550     111.473 -12.551   0.280  1.00 26.90           O  
ATOM   4748  CB  ASP A 550     112.088 -14.219   3.376  1.00 25.53           C  
ATOM   4749  CG  ASP A 550     112.478 -12.926   4.106  1.00 24.61           C  
ATOM   4750  OD1 ASP A 550     112.120 -11.839   3.606  1.00 27.05           O  
ATOM   4751  OD2 ASP A 550     113.026 -13.049   5.222  1.00 25.76           O1-
ATOM   4752  H   ASP A 550     113.597 -12.763   1.077  1.00  0.00           H  
ATOM   4753  HA  ASP A 550     112.167 -15.238   1.476  1.00  0.00           H  
ATOM   4754  HB3 ASP A 550     112.725 -15.014   3.765  1.00  0.00           H  
ATOM   4755  HB2 ASP A 550     111.073 -14.490   3.668  1.00  0.00           H  
ATOM   4756  N  AGLN A 551     109.899 -13.724   1.422  0.50 30.93           N  
ATOM   4757  N  BGLN A 551     109.882 -13.644   1.576  0.50 31.57           N  
ATOM   4758  CA AGLN A 551     108.722 -12.956   1.007  0.50 30.19           C  
ATOM   4759  CA BGLN A 551     108.689 -12.910   1.112  0.50 30.67           C  
ATOM   4760  C  AGLN A 551     107.884 -12.560   2.237  0.50 33.82           C  
ATOM   4761  C  BGLN A 551     107.944 -12.209   2.226  0.50 34.42           C  
ATOM   4762  O  AGLN A 551     106.656 -12.634   2.208  0.50 31.77           O  
ATOM   4763  O  BGLN A 551     106.714 -11.934   2.107  0.50 33.11           O  
ATOM   4764  CB AGLN A 551     107.931 -13.719  -0.086  0.50 31.06           C  
ATOM   4765  CB BGLN A 551     107.715 -13.888   0.432  0.50 31.02           C  
ATOM   4766  CG AGLN A 551     108.649 -13.805  -1.450  0.50 31.72           C  
ATOM   4767  CG BGLN A 551     108.319 -14.536  -0.785  0.50 32.61           C  
ATOM   4768  CD AGLN A 551     108.805 -12.445  -2.141  0.50 32.40           C  
ATOM   4769  CD BGLN A 551     107.311 -14.532  -1.909  0.50 37.04           C  
ATOM   4770  OE1AGLN A 551     107.814 -11.799  -2.473  0.50 41.91           O  
ATOM   4771  OE1BGLN A 551     106.461 -15.415  -1.983  0.50 32.12           O  
ATOM   4772  NE2AGLN A 551     110.047 -12.018  -2.377  0.50 29.39           N  
ATOM   4773  NE2BGLN A 551     107.367 -13.512  -2.760  0.50 28.69           N  
ATOM   4774  H  AGLN A 551     109.726 -14.463   2.088  0.50  0.00           H  
ATOM   4775  H  BGLN A 551     109.737 -14.389   2.243  0.50  0.00           H  
ATOM   4776  HA AGLN A 551     109.045 -12.005   0.588  0.50  0.00           H  
ATOM   4777  HA BGLN A 551     109.002 -12.165   0.380  0.50  0.00           H  
ATOM   4778  HB3AGLN A 551     106.961 -13.246  -0.246  0.50  0.00           H  
ATOM   4779  HB3BGLN A 551     106.807 -13.356   0.147  0.50  0.00           H  
ATOM   4780  HB2AGLN A 551     107.712 -14.727   0.266  0.50  0.00           H  
ATOM   4781  HB2BGLN A 551     107.419 -14.659   1.144  0.50  0.00           H  
ATOM   4782  HG3AGLN A 551     108.071 -14.446  -2.117  0.50  0.00           H  
ATOM   4783  HG3BGLN A 551     108.596 -15.564  -0.549  0.50  0.00           H  
ATOM   4784  HG2AGLN A 551     109.621 -14.287  -1.339  0.50  0.00           H  
ATOM   4785  HG2BGLN A 551     109.205 -13.980  -1.090  0.50  0.00           H  
ATOM   4786 HE22AGLN A 551     110.218 -11.134  -2.843  0.50  0.00           H  
ATOM   4787 HE22BGLN A 551     106.716 -13.461  -3.530  0.50  0.00           H  
ATOM   4788 HE21AGLN A 551     110.841 -12.556  -2.060  0.50  0.00           H  
ATOM   4789 HE21BGLN A 551     108.061 -12.789  -2.636  0.50  0.00           H  
ATOM   4790  N   ASN A 552     108.584 -12.133   3.302  1.00 33.14           N  
ATOM   4791  CA  ASN A 552     108.007 -11.614   4.539  1.00 34.52           C  
ATOM   4792  C   ASN A 552     107.773 -10.102   4.372  1.00 35.10           C  
ATOM   4793  O   ASN A 552     108.717  -9.375   4.079  1.00 35.45           O  
ATOM   4794  CB  ASN A 552     108.989 -11.957   5.685  1.00 33.31           C  
ATOM   4795  CG  ASN A 552     108.515 -11.633   7.108  1.00 35.47           C  
ATOM   4796  OD1 ASN A 552     107.492 -10.984   7.323  1.00 43.49           O  
ATOM   4797  ND2 ASN A 552     109.279 -12.088   8.101  1.00 37.64           N  
ATOM   4798  H   ASN A 552     109.592 -12.090   3.240  1.00  0.00           H  
ATOM   4799  HA  ASN A 552     107.051 -12.103   4.740  1.00  0.00           H  
ATOM   4800  HB3 ASN A 552     109.950 -11.475   5.511  1.00  0.00           H  
ATOM   4801  HB2 ASN A 552     109.188 -13.030   5.659  1.00  0.00           H  
ATOM   4802 HD22 ASN A 552     109.040 -11.870   9.058  1.00  0.00           H  
ATOM   4803 HD21 ASN A 552     110.121 -12.609   7.904  1.00  0.00           H  
ATOM   4804  N   THR A 553     106.525  -9.656   4.563  1.00 34.64           N  
ATOM   4805  CA  THR A 553     106.116  -8.260   4.376  1.00 34.49           C  
ATOM   4806  C   THR A 553     105.958  -7.491   5.708  1.00 37.57           C  
ATOM   4807  O   THR A 553     105.539  -6.332   5.670  1.00 41.19           O  
ATOM   4808  CB  THR A 553     104.780  -8.189   3.588  1.00 45.96           C  
ATOM   4809  OG1 THR A 553     103.676  -8.652   4.348  1.00 44.82           O  
ATOM   4810  CG2 THR A 553     104.822  -8.928   2.240  1.00 46.89           C  
ATOM   4811  H   THR A 553     105.788 -10.303   4.805  1.00  0.00           H  
ATOM   4812  HA  THR A 553     106.869  -7.725   3.798  1.00  0.00           H  
ATOM   4813  HB  THR A 553     104.577  -7.142   3.358  1.00  0.00           H  
ATOM   4814  HG1 THR A 553     102.915  -8.724   3.767  1.00  0.00           H  
ATOM   4815 HG21 THR A 553     103.899  -8.781   1.680  1.00  0.00           H  
ATOM   4816 HG22 THR A 553     105.641  -8.557   1.623  1.00  0.00           H  
ATOM   4817 HG23 THR A 553     104.965 -10.002   2.366  1.00  0.00           H  
ATOM   4818  N   GLY A 554     106.306  -8.117   6.850  1.00 40.13           N  
ATOM   4819  CA  GLY A 554     106.179  -7.543   8.194  1.00 42.87           C  
ATOM   4820  C   GLY A 554     107.049  -6.291   8.384  1.00 43.01           C  
ATOM   4821  O   GLY A 554     106.598  -5.327   9.004  1.00 37.47           O  
ATOM   4822  H   GLY A 554     106.663  -9.062   6.799  1.00  0.00           H  
ATOM   4823  HA3 GLY A 554     106.481  -8.293   8.925  1.00  0.00           H  
ATOM   4824  HA2 GLY A 554     105.133  -7.303   8.393  1.00  0.00           H  
ATOM   4825  N   GLY A 555     108.265  -6.293   7.812  1.00 35.25           N  
ATOM   4826  CA  GLY A 555     109.204  -5.173   7.846  1.00 26.40           C  
ATOM   4827  C   GLY A 555     109.819  -4.950   9.230  1.00 24.24           C  
ATOM   4828  O   GLY A 555     110.190  -3.819   9.546  1.00 27.62           O  
ATOM   4829  H   GLY A 555     108.576  -7.129   7.338  1.00  0.00           H  
ATOM   4830  HA3 GLY A 555     108.729  -4.258   7.508  1.00  0.00           H  
ATOM   4831  HA2 GLY A 555     110.009  -5.393   7.149  1.00  0.00           H  
ATOM   4832  N   ALA A 556     109.930  -6.016  10.043  1.00 25.27           N  
ATOM   4833  CA  ALA A 556     110.660  -6.020  11.307  1.00 26.70           C  
ATOM   4834  C   ALA A 556     112.164  -5.808  11.084  1.00 25.96           C  
ATOM   4835  O   ALA A 556     112.675  -6.078   9.994  1.00 23.21           O  
ATOM   4836  CB  ALA A 556     110.404  -7.350  12.035  1.00 29.49           C  
ATOM   4837  H   ALA A 556     109.619  -6.921   9.711  1.00  0.00           H  
ATOM   4838  HA  ALA A 556     110.276  -5.204  11.923  1.00  0.00           H  
ATOM   4839  HB1 ALA A 556     110.868  -7.350  13.021  1.00  0.00           H  
ATOM   4840  HB2 ALA A 556     109.336  -7.521  12.176  1.00  0.00           H  
ATOM   4841  HB3 ALA A 556     110.807  -8.200  11.485  1.00  0.00           H  
ATOM   4842  N   THR A 557     112.835  -5.318  12.135  1.00 25.77           N  
ATOM   4843  CA  THR A 557     114.266  -5.034  12.151  1.00 25.67           C  
ATOM   4844  C   THR A 557     115.076  -6.347  12.095  1.00 22.82           C  
ATOM   4845  O   THR A 557     115.320  -6.962  13.130  1.00 24.77           O  
ATOM   4846  CB  THR A 557     114.630  -4.193  13.405  1.00 26.06           C  
ATOM   4847  OG1 THR A 557     113.859  -3.007  13.389  1.00 23.72           O  
ATOM   4848  CG2 THR A 557     116.102  -3.786  13.526  1.00 24.73           C  
ATOM   4849  H   THR A 557     112.339  -5.098  12.986  1.00  0.00           H  
ATOM   4850  HA  THR A 557     114.502  -4.446  11.267  1.00  0.00           H  
ATOM   4851  HB  THR A 557     114.344  -4.737  14.306  1.00  0.00           H  
ATOM   4852  HG1 THR A 557     114.277  -2.350  13.952  1.00  0.00           H  
ATOM   4853 HG21 THR A 557     116.252  -3.066  14.331  1.00  0.00           H  
ATOM   4854 HG22 THR A 557     116.729  -4.647  13.739  1.00  0.00           H  
ATOM   4855 HG23 THR A 557     116.468  -3.332  12.610  1.00  0.00           H  
ATOM   4856  N   ALA A 558     115.391  -6.791  10.865  1.00 22.08           N  
ATOM   4857  CA  ALA A 558     115.949  -8.111  10.569  1.00 22.41           C  
ATOM   4858  C   ALA A 558     117.449  -8.032  10.257  1.00 21.54           C  
ATOM   4859  O   ALA A 558     117.906  -8.567   9.246  1.00 21.62           O  
ATOM   4860  CB  ALA A 558     115.126  -8.776   9.453  1.00 27.35           C  
ATOM   4861  H   ALA A 558     115.125  -6.237  10.062  1.00  0.00           H  
ATOM   4862  HA  ALA A 558     115.856  -8.741  11.449  1.00  0.00           H  
ATOM   4863  HB1 ALA A 558     115.489  -9.780   9.231  1.00  0.00           H  
ATOM   4864  HB2 ALA A 558     114.084  -8.872   9.759  1.00  0.00           H  
ATOM   4865  HB3 ALA A 558     115.150  -8.201   8.528  1.00  0.00           H  
ATOM   4866  N   GLU A 559     118.180  -7.360  11.160  1.00 20.69           N  
ATOM   4867  CA  GLU A 559     119.630  -7.180  11.149  1.00 20.46           C  
ATOM   4868  C   GLU A 559     120.360  -8.523  11.192  1.00 19.16           C  
ATOM   4869  O   GLU A 559     120.104  -9.329  12.087  1.00 21.44           O  
ATOM   4870  CB  GLU A 559     120.028  -6.330  12.361  1.00 20.40           C  
ATOM   4871  CG  GLU A 559     119.440  -4.913  12.295  1.00 20.49           C  
ATOM   4872  CD  GLU A 559     119.664  -4.147  13.588  1.00 21.36           C  
ATOM   4873  OE1 GLU A 559     119.369  -4.737  14.650  1.00 20.92           O  
ATOM   4874  OE2 GLU A 559     120.093  -2.977  13.501  1.00 20.90           O1-
ATOM   4875  H   GLU A 559     117.704  -6.950  11.950  1.00  0.00           H  
ATOM   4876  HA  GLU A 559     119.899  -6.647  10.235  1.00  0.00           H  
ATOM   4877  HB3 GLU A 559     121.115  -6.261  12.425  1.00  0.00           H  
ATOM   4878  HB2 GLU A 559     119.705  -6.838  13.272  1.00  0.00           H  
ATOM   4879  HG3 GLU A 559     118.368  -4.938  12.108  1.00  0.00           H  
ATOM   4880  HG2 GLU A 559     119.885  -4.371  11.464  1.00  0.00           H  
ATOM   4881  N   ALA A 560     121.231  -8.726  10.201  1.00 19.50           N  
ATOM   4882  CA  ALA A 560     121.839 -10.012   9.905  1.00 21.19           C  
ATOM   4883  C   ALA A 560     123.357  -9.885   9.793  1.00 22.52           C  
ATOM   4884  O   ALA A 560     123.860  -8.807   9.479  1.00 20.01           O  
ATOM   4885  CB  ALA A 560     121.214 -10.501   8.596  1.00 22.54           C  
ATOM   4886  H   ALA A 560     121.406  -7.995   9.528  1.00  0.00           H  
ATOM   4887  HA  ALA A 560     121.623 -10.735  10.690  1.00  0.00           H  
ATOM   4888  HB1 ALA A 560     121.591 -11.481   8.330  1.00  0.00           H  
ATOM   4889  HB2 ALA A 560     120.133 -10.575   8.698  1.00  0.00           H  
ATOM   4890  HB3 ALA A 560     121.409  -9.828   7.764  1.00  0.00           H  
ATOM   4891  N   GLN A 561     124.045 -11.007  10.051  1.00 19.18           N  
ATOM   4892  CA  GLN A 561     125.493 -11.167   9.938  1.00 19.90           C  
ATOM   4893  C   GLN A 561     125.803 -12.567   9.391  1.00 20.12           C  
ATOM   4894  O   GLN A 561     125.128 -13.531   9.755  1.00 21.76           O  
ATOM   4895  CB  GLN A 561     126.173 -10.903  11.302  1.00 20.44           C  
ATOM   4896  CG  GLN A 561     126.226  -9.423  11.724  1.00 19.34           C  
ATOM   4897  CD  GLN A 561     127.178  -8.611  10.856  1.00 20.81           C  
ATOM   4898  OE1 GLN A 561     128.391  -8.753  10.985  1.00 23.30           O  
ATOM   4899  NE2 GLN A 561     126.641  -7.763   9.977  1.00 19.46           N  
ATOM   4900  H   GLN A 561     123.541 -11.843  10.319  1.00  0.00           H  
ATOM   4901  HA  GLN A 561     125.867 -10.455   9.201  1.00  0.00           H  
ATOM   4902  HB3 GLN A 561     127.190 -11.301  11.292  1.00  0.00           H  
ATOM   4903  HB2 GLN A 561     125.651 -11.459  12.076  1.00  0.00           H  
ATOM   4904  HG3 GLN A 561     126.604  -9.354  12.739  1.00  0.00           H  
ATOM   4905  HG2 GLN A 561     125.235  -8.972  11.750  1.00  0.00           H  
ATOM   4906 HE22 GLN A 561     127.233  -7.228   9.359  1.00  0.00           H  
ATOM   4907 HE21 GLN A 561     125.636  -7.681   9.894  1.00  0.00           H  
ATOM   4908  N   ILE A 562     126.803 -12.633   8.499  1.00 20.38           N  
ATOM   4909  CA  ILE A 562     127.060 -13.783   7.632  1.00 20.41           C  
ATOM   4910  C   ILE A 562     128.359 -14.491   8.062  1.00 22.08           C  
ATOM   4911  O   ILE A 562     129.383 -13.831   8.244  1.00 22.45           O  
ATOM   4912  CB  ILE A 562     127.239 -13.324   6.146  1.00 22.39           C  
ATOM   4913  CG1 ILE A 562     126.067 -12.436   5.656  1.00 22.95           C  
ATOM   4914  CG2 ILE A 562     127.449 -14.510   5.172  1.00 23.20           C  
ATOM   4915  CD1 ILE A 562     126.304 -11.774   4.291  1.00 25.31           C  
ATOM   4916  H   ILE A 562     127.345 -11.805   8.297  1.00  0.00           H  
ATOM   4917  HA  ILE A 562     126.231 -14.491   7.677  1.00  0.00           H  
ATOM   4918  HB  ILE A 562     128.136 -12.705   6.098  1.00  0.00           H  
ATOM   4919 HG13 ILE A 562     125.855 -11.637   6.365  1.00  0.00           H  
ATOM   4920 HG12 ILE A 562     125.159 -13.033   5.608  1.00  0.00           H  
ATOM   4921 HG21 ILE A 562     127.609 -14.165   4.151  1.00  0.00           H  
ATOM   4922 HG22 ILE A 562     128.321 -15.111   5.424  1.00  0.00           H  
ATOM   4923 HG23 ILE A 562     126.583 -15.173   5.166  1.00  0.00           H  
ATOM   4924 HD11 ILE A 562     125.641 -10.920   4.155  1.00  0.00           H  
ATOM   4925 HD12 ILE A 562     127.327 -11.410   4.195  1.00  0.00           H  
ATOM   4926 HD13 ILE A 562     126.110 -12.470   3.475  1.00  0.00           H  
ATOM   4927  N   VAL A 563     128.298 -15.831   8.134  1.00 20.80           N  
ATOM   4928  CA  VAL A 563     129.461 -16.718   8.202  1.00 21.02           C  
ATOM   4929  C   VAL A 563     129.421 -17.751   7.068  1.00 23.98           C  
ATOM   4930  O   VAL A 563     128.380 -17.969   6.451  1.00 22.70           O  
ATOM   4931  CB  VAL A 563     129.579 -17.479   9.550  1.00 23.21           C  
ATOM   4932  CG1 VAL A 563     130.101 -16.550  10.642  1.00 23.26           C  
ATOM   4933  CG2 VAL A 563     128.307 -18.222   9.996  1.00 24.30           C  
ATOM   4934  H   VAL A 563     127.413 -16.297   7.984  1.00  0.00           H  
ATOM   4935  HA  VAL A 563     130.371 -16.135   8.054  1.00  0.00           H  
ATOM   4936  HB  VAL A 563     130.350 -18.244   9.445  1.00  0.00           H  
ATOM   4937 HG11 VAL A 563     130.320 -17.106  11.553  1.00  0.00           H  
ATOM   4938 HG12 VAL A 563     131.021 -16.064  10.321  1.00  0.00           H
[truncated: 204,128 more chars]
