# Supplementary material for: Fast Quantitative Validation of 3D Models of Low-Affinity Protein–Ligand Complexes by STD NMR Spectroscopy
Source: J Med Chem. 2024 Jun 7;67(12):10025–34. doi: 10.1021/acs.jmedchem.4c00204 (PMC11215723; doi:10.1021/acs.jmedchem.4c00204)
Supplement: Supplementary file 5 — jm4c00204_si_005.zip [file jm4c00204_si_005.zip › Supporting_Information_for_Publication/5M39/5M39_DockingPoses_Data.xlsx]

## Sheet: Hoja1
	Glide Emodel	R-NOE	RMSD						Glide Emodel	R-NOE	RMSD	DS
Cristalografica		0.122254						Cristalografica		0.122254		-6.904
1	-32.964	0.646763						1	-51.137	0.141035	0.510588	-7.495
2	-36.406	0.558462						2	-46.609	0.173844	0.940697	-7.1
3	-36.729	0.654116						3	-45.608	0.124215	1.06321	-7.082
4	-35.395	0.535943						4	-41.047	0.196909	2.96498	-6.838
5	-35.124	0.598133						5	-43.642	0.219439	3.109	-6.589
6	-45.272	0.409492						6	-41.518	0.257256	3.11804	-6.75
7	-43.85	0.725535						7	-39.868	0.218661	3.18656	-6.485
8	-40.57	0.710668						8	-46.376	0.223829	3.21004	-7.039
9	-39.002	0.719898						9	-46.341	0.169356	3.24809	-7.413
10	-39.855	0.656888						10	-46.499	0.269238	3.2755	-6.608
11	-37.314	0.734671						11	-34.386	0.177284	3.29777	-7.045
12	-32.113	0.539898						12	-47.542	0.117277	3.30059	-7.573
13	-38.446	0.460449						13	-44.823	0.165617	3.3605	-7.564
14	-50.631	0.279506						14	-43.323	0.189752	3.362	-6.413
15	-39.871	0.214305						15	-34.753	0.177292	3.45355	-5.671
16	-35.84	0.23952						16	-35.447	0.298715	3.4724	-6.006
17	-51.137	0.141035						17	-49.092	0.211432	3.48069	-6.912
18	-43.642	0.219439						18	-43.576	0.264519	3.6113	-6.477
19	-43.274	0.244749						19	-38.113	0.27627	3.70397	-5.841
20	-37.004	0.32093						20	-47.378	0.299558	3.74405	-6.589
								21	-48.254	0.29756	3.76535	-7.385
								22	-45.309	0.261085	3.78083	-6.407
								23	-50.631	0.279506	3.82722	-7.116
								24	-45.075	0.241906	3.89315	-6.398
								25	-35.197	0.309802	3.99294	-5.794
								26	-37.004	0.32093	4.00477	-5.765
								27	-36.271	0.2675	4.02719	-5.704
								28	-47.095	0.285598	4.03968	-7.036
								29	-43.945	0.321172	4.16854	-6.546
								30	-46.716	0.315214	4.21088	-6.776
								31	-37.029	0.204027	4.22421	-6.132
								32	-35.019	0.176669	4.28441	-5.971
								33	-33.097	0.29996	4.30929	-5.554
								34	-40.654	0.189483	4.37378	-5.975
								35	-39.273	0.156897	4.46451	-6.002
								36	-48.206	0.295379	4.48541	-6.577
								37	-38.365	0.266574	4.52728	-5.972
								38	-42.171	0.220317	4.56129	-6.352
								39	-30.375	0.177303	4.5722	-4.745
								40	-35.84	0.23952	4.59861	-4.966
								41	-43.274	0.244749	4.63989	-6.954
								42	-39.871	0.214305	4.70604	-5.382
								43	-44.812	0.299395	4.74537	-6.229
								44	-34.891	0.321	4.75655	-5.738
								45	-42.122	0.293235	4.79333	-6.16
								46	-41.859	0.303544	4.82854	-6.17
								47	-35.554	0.369706	4.89149	-5.347
								48	-33.688	0.279474	5.16017	-4.963
								49	-45.733	0.388263	5.28988	-6.771
								50	-35.363	0.268659	5.36278	-4.971
								51	-36.406	0.558462	6.01206	-5.166
								52	-33.426	0.591113	6.60328	-4.749
								53	-32.113	0.539898	6.66384	-4.635
								54	-28.843	0.504322	6.6732	-4.786
								55	-30.053	0.430898	6.69898	-5.216
								56	-29.453	0.426407	6.85622	-5.177
								57	-32.647	661	6.87823	-4.525
								58	-38.446	0.460449	6.88183	-5.591
								59	-32.239	0.591313	7.0383	-4.752
								60	-40.954	0.714144	7.10152	-6.186
								61	-43.85	0.725535	7.12091	-6.721
								62	-37.314	0.734671	7.12342	-5.504
								63	-32.407	0.702082	7.1431	-5.101
								64	-31.693	0.58746	7.14476	-4.939
								65	-39.661	0.734588	7.18942	-6.715
								66	-33.041	0.768607	7.21954	-5.153
								67	-36.675	0.644062	7.22	-5.424
								68	-34.349	0.647119	7.23225	-5.762
								69	-35.395	0.535943	7.338	-5.445
								70	-35.124	0.598133	7.34455	-5.814
								71	-36.729	0.654116	7.37312	-6.323
								72	-35.002	0.764067	7.41414	-4.957
								73	-34.498	0.647454	7.4584	-5.821
								74	-32.964	0.646763	7.47869	-4.305
								75	-32.675	0.668115	7.5102	-5.186
								76	-43.811	0.685171	7.52143	-6.569
								77	-37.577	0.702528	7.59	-5.565
								78	-40.57	0.710668	7.60732	-6.088
								79	-31.003	0.758395	7.67729	-6.003
								80	-32.767	0.667435	7.93037	-5.809
								81	-35.136	0.659281	7.93516	-5.255
								82	-34.353	0.720537	7.94342	-5.272
								83	-33.564	0.687213	7.97796	-5.171
								84	-36.732	0.654422	8.02539	-5.407
								85	-39.855	0.656888	8.03334	-5.972
								86	-32.158	0.732215	8.04747	-5.152
								87	-45.272	0.409492	8.06878	-6.984
								88	-39.002	0.719898	8.08345	-6.547

## Sheet: Hoja2
Model	RMSD	R-NOE	Glide Emodel	DS
xray	0	0.122254		-6.904
1	0.510588	0.141035	-51.137	-7.495
2	0.940697	0.173844	-46.609	-7.1
3	1.06321	0.124215	-45.608	-7.082
4	2.96498	0.196909	-41.047	-6.838
5	3.109	0.219439	-43.642	-6.589
6	3.11804	0.257256	-41.518	-6.75
7	3.18656	0.218661	-39.868	-6.485
8	3.21004	0.223829	-46.376	-7.039
9	3.24809	0.169356	-46.341	-7.413
10	3.2755	0.269238	-46.499	-6.608
11	3.29777	0.177284	-34.386	-7.045
12	3.30059	0.117277	-47.542	-7.573
13	3.3605	0.165617	-44.823	-7.564
14	3.362	0.189752	-43.323	-6.413
15	3.45355	0.177292	-34.753	-5.671
16	3.4724	0.298715	-35.447	-6.006
17	3.48069	0.211432	-49.092	-6.912
18	3.6113	0.264519	-43.576	-6.477
19	3.70397	0.27627	-38.113	-5.841
20	3.74405	0.299558	-47.378	-6.589
21	3.76535	0.29756	-48.254	-7.385
22	3.78083	0.261085	-45.309	-6.407
23	3.82722	0.279506	-50.631	-7.116
24	3.89315	0.241906	-45.075	-6.398
25	3.99294	0.309802	-35.197	-5.794
26	4.00477	0.32093	-37.004	-5.765
27	4.02719	0.2675	-36.271	-5.704
28	4.03968	0.285598	-47.095	-7.036
29	4.16854	0.321172	-43.945	-6.546
30	4.21088	0.315214	-46.716	-6.776
31	4.22421	0.204027	-37.029	-6.132
32	4.28441	0.176669	-35.019	-5.971
33	4.30929	0.29996	-33.097	-5.554
34	4.37378	0.189483	-40.654	-5.975
35	4.46451	0.156897	-39.273	-6.002
36	4.48541	0.295379	-48.206	-6.577
37	4.52728	0.266574	-38.365	-5.972
38	4.56129	0.220317	-42.171	-6.352
39	4.5722	0.177303	-30.375	-4.745
40	4.59861	0.23952	-35.84	-4.966
41	4.63989	0.244749	-43.274	-6.954
42	4.70604	0.214305	-39.871	-5.382
43	4.74537	0.299395	-44.812	-6.229
44	4.75655	0.321	-34.891	-5.738
45	4.79333	0.293235	-42.122	-6.16
46	4.82854	0.303544	-41.859	-6.17
47	4.89149	0.369706	-35.554	-5.347
48	5.16017	0.279474	-33.688	-4.963
49	5.28988	0.388263	-45.733	-6.771
50	5.36278	0.268659	-35.363	-4.971
51	6.01206	0.558462	-36.406	-5.166
52	6.60328	0.591113	-33.426	-4.749
53	6.66384	0.539898	-32.113	-4.635
54	6.6732	0.504322	-28.843	-4.786
55	6.69898	0.430898	-30.053	-5.216
56	6.85622	0.426407	-29.453	-5.177
57	6.88183	0.460449	-38.446	-5.591
58	7.0383	0.591313	-32.239	-4.752
59	7.10152	0.714144	-40.954	-6.186
60	7.12091	0.725535	-43.85	-6.721
61	7.12342	0.734671	-37.314	-5.504
62	7.1431	0.702082	-32.407	-5.101
63	7.14476	0.58746	-31.693	-4.939
64	7.18942	0.734588	-39.661	-6.715
65	7.21954	0.768607	-33.041	-5.153
66	7.22	0.644062	-36.675	-5.424
67	7.23225	0.647119	-34.349	-5.762
68	7.338	0.535943	-35.395	-5.445
69	7.34455	0.598133	-35.124	-5.814
70	7.37312	0.654116	-36.729	-6.323
71	7.41414	0.764067	-35.002	-4.957
72	7.4584	0.647454	-34.498	-5.821
73	7.47869	0.646763	-32.964	-4.305
74	7.5102	0.668115	-32.675	-5.186
75	7.52143	0.685171	-43.811	-6.569
76	7.59	0.702528	-37.577	-5.565
77	7.60732	0.710668	-40.57	-6.088
78	7.67729	0.758395	-31.003	-6.003
79	7.93037	0.667435	-32.767	-5.809
80	7.93516	0.659281	-35.136	-5.255
81	7.94342	0.720537	-34.353	-5.272
82	7.97796	0.687213	-33.564	-5.171
83	8.02539	0.654422	-36.732	-5.407
84	8.03334	0.656888	-39.855	-5.972
85	8.04747	0.732215	-32.158	-5.152
86	8.06878	0.409492	-45.272	-6.984
87	8.08345	0.719898	-39.002	-6.547
