# Supplementary material for: Fast Quantitative Validation of 3D Models of Low-Affinity Protein–Ligand Complexes by STD NMR Spectroscopy
Source: J Med Chem. 2024 Jun 7;67(12):10025–34. doi: 10.1021/acs.jmedchem.4c00204 (PMC11215723; doi:10.1021/acs.jmedchem.4c00204)
Supplement: Supplementary file 5 — jm4c00204_si_005.zip [file jm4c00204_si_005.zip › Supporting_Information_for_Publication/5M39/5M39_Ligand_DockingPoses.pdb]

HEADER    TRANSCRIPTION                           14-OCT-16   5M39
TITLE     CRYSTAL STRUCTURE OF BRD4 BROMODOMAIN 1 IN COMPLEX WITH
TITLE    2 LIGAND 1
EXPDTA    X-RAY DIFFRACTION
REMARK   2 RESOLUTION.    1.38 ANGSTROMS
REMARK   3  R VALUE : 0.222000
REMARK   3  FREE R VALUE : 0.242000
REMARK   4 5M39 COMPLIES WITH FORMAT V. 3.30,
REMARK 200  TEMPERATURE           (KELVIN) : 100.00
REMARK 200  PH                             : 7.00
REMARK 350 BIOMOLECULE: 1
REMARK 350 APPLY THE FOLLOWING TO CHAINS: A
REMARK 350   BIOMT1  1   1.000000 0.000000 0.000000   0.000000
REMARK 350   BIOMT2  1   0.000000 1.000000 0.000000   0.000000
REMARK 350   BIOMT3  1   0.000000 0.000000 1.000000   0.000000
REMARK 350 BIOMOLECULE: 2
REMARK 350 APPLY THE FOLLOWING TO CHAINS: B
REMARK 350   BIOMT1  1   1.000000 0.000000 0.000000   0.000000
REMARK 350   BIOMT2  1   0.000000 1.000000 0.000000   0.000000
REMARK 350   BIOMT3  1   0.000000 0.000000 1.000000   0.000000
REMARK 888
REMARK 888 WRITTEN BY MAESTRO (A PRODUCT OF SCHRODINGER, LLC)
CRYST1   30.379   39.506   57.972  99.71 105.05  89.90 P 1           2
MODEL        1
HETATM    1  N3  7EA A 201      -9.142  -5.384  -7.932  1.00 18.71           N  
HETATM    2  C4  7EA A 201     -10.638  -6.991  -6.896  1.00 20.11           C  
HETATM    3  C5  7EA A 201      -8.255  -7.420  -5.040  1.00 21.74           C  
HETATM    4  C6  7EA A 201      -6.903  -6.944  -6.964  1.00 20.76           C  
HETATM    5  C8  7EA A 201     -11.736  -6.516  -7.620  1.00 22.44           C  
HETATM    6  C10 7EA A 201      -5.781  -7.432  -6.300  1.00 21.28           C  
HETATM    7  C13 7EA A 201      -5.882  -7.917  -4.989  1.00 20.35           C  
HETATM    8  C17 7EA A 201      -9.121  -3.079  -9.947  1.00 18.36           C  
HETATM    9  C20 7EA A 201      -3.499  -8.346  -4.843  1.00 26.23           C  
HETATM   10  C1  7EA A 201      -9.368  -6.418  -7.072  1.00 18.93           C  
HETATM   11  C11 7EA A 201     -11.520  -5.463  -8.521  1.00 17.78           C  
HETATM   12  C12 7EA A 201     -10.298  -3.935  -9.533  1.00 17.90           C  
HETATM   13  C19 7EA A 201      -8.422  -8.437  -2.363  1.00 28.02           C  
HETATM   14  C2  7EA A 201      -8.162  -6.931  -6.350  1.00 18.64           C  
HETATM   15  C9  7EA A 201      -7.132  -7.914  -4.353  1.00 22.44           C  
HETATM   16  N15 7EA A 201     -12.324  -4.787  -9.373  1.00 15.44           N  
HETATM   17  N16 7EA A 201     -11.530  -3.830  -9.989  1.00 15.74           N  
HETATM   18  N7  7EA A 201     -10.219  -4.956  -8.611  1.00 16.11           N  
HETATM   19  O14 7EA A 201      -7.184  -8.418  -3.064  1.00 27.58           O  
HETATM   20  O18 7EA A 201      -4.804  -8.412  -4.276  1.00 25.52           O  
HETATM   21  HC4 7EA A 201     -10.780  -7.822  -6.220  1.00  0.00           H  
HETATM   22  HC5 7EA A 201      -9.216  -7.404  -4.552  1.00  0.00           H  
HETATM   23  HC6 7EA A 201      -6.782  -6.580  -7.974  1.00  0.00           H  
HETATM   24  HC8 7EA A 201     -12.716  -6.954  -7.499  1.00  0.00           H  
HETATM   25 HC10 7EA A 201      -4.839  -7.420  -6.826  1.00  0.00           H  
HETATM   26 H171 7EA A 201      -8.634  -2.632  -9.080  1.00  0.00           H  
HETATM   27 H172 7EA A 201      -8.361  -3.660 -10.470  1.00  0.00           H  
HETATM   28 H173 7EA A 201      -9.414  -2.265 -10.611  1.00  0.00           H  
HETATM   29 H201 7EA A 201      -2.777  -8.744  -4.130  1.00  0.00           H  
HETATM   30 H202 7EA A 201      -3.427  -8.941  -5.754  1.00  0.00           H  
HETATM   31 H203 7EA A 201      -3.210  -7.317  -5.063  1.00  0.00           H  
HETATM   32 H191 7EA A 201      -8.269  -8.863  -1.372  1.00  0.00           H  
HETATM   33 H192 7EA A 201      -8.821  -7.430  -2.230  1.00  0.00           H  
HETATM   34 H193 7EA A 201      -9.162  -9.053  -2.876  1.00  0.00           H  
ENDMDL
MODEL        2
HETATM    1  N3  7EA A 201      -8.859  -5.400  -7.792  1.00 18.71           N  
HETATM    2  C4  7EA A 201     -10.452  -7.023  -6.945  1.00 20.11           C  
HETATM    3  C5  7EA A 201      -8.219  -7.548  -4.936  1.00 21.74           C  
HETATM    4  C6  7EA A 201      -6.717  -7.030  -6.738  1.00 20.76           C  
HETATM    5  C8  7EA A 201     -11.493  -6.479  -7.705  1.00 22.44           C  
HETATM    6  C10 7EA A 201      -5.647  -7.504  -5.984  1.00 21.28           C  
HETATM    7  C13 7EA A 201      -5.855  -8.007  -4.702  1.00 20.35           C  
HETATM    8  C17 7EA A 201      -8.634  -3.054  -9.744  1.00 18.36           C  
HETATM    9  C20 7EA A 201      -4.656  -9.816  -3.755  1.00 26.23           C  
HETATM   10  C1  7EA A 201      -9.162  -6.473  -7.009  1.00 18.93           C  
HETATM   11  C11 7EA A 201     -11.199  -5.379  -8.525  1.00 17.78           C  
HETATM   12  C12 7EA A 201      -9.871  -3.855  -9.401  1.00 17.90           C  
HETATM   13  C19 7EA A 201      -8.597  -8.586  -2.290  1.00 28.02           C  
HETATM   14  C2  7EA A 201      -8.021  -7.031  -6.223  1.00 18.64           C  
HETATM   15  C9  7EA A 201      -7.151  -8.035  -4.161  1.00 22.44           C  
HETATM   16  N15 7EA A 201     -11.935  -4.628  -9.378  1.00 15.44           N  
HETATM   17  N16 7EA A 201     -11.074  -3.683  -9.914  1.00 15.74           N  
HETATM   18  N7  7EA A 201      -9.881  -4.907  -8.511  1.00 16.11           N  
HETATM   19  O14 7EA A 201      -7.303  -8.541  -2.882  1.00 27.58           O  
HETATM   20  O18 7EA A 201      -4.751  -8.416  -3.991  1.00 25.52           O  
HETATM   21  HC4 7EA A 201     -10.649  -7.882  -6.320  1.00  0.00           H  
HETATM   22  HC5 7EA A 201      -9.219  -7.542  -4.530  1.00  0.00           H  
HETATM   23  HC6 7EA A 201      -6.520  -6.638  -7.727  1.00  0.00           H  
HETATM   24  HC8 7EA A 201     -12.490  -6.894  -7.670  1.00  0.00           H  
HETATM   25 HC10 7EA A 201      -4.647  -7.473  -6.391  1.00  0.00           H  
HETATM   26 H171 7EA A 201      -8.175  -2.631  -8.850  1.00  0.00           H  
HETATM   27 H172 7EA A 201      -7.875  -3.674 -10.222  1.00  0.00           H  
HETATM   28 H173 7EA A 201      -8.847  -2.230 -10.424  1.00  0.00           H  
HETATM   29 H201 7EA A 201      -3.681 -10.036  -3.320  1.00  0.00           H  
HETATM   30 H202 7EA A 201      -5.411 -10.167  -3.049  1.00  0.00           H  
HETATM   31 H203 7EA A 201      -4.739 -10.389  -4.680  1.00  0.00           H  
HETATM   32 H191 7EA A 201      -8.520  -9.016  -1.291  1.00  0.00           H  
HETATM   33 H192 7EA A 201      -9.025  -7.588  -2.186  1.00  0.00           H  
HETATM   34 H193 7EA A 201      -9.279  -9.213  -2.866  1.00  0.00           H  
ENDMDL
MODEL        3
HETATM    1  N3  7EA A 201      -8.760  -5.461  -7.693  1.00 18.71           N  
HETATM    2  C4  7EA A 201     -10.305  -7.071  -6.738  1.00 20.11           C  
HETATM    3  C5  7EA A 201      -7.949  -7.681  -4.899  1.00 21.74           C  
HETATM    4  C6  7EA A 201      -6.549  -7.031  -6.733  1.00 20.76           C  
HETATM    5  C8  7EA A 201     -11.391  -6.513  -7.422  1.00 22.44           C  
HETATM    6  C10 7EA A 201      -5.429  -7.471  -6.035  1.00 21.28           C  
HETATM    7  C13 7EA A 201      -5.547  -7.994  -4.738  1.00 20.35           C  
HETATM    8  C17 7EA A 201      -8.661  -3.061  -9.597  1.00 18.36           C  
HETATM    9  C20 7EA A 201      -3.137  -8.093  -4.448  1.00 26.23           C  
HETATM   10  C1  7EA A 201      -9.018  -6.532  -6.886  1.00 18.93           C  
HETATM   11  C11 7EA A 201     -11.146  -5.407  -8.250  1.00 17.78           C  
HETATM   12  C12 7EA A 201      -9.872  -3.876  -9.194  1.00 17.90           C  
HETATM   13  C19 7EA A 201      -6.538  -9.909  -2.572  1.00 28.02           C  
HETATM   14  C2  7EA A 201      -7.829  -7.093  -6.168  1.00 18.64           C  
HETATM   15  C9  7EA A 201      -6.835  -8.140  -4.189  1.00 22.44           C  
HETATM   16  N15 7EA A 201     -11.935  -4.636  -9.034  1.00 15.44           N  
HETATM   17  N16 7EA A 201     -11.107  -3.686  -9.614  1.00 15.74           N  
HETATM   18  N7  7EA A 201      -9.826  -4.948  -8.328  1.00 16.11           N  
HETATM   19  O14 7EA A 201      -7.059  -8.630  -2.916  1.00 27.58           O  
HETATM   20  O18 7EA A 201      -4.454  -8.346  -3.965  1.00 25.52           O  
HETATM   21  HC4 7EA A 201     -10.469  -7.929  -6.101  1.00  0.00           H  
HETATM   22  HC5 7EA A 201      -8.917  -7.751  -4.425  1.00  0.00           H  
HETATM   23  HC6 7EA A 201      -6.408  -6.605  -7.717  1.00  0.00           H  
HETATM   24  HC8 7EA A 201     -12.388  -6.918  -7.318  1.00  0.00           H  
HETATM   25 HC10 7EA A 201      -4.466  -7.369  -6.510  1.00  0.00           H  
HETATM   26 H171 7EA A 201      -8.163  -2.631  -8.728  1.00  0.00           H  
HETATM   27 H172 7EA A 201      -7.920  -3.673 -10.114  1.00  0.00           H  
HETATM   28 H173 7EA A 201      -8.917  -2.237 -10.263  1.00  0.00           H  
HETATM   29 H201 7EA A 201      -2.414  -8.388  -3.688  1.00  0.00           H  
HETATM   30 H202 7EA A 201      -2.923  -8.671  -5.349  1.00  0.00           H  
HETATM   31 H203 7EA A 201      -2.981  -7.033  -4.656  1.00  0.00           H  
HETATM   32 H191 7EA A 201      -6.161  -9.872  -1.550  1.00  0.00           H  
HETATM   33 H192 7EA A 201      -7.339 -10.648  -2.592  1.00  0.00           H  
HETATM   34 H193 7EA A 201      -5.725 -10.270  -3.203  1.00  0.00           H  
ENDMDL
MODEL        4
HETATM    1  N3  7EA A 201      -8.737  -5.401  -7.607  1.00 18.71           N  
HETATM    2  C4  7EA A 201     -10.505  -6.871  -6.834  1.00 20.11           C  
HETATM    3  C5  7EA A 201      -6.780  -7.039  -6.229  1.00 21.74           C  
HETATM    4  C6  7EA A 201      -8.530  -7.620  -4.686  1.00 20.76           C  
HETATM    5  C8  7EA A 201     -11.449  -6.274  -7.675  1.00 22.44           C  
HETATM    6  C10 7EA A 201      -7.595  -8.228  -3.852  1.00 21.28           C  
HETATM    7  C13 7EA A 201      -6.250  -8.268  -4.212  1.00 20.35           C  
HETATM    8  C17 7EA A 201      -8.228  -3.093  -9.566  1.00 18.36           C  
HETATM    9  C20 7EA A 201      -4.735 -10.094  -3.956  1.00 26.23           C  
HETATM   10  C1  7EA A 201      -9.175  -6.415  -6.807  1.00 18.93           C  
HETATM   11  C11 7EA A 201     -11.022  -5.215  -8.489  1.00 17.78           C  
HETATM   12  C12 7EA A 201      -9.534  -3.810  -9.299  1.00 17.90           C  
HETATM   13  C19 7EA A 201      -3.588  -7.032  -4.904  1.00 28.02           C  
HETATM   14  C2  7EA A 201      -8.149  -7.031  -5.902  1.00 18.64           C  
HETATM   15  C9  7EA A 201      -5.830  -7.640  -5.395  1.00 22.44           C  
HETATM   16  N15 7EA A 201     -11.650  -4.426  -9.393  1.00 15.44           N  
HETATM   17  N16 7EA A 201     -10.688  -3.555  -9.884  1.00 15.74           N  
HETATM   18  N7  7EA A 201      -9.674  -4.845  -8.399  1.00 16.11           N  
HETATM   19  O14 7EA A 201      -4.514  -7.645  -5.797  1.00 27.58           O  
HETATM   20  O18 7EA A 201      -5.386  -8.957  -3.391  1.00 25.52           O  
HETATM   21  HC4 7EA A 201     -10.817  -7.695  -6.209  1.00  0.00           H  
HETATM   22  HC5 7EA A 201      -6.441  -6.588  -7.151  1.00  0.00           H  
HETATM   23  HC6 7EA A 201      -9.563  -7.616  -4.373  1.00  0.00           H  
HETATM   24  HC8 7EA A 201     -12.473  -6.616  -7.700  1.00  0.00           H  
HETATM   25 HC10 7EA A 201      -7.919  -8.696  -2.933  1.00  0.00           H  
HETATM   26 H171 7EA A 201      -7.833  -2.630  -8.660  1.00  0.00           H  
HETATM   27 H172 7EA A 201      -7.461  -3.778  -9.931  1.00  0.00           H  
HETATM   28 H173 7EA A 201      -8.336  -2.305 -10.312  1.00  0.00           H  
HETATM   29 H201 7EA A 201      -3.675 -10.061  -3.704  1.00  0.00           H  
HETATM   30 H202 7EA A 201      -5.137 -11.009  -3.522  1.00  0.00           H  
HETATM   31 H203 7EA A 201      -4.811 -10.172  -5.042  1.00  0.00           H  
HETATM   32 H191 7EA A 201      -2.620  -6.923  -5.390  1.00  0.00           H  
HETATM   33 H192 7EA A 201      -3.926  -6.048  -4.592  1.00  0.00           H  
HETATM   34 H193 7EA A 201      -3.415  -7.625  -4.008  1.00  0.00           H  
ENDMDL
MODEL        5
HETATM    1  N3  7EA A 201     -10.004  -6.937  -6.443  1.00 18.71           N  
HETATM    2  C4  7EA A 201      -8.649  -5.443  -7.792  1.00 20.11           C  
HETATM    3  C5  7EA A 201      -7.735  -7.655  -4.867  1.00 21.74           C  
HETATM    4  C6  7EA A 201      -6.335  -7.032  -6.713  1.00 20.76           C  
HETATM    5  C8  7EA A 201      -9.774  -4.878  -8.394  1.00 22.44           C  
HETATM    6  C10 7EA A 201      -5.236  -7.597  -6.070  1.00 21.28           C  
HETATM    7  C13 7EA A 201      -5.376  -8.197  -4.810  1.00 20.35           C  
HETATM    8  C17 7EA A 201     -12.918  -7.712  -5.913  1.00 18.36           C  
HETATM    9  C20 7EA A 201      -3.009  -8.706  -4.665  1.00 26.23           C  
HETATM   10  C1  7EA A 201      -8.787  -6.456  -6.828  1.00 18.93           C  
HETATM   11  C11 7EA A 201     -11.034  -5.353  -8.000  1.00 17.78           C  
HETATM   12  C12 7EA A 201     -12.399  -6.651  -6.860  1.00 17.90           C  
HETATM   13  C19 7EA A 201      -7.987  -8.908  -2.301  1.00 28.02           C  
HETATM   14  C2  7EA A 201      -7.605  -7.051  -6.129  1.00 18.64           C  
HETATM   15  C9  7EA A 201      -6.640  -8.228  -4.204  1.00 22.44           C  
HETATM   16  N15 7EA A 201     -12.301  -5.030  -8.351  1.00 15.44           N  
HETATM   17  N16 7EA A 201     -13.133  -5.869  -7.622  1.00 15.74           N  
HETATM   18  N7  7EA A 201     -11.062  -6.370  -7.041  1.00 16.11           N  
HETATM   19  O14 7EA A 201      -6.732  -8.843  -2.967  1.00 27.58           O  
HETATM   20  O18 7EA A 201      -4.323  -8.772  -4.120  1.00 25.52           O  
HETATM   21  HC4 7EA A 201      -7.670  -5.070  -8.063  1.00  0.00           H  
HETATM   22  HC5 7EA A 201      -8.710  -7.665  -4.403  1.00  0.00           H  
HETATM   23  HC6 7EA A 201      -6.183  -6.586  -7.683  1.00  0.00           H  
HETATM   24  HC8 7EA A 201      -9.679  -4.095  -9.132  1.00  0.00           H  
HETATM   25 HC10 7EA A 201      -4.283  -7.558  -6.571  1.00  0.00           H  
HETATM   26 H171 7EA A 201     -12.455  -8.678  -6.110  1.00  0.00           H  
HETATM   27 H172 7EA A 201     -12.702  -7.467  -4.874  1.00  0.00           H  
HETATM   28 H173 7EA A 201     -13.997  -7.846  -5.993  1.00  0.00           H  
HETATM   29 H201 7EA A 201      -2.309  -9.175  -3.973  1.00  0.00           H  
HETATM   30 H202 7EA A 201      -2.941  -9.239  -5.615  1.00  0.00           H  
HETATM   31 H203 7EA A 201      -2.686  -7.674  -4.809  1.00  0.00           H  
HETATM   32 H191 7EA A 201      -7.864  -9.422  -1.348  1.00  0.00           H  
HETATM   33 H192 7EA A 201      -8.379  -7.912  -2.089  1.00  0.00           H  
HETATM   34 H193 7EA A 201      -8.720  -9.467  -2.885  1.00  0.00           H  
ENDMDL
MODEL        6
HETATM    1  N3  7EA A 201      -9.317  -4.971  -7.978  1.00 18.71           N  
HETATM    2  C4  7EA A 201     -11.511  -6.004  -7.890  1.00 20.11           C  
HETATM    3  C5  7EA A 201     -10.560  -7.294  -5.364  1.00 21.74           C  
HETATM    4  C6  7EA A 201      -8.304  -6.843  -6.052  1.00 20.76           C  
HETATM    5  C8  7EA A 201     -11.955  -5.277  -8.995  1.00 22.44           C  
HETATM    6  C10 7EA A 201      -7.826  -7.616  -4.995  1.00 21.28           C  
HETATM    7  C13 7EA A 201      -8.714  -8.240  -4.122  1.00 20.35           C  
HETATM    8  C17 7EA A 201      -7.632  -3.104  -9.740  1.00 18.36           C  
HETATM    9  C20 7EA A 201      -8.349  -8.437  -1.812  1.00 26.23           C  
HETATM   10  C1  7EA A 201     -10.203  -5.840  -7.405  1.00 18.93           C  
HETATM   11  C11 7EA A 201     -11.055  -4.400  -9.611  1.00 17.78           C  
HETATM   12  C12 7EA A 201      -9.099  -3.434  -9.884  1.00 17.90           C  
HETATM   13  C19 7EA A 201     -11.226 -10.087  -3.815  1.00 28.02           C  
HETATM   14  C2  7EA A 201      -9.682  -6.660  -6.260  1.00 18.64           C  
HETATM   15  C9  7EA A 201     -10.094  -8.096  -4.323  1.00 22.44           C  
HETATM   16  N15 7EA A 201     -11.135  -3.613 -10.708  1.00 15.44           N  
HETATM   17  N16 7EA A 201      -9.889  -3.026 -10.857  1.00 15.74           N  
HETATM   18  N7  7EA A 201      -9.777  -4.299  -9.051  1.00 16.11           N  
HETATM   19  O14 7EA A 201     -11.010  -8.715  -3.509  1.00 27.58           O  
HETATM   20  O18 7EA A 201      -8.204  -9.008  -3.103  1.00 25.52           O  
HETATM   21  HC4 7EA A 201     -12.189  -6.717  -7.447  1.00  0.00           H  
HETATM   22  HC5 7EA A 201     -11.629  -7.182  -5.459  1.00  0.00           H  
HETATM   23  HC6 7EA A 201      -7.585  -6.383  -6.716  1.00  0.00           H  
HETATM   24  HC8 7EA A 201     -12.945  -5.427  -9.396  1.00  0.00           H  
HETATM   25 HC10 7EA A 201      -6.762  -7.738  -4.856  1.00  0.00           H  
HETATM   26 H171 7EA A 201      -7.413  -2.631  -8.783  1.00  0.00           H  
HETATM   27 H172 7EA A 201      -7.026  -4.008  -9.792  1.00  0.00           H  
HETATM   28 H173 7EA A 201      -7.276  -2.446 -10.533  1.00  0.00           H  
HETATM   29 H201 7EA A 201      -7.803  -9.039  -1.085  1.00  0.00           H  
HETATM   30 H202 7EA A 201      -7.941  -7.427  -1.784  1.00  0.00           H  
HETATM   31 H203 7EA A 201      -9.393  -8.403  -1.496  1.00  0.00           H  
HETATM   32 H191 7EA A 201     -12.021 -10.479  -3.182  1.00  0.00           H  
HETATM   33 H192 7EA A 201     -11.533 -10.228  -4.854  1.00  0.00           H  
HETATM   34 H193 7EA A 201     -10.333 -10.686  -3.632  1.00  0.00           H  
ENDMDL
MODEL        7
HETATM    1  N3  7EA A 201     -10.055  -6.927  -6.512  1.00 18.71           N  
HETATM    2  C4  7EA A 201      -8.652  -5.420  -7.792  1.00 20.11           C  
HETATM    3  C5  7EA A 201      -7.877  -7.602  -4.808  1.00 21.74           C  
HETATM    4  C6  7EA A 201      -6.384  -7.049  -6.608  1.00 20.76           C  
HETATM    5  C8  7EA A 201      -9.754  -4.876  -8.458  1.00 22.44           C  
HETATM    6  C10 7EA A 201      -5.327  -7.609  -5.893  1.00 21.28           C  
HETATM    7  C13 7EA A 201      -5.536  -8.168  -4.636  1.00 20.35           C  
HETATM    8  C17 7EA A 201     -12.998  -7.619  -5.991  1.00 18.36           C  
HETATM    9  C20 7EA A 201      -4.394 -10.080  -3.864  1.00 26.23           C  
HETATM   10  C1  7EA A 201      -8.825  -6.438  -6.840  1.00 18.93           C  
HETATM   11  C11 7EA A 201     -11.026  -5.368  -8.132  1.00 17.78           C  
HETATM   12  C12 7EA A 201     -12.431  -6.631  -6.991  1.00 17.90           C  
HETATM   13  C19 7EA A 201      -8.268  -8.767  -2.220  1.00 28.02           C  
HETATM   14  C2  7EA A 201      -7.682  -7.034  -6.079  1.00 18.64           C  
HETATM   15  C9  7EA A 201      -6.823  -8.170  -4.077  1.00 22.44           C  
HETATM   16  N15 7EA A 201     -12.278  -5.067  -8.545  1.00 15.44           N  
HETATM   17  N16 7EA A 201     -13.135  -5.866  -7.799  1.00 15.74           N  
HETATM   18  N7  7EA A 201     -11.090  -6.373  -7.156  1.00 16.11           N  
HETATM   19  O14 7EA A 201      -6.979  -8.733  -2.823  1.00 27.58           O  
HETATM   20  O18 7EA A 201      -4.452  -8.664  -3.954  1.00 25.52           O  
HETATM   21  HC4 7EA A 201      -7.664  -5.032  -8.003  1.00  0.00           H  
HETATM   22  HC5 7EA A 201      -8.868  -7.584  -4.383  1.00  0.00           H  
HETATM   23  HC6 7EA A 201      -6.181  -6.637  -7.586  1.00  0.00           H  
HETATM   24  HC8 7EA A 201      -9.630  -4.087  -9.189  1.00  0.00           H  
HETATM   25 HC10 7EA A 201      -4.331  -7.608  -6.311  1.00  0.00           H  
HETATM   26 H171 7EA A 201     -12.548  -8.609  -6.091  1.00  0.00           H  
HETATM   27 H172 7EA A 201     -12.822  -7.291  -4.966  1.00  0.00           H  
HETATM   28 H173 7EA A 201     -14.075  -7.742  -6.106  1.00  0.00           H  
HETATM   29 H201 7EA A 201      -3.477 -10.369  -3.350  1.00  0.00           H  
HETATM   30 H202 7EA A 201      -5.231 -10.489  -3.296  1.00  0.00           H  
HETATM   31 H203 7EA A 201      -4.380 -10.547  -4.851  1.00  0.00           H  
HETATM   32 H191 7EA A 201      -8.196  -9.255  -1.247  1.00  0.00           H  
HETATM   33 H192 7EA A 201      -8.662  -7.761  -2.056  1.00  0.00           H  
HETATM   34 H193 7EA A 201      -8.975  -9.339  -2.825  1.00  0.00           H  
ENDMDL
MODEL        8
HETATM    1  N3  7EA A 201      -8.740  -5.199  -7.792  1.00 18.71           N  
HETATM    2  C4  7EA A 201     -10.690  -6.450  -7.061  1.00 20.11           C  
HETATM    3  C5  7EA A 201      -7.056  -7.031  -6.283  1.00 21.74           C  
HETATM    4  C6  7EA A 201      -8.908  -7.280  -4.779  1.00 20.76           C  
HETATM    5  C8  7EA A 201     -11.521  -5.803  -7.981  1.00 22.44           C  
HETATM    6  C10 7EA A 201      -8.094  -7.972  -3.887  1.00 21.28           C  
HETATM    7  C13 7EA A 201      -6.748  -8.230  -4.194  1.00 20.35           C  
HETATM    8  C17 7EA A 201      -7.893  -3.066  -9.829  1.00 18.36           C  
HETATM    9  C20 7EA A 201      -6.421  -9.555  -2.185  1.00 26.23           C  
HETATM   10  C1  7EA A 201      -9.323  -6.129  -6.982  1.00 18.93           C  
HETATM   11  C11 7EA A 201     -10.944  -4.834  -8.814  1.00 17.78           C  
HETATM   12  C12 7EA A 201      -9.279  -3.628  -9.598  1.00 17.90           C  
HETATM   13  C19 7EA A 201      -3.898  -7.418  -4.990  1.00 28.02           C  
HETATM   14  C2  7EA A 201      -8.416  -6.815  -6.006  1.00 18.64           C  
HETATM   15  C9  7EA A 201      -6.225  -7.727  -5.398  1.00 22.44           C  
HETATM   16  N15 7EA A 201     -11.437  -4.040  -9.792  1.00 15.44           N  
HETATM   17  N16 7EA A 201     -10.365  -3.299 -10.270  1.00 15.74           N  
HETATM   18  N7  7EA A 201      -9.573  -4.594  -8.659  1.00 16.11           N  
HETATM   19  O14 7EA A 201      -4.931  -7.977  -5.797  1.00 27.58           O  
HETATM   20  O18 7EA A 201      -5.919  -8.993  -3.392  1.00 25.52           O  
HETATM   21  HC4 7EA A 201     -11.113  -7.210  -6.421  1.00  0.00           H  
HETATM   22  HC5 7EA A 201      -6.636  -6.684  -7.217  1.00  0.00           H  
HETATM   23  HC6 7EA A 201      -9.939  -7.115  -4.503  1.00  0.00           H  
HETATM   24  HC8 7EA A 201     -12.571  -6.044  -8.049  1.00  0.00           H  
HETATM   25 HC10 7EA A 201      -8.535  -8.325  -2.968  1.00  0.00           H  
HETATM   26 H171 7EA A 201      -7.483  -2.631  -8.919  1.00  0.00           H  
HETATM   27 H172 7EA A 201      -7.190  -3.836 -10.155  1.00  0.00           H  
HETATM   28 H173 7EA A 201      -7.892  -2.290 -10.594  1.00  0.00           H  
HETATM   29 H201 7EA A 201      -5.631 -10.131  -1.702  1.00  0.00           H  
HETATM   30 H202 7EA A 201      -6.742  -8.783  -1.482  1.00  0.00           H  
HETATM   31 H203 7EA A 201      -7.254 -10.235  -2.375  1.00  0.00           H  
HETATM   32 H191 7EA A 201      -2.929  -7.708  -5.393  1.00  0.00           H  
HETATM   33 H192 7EA A 201      -3.936  -6.329  -4.987  1.00  0.00           H  
HETATM   34 H193 7EA A 201      -3.923  -7.756  -3.955  1.00  0.00           H  
ENDMDL
MODEL        9
HETATM    1  N3  7EA A 201      -8.872  -5.161  -7.887  1.00 18.71           N  
HETATM    2  C4  7EA A 201     -10.577  -6.526  -6.824  1.00 20.11           C  
HETATM    3  C5  7EA A 201      -6.917  -7.086  -6.878  1.00 21.74           C  
HETATM    4  C6  7EA A 201      -8.272  -7.090  -4.893  1.00 20.76           C  
HETATM    5  C8  7EA A 201     -11.596  -5.951  -7.591  1.00 22.44           C  
HETATM    6  C10 7EA A 201      -7.240  -7.709  -4.192  1.00 21.28           C  
HETATM    7  C13 7EA A 201      -6.046  -8.040  -4.831  1.00 20.35           C  
HETATM    8  C17 7EA A 201      -8.518  -3.032 -10.061  1.00 18.36           C  
HETATM    9  C20 7EA A 201      -3.829  -8.099  -3.984  1.00 26.23           C  
HETATM   10  C1  7EA A 201      -9.244  -6.125  -6.999  1.00 18.93           C  
HETATM   11  C11 7EA A 201     -11.234  -4.969  -8.526  1.00 17.78           C  
HETATM   12  C12 7EA A 201      -9.808  -3.673  -9.594  1.00 17.90           C  
HETATM   13  C19 7EA A 201      -4.712  -8.317  -8.238  1.00 28.02           C  
HETATM   14  C2  7EA A 201      -8.129  -6.767  -6.246  1.00 18.64           C  
HETATM   15  C9  7EA A 201      -5.885  -7.760  -6.199  1.00 22.44           C  
HETATM   16  N15 7EA A 201     -11.934  -4.231  -9.418  1.00 15.44           N  
HETATM   17  N16 7EA A 201     -11.010  -3.432 -10.076  1.00 15.74           N  
HETATM   18  N7  7EA A 201      -9.876  -4.633  -8.608  1.00 16.11           N  
HETATM   19  O14 7EA A 201      -4.736  -8.217  -6.819  1.00 27.58           O  
HETATM   20  O18 7EA A 201      -5.102  -8.722  -4.098  1.00 25.52           O  
HETATM   21  HC4 7EA A 201     -10.824  -7.303  -6.115  1.00  0.00           H  
HETATM   22  HC5 7EA A 201      -6.810  -6.848  -7.924  1.00  0.00           H  
HETATM   23  HC6 7EA A 201      -9.188  -6.856  -4.369  1.00  0.00           H  
HETATM   24  HC8 7EA A 201     -12.625  -6.258  -7.475  1.00  0.00           H  
HETATM   25 HC10 7EA A 201      -7.373  -7.952  -3.148  1.00  0.00           H  
HETATM   26 H171 7EA A 201      -7.945  -2.631  -9.224  1.00  0.00           H  
HETATM   27 H172 7EA A 201      -7.876  -3.754 -10.567  1.00  0.00           H  
HETATM   28 H173 7EA A 201      -8.689  -2.211 -10.759  1.00  0.00           H  
HETATM   29 H201 7EA A 201      -3.284  -8.539  -3.148  1.00  0.00           H  
HETATM   30 H202 7EA A 201      -3.223  -8.245  -4.880  1.00  0.00           H  
HETATM   31 H203 7EA A 201      -3.922  -7.030  -3.794  1.00  0.00           H  
HETATM   32 H191 7EA A 201      -3.783  -8.794  -8.549  1.00  0.00           H  
HETATM   33 H192 7EA A 201      -5.530  -8.945  -8.592  1.00  0.00           H  
HETATM   34 H193 7EA A 201      -4.758  -7.340  -8.722  1.00  0.00           H  
ENDMDL
MODEL       10
HETATM    1  N3  7EA A 201      -9.581  -5.340  -7.795  1.00 18.71           N  
HETATM    2  C4  7EA A 201     -11.782  -6.348  -7.871  1.00 20.11           C  
HETATM    3  C5  7EA A 201     -10.807  -8.124  -5.613  1.00 21.74           C  
HETATM    4  C6  7EA A 201      -8.918  -6.680  -5.377  1.00 20.76           C  
HETATM    5  C8  7EA A 201     -12.142  -5.597  -8.992  1.00 22.44           C  
HETATM    6  C10 7EA A 201      -8.478  -7.414  -4.281  1.00 21.28           C  
HETATM    7  C13 7EA A 201      -9.206  -8.526  -3.833  1.00 20.35           C  
HETATM    8  C17 7EA A 201      -7.811  -3.334  -9.347  1.00 18.36           C  
HETATM    9  C20 7EA A 201      -7.586  -9.046  -2.101  1.00 26.23           C  
HETATM   10  C1  7EA A 201     -10.507  -6.217  -7.294  1.00 18.93           C  
HETATM   11  C11 7EA A 201     -11.209  -4.689  -9.506  1.00 17.78           C  
HETATM   12  C12 7EA A 201      -9.252  -3.701  -9.601  1.00 17.90           C  
HETATM   13  C19 7EA A 201     -12.294 -10.385  -4.596  1.00 28.02           C  
HETATM   14  C2  7EA A 201     -10.080  -7.017  -6.084  1.00 18.64           C  
HETATM   15  C9  7EA A 201     -10.390  -8.876  -4.495  1.00 22.44           C  
HETATM   16  N15 7EA A 201     -11.233  -3.830 -10.551  1.00 15.44           N  
HETATM   17  N16 7EA A 201      -9.991  -3.220 -10.583  1.00 15.74           N  
HETATM   18  N7  7EA A 201      -9.968  -4.622  -8.865  1.00 16.11           N  
HETATM   19  O14 7EA A 201     -11.074  -9.970  -3.997  1.00 27.58           O  
HETATM   20  O18 7EA A 201      -8.814  -9.315  -2.763  1.00 25.52           O  
HETATM   21  HC4 7EA A 201     -12.512  -7.032  -7.468  1.00  0.00           H  
HETATM   22  HC5 7EA A 201     -11.709  -8.420  -6.125  1.00  0.00           H  
HETATM   23  HC6 7EA A 201      -8.335  -5.831  -5.687  1.00  0.00           H  
HETATM   24  HC8 7EA A 201     -13.104  -5.714  -9.455  1.00  0.00           H  
HETATM   25 HC10 7EA A 201      -7.569  -7.102  -3.791  1.00  0.00           H  
HETATM   26 H171 7EA A 201      -7.670  -2.875  -8.369  1.00  0.00           H  
HETATM   27 H172 7EA A 201      -7.169  -4.211  -9.393  1.00  0.00           H  
HETATM   28 H173 7EA A 201      -7.430  -2.635 -10.093  1.00  0.00           H  
HETATM   29 H201 7EA A 201      -7.417  -9.808  -1.340  1.00  0.00           H  
HETATM   30 H202 7EA A 201      -6.743  -9.080  -2.792  1.00  0.00           H  
HETATM   31 H203 7EA A 201      -7.607  -8.076  -1.602  1.00  0.00           H  
HETATM   32 H191 7EA A 201     -12.710 -11.214  -4.022  1.00  0.00           H  
HETATM   33 H192 7EA A 201     -13.039  -9.586  -4.610  1.00  0.00           H  
HETATM   34 H193 7EA A 201     -12.129 -10.745  -5.611  1.00  0.00           H  
ENDMDL
MODEL       11
HETATM    1  N3  7EA A 201      -9.108  -5.243  -7.687  1.00 18.71           N  
HETATM    2  C4  7EA A 201     -10.042  -7.474  -7.787  1.00 20.11           C  
HETATM    3  C5  7EA A 201      -6.685  -7.425  -7.242  1.00 21.74           C  
HETATM    4  C6  7EA A 201      -7.942  -7.033  -5.227  1.00 20.76           C  
HETATM    5  C8  7EA A 201     -11.171  -7.036  -8.483  1.00 22.44           C  
HETATM    6  C10 7EA A 201      -6.839  -7.413  -4.468  1.00 21.28           C  
HETATM    7  C13 7EA A 201      -5.651  -7.804  -5.083  1.00 20.35           C  
HETATM    8  C17 7EA A 201      -9.726  -2.412  -8.607  1.00 18.36           C  
HETATM    9  C20 7EA A 201      -4.147  -9.459  -4.299  1.00 26.23           C  
HETATM   10  C1  7EA A 201      -9.049  -6.571  -7.403  1.00 18.93           C  
HETATM   11  C11 7EA A 201     -11.276  -5.681  -8.766  1.00 17.78           C  
HETATM   12  C12 7EA A 201     -10.578  -3.620  -8.788  1.00 17.90           C  
HETATM   13  C19 7EA A 201      -4.517  -9.443  -7.852  1.00 28.02           C  
HETATM   14  C2  7EA A 201      -7.870  -7.011  -6.620  1.00 18.64           C  
HETATM   15  C9  7EA A 201      -5.575  -7.830  -6.486  1.00 22.44           C  
HETATM   16  N15 7EA A 201     -12.219  -4.946  -9.390  1.00 15.44           N  
HETATM   17  N16 7EA A 201     -11.737  -3.652  -9.407  1.00 15.74           N  
HETATM   18  N7  7EA A 201     -10.218  -4.867  -8.354  1.00 16.11           N  
HETATM   19  O14 7EA A 201      -4.419  -8.233  -7.112  1.00 27.58           O  
HETATM   20  O18 7EA A 201      -4.581  -8.107  -4.274  1.00 25.52           O  
HETATM   21  HC4 7EA A 201      -9.936  -8.519  -7.552  1.00  0.00           H  
HETATM   22  HC5 7EA A 201      -6.618  -7.413  -8.320  1.00  0.00           H  
HETATM   23  HC6 7EA A 201      -8.850  -6.728  -4.727  1.00  0.00           H  
HETATM   24  HC8 7EA A 201     -11.936  -7.721  -8.812  1.00  0.00           H  
HETATM   25 HC10 7EA A 201      -6.908  -7.396  -3.392  1.00  0.00           H  
HETATM   26 H171 7EA A 201      -9.013  -2.518  -7.791  1.00  0.00           H  
HETATM   27 H172 7EA A 201      -9.146  -2.231  -9.512  1.00  0.00           H  
HETATM   28 H173 7EA A 201     -10.335  -1.537  -8.387  1.00  0.00           H  
HETATM   29 H201 7EA A 201      -3.554  -9.659  -3.407  1.00  0.00           H  
HETATM   30 H202 7EA A 201      -4.979 -10.165  -4.304  1.00  0.00           H  
HETATM   31 H203 7EA A 201      -3.509  -9.655  -5.160  1.00  0.00           H  
HETATM   32 H191 7EA A 201      -3.579  -9.625  -8.377  1.00  0.00           H  
HETATM   33 H192 7EA A 201      -4.706 -10.295  -7.197  1.00  0.00           H  
HETATM   34 H193 7EA A 201      -5.312  -9.407  -8.594  1.00  0.00           H  
ENDMDL
MODEL       12
HETATM    1  N3  7EA A 201      -8.637  -5.372  -7.792  1.00 18.71           N  
HETATM    2  C4  7EA A 201     -10.064  -6.968  -6.648  1.00 20.11           C  
HETATM    3  C5  7EA A 201      -6.460  -7.283  -7.276  1.00 21.74           C  
HETATM    4  C6  7EA A 201      -7.432  -7.385  -5.083  1.00 20.76           C  
HETATM    5  C8  7EA A 201     -11.219  -6.435  -7.233  1.00 22.44           C  
HETATM    6  C10 7EA A 201      -6.258  -7.952  -4.592  1.00 21.28           C  
HETATM    7  C13 7EA A 201      -5.175  -8.221  -5.446  1.00 20.35           C  
HETATM    8  C17 7EA A 201      -8.747  -3.056  -9.794  1.00 18.36           C  
HETATM    9  C20 7EA A 201      -3.818  -9.109  -3.646  1.00 26.23           C  
HETATM   10  C1  7EA A 201      -8.805  -6.434  -6.960  1.00 18.93           C  
HETATM   11  C11 7EA A 201     -11.067  -5.363  -8.126  1.00 17.78           C  
HETATM   12  C12 7EA A 201      -9.906  -3.857  -9.241  1.00 17.90           C  
HETATM   13  C19 7EA A 201      -4.179  -9.620  -7.994  1.00 28.02           C  
HETATM   14  C2  7EA A 201      -7.548  -7.030  -6.430  1.00 18.64           C  
HETATM   15  C9  7EA A 201      -5.305  -7.909  -6.809  1.00 22.44           C  
HETATM   16  N15 7EA A 201     -11.935  -4.635  -8.866  1.00 15.44           N  
HETATM   17  N16 7EA A 201     -11.176  -3.701  -9.557  1.00 15.74           N  
HETATM   18  N7  7EA A 201      -9.765  -4.891  -8.341  1.00 16.11           N  
HETATM   19  O14 7EA A 201      -4.336  -8.230  -7.731  1.00 27.58           O  
HETATM   20  O18 7EA A 201      -3.988  -8.791  -5.023  1.00 25.52           O  
HETATM   21  HC4 7EA A 201     -10.146  -7.814  -5.980  1.00  0.00           H  
HETATM   22  HC5 7EA A 201      -6.523  -7.034  -8.324  1.00  0.00           H  
HETATM   23  HC6 7EA A 201      -8.253  -7.203  -4.403  1.00  0.00           H  
HETATM   24  HC8 7EA A 201     -12.196  -6.842  -7.017  1.00  0.00           H  
HETATM   25 HC10 7EA A 201      -6.218  -8.199  -3.543  1.00  0.00           H  
HETATM   26 H171 7EA A 201      -8.139  -2.633  -8.994  1.00  0.00           H  
HETATM   27 H172 7EA A 201      -8.086  -3.676 -10.400  1.00  0.00           H  
HETATM   28 H173 7EA A 201      -9.077  -2.229 -10.423  1.00  0.00           H  
HETATM   29 H201 7EA A 201      -2.816  -9.507  -3.490  1.00  0.00           H  
HETATM   30 H202 7EA A 201      -3.928  -8.228  -3.011  1.00  0.00           H  
HETATM   31 H203 7EA A 201      -4.531  -9.870  -3.325  1.00  0.00           H  
HETATM   32 H191 7EA A 201      -3.554  -9.748  -8.878  1.00  0.00           H  
HETATM   33 H192 7EA A 201      -3.690 -10.135  -7.166  1.00  0.00           H  
HETATM   34 H193 7EA A 201      -5.134 -10.111  -8.190  1.00  0.00           H  
ENDMDL
MODEL       13
HETATM    1  N3  7EA A 201      -8.926  -5.615  -7.792  1.00 18.71           N  
HETATM    2  C4  7EA A 201      -9.981  -7.284  -6.370  1.00 20.11           C  
HETATM    3  C5  7EA A 201      -6.561  -7.414  -7.490  1.00 21.74           C  
HETATM    4  C6  7EA A 201      -7.067  -7.075  -5.167  1.00 20.76           C  
HETATM    5  C8  7EA A 201     -11.256  -6.953  -6.839  1.00 22.44           C  
HETATM    6  C10 7EA A 201      -5.765  -7.452  -4.833  1.00 21.28           C  
HETATM    7  C13 7EA A 201      -4.851  -7.835  -5.829  1.00 20.35           C  
HETATM    8  C17 7EA A 201      -9.629  -3.403  -9.826  1.00 18.36           C  
HETATM    9  C20 7EA A 201      -2.958  -7.904  -4.326  1.00 26.23           C  
HETATM   10  C1  7EA A 201      -8.853  -6.627  -6.882  1.00 18.93           C  
HETATM   11  C11 7EA A 201     -11.355  -5.951  -7.815  1.00 17.78           C  
HETATM   12  C12 7EA A 201     -10.565  -4.370  -9.133  1.00 17.90           C  
HETATM   13  C19 7EA A 201      -4.202  -9.631  -8.251  1.00 28.02           C  
HETATM   14  C2  7EA A 201      -7.476  -7.031  -6.503  1.00 18.64           C  
HETATM   15  C9  7EA A 201      -5.275  -7.835  -7.165  1.00 22.44           C  
HETATM   16  N15 7EA A 201     -12.395  -5.419  -8.494  1.00 15.44           N  
HETATM   17  N16 7EA A 201     -11.869  -4.433  -9.315  1.00 15.74           N  
HETATM   18  N7  7EA A 201     -10.167  -5.325  -8.219  1.00 16.11           N  
HETATM   19  O14 7EA A 201      -4.453  -8.232  -8.192  1.00 27.58           O  
HETATM   20  O18 7EA A 201      -3.552  -8.231  -5.574  1.00 25.52           O  
HETATM   21  HC4 7EA A 201      -9.877  -8.078  -5.644  1.00  0.00           H  
HETATM   22  HC5 7EA A 201      -6.858  -7.429  -8.526  1.00  0.00           H  
HETATM   23  HC6 7EA A 201      -7.755  -6.793  -4.382  1.00  0.00           H  
HETATM   24  HC8 7EA A 201     -12.137  -7.465  -6.480  1.00  0.00           H  
HETATM   25 HC10 7EA A 201      -5.485  -7.459  -3.793  1.00  0.00           H  
HETATM   26 H171 7EA A 201      -9.073  -2.800  -9.106  1.00  0.00           H  
HETATM   27 H172 7EA A 201      -8.896  -3.920 -10.445  1.00  0.00           H  
HETATM   28 H173 7EA A 201     -10.171  -2.712 -10.474  1.00  0.00           H  
HETATM   29 H201 7EA A 201      -1.925  -8.250  -4.322  1.00  0.00           H  
HETATM   30 H202 7EA A 201      -2.940  -6.822  -4.192  1.00  0.00           H  
HETATM   31 H203 7EA A 201      -3.467  -8.376  -3.485  1.00  0.00           H  
HETATM   32 H191 7EA A 201      -3.717  -9.872  -9.196  1.00  0.00           H  
HETATM   33 H192 7EA A 201      -3.535  -9.955  -7.451  1.00  0.00           H  
HETATM   34 H193 7EA A 201      -5.123 -10.214  -8.193  1.00  0.00           H  
ENDMDL
MODEL       14
HETATM    1  N3  7EA A 201      -9.533  -5.431  -7.274  1.00 18.71           N  
HETATM    2  C4  7EA A 201     -11.641  -6.533  -6.780  1.00 20.11           C  
HETATM    3  C5  7EA A 201      -8.216  -7.171  -5.371  1.00 21.74           C  
HETATM    4  C6  7EA A 201     -10.293  -7.180  -4.160  1.00 20.76           C  
HETATM    5  C8  7EA A 201     -12.286  -5.904  -7.849  1.00 22.44           C  
HETATM    6  C10 7EA A 201      -9.644  -7.723  -3.054  1.00 21.28           C  
HETATM    7  C13 7EA A 201      -8.280  -7.996  -3.098  1.00 20.35           C  
HETATM    8  C17 7EA A 201      -8.283  -3.409  -9.228  1.00 18.36           C  
HETATM    9  C20 7EA A 201      -7.264  -9.839  -2.026  1.00 26.23           C  
HETATM   10  C1  7EA A 201     -10.289  -6.270  -6.506  1.00 18.93           C  
HETATM   11  C11 7EA A 201     -11.537  -5.008  -8.626  1.00 17.78           C  
HETATM   12  C12 7EA A 201      -9.712  -3.916  -9.196  1.00 17.90           C  
HETATM   13  C19 7EA A 201      -5.395  -7.676  -5.386  1.00 28.02           C  
HETATM   14  C2  7EA A 201      -9.591  -6.889  -5.339  1.00 18.64           C  
HETATM   15  C9  7EA A 201      -7.544  -7.713  -4.260  1.00 22.44           C  
HETATM   16  N15 7EA A 201     -11.837  -4.230  -9.694  1.00 15.44           N  
HETATM   17  N16 7EA A 201     -10.673  -3.558 -10.028  1.00 15.74           N  
HETATM   18  N7  7EA A 201     -10.190  -4.832  -8.283  1.00 16.11           N  
HETATM   19  O14 7EA A 201      -6.184  -7.970  -4.237  1.00 27.58           O  
HETATM   20  O18 7EA A 201      -7.679  -8.482  -1.960  1.00 25.52           O  
HETATM   21  HC4 7EA A 201     -12.202  -7.222  -6.162  1.00  0.00           H  
HETATM   22  HC5 7EA A 201      -7.673  -6.951  -6.275  1.00  0.00           H  
HETATM   23  HC6 7EA A 201     -11.346  -6.963  -4.079  1.00  0.00           H  
HETATM   24  HC8 7EA A 201     -13.327  -6.100  -8.062  1.00  0.00           H  
HETATM   25 HC10 7EA A 201     -10.202  -7.923  -2.151  1.00  0.00           H  
HETATM   26 H171 7EA A 201      -8.006  -2.915  -8.295  1.00  0.00           H  
HETATM   27 H172 7EA A 201      -7.565  -4.220  -9.383  1.00  0.00           H  
HETATM   28 H173 7EA A 201      -8.119  -2.685 -10.029  1.00  0.00           H  
HETATM   29 H201 7EA A 201      -6.821 -10.125  -1.069  1.00  0.00           H  
HETATM   30 H202 7EA A 201      -8.107 -10.510  -2.210  1.00  0.00           H  
HETATM   31 H203 7EA A 201      -6.508  -9.999  -2.794  1.00  0.00           H  
HETATM   32 H191 7EA A 201      -4.344  -7.855  -5.163  1.00  0.00           H  
HETATM   33 H192 7EA A 201      -5.672  -8.306  -6.232  1.00  0.00           H  
HETATM   34 H193 7EA A 201      -5.496  -6.631  -5.679  1.00  0.00           H  
ENDMDL
MODEL       15
HETATM    1  N3  7EA A 201     -10.386  -6.461  -6.737  1.00 18.71           N  
HETATM    2  C4  7EA A 201      -8.270  -5.516  -7.418  1.00 20.11           C  
HETATM    3  C5  7EA A 201      -9.251  -7.717  -4.455  1.00 21.74           C  
HETATM    4  C6  7EA A 201      -7.050  -7.248  -5.290  1.00 20.76           C  
HETATM    5  C8  7EA A 201      -8.862  -4.745  -8.420  1.00 22.44           C  
HETATM    6  C10 7EA A 201      -6.498  -7.902  -4.194  1.00 21.28           C  
HETATM    7  C13 7EA A 201      -7.320  -8.468  -3.223  1.00 20.35           C  
HETATM    8  C17 7EA A 201     -13.347  -6.360  -7.361  1.00 18.36           C  
HETATM    9  C20 7EA A 201      -6.612 -10.458  -2.191  1.00 26.23           C  
HETATM   10  C1  7EA A 201      -9.037  -6.346  -6.583  1.00 18.93           C  
HETATM   11  C11 7EA A 201     -10.235  -4.901  -8.623  1.00 17.78           C  
HETATM   12  C12 7EA A 201     -12.229  -5.685  -8.130  1.00 17.90           C  
HETATM   13  C19 7EA A 201     -10.894  -8.943  -2.440  1.00 28.02           C  
HETATM   14  C2  7EA A 201      -8.440  -7.116  -5.437  1.00 18.64           C  
HETATM   15  C9  7EA A 201      -8.712  -8.393  -3.348  1.00 22.44           C  
HETATM   16  N15 7EA A 201     -11.103  -4.392  -9.524  1.00 15.44           N  
HETATM   17  N16 7EA A 201     -12.335  -4.936  -9.209  1.00 15.74           N  
HETATM   18  N7  7EA A 201     -10.914  -5.756  -7.748  1.00 16.11           N  
HETATM   19  O14 7EA A 201      -9.473  -8.983  -2.355  1.00 27.58           O  
HETATM   20  O18 7EA A 201      -6.735  -9.047  -2.125  1.00 25.52           O  
HETATM   21  HC4 7EA A 201      -7.202  -5.431  -7.300  1.00  0.00           H  
HETATM   22  HC5 7EA A 201     -10.322  -7.637  -4.546  1.00  0.00           H  
HETATM   23  HC6 7EA A 201      -6.366  -6.836  -6.013  1.00  0.00           H  
HETATM   24  HC8 7EA A 201      -8.270  -4.097  -9.050  1.00  0.00           H  
HETATM   25 HC10 7EA A 201      -5.424  -7.964  -4.092  1.00  0.00           H  
HETATM   26 H171 7EA A 201     -13.180  -7.430  -7.276  1.00  0.00           H  
HETATM   27 H172 7EA A 201     -13.409  -5.972  -6.344  1.00  0.00           H  
HETATM   28 H173 7EA A 201     -14.335  -6.230  -7.793  1.00  0.00           H  
HETATM   29 H201 7EA A 201      -6.190 -10.823  -1.254  1.00  0.00           H  
HETATM   30 H202 7EA A 201      -7.578 -10.947  -2.327  1.00  0.00           H  
HETATM   31 H203 7EA A 201      -5.937 -10.761  -2.992  1.00  0.00           H  
HETATM   32 H191 7EA A 201     -11.319  -9.465  -1.583  1.00  0.00           H  
HETATM   33 H192 7EA A 201     -11.268  -7.918  -2.421  1.00  0.00           H  
HETATM   34 H193 7EA A 201     -11.256  -9.442  -3.341  1.00  0.00           H  
ENDMDL
MODEL       16
HETATM    1  N3  7EA A 201     -10.263  -7.264  -6.162  1.00 18.71           N  
HETATM    2  C4  7EA A 201      -9.333  -5.670  -7.740  1.00 20.11           C  
HETATM    3  C5  7EA A 201      -7.707  -7.622  -4.962  1.00 21.74           C  
HETATM    4  C6  7EA A 201      -6.728  -7.029  -7.073  1.00 20.76           C  
HETATM    5  C8  7EA A 201     -10.600  -5.300  -8.195  1.00 22.44           C  
HETATM    6  C10 7EA A 201      -5.486  -7.434  -6.608  1.00 21.28           C  
HETATM    7  C13 7EA A 201      -5.345  -7.948  -5.322  1.00 20.35           C  
HETATM    8  C17 7EA A 201     -12.939  -8.335  -5.112  1.00 18.36           C  
HETATM    9  C20 7EA A 201      -3.874  -9.729  -4.928  1.00 26.23           C  
HETATM   10  C1  7EA A 201      -9.194  -6.651  -6.747  1.00 18.93           C  
HETATM   11  C11 7EA A 201     -11.709  -5.933  -7.614  1.00 17.78           C  
HETATM   12  C12 7EA A 201     -12.703  -7.303  -6.196  1.00 17.90           C  
HETATM   13  C19 7EA A 201      -7.411  -8.876  -2.405  1.00 28.02           C  
HETATM   14  C2  7EA A 201      -7.860  -7.094  -6.251  1.00 18.64           C  
HETATM   15  C9  7EA A 201      -6.464  -8.065  -4.487  1.00 22.44           C  
HETATM   16  N15 7EA A 201     -13.040  -5.829  -7.800  1.00 15.44           N  
HETATM   17  N16 7EA A 201     -13.636  -6.688  -6.890  1.00 15.74           N  
HETATM   18  N7  7EA A 201     -11.460  -6.878  -6.611  1.00 16.11           N  
HETATM   19  O14 7EA A 201      -6.285  -8.648  -3.248  1.00 27.58           O  
HETATM   20  O18 7EA A 201      -4.096  -8.324  -4.901  1.00 25.52           O  
HETATM   21  HC4 7EA A 201      -8.462  -5.179  -8.154  1.00  0.00           H  
HETATM   22  HC5 7EA A 201      -8.575  -7.691  -4.325  1.00  0.00           H  
HETATM   23  HC6 7EA A 201      -6.801  -6.661  -8.086  1.00  0.00           H  
HETATM   24  HC8 7EA A 201     -10.724  -4.548  -8.960  1.00  0.00           H  
HETATM   25 HC10 7EA A 201      -4.626  -7.379  -7.254  1.00  0.00           H  
HETATM   26 H171 7EA A 201     -12.469  -9.290  -5.351  1.00  0.00           H  
HETATM   27 H172 7EA A 201     -12.532  -8.011  -4.155  1.00  0.00           H  
HETATM   28 H173 7EA A 201     -14.000  -8.533  -4.954  1.00  0.00           H  
HETATM   29 H201 7EA A 201      -2.843  -9.935  -4.630  1.00  0.00           H  
HETATM   30 H202 7EA A 201      -4.537 -10.253  -4.233  1.00  0.00           H  
HETATM   31 H203 7EA A 201      -4.018 -10.145  -5.929  1.00  0.00           H  
HETATM   32 H191 7EA A 201      -7.078  -9.362  -1.489  1.00  0.00           H  
HETATM   33 H192 7EA A 201      -7.898  -7.940  -2.125  1.00  0.00           H  
HETATM   34 H193 7EA A 201      -8.139  -9.533  -2.885  1.00  0.00           H  
ENDMDL
MODEL       17
HETATM    1  N3  7EA A 201      -9.386  -5.234  -7.704  1.00 18.71           N  
HETATM    2  C4  7EA A 201     -11.423  -6.332  -6.970  1.00 20.11           C  
HETATM    3  C5  7EA A 201      -7.836  -7.036  -6.084  1.00 21.74           C  
HETATM    4  C6  7EA A 201      -9.724  -7.164  -4.609  1.00 20.76           C  
HETATM    5  C8  7EA A 201     -12.182  -5.709  -7.965  1.00 22.44           C  
HETATM    6  C10 7EA A 201      -8.931  -7.789  -3.651  1.00 21.28           C  
HETATM    7  C13 7EA A 201      -7.574  -8.043  -3.900  1.00 20.35           C  
HETATM    8  C17 7EA A 201      -8.351  -3.240  -9.785  1.00 18.36           C  
HETATM    9  C20 7EA A 201      -7.254  -9.086  -1.733  1.00 26.23           C  
HETATM   10  C1  7EA A 201     -10.044  -6.086  -6.866  1.00 18.93           C  
HETATM   11  C11 7EA A 201     -11.518  -4.841  -8.845  1.00 17.78           C  
HETATM   12  C12 7EA A 201      -9.764  -3.756  -9.617  1.00 17.90           C  
HETATM   13  C19 7EA A 201      -5.090  -7.682  -6.601  1.00 28.02           C  
HETATM   14  C2  7EA A 201      -9.192  -6.768  -5.841  1.00 18.64           C  
HETATM   15  C9  7EA A 201      -7.018  -7.661  -5.127  1.00 22.44           C  
HETATM   16  N15 7EA A 201     -11.924  -4.101  -9.900  1.00 15.44           N  
HETATM   17  N16 7EA A 201     -10.800  -3.433 -10.366  1.00 15.74           N  
HETATM   18  N7  7EA A 201     -10.146  -4.653  -8.646  1.00 16.11           N  
HETATM   19  O14 7EA A 201      -5.677  -7.929  -5.329  1.00 27.58           O  
HETATM   20  O18 7EA A 201      -6.738  -8.670  -2.993  1.00 25.52           O  
HETATM   21  HC4 7EA A 201     -11.912  -7.024  -6.299  1.00  0.00           H  
HETATM   22  HC5 7EA A 201      -7.420  -6.740  -7.037  1.00  0.00           H  
HETATM   23  HC6 7EA A 201     -10.759  -6.979  -4.371  1.00  0.00           H  
HETATM   24  HC8 7EA A 201     -13.242  -5.896  -8.057  1.00  0.00           H  
HETATM   25 HC10 7EA A 201      -9.391  -8.067  -2.715  1.00  0.00           H  
HETATM   26 H171 7EA A 201      -7.972  -2.818  -8.853  1.00  0.00           H  
HETATM   27 H172 7EA A 201      -7.662  -4.035 -10.072  1.00  0.00           H  
HETATM   28 H173 7EA A 201      -8.280  -2.464 -10.546  1.00  0.00           H  
HETATM   29 H201 7EA A 201      -6.467  -9.583  -1.166  1.00  0.00           H  
HETATM   30 H202 7EA A 201      -7.600  -8.236  -1.141  1.00  0.00           H  
HETATM   31 H203 7EA A 201      -8.073  -9.797  -1.851  1.00  0.00           H  
HETATM   32 H191 7EA A 201      -4.034  -7.951  -6.566  1.00  0.00           H  
HETATM   33 H192 7EA A 201      -5.555  -8.289  -7.379  1.00  0.00           H  
HETATM   34 H193 7EA A 201      -5.154  -6.631  -6.880  1.00  0.00           H  
ENDMDL
MODEL       18
HETATM    1  N3  7EA A 201      -9.474  -4.790  -8.410  1.00 18.71           N  
HETATM    2  C4  7EA A 201     -11.821  -5.384  -8.521  1.00 20.11           C  
HETATM    3  C5  7EA A 201     -11.260  -7.205  -6.172  1.00 21.74           C  
HETATM    4  C6  7EA A 201      -8.988  -6.461  -6.174  1.00 20.76           C  
HETATM    5  C8  7EA A 201     -12.016  -4.589  -9.656  1.00 22.44           C  
HETATM    6  C10 7EA A 201      -8.719  -7.252  -5.059  1.00 21.28           C  
HETATM    7  C13 7EA A 201      -9.724  -8.036  -4.478  1.00 20.35           C  
HETATM    8  C17 7EA A 201      -7.319  -3.232  -9.973  1.00 18.36           C  
HETATM    9  C20 7EA A 201      -8.260  -8.820  -2.700  1.00 26.23           C  
HETATM   10  C1  7EA A 201     -10.547  -5.490  -7.930  1.00 18.93           C  
HETATM   11  C11 7EA A 201     -10.911  -3.913 -10.188  1.00 17.78           C  
HETATM   12  C12 7EA A 201      -8.798  -3.324 -10.264  1.00 17.90           C  
HETATM   13  C19 7EA A 201     -11.936 -10.170  -4.658  1.00 28.02           C  
HETATM   14  C2  7EA A 201     -10.268  -6.393  -6.750  1.00 18.64           C  
HETATM   15  C9  7EA A 201     -11.000  -8.023  -5.066  1.00 22.44           C  
HETATM   16  N15 7EA A 201     -10.735  -3.139 -11.282  1.00 15.44           N  
HETATM   17  N16 7EA A 201      -9.401  -2.776 -11.299  1.00 15.74           N  
HETATM   18  N7  7EA A 201      -9.697  -4.051  -9.510  1.00 16.11           N  
HETATM   19  O14 7EA A 201     -12.042  -8.755  -4.541  1.00 27.58           O  
HETATM   20  O18 7EA A 201      -9.529  -8.815  -3.349  1.00 25.52           O  
HETATM   21  HC4 7EA A 201     -12.669  -5.925  -8.131  1.00  0.00           H  
HETATM   22  HC5 7EA A 201     -12.265  -7.223  -6.563  1.00  0.00           H  
HETATM   23  HC6 7EA A 201      -8.177  -5.878  -6.584  1.00  0.00           H  
HETATM   24  HC8 7EA A 201     -12.978  -4.527 -10.142  1.00  0.00           H  
HETATM   25 HC10 7EA A 201      -7.720  -7.232  -4.652  1.00  0.00           H  
HETATM   26 H171 7EA A 201      -7.135  -2.890  -8.954  1.00  0.00           H  
HETATM   27 H172 7EA A 201      -6.829  -4.199 -10.092  1.00  0.00           H  
HETATM   28 H173 7EA A 201      -6.807  -2.544 -10.645  1.00  0.00           H  
HETATM   29 H201 7EA A 201      -8.288  -9.509  -1.855  1.00  0.00           H  
HETATM   30 H202 7EA A 201      -7.464  -9.156  -3.365  1.00  0.00           H  
HETATM   31 H203 7EA A 201      -8.003  -7.834  -2.309  1.00  0.00           H  
HETATM   32 H191 7EA A 201     -12.783 -10.635  -4.153  1.00  0.00           H  
HETATM   33 H192 7EA A 201     -11.967 -10.486  -5.699  1.00  0.00           H  
HETATM   34 H193 7EA A 201     -11.030 -10.573  -4.206  1.00  0.00           H  
ENDMDL
MODEL       19
HETATM    1  N3  7EA A 201      -9.435  -6.466  -7.093  1.00 18.71           N  
HETATM    2  C4  7EA A 201      -9.830  -7.398  -4.887  1.00 20.11           C  
HETATM    3  C5  7EA A 201      -6.737  -7.430  -7.046  1.00 21.74           C  
HETATM    4  C6  7EA A 201      -6.831  -7.418  -4.649  1.00 20.76           C  
HETATM    5  C8  7EA A 201     -11.211  -7.213  -4.995  1.00 22.44           C  
HETATM    6  C10 7EA A 201      -5.474  -7.728  -4.594  1.00 21.28           C  
HETATM    7  C13 7EA A 201      -4.735  -7.916  -5.768  1.00 20.35           C  
HETATM    8  C17 7EA A 201     -10.954  -5.272  -9.499  1.00 18.36           C  
HETATM    9  C20 7EA A 201      -2.649  -8.219  -4.564  1.00 26.23           C  
HETATM   10  C1  7EA A 201      -8.973  -7.023  -5.935  1.00 18.93           C  
HETATM   11  C11 7EA A 201     -11.704  -6.654  -6.180  1.00 17.78           C  
HETATM   12  C12 7EA A 201     -11.519  -5.784  -8.194  1.00 17.90           C  
HETATM   13  C19 7EA A 201      -4.379  -9.327  -8.466  1.00 28.02           C  
HETATM   14  C2  7EA A 201      -7.497  -7.278  -5.875  1.00 18.64           C  
HETATM   15  C9  7EA A 201      -5.390  -7.783  -7.001  1.00 22.44           C  
HETATM   16  N15 7EA A 201     -12.948  -6.360  -6.617  1.00 15.44           N  
HETATM   17  N16 7EA A 201     -12.798  -5.830  -7.887  1.00 15.74           N  
HETATM   18  N7  7EA A 201     -10.768  -6.310  -7.164  1.00 16.11           N  
HETATM   19  O14 7EA A 201      -4.735  -7.976  -8.193  1.00 27.58           O  
HETATM   20  O18 7EA A 201      -3.389  -8.231  -5.779  1.00 25.52           O  
HETATM   21  HC4 7EA A 201      -9.441  -7.861  -3.993  1.00  0.00           H  
HETATM   22  HC5 7EA A 201      -7.203  -7.336  -8.016  1.00  0.00           H  
HETATM   23  HC6 7EA A 201      -7.359  -7.285  -3.717  1.00  0.00           H  
HETATM   24  HC8 7EA A 201     -11.882  -7.505  -4.200  1.00  0.00           H  
HETATM   25 HC10 7EA A 201      -5.007  -7.835  -3.630  1.00  0.00           H  
HETATM   26 H171 7EA A 201     -10.031  -4.709  -9.355  1.00  0.00           H  
HETATM   27 H172 7EA A 201     -10.735  -6.098 -10.173  1.00  0.00           H  
HETATM   28 H173 7EA A 201     -11.651  -4.614 -10.017  1.00  0.00           H  
HETATM   29 H201 7EA A 201      -1.600  -8.424  -4.782  1.00  0.00           H  
HETATM   30 H202 7EA A 201      -2.698  -7.242  -4.080  1.00  0.00           H  
HETATM   31 H203 7EA A 201      -2.999  -8.986  -3.873  1.00  0.00           H  
HETATM   32 H191 7EA A 201      -3.810  -9.376  -9.391  1.00  0.00           H  
HETATM   33 H192 7EA A 201      -3.760  -9.772  -7.688  1.00  0.00           H  
HETATM   34 H193 7EA A 201      -5.269  -9.944  -8.592  1.00  0.00           H  
ENDMDL
MODEL       20
HETATM    1  N3  7EA A 201      -9.368  -4.515  -8.567  1.00 18.71           N  
HETATM    2  C4  7EA A 201     -11.708  -5.151  -8.633  1.00 20.11           C  
HETATM    3  C5  7EA A 201     -11.158  -6.628  -6.063  1.00 21.74           C  
HETATM    4  C6  7EA A 201      -8.815  -6.310  -6.429  1.00 20.76           C  
HETATM    5  C8  7EA A 201     -11.933  -4.394  -9.785  1.00 22.44           C  
HETATM    6  C10 7EA A 201      -8.530  -7.057  -5.289  1.00 21.28           C  
HETATM    7  C13 7EA A 201      -9.564  -7.611  -4.522  1.00 20.35           C  
HETATM    8  C17 7EA A 201      -7.249  -3.032 -10.213  1.00 18.36           C  
HETATM    9  C20 7EA A 201      -8.028  -8.519  -2.869  1.00 26.23           C  
HETATM   10  C1  7EA A 201     -10.427  -5.208  -8.048  1.00 18.93           C  
HETATM   11  C11 7EA A 201     -10.840  -3.741 -10.364  1.00 17.78           C  
HETATM   12  C12 7EA A 201      -8.731  -3.138 -10.495  1.00 17.90           C  
HETATM   13  C19 7EA A 201     -13.250  -7.830  -4.508  1.00 28.02           C  
HETATM   14  C2  7EA A 201     -10.133  -6.057  -6.837  1.00 18.64           C  
HETATM   15  C9  7EA A 201     -10.892  -7.407  -4.921  1.00 22.44           C  
HETATM   16  N15 7EA A 201     -10.690  -3.030 -11.503  1.00 15.44           N  
HETATM   17  N16 7EA A 201      -9.356  -2.647 -11.548  1.00 15.74           N  
HETATM   18  N7  7EA A 201      -9.615  -3.830  -9.696  1.00 16.11           N  
HETATM   19  O14 7EA A 201     -11.882  -7.989  -4.146  1.00 27.58           O  
HETATM   20  O18 7EA A 201      -9.349  -8.359  -3.374  1.00 25.52           O  
HETATM   21  HC4 7EA A 201     -12.538  -5.712  -8.232  1.00  0.00           H  
HETATM   22  HC5 7EA A 201     -12.185  -6.458  -6.333  1.00  0.00           H  
HETATM   23  HC6 7EA A 201      -7.980  -5.912  -6.991  1.00  0.00           H  
HETATM   24  HC8 7EA A 201     -12.908  -4.359 -10.250  1.00  0.00           H  
HETATM   25 HC10 7EA A 201      -7.496  -7.202  -5.018  1.00  0.00           H  
HETATM   26 H171 7EA A 201      -7.065  -2.631  -9.216  1.00  0.00           H  
HETATM   27 H172 7EA A 201      -6.764  -4.006 -10.249  1.00  0.00           H  
HETATM   28 H173 7EA A 201      -6.736  -2.390 -10.932  1.00  0.00           H  
HETATM   29 H201 7EA A 201      -8.058  -9.130  -1.966  1.00  0.00           H  
HETATM   30 H202 7EA A 201      -7.378  -9.026  -3.583  1.00  0.00           H  
HETATM   31 H203 7EA A 201      -7.583  -7.559  -2.601  1.00  0.00           H  
HETATM   32 H191 7EA A 201     -13.874  -8.365  -3.793  1.00  0.00           H  
HETATM   33 H192 7EA A 201     -13.551  -6.781  -4.487  1.00  0.00           H  
HETATM   34 H193 7EA A 201     -13.455  -8.245  -5.497  1.00  0.00           H  
ENDMDL
MODEL       21
HETATM    1  N3  7EA A 201      -8.797  -4.493  -8.592  1.00 18.71           N  
HETATM    2  C4  7EA A 201     -11.053  -5.320  -8.251  1.00 20.11           C  
HETATM    3  C5  7EA A 201      -7.838  -6.619  -6.846  1.00 21.74           C  
HETATM    4  C6  7EA A 201      -9.865  -6.267  -5.606  1.00 20.76           C  
HETATM    5  C8  7EA A 201     -11.539  -4.604  -9.351  1.00 22.44           C  
HETATM    6  C10 7EA A 201      -9.332  -6.981  -4.535  1.00 21.28           C  
HETATM    7  C13 7EA A 201      -8.035  -7.516  -4.600  1.00 20.35           C  
HETATM    8  C17 7EA A 201      -7.117  -2.948 -10.620  1.00 18.36           C  
HETATM    9  C20 7EA A 201      -8.172  -8.455  -2.369  1.00 26.23           C  
HETATM   10  C1  7EA A 201      -9.693  -5.258  -7.906  1.00 18.93           C  
HETATM   11  C11 7EA A 201     -10.627  -3.837 -10.090  1.00 17.78           C  
HETATM   12  C12 7EA A 201      -8.620  -3.096 -10.601  1.00 17.90           C  
HETATM   13  C19 7EA A 201      -5.009  -7.298  -5.048  1.00 28.02           C  
HETATM   14  C2  7EA A 201      -9.127  -6.062  -6.778  1.00 18.64           C  
HETATM   15  C9  7EA A 201      -7.283  -7.316  -5.770  1.00 22.44           C  
HETATM   16  N15 7EA A 201     -10.735  -3.095 -11.216  1.00 15.44           N  
HETATM   17  N16 7EA A 201      -9.459  -2.633 -11.506  1.00 15.74           N  
HETATM   18  N7  7EA A 201      -9.297  -3.831  -9.652  1.00 16.11           N  
HETATM   19  O14 7EA A 201      -6.012  -7.829  -5.912  1.00 27.58           O  
HETATM   20  O18 7EA A 201      -7.448  -8.234  -3.574  1.00 25.52           O  
HETATM   21  HC4 7EA A 201     -11.727  -5.951  -7.690  1.00  0.00           H  
HETATM   22  HC5 7EA A 201      -7.240  -6.485  -7.736  1.00  0.00           H  
HETATM   23  HC6 7EA A 201     -10.858  -5.852  -5.508  1.00  0.00           H  
HETATM   24  HC8 7EA A 201     -12.572  -4.675  -9.656  1.00  0.00           H  
HETATM   25 HC10 7EA A 201      -9.944  -7.106  -3.655  1.00  0.00           H  
HETATM   26 H171 7EA A 201      -6.737  -2.630  -9.649  1.00  0.00           H  
HETATM   27 H172 7EA A 201      -6.625  -3.894 -10.844  1.00  0.00           H  
HETATM   28 H173 7EA A 201      -6.775  -2.231 -11.367  1.00  0.00           H  
HETATM   29 H201 7EA A 201      -7.554  -9.031  -1.679  1.00  0.00           H  
HETATM   30 H202 7EA A 201      -8.426  -7.515  -1.876  1.00  0.00           H  
HETATM   31 H203 7EA A 201      -9.084  -9.026  -2.549  1.00  0.00           H  
HETATM   32 H191 7EA A 201      -4.404  -8.117  -4.658  1.00  0.00           H  
HETATM   33 H192 7EA A 201      -4.339  -6.637  -5.603  1.00  0.00           H  
HETATM   34 H193 7EA A 201      -5.395  -6.738  -4.194  1.00  0.00           H  
ENDMDL
MODEL       22
HETATM    1  N3  7EA A 201      -9.779  -5.126  -7.600  1.00 18.71           N  
HETATM    2  C4  7EA A 201     -11.934  -6.219  -7.802  1.00 20.11           C  
HETATM    3  C5  7EA A 201     -10.958  -7.918  -5.489  1.00 21.74           C  
HETATM    4  C6  7EA A 201      -9.548  -6.073  -4.896  1.00 20.76           C  
HETATM    5  C8  7EA A 201     -12.221  -5.545  -8.992  1.00 22.44           C  
HETATM    6  C10 7EA A 201      -9.235  -6.691  -3.689  1.00 21.28           C  
HETATM    7  C13 7EA A 201      -9.789  -7.939  -3.366  1.00 20.35           C  
HETATM    8  C17 7EA A 201      -7.935  -3.210  -9.120  1.00 18.36           C  
HETATM    9  C20 7EA A 201      -8.706  -7.998  -1.195  1.00 26.23           C  
HETATM   10  C1  7EA A 201     -10.724  -5.994  -7.128  1.00 18.93           C  
HETATM   11  C11 7EA A 201     -11.277  -4.632  -9.478  1.00 17.78           C  
HETATM   12  C12 7EA A 201      -9.347  -3.592  -9.474  1.00 17.90           C  
HETATM   13  C19 7EA A 201     -12.267 -10.349  -4.641  1.00 28.02           C  
HETATM   14  C2  7EA A 201     -10.405  -6.672  -5.828  1.00 18.64           C  
HETATM   15  C9  7EA A 201     -10.666  -8.555  -4.269  1.00 22.44           C  
HETATM   16  N15 7EA A 201     -11.237  -3.830 -10.567  1.00 15.44           N  
HETATM   17  N16 7EA A 201     -10.013  -3.185 -10.537  1.00 15.74           N  
HETATM   18  N7  7EA A 201     -10.098  -4.486  -8.742  1.00 16.11           N  
HETATM   19  O14 7EA A 201     -11.205  -9.773  -3.889  1.00 27.58           O  
HETATM   20  O18 7EA A 201      -9.532  -8.606  -2.181  1.00 25.52           O  
HETATM   21  HC4 7EA A 201     -12.671  -6.902  -7.402  1.00  0.00           H  
HETATM   22  HC5 7EA A 201     -11.614  -8.406  -6.193  1.00  0.00           H  
HETATM   23  HC6 7EA A 201      -9.135  -5.095  -5.096  1.00  0.00           H  
HETATM   24  HC8 7EA A 201     -13.132  -5.725  -9.531  1.00  0.00           H  
HETATM   25 HC10 7EA A 201      -8.568  -6.179  -3.013  1.00  0.00           H  
HETATM   26 H171 7EA A 201      -7.876  -2.640  -8.193  1.00  0.00           H  
HETATM   27 H172 7EA A 201      -7.349  -4.116  -8.996  1.00  0.00           H  
HETATM   28 H173 7EA A 201      -7.449  -2.630  -9.902  1.00  0.00           H  
HETATM   29 H201 7EA A 201      -8.636  -8.660  -0.330  1.00  0.00           H  
HETATM   30 H202 7EA A 201      -7.696  -7.831  -1.568  1.00  0.00           H  
HETATM   31 H203 7EA A 201      -9.128  -7.051  -0.856  1.00  0.00           H  
HETATM   32 H191 7EA A 201     -12.640 -11.230  -4.118  1.00  0.00           H  
HETATM   33 H192 7EA A 201     -13.105  -9.660  -4.756  1.00  0.00           H  
HETATM   34 H193 7EA A 201     -11.935 -10.672  -5.624  1.00  0.00           H  
ENDMDL
MODEL       23
HETATM    1  N3  7EA A 201      -9.101  -4.760  -8.257  1.00 18.71           N  
HETATM    2  C4  7EA A 201     -11.299  -5.736  -7.911  1.00 20.11           C  
HETATM    3  C5  7EA A 201      -7.990  -6.744  -6.470  1.00 21.74           C  
HETATM    4  C6  7EA A 201     -10.076  -6.635  -5.285  1.00 20.76           C  
HETATM    5  C8  7EA A 201     -11.825  -5.075  -9.024  1.00 22.44           C  
HETATM    6  C10 7EA A 201      -9.501  -7.316  -4.216  1.00 21.28           C  
HETATM    7  C13 7EA A 201      -8.156  -7.713  -4.255  1.00 20.35           C  
HETATM    8  C17 7EA A 201      -7.535  -3.041 -10.253  1.00 18.36           C  
HETATM    9  C20 7EA A 201      -8.271  -8.724  -2.051  1.00 26.23           C  
HETATM   10  C1  7EA A 201      -9.948  -5.575  -7.563  1.00 18.93           C  
HETATM   11  C11 7EA A 201     -10.961  -4.262  -9.775  1.00 17.78           C  
HETATM   12  C12 7EA A 201      -9.014  -3.363 -10.269  1.00 17.90           C  
HETATM   13  C19 7EA A 201      -5.266  -7.677  -6.558  1.00 28.02           C  
HETATM   14  C2  7EA A 201      -9.330  -6.326  -6.427  1.00 18.64           C  
HETATM   15  C9  7EA A 201      -7.391  -7.428  -5.398  1.00 22.44           C  
HETATM   16  N15 7EA A 201     -11.116  -3.542 -10.909  1.00 15.44           N  
HETATM   17  N16 7EA A 201      -9.876  -2.988 -11.194  1.00 15.74           N  
HETATM   18  N7  7EA A 201      -9.638  -4.157  -9.330  1.00 16.11           N  
HETATM   19  O14 7EA A 201      -6.069  -7.843  -5.395  1.00 27.58           O  
HETATM   20  O18 7EA A 201      -7.531  -8.386  -3.220  1.00 25.52           O  
HETATM   21  HC4 7EA A 201     -11.937  -6.401  -7.346  1.00  0.00           H  
HETATM   22  HC5 7EA A 201      -7.412  -6.516  -7.353  1.00  0.00           H  
HETATM   23  HC6 7EA A 201     -11.110  -6.332  -5.206  1.00  0.00           H  
HETATM   24  HC8 7EA A 201     -12.847  -5.225  -9.331  1.00  0.00           H  
HETATM   25 HC10 7EA A 201     -10.121  -7.521  -3.357  1.00  0.00           H  
HETATM   26 H171 7EA A 201      -7.213  -2.647  -9.289  1.00  0.00           H  
HETATM   27 H172 7EA A 201      -6.933  -3.932 -10.438  1.00  0.00           H  
HETATM   28 H173 7EA A 201      -7.264  -2.313 -11.018  1.00  0.00           H  
HETATM   29 H201 7EA A 201      -7.626  -9.271  -1.362  1.00  0.00           H  
HETATM   30 H202 7EA A 201      -8.630  -7.835  -1.529  1.00  0.00           H  
HETATM   31 H203 7EA A 201      -9.120  -9.369  -2.288  1.00  0.00           H  
HETATM   32 H191 7EA A 201      -4.270  -8.072  -6.362  1.00  0.00           H  
HETATM   33 H192 7EA A 201      -5.675  -8.228  -7.406  1.00  0.00           H  
HETATM   34 H193 7EA A 201      -5.157  -6.631  -6.837  1.00  0.00           H  
ENDMDL
MODEL       24
HETATM    1  N3  7EA A 201      -9.850  -5.297  -7.171  1.00 18.71           N  
HETATM    2  C4  7EA A 201     -11.868  -6.628  -7.396  1.00 20.11           C  
HETATM    3  C5  7EA A 201      -9.881  -6.123  -4.332  1.00 21.74           C  
HETATM    4  C6  7EA A 201     -10.443  -8.268  -5.246  1.00 20.76           C  
HETATM    5  C8  7EA A 201     -12.211  -6.008  -8.599  1.00 22.44           C  
HETATM    6  C10 7EA A 201     -10.094  -8.877  -4.044  1.00 21.28           C  
HETATM    7  C13 7EA A 201      -9.642  -8.108  -2.960  1.00 20.35           C  
HETATM    8  C17 7EA A 201      -8.224  -3.169  -8.634  1.00 18.36           C  
HETATM    9  C20 7EA A 201      -9.400 -10.052  -1.527  1.00 26.23           C  
HETATM   10  C1  7EA A 201     -10.703  -6.255  -6.712  1.00 18.93           C  
HETATM   11  C11 7EA A 201     -11.357  -5.009  -9.089  1.00 17.78           C  
HETATM   12  C12 7EA A 201      -9.550  -3.755  -9.052  1.00 17.90           C  
HETATM   13  C19 7EA A 201      -9.136  -4.578  -2.030  1.00 28.02           C  
HETATM   14  C2  7EA A 201     -10.332  -6.887  -5.416  1.00 18.64           C  
HETATM   15  C9  7EA A 201      -9.548  -6.716  -3.101  1.00 22.44           C  
HETATM   16  N15 7EA A 201     -11.380  -4.216 -10.187  1.00 15.44           N  
HETATM   17  N16 7EA A 201     -10.235  -3.435 -10.132  1.00 15.74           N  
HETATM   18  N7  7EA A 201     -10.213  -4.723  -8.333  1.00 16.11           N  
HETATM   19  O14 7EA A 201      -9.133  -5.999  -1.993  1.00 27.58           O  
HETATM   20  O18 7EA A 201      -9.287  -8.649  -1.736  1.00 25.52           O  
HETATM   21  HC4 7EA A 201     -12.517  -7.390  -6.987  1.00  0.00           H  
HETATM   22  HC5 7EA A 201      -9.813  -5.053  -4.459  1.00  0.00           H  
HETATM   23  HC6 7EA A 201     -10.784  -8.885  -6.063  1.00  0.00           H  
HETATM   24  HC8 7EA A 201     -13.099  -6.295  -9.136  1.00  0.00           H  
HETATM   25 HC10 7EA A 201     -10.182  -9.949  -3.974  1.00  0.00           H  
HETATM   26 H171 7EA A 201      -8.339  -2.484  -7.794  1.00  0.00           H  
HETATM   27 H172 7EA A 201      -7.537  -3.950  -8.312  1.00  0.00           H  
HETATM   28 H173 7EA A 201      -7.734  -2.630  -9.444  1.00  0.00           H  
HETATM   29 H201 7EA A 201      -9.106 -10.287  -0.504  1.00  0.00           H  
HETATM   30 H202 7EA A 201     -10.427 -10.397  -1.660  1.00  0.00           H  
HETATM   31 H203 7EA A 201      -8.743 -10.612  -2.194  1.00  0.00           H  
HETATM   32 H191 7EA A 201      -8.761  -4.189  -1.083  1.00  0.00           H  
HETATM   33 H192 7EA A 201      -8.490  -4.197  -2.819  1.00  0.00           H  
HETATM   34 H193 7EA A 201     -10.145  -4.189  -2.171  1.00  0.00           H  
ENDMDL
MODEL       25
HETATM    1  N3  7EA A 201      -9.067  -6.954  -6.768  1.00 18.71           N  
HETATM    2  C4  7EA A 201      -8.551  -6.642  -4.418  1.00 20.11           C  
HETATM    3  C5  7EA A 201      -5.928  -7.963  -5.103  1.00 21.74           C  
HETATM    4  C6  7EA A 201      -6.326  -7.430  -7.406  1.00 20.76           C  
HETATM    5  C8  7EA A 201      -9.879  -6.328  -4.114  1.00 22.44           C  
HETATM    6  C10 7EA A 201      -5.135  -8.061  -7.763  1.00 21.28           C  
HETATM    7  C13 7EA A 201      -4.343  -8.687  -6.790  1.00 20.35           C  
HETATM    8  C17 7EA A 201     -11.423  -6.806  -8.755  1.00 18.36           C  
HETATM    9  C20 7EA A 201      -3.187 -10.107  -8.352  1.00 26.23           C  
HETATM   10  C1  7EA A 201      -8.176  -6.976  -5.731  1.00 18.93           C  
HETATM   11  C11 7EA A 201     -10.815  -6.350  -5.158  1.00 17.78           C  
HETATM   12  C12 7EA A 201     -11.443  -6.566  -7.259  1.00 17.90           C  
HETATM   13  C19 7EA A 201      -2.758  -8.431  -4.153  1.00 28.02           C  
HETATM   14  C2  7EA A 201      -6.786  -7.430  -6.079  1.00 18.64           C  
HETATM   15  C9  7EA A 201      -4.717  -8.570  -5.444  1.00 22.44           C  
HETATM   16  N15 7EA A 201     -12.148  -6.135  -5.214  1.00 15.44           N  
HETATM   17  N16 7EA A 201     -12.509  -6.257  -6.548  1.00 15.74           N  
HETATM   18  N7  7EA A 201     -10.335  -6.650  -6.440  1.00 16.11           N  
HETATM   19  O14 7EA A 201      -3.962  -9.129  -4.442  1.00 27.58           O  
HETATM   20  O18 7EA A 201      -3.220  -9.432  -7.097  1.00 25.52           O  
HETATM   21  HC4 7EA A 201      -7.825  -6.635  -3.619  1.00  0.00           H  
HETATM   22  HC5 7EA A 201      -6.216  -7.985  -4.064  1.00  0.00           H  
HETATM   23  HC6 7EA A 201      -6.927  -6.994  -8.189  1.00  0.00           H  
HETATM   24  HC8 7EA A 201     -10.183  -6.088  -3.105  1.00  0.00           H  
HETATM   25 HC10 7EA A 201      -4.844  -8.076  -8.802  1.00  0.00           H  
HETATM   26 H171 7EA A 201     -10.720  -6.144  -9.262  1.00  0.00           H  
HETATM   27 H172 7EA A 201     -11.132  -7.828  -8.990  1.00  0.00           H  
HETATM   28 H173 7EA A 201     -12.400  -6.645  -9.211  1.00  0.00           H  
HETATM   29 H201 7EA A 201      -2.321 -10.767  -8.384  1.00  0.00           H  
HETATM   30 H202 7EA A 201      -4.075 -10.723  -8.485  1.00  0.00           H  
HETATM   31 H203 7EA A 201      -3.114  -9.431  -9.200  1.00  0.00           H  
HETATM   32 H191 7EA A 201      -2.242  -8.924  -3.329  1.00  0.00           H  
HETATM   33 H192 7EA A 201      -2.076  -8.413  -5.004  1.00  0.00           H  
HETATM   34 H193 7EA A 201      -2.959  -7.404  -3.849  1.00  0.00           H  
ENDMDL
MODEL       26
HETATM    1  N3  7EA A 201      -8.515  -7.018  -6.590  1.00 18.71           N  
HETATM    2  C4  7EA A 201      -7.824  -6.631  -4.296  1.00 20.11           C  
HETATM    3  C5  7EA A 201      -5.347  -8.146  -5.098  1.00 21.74           C  
HETATM    4  C6  7EA A 201      -5.849  -7.657  -7.392  1.00 20.76           C  
HETATM    5  C8  7EA A 201      -9.114  -6.248  -3.915  1.00 22.44           C  
HETATM    6  C10 7EA A 201      -4.736  -8.394  -7.794  1.00 21.28           C  
HETATM    7  C13 7EA A 201      -3.927  -9.032  -6.845  1.00 20.35           C  
HETATM    8  C17 7EA A 201     -11.006  -6.921  -8.396  1.00 18.36           C  
HETATM    9  C20 7EA A 201      -2.874 -10.496  -8.451  1.00 26.23           C  
HETATM   10  C1  7EA A 201      -7.555  -7.031  -5.618  1.00 18.93           C  
HETATM   11  C11 7EA A 201     -10.122  -6.287  -4.888  1.00 17.78           C  
HETATM   12  C12 7EA A 201     -10.911  -6.598  -6.920  1.00 17.90           C  
HETATM   13  C19 7EA A 201      -3.539  -9.284  -3.183  1.00 28.02           C  
HETATM   14  C2  7EA A 201      -6.219  -7.578  -6.039  1.00 18.64           C  
HETATM   15  C9  7EA A 201      -4.200  -8.861  -5.481  1.00 22.44           C  
HETATM   16  N15 7EA A 201     -11.449  -6.033  -4.857  1.00 15.44           N  
HETATM   17  N16 7EA A 201     -11.917  -6.236  -6.148  1.00 15.74           N  
HETATM   18  N7  7EA A 201      -9.747  -6.662  -6.183  1.00 16.11           N  
HETATM   19  O14 7EA A 201      -3.339  -9.467  -4.581  1.00 27.58           O  
HETATM   20  O18 7EA A 201      -2.855  -9.838  -7.187  1.00 25.52           O  
HETATM   21  HC4 7EA A 201      -7.047  -6.616  -3.549  1.00  0.00           H  
HETATM   22  HC5 7EA A 201      -5.603  -8.097  -4.054  1.00  0.00           H  
HETATM   23  HC6 7EA A 201      -6.469  -7.210  -8.156  1.00  0.00           H  
HETATM   24  HC8 7EA A 201      -9.336  -5.952  -2.900  1.00  0.00           H  
HETATM   25 HC10 7EA A 201      -4.520  -8.474  -8.849  1.00  0.00           H  
HETATM   26 H171 7EA A 201     -10.339  -6.296  -8.991  1.00  0.00           H  
HETATM   27 H172 7EA A 201     -10.735  -7.957  -8.592  1.00  0.00           H  
HETATM   28 H173 7EA A 201     -12.014  -6.777  -8.787  1.00  0.00           H  
HETATM   29 H201 7EA A 201      -2.070 -11.231  -8.485  1.00  0.00           H  
HETATM   30 H202 7EA A 201      -3.813 -11.030  -8.592  1.00  0.00           H  
HETATM   31 H203 7EA A 201      -2.732  -9.819  -9.290  1.00  0.00           H  
HETATM   32 H191 7EA A 201      -2.735  -9.778  -2.638  1.00  0.00           H  
HETATM   33 H192 7EA A 201      -3.519  -8.228  -2.908  1.00  0.00           H  
HETATM   34 H193 7EA A 201      -4.480  -9.725  -2.852  1.00  0.00           H  
ENDMDL
MODEL       27
HETATM    1  N3  7EA A 201      -9.713  -7.001  -6.716  1.00 18.71           N  
HETATM    2  C4  7EA A 201      -9.715  -6.754  -4.302  1.00 20.11           C  
HETATM    3  C5  7EA A 201      -6.876  -7.415  -6.775  1.00 21.74           C  
HETATM    4  C6  7EA A 201      -6.879  -7.698  -4.397  1.00 20.76           C  
HETATM    5  C8  7EA A 201     -11.083  -6.474  -4.274  1.00 22.44           C  
HETATM    6  C10 7EA A 201      -5.520  -8.000  -4.427  1.00 21.28           C  
HETATM    7  C13 7EA A 201      -4.816  -8.005  -5.632  1.00 20.35           C  
HETATM    8  C17 7EA A 201     -11.631  -6.774  -9.148  1.00 18.36           C  
HETATM    9  C20 7EA A 201      -2.680  -8.371  -4.539  1.00 26.23           C  
HETATM   10  C1  7EA A 201      -9.058  -7.032  -5.515  1.00 18.93           C  
HETATM   11  C11 7EA A 201     -11.770  -6.459  -5.493  1.00 17.78           C  
HETATM   12  C12 7EA A 201     -11.943  -6.588  -7.682  1.00 17.90           C  
HETATM   13  C19 7EA A 201      -4.545  -9.148  -8.445  1.00 28.02           C  
HETATM   14  C2  7EA A 201      -7.591  -7.377  -5.564  1.00 18.64           C  
HETATM   15  C9  7EA A 201      -5.520  -7.757  -6.819  1.00 22.44           C  
HETATM   16  N15 7EA A 201     -13.062  -6.231  -5.819  1.00 15.44           N  
HETATM   17  N16 7EA A 201     -13.135  -6.305  -7.198  1.00 15.74           N  
HETATM   18  N7  7EA A 201     -11.030  -6.714  -6.652  1.00 16.11           N  
HETATM   19  O14 7EA A 201      -4.900  -7.830  -8.044  1.00 27.58           O  
HETATM   20  O18 7EA A 201      -3.457  -8.245  -5.724  1.00 25.52           O  
HETATM   21  HC4 7EA A 201      -9.189  -6.748  -3.363  1.00  0.00           H  
HETATM   22  HC5 7EA A 201      -7.370  -7.195  -7.711  1.00  0.00           H  
HETATM   23  HC6 7EA A 201      -7.363  -7.725  -3.434  1.00  0.00           H  
HETATM   24  HC8 7EA A 201     -11.600  -6.273  -3.347  1.00  0.00           H  
HETATM   25 HC10 7EA A 201      -5.027  -8.230  -3.494  1.00  0.00           H  
HETATM   26 H171 7EA A 201     -10.707  -6.275  -9.437  1.00  0.00           H  
HETATM   27 H172 7EA A 201     -11.532  -7.830  -9.392  1.00  0.00           H  
HETATM   28 H173 7EA A 201     -12.426  -6.384  -9.785  1.00  0.00           H  
HETATM   29 H201 7EA A 201      -1.630  -8.478  -4.808  1.00  0.00           H  
HETATM   30 H202 7EA A 201      -2.765  -7.485  -3.907  1.00  0.00           H  
HETATM   31 H203 7EA A 201      -2.965  -9.254  -3.963  1.00  0.00           H  
HETATM   32 H191 7EA A 201      -4.009  -9.105  -9.389  1.00  0.00           H  
HETATM   33 H192 7EA A 201      -3.889  -9.647  -7.732  1.00  0.00           H  
HETATM   34 H193 7EA A 201      -5.431  -9.765  -8.592  1.00  0.00           H  
ENDMDL
MODEL       28
HETATM    1  N3  7EA A 201      -9.138  -4.339  -8.774  1.00 18.71           N  
HETATM    2  C4  7EA A 201     -11.477  -4.972  -8.622  1.00 20.11           C  
HETATM    3  C5  7EA A 201      -8.439  -6.425  -6.948  1.00 21.74           C  
HETATM    4  C6  7EA A 201     -10.635  -6.232  -5.995  1.00 20.76           C  
HETATM    5  C8  7EA A 201     -11.792  -4.275  -9.792  1.00 22.44           C  
HETATM    6  C10 7EA A 201     -10.253  -7.072  -4.955  1.00 21.28           C  
HETATM    7  C13 7EA A 201      -8.958  -7.587  -4.900  1.00 20.35           C  
HETATM    8  C17 7EA A 201      -7.145  -2.999 -10.649  1.00 18.36           C  
HETATM    9  C20 7EA A 201      -7.718  -7.909  -2.927  1.00 26.23           C  
HETATM   10  C1  7EA A 201     -10.151  -5.014  -8.157  1.00 18.93           C  
HETATM   11  C11 7EA A 201     -10.743  -3.667 -10.493  1.00 17.78           C  
HETATM   12  C12 7EA A 201      -8.645  -3.089 -10.817  1.00 17.90           C  
HETATM   13  C19 7EA A 201      -5.829  -7.596  -6.872  1.00 28.02           C  
HETATM   14  C2  7EA A 201      -9.738  -5.891  -7.016  1.00 18.64           C  
HETATM   15  C9  7EA A 201      -8.030  -7.271  -5.905  1.00 22.44           C  
HETATM   16  N15 7EA A 201     -10.670  -3.030 -11.681  1.00 15.44           N  
HETATM   17  N16 7EA A 201      -9.344  -2.652 -11.846  1.00 15.74           N  
HETATM   18  N7  7EA A 201      -9.472  -3.723  -9.916  1.00 16.11           N  
HETATM   19  O14 7EA A 201      -6.764  -7.823  -5.818  1.00 27.58           O  
HETATM   20  O18 7EA A 201      -8.650  -8.431  -3.862  1.00 25.52           O  
HETATM   21  HC4 7EA A 201     -12.251  -5.527  -8.112  1.00  0.00           H  
HETATM   22  HC5 7EA A 201      -7.743  -6.173  -7.731  1.00  0.00           H  
HETATM   23  HC6 7EA A 201     -11.643  -5.843  -5.987  1.00  0.00           H  
HETATM   24  HC8 7EA A 201     -12.795  -4.269 -10.190  1.00  0.00           H  
HETATM   25 HC10 7EA A 201     -10.962  -7.328  -4.177  1.00  0.00           H  
HETATM   26 H171 7EA A 201      -6.882  -2.631  -9.659  1.00  0.00           H  
HETATM   27 H172 7EA A 201      -6.671  -3.974 -10.746  1.00  0.00           H  
HETATM   28 H173 7EA A 201      -6.679  -2.341 -11.383  1.00  0.00           H  
HETATM   29 H201 7EA A 201      -7.624  -8.596  -2.086  1.00  0.00           H  
HETATM   30 H202 7EA A 201      -6.731  -7.797  -3.375  1.00  0.00           H  
HETATM   31 H203 7EA A 201      -8.035  -6.939  -2.536  1.00  0.00           H  
HETATM   32 H191 7EA A 201      -4.897  -8.118  -6.646  1.00  0.00           H  
HETATM   33 H192 7EA A 201      -6.196  -7.981  -7.828  1.00  0.00           H  
HETATM   34 H193 7EA A 201      -5.591  -6.539  -6.991  1.00  0.00           H  
ENDMDL
MODEL       29
HETATM    1  N3  7EA A 201      -9.357  -4.507  -8.566  1.00 18.71           N  
HETATM    2  C4  7EA A 201     -11.710  -5.108  -8.613  1.00 20.11           C  
HETATM    3  C5  7EA A 201     -11.178  -6.232  -5.872  1.00 21.74           C  
HETATM    4  C6  7EA A 201      -8.884  -6.493  -6.530  1.00 20.76           C  
HETATM    5  C8  7EA A 201     -11.933  -4.372  -9.778  1.00 22.44           C  
HETATM    6  C10 7EA A 201      -8.636  -7.218  -5.369  1.00 21.28           C  
HETATM    7  C13 7EA A 201      -9.658  -7.456  -4.454  1.00 20.35           C  
HETATM    8  C17 7EA A 201      -7.232  -3.046 -10.256  1.00 18.36           C  
HETATM    9  C20 7EA A 201      -9.894  -9.468  -3.254  1.00 26.23           C  
HETATM   10  C1  7EA A 201     -10.431  -5.164  -8.034  1.00 18.93           C  
HETATM   11  C11 7EA A 201     -10.835  -3.735 -10.366  1.00 17.78           C  
HETATM   12  C12 7EA A 201      -8.719  -3.149 -10.519  1.00 17.90           C  
HETATM   13  C19 7EA A 201     -13.262  -6.763  -3.975  1.00 28.02           C  
HETATM   14  C2  7EA A 201     -10.160  -5.974  -6.804  1.00 18.64           C  
HETATM   15  C9  7EA A 201     -10.949  -6.957  -4.690  1.00 22.44           C  
HETATM   16  N15 7EA A 201     -10.687  -3.030 -11.507  1.00 15.44           N  
HETATM   17  N16 7EA A 201      -9.350  -2.662 -11.570  1.00 15.74           N  
HETATM   18  N7  7EA A 201      -9.603  -3.832  -9.707  1.00 16.11           N  
HETATM   19  O14 7EA A 201     -11.926  -7.196  -3.738  1.00 27.58           O  
HETATM   20  O18 7EA A 201      -9.348  -8.156  -3.313  1.00 25.52           O  
HETATM   21  HC4 7EA A 201     -12.530  -5.662  -8.177  1.00  0.00           H  
HETATM   22  HC5 7EA A 201     -12.161  -5.828  -6.053  1.00  0.00           H  
HETATM   23  HC6 7EA A 201      -8.066  -6.323  -7.214  1.00  0.00           H  
HETATM   24  HC8 7EA A 201     -12.905  -4.345 -10.244  1.00  0.00           H  
HETATM   25 HC10 7EA A 201      -7.647  -7.607  -5.171  1.00  0.00           H  
HETATM   26 H171 7EA A 201      -7.027  -2.632  -9.272  1.00  0.00           H  
HETATM   27 H172 7EA A 201      -6.755  -4.027 -10.277  1.00  0.00           H  
HETATM   28 H173 7EA A 201      -6.719  -2.436 -10.996  1.00  0.00           H  
HETATM   29 H201 7EA A 201      -9.506  -9.980  -2.371  1.00  0.00           H  
HETATM   30 H202 7EA A 201     -10.983  -9.451  -3.178  1.00  0.00           H  
HETATM   31 H203 7EA A 201      -9.618 -10.054  -4.133  1.00  0.00           H  
HETATM   32 H191 7EA A 201     -13.898  -7.081  -3.151  1.00  0.00           H  
HETATM   33 H192 7EA A 201     -13.329  -5.677  -4.041  1.00  0.00           H  
HETATM   34 H193 7EA A 201     -13.667  -7.204  -4.887  1.00  0.00           H  
ENDMDL
MODEL       30
HETATM    1  N3  7EA A 201      -9.247  -4.457  -8.648  1.00 18.71           N  
HETATM    2  C4  7EA A 201     -11.612  -4.999  -8.629  1.00 20.11           C  
HETATM    3  C5  7EA A 201      -8.708  -6.456  -6.676  1.00 21.74           C  
HETATM    4  C6  7EA A 201     -11.020  -6.430  -6.052  1.00 20.76           C  
HETATM    5  C8  7EA A 201     -11.847  -4.254  -9.789  1.00 22.44           C  
HETATM    6  C10 7EA A 201     -10.750  -7.311  -5.008  1.00 21.28           C  
HETATM    7  C13 7EA A 201      -9.449  -7.785  -4.788  1.00 20.35           C  
HETATM    8  C17 7EA A 201      -7.135  -3.032 -10.373  1.00 18.36           C  
HETATM    9  C20 7EA A 201     -10.147  -9.243  -2.982  1.00 26.23           C  
HETATM   10  C1  7EA A 201     -10.315  -5.102  -8.093  1.00 18.93           C  
HETATM   11  C11 7EA A 201     -10.745  -3.667 -10.418  1.00 17.78           C  
HETATM   12  C12 7EA A 201      -8.624  -3.128 -10.619  1.00 17.90           C  
HETATM   13  C19 7EA A 201      -6.454  -7.225  -4.319  1.00 28.02           C  
HETATM   14  C2  7EA A 201     -10.011  -5.996  -6.925  1.00 18.64           C  
HETATM   15  C9  7EA A 201      -8.418  -7.320  -5.619  1.00 22.44           C  
HETATM   16  N15 7EA A 201     -10.600  -2.994 -11.581  1.00 15.44           N  
HETATM   17  N16 7EA A 201      -9.261  -2.644 -11.668  1.00 15.74           N  
HETATM   18  N7  7EA A 201      -9.503  -3.789  -9.788  1.00 16.11           N  
HETATM   19  O14 7EA A 201      -7.117  -7.738  -5.466  1.00 27.58           O  
HETATM   20  O18 7EA A 201      -9.119  -8.699  -3.803  1.00 25.52           O  
HETATM   21  HC4 7EA A 201     -12.438  -5.532  -8.184  1.00  0.00           H  
HETATM   22  HC5 7EA A 201      -7.891  -6.151  -7.317  1.00  0.00           H  
HETATM   23  HC6 7EA A 201     -12.040  -6.096  -6.171  1.00  0.00           H  
HETATM   24  HC8 7EA A 201     -12.830  -4.199 -10.233  1.00  0.00           H  
HETATM   25 HC10 7EA A 201     -11.573  -7.623  -4.384  1.00  0.00           H  
HETATM   26 H171 7EA A 201      -6.919  -2.630  -9.383  1.00  0.00           H  
HETATM   27 H172 7EA A 201      -6.658  -4.011 -10.427  1.00  0.00           H  
HETATM   28 H173 7EA A 201      -6.637  -2.394 -11.102  1.00  0.00           H  
HETATM   29 H201 7EA A 201      -9.711  -9.963  -2.288  1.00  0.00           H  
HETATM   30 H202 7EA A 201     -10.638  -8.472  -2.385  1.00  0.00           H  
HETATM   31 H203 7EA A 201     -10.896  -9.772  -3.575  1.00  0.00           H  
HETATM   32 H191 7EA A 201      -5.417  -7.561  -4.321  1.00  0.00           H  
HETATM   33 H192 7EA A 201      -6.451  -6.132  -4.311  1.00  0.00           H  
HETATM   34 H193 7EA A 201      -6.912  -7.574  -3.391  1.00  0.00           H  
ENDMDL
MODEL       31
HETATM    1  N3  7EA A 201     -10.142  -6.524  -6.670  1.00 18.71           N  
HETATM    2  C4  7EA A 201      -8.210  -5.430  -7.635  1.00 20.11           C  
HETATM    3  C5  7EA A 201      -6.618  -7.322  -5.918  1.00 21.74           C  
HETATM    4  C6  7EA A 201      -8.528  -7.490  -4.480  1.00 20.76           C  
HETATM    5  C8  7EA A 201      -8.985  -4.728  -8.560  1.00 22.44           C  
HETATM    6  C10 7EA A 201      -7.770  -8.199  -3.548  1.00 21.28           C  
HETATM    7  C13 7EA A 201      -6.416  -8.480  -3.794  1.00 20.35           C  
HETATM    8  C17 7EA A 201     -13.202  -6.670  -6.990  1.00 18.36           C  
HETATM    9  C20 7EA A 201      -6.182  -9.787  -1.765  1.00 26.23           C  
HETATM   10  C1  7EA A 201      -8.796  -6.307  -6.709  1.00 18.93           C  
HETATM   11  C11 7EA A 201     -10.354  -5.006  -8.592  1.00 17.78           C  
HETATM   12  C12 7EA A 201     -12.206  -5.933  -7.859  1.00 17.90           C  
HETATM   13  C19 7EA A 201      -3.565  -7.542  -4.588  1.00 28.02           C  
HETATM   14  C2  7EA A 201      -7.974  -7.042  -5.689  1.00 18.64           C  
HETATM   15  C9  7EA A 201      -5.840  -8.014  -4.988  1.00 22.44           C  
HETATM   16  N15 7EA A 201     -11.357  -4.592  -9.393  1.00 15.44           N  
HETATM   17  N16 7EA A 201     -12.491  -5.228  -8.932  1.00 15.74           N  
HETATM   18  N7  7EA A 201     -10.852  -5.886  -7.620  1.00 16.11           N  
HETATM   19  O14 7EA A 201      -4.534  -8.287  -5.314  1.00 27.58           O  
HETATM   20  O18 7EA A 201      -5.617  -9.231  -2.948  1.00 25.52           O  
HETATM   21  HC4 7EA A 201      -7.142  -5.270  -7.629  1.00  0.00           H  
HETATM   22  HC5 7EA A 201      -6.142  -7.019  -6.838  1.00  0.00           H  
HETATM   23  HC6 7EA A 201      -9.568  -7.298  -4.256  1.00  0.00           H  
HETATM   24  HC8 7EA A 201      -8.534  -4.046  -9.268  1.00  0.00           H  
HETATM   25 HC10 7EA A 201      -8.258  -8.534  -2.648  1.00  0.00           H  
HETATM   26 H171 7EA A 201     -12.944  -7.721  -6.863  1.00  0.00           H  
HETATM   27 H172 7EA A 201     -13.250  -6.235  -5.989  1.00  0.00           H  
HETATM   28 H173 7EA A 201     -14.215  -6.630  -7.393  1.00  0.00           H  
HETATM   29 H201 7EA A 201      -5.420 -10.364  -1.239  1.00  0.00           H  
HETATM   30 H202 7EA A 201      -6.535  -9.011  -1.085  1.00  0.00           H  
HETATM   31 H203 7EA A 201      -7.006 -10.467  -1.995  1.00  0.00           H  
HETATM   32 H191 7EA A 201      -2.569  -7.783  -4.962  1.00  0.00           H  
HETATM   33 H192 7EA A 201      -3.711  -6.467  -4.704  1.00  0.00           H  
HETATM   34 H193 7EA A 201      -3.580  -7.781  -3.522  1.00  0.00           H  
ENDMDL
MODEL       32
HETATM    1  N3  7EA A 201      -9.995  -7.007  -6.221  1.00 18.71           N  
HETATM    2  C4  7EA A 201      -8.296  -5.737  -7.392  1.00 20.11           C  
HETATM    3  C5  7EA A 201      -6.344  -7.431  -5.838  1.00 21.74           C  
HETATM    4  C6  7EA A 201      -8.089  -7.829  -4.234  1.00 20.76           C  
HETATM    5  C8  7EA A 201      -9.241  -5.106  -8.201  1.00 22.44           C  
HETATM    6  C10 7EA A 201      -7.176  -8.469  -3.394  1.00 21.28           C  
HETATM    7  C13 7EA A 201      -5.852  -8.629  -3.792  1.00 20.35           C  
HETATM    8  C17 7EA A 201     -13.034  -7.467  -6.179  1.00 18.36           C  
HETATM    9  C20 7EA A 201      -4.664 -10.609  -3.363  1.00 26.23           C  
HETATM   10  C1  7EA A 201      -8.687  -6.661  -6.410  1.00 18.93           C  
HETATM   11  C11 7EA A 201     -10.581  -5.477  -8.048  1.00 17.78           C  
HETATM   12  C12 7EA A 201     -12.238  -6.575  -7.107  1.00 17.90           C  
HETATM   13  C19 7EA A 201      -3.194  -7.395  -4.697  1.00 28.02           C  
HETATM   14  C2  7EA A 201      -7.697  -7.310  -5.483  1.00 18.64           C  
HETATM   15  C9  7EA A 201      -5.424  -8.076  -5.008  1.00 22.44           C  
HETATM   16  N15 7EA A 201     -11.720  -5.111  -8.678  1.00 15.44           N  
HETATM   17  N16 7EA A 201     -12.736  -5.830  -8.072  1.00 15.74           N  
HETATM   18  N7  7EA A 201     -10.872  -6.415  -7.049  1.00 16.11           N  
HETATM   19  O14 7EA A 201      -4.122  -8.180  -5.435  1.00 27.58           O  
HETATM   20  O18 7EA A 201      -4.986  -9.290  -2.955  1.00 25.52           O  
HETATM   21  HC4 7EA A 201      -7.258  -5.459  -7.509  1.00  0.00           H  
HETATM   22  HC5 7EA A 201      -5.986  -7.055  -6.783  1.00  0.00           H  
HETATM   23  HC6 7EA A 201      -9.116  -7.743  -3.907  1.00  0.00           H  
HETATM   24  HC8 7EA A 201      -8.949  -4.380  -8.945  1.00  0.00           H  
HETATM   25 HC10 7EA A 201      -7.507  -8.870  -2.446  1.00  0.00           H  
HETATM   26 H171 7EA A 201     -12.652  -8.488  -6.171  1.00  0.00           H  
HETATM   27 H172 7EA A 201     -12.999  -7.103  -5.152  1.00  0.00           H  
HETATM   28 H173 7EA A 201     -14.087  -7.518  -6.461  1.00  0.00           H  
HETATM   29 H201 7EA A 201      -3.896 -11.010  -2.701  1.00  0.00           H  
HETATM   30 H202 7EA A 201      -5.534 -11.262  -3.296  1.00  0.00           H  
HETATM   31 H203 7EA A 201      -4.273 -10.650  -4.380  1.00  0.00           H  
HETATM   32 H191 7EA A 201      -2.215  -7.443  -5.175  1.00  0.00           H  
HETATM   33 H192 7EA A 201      -3.495  -6.346  -4.662  1.00  0.00           H  
HETATM   34 H193 7EA A 201      -3.077  -7.752  -3.671  1.00  0.00           H  
ENDMDL
MODEL       33
HETATM    1  N3  7EA A 201      -9.748  -6.725  -5.391  1.00 18.71           N  
HETATM    2  C4  7EA A 201      -8.462  -6.231  -3.392  1.00 20.11           C  
HETATM    3  C5  7EA A 201      -6.308  -7.822  -4.814  1.00 21.74           C  
HETATM    4  C6  7EA A 201      -7.250  -6.968  -6.852  1.00 20.76           C  
HETATM    5  C8  7EA A 201      -9.596  -5.811  -2.695  1.00 22.44           C  
HETATM    6  C10 7EA A 201      -6.143  -7.430  -7.556  1.00 21.28           C  
HETATM    7  C13 7EA A 201      -5.135  -8.133  -6.903  1.00 20.35           C  
HETATM    8  C17 7EA A 201     -12.643  -6.700  -6.440  1.00 18.36           C  
HETATM    9  C20 7EA A 201      -4.120 -10.038  -7.845  1.00 26.23           C  
HETATM   10  C1  7EA A 201      -8.562  -6.688  -4.714  1.00 18.93           C  
HETATM   11  C11 7EA A 201     -10.829  -5.868  -3.359  1.00 17.78           C  
HETATM   12  C12 7EA A 201     -12.143  -6.277  -5.077  1.00 17.90           C  
HETATM   13  C19 7EA A 201      -4.140  -9.180  -3.506  1.00 28.02           C  
HETATM   14  C2  7EA A 201      -7.360  -7.161  -5.469  1.00 18.64           C  
HETATM   15  C9  7EA A 201      -5.188  -8.312  -5.512  1.00 22.44           C  
HETATM   16  N15 7EA A 201     -12.092  -5.568  -2.989  1.00 15.44           N  
HETATM   17  N16 7EA A 201     -12.894  -5.834  -4.087  1.00 15.74           N  
HETATM   18  N7  7EA A 201     -10.822  -6.324  -4.685  1.00 16.11           N  
HETATM   19  O14 7EA A 201      -4.137  -8.984  -4.915  1.00 27.58           O  
HETATM   20  O18 7EA A 201      -4.105  -8.631  -7.663  1.00 25.52           O  
HETATM   21  HC4 7EA A 201      -7.503  -6.188  -2.902  1.00  0.00           H  
HETATM   22  HC5 7EA A 201      -6.385  -7.980  -3.750  1.00  0.00           H  
HETATM   23  HC6 7EA A 201      -8.026  -6.447  -7.394  1.00  0.00           H  
HETATM   24  HC8 7EA A 201      -9.532  -5.459  -1.676  1.00  0.00           H  
HETATM   25 HC10 7EA A 201      -6.074  -7.259  -8.617  1.00  0.00           H  
HETATM   26 H171 7EA A 201     -12.112  -6.184  -7.241  1.00  0.00           H  
HETATM   27 H172 7EA A 201     -12.504  -7.770  -6.592  1.00  0.00           H  
HETATM   28 H173 7EA A 201     -13.705  -6.490  -6.573  1.00  0.00           H  
HETATM   29 H201 7EA A 201      -3.326 -10.320  -8.540  1.00  0.00           H  
HETATM   30 H202 7EA A 201      -3.952 -10.577  -6.909  1.00  0.00           H  
HETATM   31 H203 7EA A 201      -5.070 -10.379  -8.269  1.00  0.00           H  
HETATM   32 H191 7EA A 201      -3.246  -9.731  -3.216  1.00  0.00           H  
HETATM   33 H192 7EA A 201      -4.119  -8.228  -2.979  1.00  0.00           H  
HETATM   34 H193 7EA A 201      -5.006  -9.757  -3.178  1.00  0.00           H  
ENDMDL
MODEL       34
HETATM    1  N3  7EA A 201     -10.377  -6.477  -6.694  1.00 18.71           N  
HETATM    2  C4  7EA A 201      -8.264  -5.532  -7.392  1.00 20.11           C  
HETATM    3  C5  7EA A 201      -7.029  -7.374  -5.349  1.00 21.74           C  
HETATM    4  C6  7EA A 201      -9.205  -7.680  -4.394  1.00 20.76           C  
HETATM    5  C8  7EA A 201      -8.862  -4.771  -8.397  1.00 22.44           C  
HETATM    6  C10 7EA A 201      -8.647  -8.408  -3.348  1.00 21.28           C  
HETATM    7  C13 7EA A 201      -7.264  -8.628  -3.287  1.00 20.35           C  
HETATM    8  C17 7EA A 201     -13.360  -6.362  -7.328  1.00 18.36           C  
HETATM    9  C20 7EA A 201      -7.439  -9.922  -1.242  1.00 26.23           C  
HETATM   10  C1  7EA A 201      -9.025  -6.362  -6.552  1.00 18.93           C  
HETATM   11  C11 7EA A 201     -10.236  -4.932  -8.596  1.00 17.78           C  
HETATM   12  C12 7EA A 201     -12.229  -5.707  -8.092  1.00 17.90           C  
HETATM   13  C19 7EA A 201      -4.183  -7.724  -5.110  1.00 28.02           C  
HETATM   14  C2  7EA A 201      -8.413  -7.145  -5.422  1.00 18.64           C  
HETATM   15  C9  7EA A 201      -6.444  -8.098  -4.295  1.00 22.44           C  
HETATM   16  N15 7EA A 201     -11.103  -4.430  -9.501  1.00 15.44           N  
HETATM   17  N16 7EA A 201     -12.335  -4.969  -9.179  1.00 15.74           N  
HETATM   18  N7  7EA A 201     -10.911  -5.780  -7.710  1.00 16.11           N  
HETATM   19  O14 7EA A 201      -5.083  -8.334  -4.192  1.00 27.58           O  
HETATM   20  O18 7EA A 201      -6.649  -9.354  -2.281  1.00 25.52           O  
HETATM   21  HC4 7EA A 201      -7.196  -5.432  -7.274  1.00  0.00           H  
HETATM   22  HC5 7EA A 201      -6.394  -6.993  -6.130  1.00  0.00           H  
HETATM   23  HC6 7EA A 201     -10.275  -7.535  -4.392  1.00  0.00           H  
HETATM   24  HC8 7EA A 201      -8.276  -4.126  -9.035  1.00  0.00           H  
HETATM   25 HC10 7EA A 201      -9.312  -8.796  -2.591  1.00  0.00           H  
HETATM   26 H171 7EA A 201     -13.201  -7.431  -7.218  1.00  0.00           H  
HETATM   27 H172 7EA A 201     -13.443  -5.951  -6.322  1.00  0.00           H  
HETATM   28 H173 7EA A 201     -14.335  -6.230  -7.792  1.00  0.00           H  
HETATM   29 H201 7EA A 201      -6.790 -10.453  -0.546  1.00  0.00           H  
HETATM   30 H202 7EA A 201      -7.970  -9.154  -0.677  1.00  0.00           H  
HETATM   31 H203 7EA A 201      -8.159 -10.642  -1.635  1.00  0.00           H  
HETATM   32 H191 7EA A 201      -3.163  -8.019  -4.862  1.00  0.00           H  
HETATM   33 H192 7EA A 201      -4.372  -8.040  -6.137  1.00  0.00           H  
HETATM   34 H193 7EA A 201      -4.230  -6.636  -5.049  1.00  0.00           H  
ENDMDL
MODEL       35
HETATM    1  N3  7EA A 201     -10.043  -6.970  -6.253  1.00 18.71           N  
HETATM    2  C4  7EA A 201      -8.322  -5.701  -7.392  1.00 20.11           C  
HETATM    3  C5  7EA A 201      -6.444  -7.534  -5.898  1.00 21.74           C  
HETATM    4  C6  7EA A 201      -8.139  -7.694  -4.211  1.00 20.76           C  
HETATM    5  C8  7EA A 201      -9.250  -5.073  -8.222  1.00 22.44           C  
HETATM    6  C10 7EA A 201      -7.241  -8.346  -3.370  1.00 21.28           C  
HETATM    7  C13 7EA A 201      -5.933  -8.630  -3.795  1.00 20.35           C  
HETATM    8  C17 7EA A 201     -13.083  -7.422  -6.261  1.00 18.36           C  
HETATM    9  C20 7EA A 201      -5.394  -9.828  -1.754  1.00 26.23           C  
HETATM   10  C1  7EA A 201      -8.735  -6.626  -6.422  1.00 18.93           C  
HETATM   11  C11 7EA A 201     -10.591  -5.451  -8.103  1.00 17.78           C  
HETATM   12  C12 7EA A 201     -12.263  -6.551  -7.192  1.00 17.90           C  
HETATM   13  C19 7EA A 201      -4.047  -8.804  -6.885  1.00 28.02           C  
HETATM   14  C2  7EA A 201      -7.762  -7.284  -5.495  1.00 18.64           C  
HETATM   15  C9  7EA A 201      -5.537  -8.230  -5.080  1.00 22.44           C  
HETATM   16  N15 7EA A 201     -11.714  -5.101  -8.768  1.00 15.44           N  
HETATM   17  N16 7EA A 201     -12.736  -5.830  -8.187  1.00 15.74           N  
HETATM   18  N7  7EA A 201     -10.901  -6.387  -7.106  1.00 16.11           N  
HETATM   19  O14 7EA A 201      -4.263  -8.569  -5.497  1.00 27.58           O  
HETATM   20  O18 7EA A 201      -5.011  -9.320  -3.027  1.00 25.52           O  
HETATM   21  HC4 7EA A 201      -7.280  -5.430  -7.489  1.00  0.00           H  
HETATM   22  HC5 7EA A 201      -6.141  -7.225  -6.883  1.00  0.00           H  
HETATM   23  HC6 7EA A 201      -9.143  -7.513  -3.855  1.00  0.00           H  
HETATM   24  HC8 7EA A 201      -8.938  -4.350  -8.964  1.00  0.00           H  
HETATM   25 HC10 7EA A 201      -7.587  -8.637  -2.391  1.00  0.00           H  
HETATM   26 H171 7EA A 201     -12.687  -8.437  -6.192  1.00  0.00           H  
HETATM   27 H172 7EA A 201     -13.093  -7.013  -5.250  1.00  0.00           H  
HETATM   28 H173 7EA A 201     -14.122  -7.499  -6.581  1.00  0.00           H  
HETATM   29 H201 7EA A 201      -4.551 -10.361  -1.311  1.00  0.00           H  
HETATM   30 H202 7EA A 201      -5.673  -9.030  -1.065  1.00  0.00           H  
HETATM   31 H203 7EA A 201      -6.224 -10.531  -1.839  1.00  0.00           H  
HETATM   32 H191 7EA A 201      -3.010  -9.100  -7.040  1.00  0.00           H  
HETATM   33 H192 7EA A 201      -4.678  -9.618  -7.245  1.00  0.00           H  
HETATM   34 H193 7EA A 201      -4.229  -7.927  -7.501  1.00  0.00           H  
ENDMDL
MODEL       36
HETATM    1  N3  7EA A 201      -9.513  -4.666  -8.513  1.00 18.71           N  
HETATM    2  C4  7EA A 201     -11.858  -5.262  -8.663  1.00 20.11           C  
HETATM    3  C5  7EA A 201      -9.053  -6.603  -6.460  1.00 21.74           C  
HETATM    4  C6  7EA A 201     -11.414  -6.776  -6.106  1.00 20.76           C  
HETATM    5  C8  7EA A 201     -12.042  -4.459  -9.792  1.00 22.44           C  
HETATM    6  C10 7EA A 201     -11.190  -7.616  -5.018  1.00 21.28           C  
HETATM    7  C13 7EA A 201      -9.886  -7.954  -4.630  1.00 20.35           C  
HETATM    8  C17 7EA A 201      -7.318  -3.205 -10.102  1.00 18.36           C  
HETATM    9  C20 7EA A 201     -10.654  -9.334  -2.785  1.00 26.23           C  
HETATM   10  C1  7EA A 201     -10.600  -5.355  -8.044  1.00 18.93           C  
HETATM   11  C11 7EA A 201     -10.925  -3.799 -10.314  1.00 17.78           C  
HETATM   12  C12 7EA A 201      -8.800  -3.247 -10.389  1.00 17.90           C  
HETATM   13  C19 7EA A 201      -6.396  -7.348  -5.659  1.00 28.02           C  
HETATM   14  C2  7EA A 201     -10.353  -6.251  -6.859  1.00 18.64           C  
HETATM   15  C9  7EA A 201      -8.804  -7.439  -5.359  1.00 22.44           C  
HETATM   16  N15 7EA A 201     -10.735  -3.032 -11.412  1.00 15.44           N  
HETATM   17  N16 7EA A 201      -9.391  -2.692 -11.427  1.00 15.74           N  
HETATM   18  N7  7EA A 201      -9.718  -3.940  -9.627  1.00 16.11           N  
HETATM   19  O14 7EA A 201      -7.536  -7.807  -4.942  1.00 27.58           O  
HETATM   20  O18 7EA A 201      -9.595  -8.779  -3.556  1.00 25.52           O  
HETATM   21  HC4 7EA A 201     -12.703  -5.831  -8.300  1.00  0.00           H  
HETATM   22  HC5 7EA A 201      -8.215  -6.223  -7.027  1.00  0.00           H  
HETATM   23  HC6 7EA A 201     -12.440  -6.542  -6.341  1.00  0.00           H  
HETATM   24  HC8 7EA A 201     -13.002  -4.390 -10.286  1.00  0.00           H  
HETATM   25 HC10 7EA A 201     -12.050  -7.991  -4.483  1.00  0.00           H  
HETATM   26 H171 7EA A 201      -7.131  -2.851  -9.088  1.00  0.00           H  
HETATM   27 H172 7EA A 201      -6.873  -4.197 -10.189  1.00  0.00           H  
HETATM   28 H173 7EA A 201      -6.773  -2.559 -10.793  1.00  0.00           H  
HETATM   29 H201 7EA A 201     -10.229  -9.941  -1.985  1.00  0.00           H  
HETATM   30 H202 7EA A 201     -11.263  -8.558  -2.319  1.00  0.00           H  
HETATM   31 H203 7EA A 201     -11.296  -9.981  -3.385  1.00  0.00           H  
HETATM   32 H191 7EA A 201      -5.495  -7.712  -5.163  1.00  0.00           H  
HETATM   33 H192 7EA A 201      -6.388  -7.717  -6.685  1.00  0.00           H  
HETATM   34 H193 7EA A 201      -6.350  -6.259  -5.669  1.00  0.00           H  
ENDMDL
MODEL       37
HETATM    1  N3  7EA A 201      -9.989  -5.264  -7.403  1.00 18.71           N  
HETATM    2  C4  7EA A 201     -12.116  -6.342  -7.842  1.00 20.11           C  
HETATM    3  C5  7EA A 201     -10.072  -6.231  -4.696  1.00 21.74           C  
HETATM    4  C6  7EA A 201     -11.400  -8.073  -5.452  1.00 20.76           C  
HETATM    5  C8  7EA A 201     -12.282  -5.625  -9.029  1.00 22.44           C  
HETATM    6  C10 7EA A 201     -11.237  -8.698  -4.218  1.00 21.28           C  
HETATM    7  C13 7EA A 201     -10.503  -8.082  -3.207  1.00 20.35           C  
HETATM    8  C17 7EA A 201      -8.083  -3.169  -8.592  1.00 18.36           C  
HETATM    9  C20 7EA A 201     -11.170  -8.214  -0.956  1.00 26.23           C  
HETATM   10  C1  7EA A 201     -10.977  -6.142  -7.049  1.00 18.93           C  
HETATM   11  C11 7EA A 201     -11.304  -4.692  -9.392  1.00 17.78           C  
HETATM   12  C12 7EA A 201      -9.403  -3.629  -9.148  1.00 17.90           C  
HETATM   13  C19 7EA A 201      -8.600  -4.984  -2.631  1.00 28.02           C  
HETATM   14  C2  7EA A 201     -10.811  -6.830  -5.725  1.00 18.64           C  
HETATM   15  C9  7EA A 201      -9.906  -6.835  -3.436  1.00 22.44           C  
HETATM   16  N15 7EA A 201     -11.175  -3.833 -10.433  1.00 15.44           N  
HETATM   17  N16 7EA A 201      -9.968  -3.180 -10.251  1.00 15.74           N  
HETATM   18  N7  7EA A 201     -10.200  -4.579  -8.545  1.00 16.11           N  
HETATM   19  O14 7EA A 201      -9.181  -6.261  -2.406  1.00 27.58           O  
HETATM   20  O18 7EA A 201     -10.367  -8.736  -2.007  1.00 25.52           O  
HETATM   21  HC4 7EA A 201     -12.889  -7.032  -7.536  1.00  0.00           H  
HETATM   22  HC5 7EA A 201      -9.635  -5.264  -4.892  1.00  0.00           H  
HETATM   23  HC6 7EA A 201     -11.989  -8.587  -6.192  1.00  0.00           H  
HETATM   24  HC8 7EA A 201     -13.135  -5.784  -9.662  1.00  0.00           H  
HETATM   25 HC10 7EA A 201     -11.692  -9.662  -4.039  1.00  0.00           H  
HETATM   26 H171 7EA A 201      -8.229  -2.447  -7.792  1.00  0.00           H  
HETATM   27 H172 7EA A 201      -7.535  -4.011  -8.175  1.00  0.00           H  
HETATM   28 H173 7EA A 201      -7.445  -2.704  -9.345  1.00  0.00           H  
HETATM   29 H201 7EA A 201     -11.038  -8.824  -0.063  1.00  0.00           H  
HETATM   30 H202 7EA A 201     -10.895  -7.190  -0.700  1.00  0.00           H  
HETATM   31 H203 7EA A 201     -12.230  -8.234  -1.217  1.00  0.00           H  
HETATM   32 H191 7EA A 201      -8.011  -4.638  -1.792  1.00  0.00           H  
HETATM   33 H192 7EA A 201      -7.935  -5.030  -3.491  1.00  0.00           H  
HETATM   34 H193 7EA A 201      -9.368  -4.231  -2.786  1.00  0.00           H  
ENDMDL
MODEL       38
HETATM    1  N3  7EA A 201      -9.747  -6.875  -6.444  1.00 18.71           N  
HETATM    2  C4  7EA A 201      -8.350  -5.421  -7.792  1.00 20.11           C  
HETATM    3  C5  7EA A 201      -6.216  -7.430  -6.912  1.00 21.74           C  
HETATM    4  C6  7EA A 201      -7.356  -7.375  -4.801  1.00 20.76           C  
HETATM    5  C8  7EA A 201      -9.453  -4.848  -8.429  1.00 22.44           C  
HETATM    6  C10 7EA A 201      -6.270  -8.006  -4.196  1.00 21.28           C  
HETATM    7  C13 7EA A 201      -5.147  -8.380  -4.954  1.00 20.35           C  
HETATM    8  C17 7EA A 201     -12.706  -7.579  -5.968  1.00 18.36           C  
HETATM    9  C20 7EA A 201      -3.965  -9.256  -3.023  1.00 26.23           C  
HETATM   10  C1  7EA A 201      -8.519  -6.424  -6.830  1.00 18.93           C  
HETATM   11  C11 7EA A 201     -10.722  -5.329  -8.086  1.00 17.78           C  
HETATM   12  C12 7EA A 201     -12.131  -6.586  -6.956  1.00 17.90           C  
HETATM   13  C19 7EA A 201      -4.261  -8.846  -8.463  1.00 28.02           C  
HETATM   14  C2  7EA A 201      -7.346  -7.070  -6.167  1.00 18.64           C  
HETATM   15  C9  7EA A 201      -5.138  -8.126  -6.334  1.00 22.44           C  
HETATM   16  N15 7EA A 201     -11.968  -5.031  -8.516  1.00 15.44           N  
HETATM   17  N16 7EA A 201     -12.827  -5.840  -7.789  1.00 15.74           N  
HETATM   18  N7  7EA A 201     -10.787  -6.321  -7.097  1.00 16.11           N  
HETATM   19  O14 7EA A 201      -4.080  -8.631  -7.068  1.00 27.58           O  
HETATM   20  O18 7EA A 201      -4.047  -9.034  -4.426  1.00 25.52           O  
HETATM   21  HC4 7EA A 201      -7.361  -5.083  -8.052  1.00  0.00           H  
HETATM   22  HC5 7EA A 201      -6.212  -7.214  -7.970  1.00  0.00           H  
HETATM   23  HC6 7EA A 201      -8.215  -7.121  -4.198  1.00  0.00           H  
HETATM   24  HC8 7EA A 201      -9.332  -4.076  -9.175  1.00  0.00           H  
HETATM   25 HC10 7EA A 201      -6.336  -8.233  -3.144  1.00  0.00           H  
HETATM   26 H171 7EA A 201     -12.254  -8.565  -6.073  1.00  0.00           H  
HETATM   27 H172 7EA A 201     -12.540  -7.261  -4.939  1.00  0.00           H  
HETATM   28 H173 7EA A 201     -13.781  -7.706  -6.094  1.00  0.00           H  
HETATM   29 H201 7EA A 201      -3.043  -9.790  -2.798  1.00  0.00           H  
HETATM   30 H202 7EA A 201      -3.937  -8.313  -2.473  1.00  0.00           H  
HETATM   31 H203 7EA A 201      -4.793  -9.865  -2.656  1.00  0.00           H  
HETATM   32 H191 7EA A 201      -3.413  -9.408  -8.858  1.00  0.00           H  
HETATM   33 H192 7EA A 201      -5.154  -9.442  -8.649  1.00  0.00           H  
HETATM   34 H193 7EA A 201      -4.332  -7.912  -9.020  1.00  0.00           H  
ENDMDL
MODEL       39
HETATM    1  N3  7EA A 201     -10.860  -7.069  -5.682  1.00 18.71           N  
HETATM    2  C4  7EA A 201      -8.555  -6.630  -6.298  1.00 20.11           C  
HETATM    3  C5  7EA A 201     -10.027  -7.557  -2.962  1.00 21.74           C  
HETATM    4  C6  7EA A 201      -7.896  -8.230  -3.840  1.00 20.76           C  
HETATM    5  C8  7EA A 201      -8.932  -6.061  -7.516  1.00 22.44           C  
HETATM    6  C10 7EA A 201      -7.535  -8.720  -2.588  1.00 21.28           C  
HETATM    7  C13 7EA A 201      -8.419  -8.632  -1.516  1.00 20.35           C  
HETATM    8  C17 7EA A 201     -13.722  -6.779  -6.745  1.00 18.36           C  
HETATM    9  C20 7EA A 201      -8.595 -10.349   0.080  1.00 26.23           C  
HETATM   10  C1  7EA A 201      -9.524  -7.107  -5.402  1.00 18.93           C  
HETATM   11  C11 7EA A 201     -10.299  -6.016  -7.826  1.00 17.78           C  
HETATM   12  C12 7EA A 201     -12.435  -6.364  -7.425  1.00 17.90           C  
HETATM   13  C19 7EA A 201     -11.790  -7.356  -0.704  1.00 28.02           C  
HETATM   14  C2  7EA A 201      -9.149  -7.642  -4.055  1.00 18.64           C  
HETATM   15  C9  7EA A 201      -9.677  -8.036  -1.687  1.00 22.44           C  
HETATM   16  N15 7EA A 201     -10.998  -5.556  -8.889  1.00 15.44           N  
HETATM   17  N16 7EA A 201     -12.335  -5.793  -8.609  1.00 15.74           N  
HETATM   18  N7  7EA A 201     -11.184  -6.535  -6.873  1.00 16.11           N  
HETATM   19  O14 7EA A 201     -10.499  -7.946  -0.578  1.00 27.58           O  
HETATM   20  O18 7EA A 201      -8.007  -9.110  -0.296  1.00 25.52           O  
HETATM   21  HC4 7EA A 201      -7.506  -6.648  -6.039  1.00  0.00           H  
HETATM   22  HC5 7EA A 201     -10.989  -7.091  -3.112  1.00  0.00           H  
HETATM   23  HC6 7EA A 201      -7.188  -8.332  -4.649  1.00  0.00           H  
HETATM   24  HC8 7EA A 201      -8.193  -5.657  -8.192  1.00  0.00           H  
HETATM   25 HC10 7EA A 201      -6.566  -9.173  -2.446  1.00  0.00           H  
HETATM   26 H171 7EA A 201     -13.710  -7.833  -6.467  1.00  0.00           H  
HETATM   27 H172 7EA A 201     -13.898  -6.205  -5.835  1.00  0.00           H  
HETATM   28 H173 7EA A 201     -14.590  -6.631  -7.386  1.00  0.00           H  
HETATM   29 H201 7EA A 201      -8.187 -10.665   1.041  1.00  0.00           H  
HETATM   30 H202 7EA A 201      -9.678 -10.276   0.190  1.00  0.00           H  
HETATM   31 H203 7EA A 201      -8.372 -11.131  -0.648  1.00  0.00           H  
HETATM   32 H191 7EA A 201     -12.292  -7.379   0.262  1.00  0.00           H  
HETATM   33 H192 7EA A 201     -11.726  -6.312  -1.016  1.00  0.00           H  
HETATM   34 H193 7EA A 201     -12.413  -7.905  -1.412  1.00  0.00           H  
ENDMDL
MODEL       40
HETATM    1  N3  7EA A 201     -10.638  -7.130  -6.096  1.00 18.71           N  
HETATM    2  C4  7EA A 201      -8.226  -6.896  -6.231  1.00 20.11           C  
HETATM    3  C5  7EA A 201     -10.322  -9.255  -4.176  1.00 21.74           C  
HETATM    4  C6  7EA A 201      -8.283  -8.184  -3.502  1.00 20.76           C  
HETATM    5  C8  7EA A 201      -8.317  -6.051  -7.342  1.00 22.44           C  
HETATM    6  C10 7EA A 201      -8.226  -8.999  -2.376  1.00 21.28           C  
HETATM    7  C13 7EA A 201      -9.217  -9.964  -2.139  1.00 20.35           C  
HETATM    8  C17 7EA A 201     -13.210  -6.221  -7.470  1.00 18.36           C  
HETATM    9  C20 7EA A 201      -8.173 -10.699  -0.077  1.00 26.23           C  
HETATM   10  C1  7EA A 201      -9.387  -7.402  -5.625  1.00 18.93           C  
HETATM   11  C11 7EA A 201      -9.596  -5.724  -7.814  1.00 17.78           C  
HETATM   12  C12 7EA A 201     -11.793  -5.843  -7.829  1.00 17.90           C  
HETATM   13  C19 7EA A 201     -12.310 -11.261  -3.684  1.00 28.02           C  
HETATM   14  C2  7EA A 201      -9.329  -8.294  -4.424  1.00 18.64           C  
HETATM   15  C9  7EA A 201     -10.276 -10.096  -3.050  1.00 22.44           C  
HETATM   16  N15 7EA A 201     -10.046  -4.940  -8.821  1.00 15.44           N  
HETATM   17  N16 7EA A 201     -11.429  -5.039  -8.810  1.00 15.74           N  
HETATM   18  N7  7EA A 201     -10.685  -6.303  -7.153  1.00 16.11           N  
HETATM   19  O14 7EA A 201     -11.222 -11.071  -2.786  1.00 27.58           O  
HETATM   20  O18 7EA A 201      -9.211 -10.810  -1.043  1.00 25.52           O  
HETATM   21  HC4 7EA A 201      -7.249  -7.141  -5.839  1.00  0.00           H  
HETATM   22  HC5 7EA A 201     -11.130  -9.350  -4.884  1.00  0.00           H  
HETATM   23  HC6 7EA A 201      -7.503  -7.449  -3.638  1.00  0.00           H  
HETATM   24  HC8 7EA A 201      -7.430  -5.638  -7.802  1.00  0.00           H  
HETATM   25 HC10 7EA A 201      -7.396  -8.872  -1.698  1.00  0.00           H  
HETATM   26 H171 7EA A 201     -13.343  -7.301  -7.439  1.00  0.00           H  
HETATM   27 H172 7EA A 201     -13.502  -5.835  -6.494  1.00  0.00           H  
HETATM   28 H173 7EA A 201     -13.926  -5.833  -8.190  1.00  0.00           H  
HETATM   29 H201 7EA A 201      -8.352 -11.412   0.727  1.00  0.00           H  
HETATM   30 H202 7EA A 201      -7.198 -10.927  -0.511  1.00  0.00           H  
HETATM   31 H203 7EA A 201      -8.144  -9.703   0.368  1.00  0.00           H  
HETATM   32 H191 7EA A 201     -12.946 -12.063  -3.311  1.00  0.00           H  
HETATM   33 H192 7EA A 201     -12.924 -10.362  -3.761  1.00  0.00           H  
HETATM   34 H193 7EA A 201     -11.964 -11.547  -4.677  1.00  0.00           H  
ENDMDL
MODEL       41
HETATM    1  N3  7EA A 201      -9.760  -7.063  -6.367  1.00 18.71           N  
HETATM    2  C4  7EA A 201      -8.727  -5.391  -7.795  1.00 20.11           C  
HETATM    3  C5  7EA A 201      -6.412  -7.369  -7.488  1.00 21.74           C  
HETATM    4  C6  7EA A 201      -7.001  -7.236  -5.165  1.00 20.76           C  
HETATM    5  C8  7EA A 201      -9.960  -4.937  -8.265  1.00 22.44           C  
HETATM    6  C10 7EA A 201      -5.737  -7.720  -4.826  1.00 21.28           C  
HETATM    7  C13 7EA A 201      -4.795  -8.041  -5.816  1.00 20.35           C  
HETATM    8  C17 7EA A 201     -12.536  -8.098  -5.527  1.00 18.36           C  
HETATM    9  C20 7EA A 201      -3.038  -8.451  -4.199  1.00 26.23           C  
HETATM   10  C1  7EA A 201      -8.659  -6.460  -6.895  1.00 18.93           C  
HETATM   11  C11 7EA A 201     -11.110  -5.584  -7.793  1.00 17.78           C  
HETATM   12  C12 7EA A 201     -12.211  -7.016  -6.535  1.00 17.90           C  
HETATM   13  C19 7EA A 201      -4.048  -9.626  -8.319  1.00 28.02           C  
HETATM   14  C2  7EA A 201      -7.345  -7.030  -6.503  1.00 18.64           C  
HETATM   15  C9  7EA A 201      -5.165  -7.896  -7.162  1.00 22.44           C  
HETATM   16  N15 7EA A 201     -12.427  -5.431  -8.053  1.00 15.44           N  
HETATM   17  N16 7EA A 201     -13.092  -6.337  -7.243  1.00 15.74           N  
HETATM   18  N7  7EA A 201     -10.933  -6.604  -6.846  1.00 16.11           N  
HETATM   19  O14 7EA A 201      -4.335  -8.237  -8.203  1.00 27.58           O  
HETATM   20  O18 7EA A 201      -3.516  -8.488  -5.539  1.00 25.52           O  
HETATM   21  HC4 7EA A 201      -7.815  -4.936  -8.160  1.00  0.00           H  
HETATM   22  HC5 7EA A 201      -6.663  -7.245  -8.530  1.00  0.00           H  
HETATM   23  HC6 7EA A 201      -7.704  -6.990  -4.382  1.00  0.00           H  
HETATM   24  HC8 7EA A 201     -10.027  -4.130  -8.979  1.00  0.00           H  
HETATM   25 HC10 7EA A 201      -5.503  -7.839  -3.784  1.00  0.00           H  
HETATM   26 H171 7EA A 201     -12.072  -9.048  -5.792  1.00  0.00           H  
HETATM   27 H172 7EA A 201     -12.183  -7.836  -4.530  1.00  0.00           H  
HETATM   28 H173 7EA A 201     -13.609  -8.277  -5.449  1.00  0.00           H  
HETATM   29 H201 7EA A 201      -1.995  -8.767  -4.182  1.00  0.00           H  
HETATM   30 H202 7EA A 201      -3.081  -7.438  -3.792  1.00  0.00           H  
HETATM   31 H203 7EA A 201      -3.599  -9.126  -3.552  1.00  0.00           H  
HETATM   32 H191 7EA A 201      -3.623  -9.831  -9.302  1.00  0.00           H  
HETATM   33 H192 7EA A 201      -3.315  -9.947  -7.579  1.00  0.00           H  
HETATM   34 H193 7EA A 201      -4.942 -10.244  -8.210  1.00  0.00           H  
ENDMDL
MODEL       42
HETATM    1  N3  7EA A 201     -10.473  -6.657  -6.577  1.00 18.71           N  
HETATM    2  C4  7EA A 201     -12.864  -7.031  -6.420  1.00 20.11           C  
HETATM    3  C5  7EA A 201     -10.048  -8.339  -4.251  1.00 21.74           C  
HETATM    4  C6  7EA A 201     -12.113  -9.423  -4.800  1.00 20.76           C  
HETATM    5  C8  7EA A 201     -13.128  -6.160  -7.473  1.00 22.44           C  
HETATM    6  C10 7EA A 201     -11.833 -10.436  -3.890  1.00 21.28           C  
HETATM    7  C13 7EA A 201     -10.650 -10.413  -3.142  1.00 20.35           C  
HETATM    8  C17 7EA A 201      -8.451  -4.847  -8.002  1.00 18.36           C  
HETATM    9  C20 7EA A 201     -11.153 -12.528  -2.062  1.00 26.23           C  
HETATM   10  C1  7EA A 201     -11.543  -7.302  -6.027  1.00 18.93           C  
HETATM   11  C11 7EA A 201     -12.042  -5.522  -8.086  1.00 17.78           C  
HETATM   12  C12 7EA A 201      -9.924  -4.985  -8.292  1.00 17.90           C  
HETATM   13  C19 7EA A 201      -7.580  -8.399  -2.786  1.00 28.02           C  
HETATM   14  C2  7EA A 201     -11.232  -8.354  -5.003  1.00 18.64           C  
HETATM   15  C9  7EA A 201      -9.746  -9.355  -3.326  1.00 22.44           C  
HETATM   16  N15 7EA A 201     -11.939  -4.631  -9.099  1.00 15.44           N  
HETATM   17  N16 7EA A 201     -10.597  -4.306  -9.199  1.00 15.74           N  
HETATM   18  N7  7EA A 201     -10.771  -5.802  -7.575  1.00 16.11           N  
HETATM   19  O14 7EA A 201      -8.579  -9.391  -2.583  1.00 27.58           O  
HETATM   20  O18 7EA A 201     -10.302 -11.400  -2.234  1.00 25.52           O  
HETATM   21  HC4 7EA A 201     -13.698  -7.522  -5.940  1.00  0.00           H  
HETATM   22  HC5 7EA A 201      -9.358  -7.522  -4.398  1.00  0.00           H  
HETATM   23  HC6 7EA A 201     -13.019  -9.500  -5.380  1.00  0.00           H  
HETATM   24  HC8 7EA A 201     -14.142  -5.983  -7.792  1.00  0.00           H  
HETATM   25 HC10 7EA A 201     -12.545 -11.241  -3.792  1.00  0.00           H  
HETATM   26 H171 7EA A 201      -8.335  -4.423  -7.009  1.00  0.00           H  
HETATM   27 H172 7EA A 201      -7.930  -5.804  -8.010  1.00  0.00           H  
HETATM   28 H173 7EA A 201      -7.937  -4.188  -8.703  1.00  0.00           H  
HETATM   29 H201 7EA A 201     -10.715 -13.200  -1.326  1.00  0.00           H  
HETATM   30 H202 7EA A 201     -12.138 -12.235  -1.696  1.00  0.00           H  
HETATM   31 H203 7EA A 201     -11.267 -13.088  -2.992  1.00  0.00           H  
HETATM   32 H191 7EA A 201      -6.721  -8.632  -2.158  1.00  0.00           H  
HETATM   33 H192 7EA A 201      -7.235  -8.380  -3.821  1.00  0.00           H  
HETATM   34 H193 7EA A 201      -7.938  -7.406  -2.507  1.00  0.00           H  
ENDMDL
MODEL       43
HETATM    1  N3  7EA A 201      -9.939  -4.892  -8.193  1.00 18.71           N  
HETATM    2  C4  7EA A 201     -12.260  -5.423  -8.636  1.00 20.11           C  
HETATM    3  C5  7EA A 201      -9.862  -6.526  -5.855  1.00 21.74           C  
HETATM    4  C6  7EA A 201     -12.122  -7.213  -6.236  1.00 20.76           C  
HETATM    5  C8  7EA A 201     -12.273  -4.629  -9.791  1.00 22.44           C  
HETATM    6  C10 7EA A 201     -12.043  -8.082  -5.153  1.00 21.28           C  
HETATM    7  C13 7EA A 201     -10.860  -8.199  -4.413  1.00 20.35           C  
HETATM    8  C17 7EA A 201      -7.573  -3.344  -9.396  1.00 18.36           C  
HETATM    9  C20 7EA A 201     -11.768  -9.955  -3.004  1.00 26.23           C  
HETATM   10  C1  7EA A 201     -11.093  -5.549  -7.862  1.00 18.93           C  
HETATM   11  C11 7EA A 201     -11.086  -3.987 -10.162  1.00 17.78           C  
HETATM   12  C12 7EA A 201      -8.979  -3.429  -9.921  1.00 17.90           C  
HETATM   13  C19 7EA A 201      -7.542  -6.632  -4.146  1.00 28.02           C  
HETATM   14  C2  7EA A 201     -11.028  -6.430  -6.636  1.00 18.64           C  
HETATM   15  C9  7EA A 201      -9.763  -7.399  -4.757  1.00 22.44           C  
HETATM   16  N15 7EA A 201     -10.738  -3.218 -11.219  1.00 15.44           N  
HETATM   17  N16 7EA A 201      -9.410  -2.872 -11.034  1.00 15.74           N  
HETATM   18  N7  7EA A 201      -9.984  -4.154  -9.318  1.00 16.11           N  
HETATM   19  O14 7EA A 201      -8.624  -7.537  -3.983  1.00 27.58           O  
HETATM   20  O18 7EA A 201     -10.704  -9.074  -3.352  1.00 25.52           O  
HETATM   21  HC4 7EA A 201     -13.165  -5.946  -8.376  1.00  0.00           H  
HETATM   22  HC5 7EA A 201      -9.008  -5.925  -6.125  1.00  0.00           H  
HETATM   23  HC6 7EA A 201     -13.060  -7.186  -6.763  1.00  0.00           H  
HETATM   24  HC8 7EA A 201     -13.159  -4.537 -10.400  1.00  0.00           H  
HETATM   25 HC10 7EA A 201     -12.914  -8.668  -4.911  1.00  0.00           H  
HETATM   26 H171 7EA A 201      -7.536  -2.965  -8.375  1.00  0.00           H  
HETATM   27 H172 7EA A 201      -7.135  -4.339  -9.393  1.00  0.00           H  
HETATM   28 H173 7EA A 201      -6.935  -2.705 -10.005  1.00  0.00           H  
HETATM   29 H201 7EA A 201     -11.455 -10.593  -2.180  1.00  0.00           H  
HETATM   30 H202 7EA A 201     -12.652  -9.404  -2.677  1.00  0.00           H  
HETATM   31 H203 7EA A 201     -12.038 -10.604  -3.838  1.00  0.00           H  
HETATM   32 H191 7EA A 201      -6.736  -6.937  -3.483  1.00  0.00           H  
HETATM   33 H192 7EA A 201      -7.142  -6.633  -5.162  1.00  0.00           H  
HETATM   34 H193 7EA A 201      -7.836  -5.620  -3.859  1.00  0.00           H  
ENDMDL
MODEL       44
HETATM    1  N3  7EA A 201      -9.863  -6.761  -5.163  1.00 18.71           N  
HETATM    2  C4  7EA A 201      -9.726  -6.856  -7.580  1.00 20.11           C  
HETATM    3  C5  7EA A 201      -6.810  -7.422  -7.200  1.00 21.74           C  
HETATM    4  C6  7EA A 201      -7.114  -7.431  -4.830  1.00 20.76           C  
HETATM    5  C8  7EA A 201     -11.097  -6.631  -7.724  1.00 22.44           C  
HETATM    6  C10 7EA A 201      -5.773  -7.773  -4.663  1.00 21.28           C  
HETATM    7  C13 7EA A 201      -4.930  -7.946  -5.768  1.00 20.35           C  
HETATM    8  C17 7EA A 201     -11.897  -6.362  -2.891  1.00 18.36           C  
HETATM    9  C20 7EA A 201      -2.981  -8.365  -4.384  1.00 26.23           C  
HETATM   10  C1  7EA A 201      -9.132  -6.930  -6.305  1.00 18.93           C  
HETATM   11  C11 7EA A 201     -11.858  -6.486  -6.560  1.00 17.78           C  
HETATM   12  C12 7EA A 201     -12.156  -6.378  -4.382  1.00 17.90           C  
HETATM   13  C19 7EA A 201      -4.336  -9.296  -8.463  1.00 28.02           C  
HETATM   14  C2  7EA A 201      -7.672  -7.248  -6.107  1.00 18.64           C  
HETATM   15  C9  7EA A 201      -5.476  -7.787  -7.049  1.00 22.44           C  
HETATM   16  N15 7EA A 201     -13.174  -6.282  -6.336  1.00 15.44           N  
HETATM   17  N16 7EA A 201     -13.332  -6.231  -4.959  1.00 15.74           N  
HETATM   18  N7  7EA A 201     -11.180  -6.556  -5.338  1.00 16.11           N  
HETATM   19  O14 7EA A 201      -4.734  -7.956  -8.193  1.00 27.58           O  
HETATM   20  O18 7EA A 201      -3.588  -8.267  -5.667  1.00 25.52           O  
HETATM   21  HC4 7EA A 201      -9.154  -6.989  -8.483  1.00  0.00           H  
HETATM   22  HC5 7EA A 201      -7.160  -7.299  -8.205  1.00  0.00           H  
HETATM   23  HC6 7EA A 201      -7.721  -7.320  -3.944  1.00  0.00           H  
HETATM   24  HC8 7EA A 201     -11.561  -6.589  -8.699  1.00  0.00           H  
HETATM   25 HC10 7EA A 201      -5.400  -7.912  -3.663  1.00  0.00           H  
HETATM   26 H171 7EA A 201     -11.458  -7.301  -2.550  1.00  0.00           H  
HETATM   27 H172 7EA A 201     -11.208  -5.564  -2.612  1.00  0.00           H  
HETATM   28 H173 7EA A 201     -12.811  -6.209  -2.316  1.00  0.00           H  
HETATM   29 H201 7EA A 201      -1.920  -8.582  -4.506  1.00  0.00           H  
HETATM   30 H202 7EA A 201      -3.062  -7.429  -3.829  1.00  0.00           H  
HETATM   31 H203 7EA A 201      -3.418  -9.172  -3.795  1.00  0.00           H  
HETATM   32 H191 7EA A 201      -3.765  -9.329  -9.389  1.00  0.00           H  
HETATM   33 H192 7EA A 201      -3.702  -9.714  -7.681  1.00  0.00           H  
HETATM   34 H193 7EA A 201      -5.202  -9.945  -8.588  1.00  0.00           H  
ENDMDL
MODEL       45
HETATM    1  N3  7EA A 201      -9.958  -4.806  -8.185  1.00 18.71           N  
HETATM    2  C4  7EA A 201     -12.287  -5.350  -8.579  1.00 20.11           C  
HETATM    3  C5  7EA A 201     -10.025  -6.069  -5.598  1.00 21.74           C  
HETATM    4  C6  7EA A 201     -12.025  -7.210  -6.245  1.00 20.76           C  
HETATM    5  C8  7EA A 201     -12.308  -4.629  -9.776  1.00 22.44           C  
HETATM    6  C10 7EA A 201     -11.965  -7.982  -5.088  1.00 21.28           C  
HETATM    7  C13 7EA A 201     -10.932  -7.801  -4.158  1.00 20.35           C  
HETATM    8  C17 7EA A 201      -7.608  -3.292  -9.473  1.00 18.36           C  
HETATM    9  C20 7EA A 201     -11.778  -9.536  -2.682  1.00 26.23           C  
HETATM   10  C1  7EA A 201     -11.111  -5.439  -7.813  1.00 18.93           C  
HETATM   11  C11 7EA A 201     -11.122  -4.011 -10.193  1.00 17.78           C  
HETATM   12  C12 7EA A 201      -9.015  -3.430  -9.993  1.00 17.90           C  
HETATM   13  C19 7EA A 201      -8.826  -5.283  -3.021  1.00 28.02           C  
HETATM   14  C2  7EA A 201     -11.054  -6.238  -6.537  1.00 18.64           C  
HETATM   15  C9  7EA A 201      -9.970  -6.817  -4.412  1.00 22.44           C  
HETATM   16  N15 7EA A 201     -10.784  -3.302 -11.293  1.00 15.44           N  
HETATM   17  N16 7EA A 201      -9.459  -2.938 -11.132  1.00 15.74           N  
HETATM   18  N7  7EA A 201     -10.012  -4.133  -9.351  1.00 16.11           N  
HETATM   19  O14 7EA A 201      -8.970  -6.618  -3.488  1.00 27.58           O  
HETATM   20  O18 7EA A 201     -10.816  -8.528  -2.986  1.00 25.52           O  
HETATM   21  HC4 7EA A 201     -13.195  -5.837  -8.259  1.00  0.00           H  
HETATM   22  HC5 7EA A 201      -9.252  -5.338  -5.785  1.00  0.00           H  
HETATM   23  HC6 7EA A 201     -12.837  -7.410  -6.925  1.00  0.00           H  
HETATM   24  HC8 7EA A 201     -13.199  -4.573 -10.383  1.00  0.00           H  
HETATM   25 HC10 7EA A 201     -12.734  -8.723  -4.933  1.00  0.00           H  
HETATM   26 H171 7EA A 201      -7.581  -2.898  -8.458  1.00  0.00           H  
HETATM   27 H172 7EA A 201      -7.136  -4.270  -9.456  1.00  0.00           H  
HETATM   28 H173 7EA A 201      -6.995  -2.635 -10.092  1.00  0.00           H  
HETATM   29 H201 7EA A 201     -11.532  -9.998  -1.726  1.00  0.00           H  
HETATM   30 H202 7EA A 201     -12.783  -9.118  -2.592  1.00  0.00           H  
HETATM   31 H203 7EA A 201     -11.785 -10.327  -3.435  1.00  0.00           H  
HETATM   32 H191 7EA A 201      -8.120  -5.257  -2.192  1.00  0.00           H  
HETATM   33 H192 7EA A 201      -8.433  -4.630  -3.793  1.00  0.00           H  
HETATM   34 H193 7EA A 201      -9.774  -4.878  -2.660  1.00  0.00           H  
ENDMDL
MODEL       46
HETATM    1  N3  7EA A 201      -9.889  -4.889  -8.231  1.00 18.71           N  
HETATM    2  C4  7EA A 201     -12.215  -5.430  -8.648  1.00 20.11           C  
HETATM    3  C5  7EA A 201     -12.130  -6.855  -6.014  1.00 21.74           C  
HETATM    4  C6  7EA A 201      -9.733  -6.858  -6.153  1.00 20.76           C  
HETATM    5  C8  7EA A 201     -12.247  -4.630  -9.792  1.00 22.44           C  
HETATM    6  C10 7EA A 201      -9.671  -7.688  -5.037  1.00 21.28           C  
HETATM    7  C13 7EA A 201     -10.840  -8.123  -4.416  1.00 20.35           C  
HETATM    8  C17 7EA A 201      -7.550  -3.347  -9.465  1.00 18.36           C  
HETATM    9  C20 7EA A 201     -11.059 -10.294  -3.528  1.00 26.23           C  
HETATM   10  C1  7EA A 201     -11.039  -5.545  -7.888  1.00 18.93           C  
HETATM   11  C11 7EA A 201     -11.068  -3.986 -10.184  1.00 17.78           C  
HETATM   12  C12 7EA A 201      -8.960  -3.430  -9.977  1.00 17.90           C  
HETATM   13  C19 7EA A 201     -14.509  -7.811  -4.724  1.00 28.02           C  
HETATM   14  C2  7EA A 201     -10.964  -6.427  -6.673  1.00 18.64           C  
HETATM   15  C9  7EA A 201     -12.088  -7.700  -4.894  1.00 22.44           C  
HETATM   16  N15 7EA A 201     -10.736  -3.222 -11.250  1.00 15.44           N  
HETATM   17  N16 7EA A 201      -9.406  -2.879 -11.087  1.00 15.74           N  
HETATM   18  N7  7EA A 201      -9.955  -4.152  -9.357  1.00 16.11           N  
HETATM   19  O14 7EA A 201     -13.217  -8.142  -4.225  1.00 27.58           O  
HETATM   20  O18 7EA A 201     -10.728  -8.927  -3.308  1.00 25.52           O  
HETATM   21  HC4 7EA A 201     -13.108  -5.979  -8.387  1.00  0.00           H  
HETATM   22  HC5 7EA A 201     -13.087  -6.511  -6.366  1.00  0.00           H  
HETATM   23  HC6 7EA A 201      -8.804  -6.556  -6.616  1.00  0.00           H  
HETATM   24  HC8 7EA A 201     -13.138  -4.555 -10.395  1.00  0.00           H  
HETATM   25 HC10 7EA A 201      -8.711  -8.004  -4.653  1.00  0.00           H  
HETATM   26 H171 7EA A 201      -7.515  -2.904  -8.470  1.00  0.00           H  
HETATM   27 H172 7EA A 201      -7.135  -4.352  -9.394  1.00  0.00           H  
HETATM   28 H173 7EA A 201      -6.900  -2.763 -10.116  1.00  0.00           H  
HETATM   29 H201 7EA A 201     -11.035 -10.827  -2.578  1.00  0.00           H  
HETATM   30 H202 7EA A 201     -12.056 -10.427  -3.954  1.00  0.00           H  
HETATM   31 H203 7EA A 201     -10.336 -10.764  -4.192  1.00  0.00           H  
HETATM   32 H191 7EA A 201     -15.267  -8.266  -4.086  1.00  0.00           H  
HETATM   33 H192 7EA A 201     -14.680  -6.732  -4.719  1.00  0.00           H  
HETATM   34 H193 7EA A 201     -14.656  -8.198  -5.736  1.00  0.00           H  
ENDMDL
MODEL       47
HETATM    1  N3  7EA A 201      -6.961  -7.095  -6.519  1.00 18.71           N  
HETATM    2  C4  7EA A 201      -6.489  -7.831  -4.256  1.00 20.11           C  
HETATM    3  C5  7EA A 201      -3.809  -8.672  -5.287  1.00 21.74           C  
HETATM    4  C6  7EA A 201      -4.735  -8.666  -7.493  1.00 20.76           C  
HETATM    5  C8  7EA A 201      -7.717  -7.365  -3.785  1.00 22.44           C  
HETATM    6  C10 7EA A 201      -3.666  -9.431  -7.949  1.00 21.28           C  
HETATM    7  C13 7EA A 201      -2.653  -9.839  -7.069  1.00 20.35           C  
HETATM    8  C17 7EA A 201      -9.224  -5.744  -8.165  1.00 18.36           C  
HETATM    9  C20 7EA A 201      -1.506 -11.120  -8.783  1.00 26.23           C  
HETATM   10  C1  7EA A 201      -6.130  -7.693  -5.608  1.00 18.93           C  
HETATM   11  C11 7EA A 201      -8.587  -6.774  -4.704  1.00 17.78           C  
HETATM   12  C12 7EA A 201      -9.200  -6.068  -6.692  1.00 17.90           C  
HETATM   13  C19 7EA A 201      -1.614  -9.343  -3.564  1.00 28.02           C  
HETATM   14  C2  7EA A 201      -4.868  -8.322  -6.140  1.00 18.64           C  
HETATM   15  C9  7EA A 201      -2.708  -9.427  -5.731  1.00 22.44           C  
HETATM   16  N15 7EA A 201      -9.827  -6.251  -4.588  1.00 15.44           N  
HETATM   17  N16 7EA A 201     -10.189  -5.831  -5.855  1.00 15.74           N  
HETATM   18  N7  7EA A 201      -8.150  -6.677  -6.032  1.00 16.11           N  
HETATM   19  O14 7EA A 201      -1.664  -9.814  -4.907  1.00 27.58           O  
HETATM   20  O18 7EA A 201      -1.577 -10.624  -7.450  1.00 25.52           O  
HETATM   21  HC4 7EA A 201      -5.846  -8.344  -3.559  1.00  0.00           H  
HETATM   22  HC5 7EA A 201      -3.854  -8.374  -4.253  1.00  0.00           H  
HETATM   23  HC6 7EA A 201      -5.514  -8.405  -8.193  1.00  0.00           H  
HETATM   24  HC8 7EA A 201      -8.001  -7.479  -2.749  1.00  0.00           H  
HETATM   25 HC10 7EA A 201      -3.644  -9.704  -8.993  1.00  0.00           H  
HETATM   26 H171 7EA A 201      -8.327  -5.208  -8.477  1.00  0.00           H  
HETATM   27 H172 7EA A 201      -9.308  -6.657  -8.751  1.00  0.00           H  
HETATM   28 H173 7EA A 201     -10.076  -5.118  -8.433  1.00  0.00           H  
HETATM   29 H201 7EA A 201      -0.583 -11.687  -8.906  1.00  0.00           H  
HETATM   30 H202 7EA A 201      -2.335 -11.794  -8.993  1.00  0.00           H  
HETATM   31 H203 7EA A 201      -1.497 -10.315  -9.520  1.00  0.00           H  
HETATM   32 H191 7EA A 201      -0.702  -9.706  -3.091  1.00  0.00           H  
HETATM   33 H192 7EA A 201      -1.594  -8.253  -3.523  1.00  0.00           H  
HETATM   34 H193 7EA A 201      -2.458  -9.711  -2.978  1.00  0.00           H  
ENDMDL
MODEL       48
HETATM    1  N3  7EA A 201      -8.244  -7.396  -5.254  1.00 18.71           N  
HETATM    2  C4  7EA A 201      -7.584  -6.453  -7.392  1.00 20.11           C  
HETATM    3  C5  7EA A 201      -5.135  -8.230  -6.838  1.00 21.74           C  
HETATM    4  C6  7EA A 201      -5.392  -7.450  -4.592  1.00 20.76           C  
HETATM    5  C8  7EA A 201      -8.896  -6.072  -7.690  1.00 22.44           C  
HETATM    6  C10 7EA A 201      -4.138  -7.959  -4.266  1.00 21.28           C  
HETATM    7  C13 7EA A 201      -3.375  -8.642  -5.223  1.00 20.35           C  
HETATM    8  C17 7EA A 201     -10.740  -7.910  -3.528  1.00 18.36           C  
HETATM    9  C20 7EA A 201      -1.521  -8.968  -3.694  1.00 26.23           C  
HETATM   10  C1  7EA A 201      -7.294  -7.110  -6.191  1.00 18.93           C  
HETATM   11  C11 7EA A 201      -9.899  -6.400  -6.768  1.00 17.78           C  
HETATM   12  C12 7EA A 201     -10.665  -7.240  -4.883  1.00 17.90           C  
HETATM   13  C19 7EA A 201      -3.654  -9.831  -8.694  1.00 28.02           C  
HETATM   14  C2  7EA A 201      -5.918  -7.587  -5.874  1.00 18.64           C  
HETATM   15  C9  7EA A 201      -3.892  -8.801  -6.517  1.00 22.44           C  
HETATM   16  N15 7EA A 201     -11.240  -6.230  -6.757  1.00 15.44           N  
HETATM   17  N16 7EA A 201     -11.692  -6.765  -5.561  1.00 15.74           N  
HETATM   18  N7  7EA A 201      -9.498  -7.045  -5.591  1.00 16.11           N  
HETATM   19  O14 7EA A 201      -3.118  -9.511  -7.417  1.00 27.58           O  
HETATM   20  O18 7EA A 201      -2.129  -9.186  -4.963  1.00 25.52           O  
HETATM   21  HC4 7EA A 201      -6.787  -6.231  -8.089  1.00  0.00           H  
HETATM   22  HC5 7EA A 201      -5.544  -8.341  -7.829  1.00  0.00           H  
HETATM   23  HC6 7EA A 201      -5.968  -6.951  -3.825  1.00  0.00           H  
HETATM   24  HC8 7EA A 201      -9.138  -5.560  -8.608  1.00  0.00           H  
HETATM   25 HC10 7EA A 201      -3.782  -7.831  -3.256  1.00  0.00           H  
HETATM   26 H171 7EA A 201     -10.377  -8.937  -3.564  1.00  0.00           H  
HETATM   27 H172 7EA A 201     -10.141  -7.383  -2.784  1.00  0.00           H  
HETATM   28 H173 7EA A 201     -11.760  -7.946  -3.146  1.00  0.00           H  
HETATM   29 H201 7EA A 201      -0.536  -9.433  -3.685  1.00  0.00           H  
HETATM   30 H202 7EA A 201      -1.385  -7.903  -3.491  1.00  0.00           H  
HETATM   31 H203 7EA A 201      -2.104  -9.419  -2.887  1.00  0.00           H  
HETATM   32 H191 7EA A 201      -2.907 -10.365  -9.280  1.00  0.00           H  
HETATM   33 H192 7EA A 201      -4.525 -10.479  -8.593  1.00  0.00           H  
HETATM   34 H193 7EA A 201      -3.934  -8.934  -9.246  1.00  0.00           H  
ENDMDL
MODEL       49
HETATM    1  N3  7EA A 201      -8.903  -3.999  -9.480  1.00 18.71           N  
HETATM    2  C4  7EA A 201     -11.273  -4.160  -9.917  1.00 20.11           C  
HETATM    3  C5  7EA A 201      -9.025  -5.924  -7.393  1.00 21.74           C  
HETATM    4  C6  7EA A 201     -11.416  -5.831  -7.417  1.00 20.76           C  
HETATM    5  C8  7EA A 201     -11.140  -3.431 -11.104  1.00 22.44           C  
HETATM    6  C10 7EA A 201     -11.462  -6.756  -6.378  1.00 21.28           C  
HETATM    7  C13 7EA A 201     -10.283  -7.293  -5.843  1.00 20.35           C  
HETATM    8  C17 7EA A 201      -6.333  -3.408 -10.992  1.00 18.36           C  
HETATM    9  C20 7EA A 201     -11.487  -8.768  -4.339  1.00 26.23           C  
HETATM   10  C1  7EA A 201     -10.145  -4.449  -9.132  1.00 18.93           C  
HETATM   11  C11 7EA A 201      -9.878  -3.018 -11.496  1.00 17.78           C  
HETATM   12  C12 7EA A 201      -7.713  -3.030 -11.403  1.00 17.90           C  
HETATM   13  C19 7EA A 201      -6.660  -7.268  -6.477  1.00 28.02           C  
HETATM   14  C2  7EA A 201     -10.198  -5.394  -7.958  1.00 18.64           C  
HETATM   15  C9  7EA A 201      -9.050  -6.870  -6.356  1.00 22.44           C  
HETATM   16  N15 7EA A 201      -9.426  -2.377 -12.592  1.00 15.44           N  
HETATM   17  N16 7EA A 201      -8.047  -2.406 -12.512  1.00 15.74           N  
HETATM   18  N7  7EA A 201      -8.824  -3.364 -10.666  1.00 16.11           N  
HETATM   19  O14 7EA A 201      -7.908  -7.431  -5.811  1.00 27.58           O  
HETATM   20  O18 7EA A 201     -10.261  -8.244  -4.837  1.00 25.52           O  
HETATM   21  HC4 7EA A 201     -12.247  -4.547  -9.669  1.00  0.00           H  
HETATM   22  HC5 7EA A 201      -8.071  -5.609  -7.786  1.00  0.00           H  
HETATM   23  HC6 7EA A 201     -12.359  -5.462  -7.786  1.00  0.00           H  
HETATM   24  HC8 7EA A 201     -11.972  -3.265 -11.768  1.00  0.00           H  
HETATM   25 HC10 7EA A 201     -12.431  -7.054  -6.007  1.00  0.00           H  
HETATM   26 H171 7EA A 201      -6.335  -3.397  -9.907  1.00  0.00           H  
HETATM   27 H172 7EA A 201      -6.041  -4.409 -11.302  1.00  0.00           H  
HETATM   28 H173 7EA A 201      -5.586  -2.725 -11.397  1.00  0.00           H  
HETATM   29 H201 7EA A 201     -11.273  -9.519  -3.578  1.00  0.00           H  
HETATM   30 H202 7EA A 201     -12.096  -7.992  -3.873  1.00  0.00           H  
HETATM   31 H203 7EA A 201     -12.064  -9.255  -5.127  1.00  0.00           H  
HETATM   32 H191 7EA A 201      -5.897  -7.855  -5.964  1.00  0.00           H  
HETATM   33 H192 7EA A 201      -6.708  -7.615  -7.511  1.00  0.00           H  
HETATM   34 H193 7EA A 201      -6.334  -6.230  -6.471  1.00  0.00           H  
ENDMDL
MODEL       50
HETATM    1  N3  7EA A 201     -10.904  -7.007  -6.628  1.00 18.71           N  
HETATM    2  C4  7EA A 201      -8.565  -7.185  -6.018  1.00 20.11           C  
HETATM    3  C5  7EA A 201      -9.562  -8.893  -3.738  1.00 21.74           C  
HETATM    4  C6  7EA A 201     -11.568  -9.258  -4.991  1.00 20.76           C  
HETATM    5  C8  7EA A 201      -8.189  -6.230  -6.968  1.00 22.44           C  
HETATM    6  C10 7EA A 201     -11.950 -10.256  -4.103  1.00 21.28           C  
HETATM    7  C13 7EA A 201     -11.134 -10.591  -3.013  1.00 20.35           C  
HETATM    8  C17 7EA A 201     -12.735  -5.631  -8.646  1.00 18.36           C  
HETATM    9  C20 7EA A 201     -12.626 -12.363  -2.288  1.00 26.23           C  
HETATM   10  C1  7EA A 201      -9.916  -7.539  -5.850  1.00 18.93           C  
HETATM   11  C11 7EA A 201      -9.203  -5.610  -7.707  1.00 17.78           C  
HETATM   12  C12 7EA A 201     -11.266  -5.378  -8.421  1.00 17.90           C  
HETATM   13  C19 7EA A 201      -7.936  -9.578  -1.471  1.00 28.02           C  
HETATM   14  C2  7EA A 201     -10.354  -8.571  -4.850  1.00 18.64           C  
HETATM   15  C9  7EA A 201      -9.936  -9.889  -2.819  1.00 22.44           C  
HETATM   16  N15 7EA A 201      -9.211  -4.622  -8.629  1.00 15.44           N  
HETATM   17  N16 7EA A 201     -10.521  -4.505  -9.067  1.00 15.74           N  
HETATM   18  N7  7EA A 201     -10.507  -6.070  -7.505  1.00 16.11           N  
HETATM   19  O14 7EA A 201      -9.170 -10.243  -1.720  1.00 27.58           O  
HETATM   20  O18 7EA A 201     -11.444 -11.589  -2.104  1.00 25.52           O  
HETATM   21  HC4 7EA A 201      -7.793  -7.659  -5.432  1.00  0.00           H  
HETATM   22  HC5 7EA A 201      -8.641  -8.355  -3.582  1.00  0.00           H  
HETATM   23  HC6 7EA A 201     -12.230  -9.038  -5.813  1.00  0.00           H  
HETATM   24  HC8 7EA A 201      -7.156  -5.943  -7.103  1.00  0.00           H  
HETATM   25 HC10 7EA A 201     -12.885 -10.764  -4.283  1.00  0.00           H  
HETATM   26 H171 7EA A 201     -12.915  -6.673  -8.913  1.00  0.00           H  
HETATM   27 H172 7EA A 201     -13.327  -5.430  -7.752  1.00  0.00           H  
HETATM   28 H173 7EA A 201     -13.134  -5.030  -9.463  1.00  0.00           H  
HETATM   29 H201 7EA A 201     -12.690 -13.111  -1.499  1.00  0.00           H  
HETATM   30 H202 7EA A 201     -13.523 -11.743  -2.229  1.00  0.00           H  
HETATM   31 H203 7EA A 201     -12.618 -12.890  -3.245  1.00  0.00           H  
HETATM   32 H191 7EA A 201      -7.484  -9.990  -0.568  1.00  0.00           H  
HETATM   33 H192 7EA A 201      -7.230  -9.724  -2.290  1.00  0.00           H  
HETATM   34 H193 7EA A 201      -8.083  -8.510  -1.308  1.00  0.00           H  
ENDMDL
MODEL       51
HETATM    1  N3  7EA A 201     -11.708  -5.918  -3.573  1.00 18.71           N  
HETATM    2  C4  7EA A 201      -9.841  -5.205  -2.194  1.00 20.11           C  
HETATM    3  C5  7EA A 201      -9.942  -6.283  -5.805  1.00 21.74           C  
HETATM    4  C6  7EA A 201      -8.157  -6.644  -4.244  1.00 20.76           C  
HETATM    5  C8  7EA A 201     -10.692  -4.725  -1.193  1.00 22.44           C  
HETATM    6  C10 7EA A 201      -7.323  -7.031  -5.289  1.00 21.28           C  
HETATM    7  C13 7EA A 201      -7.785  -7.030  -6.615  1.00 20.35           C  
HETATM    8  C17 7EA A 201     -14.783  -5.964  -3.619  1.00 18.36           C  
HETATM    9  C20 7EA A 201      -5.595  -7.537  -7.517  1.00 26.23           C  
HETATM   10  C1  7EA A 201     -10.365  -5.790  -3.360  1.00 18.93           C  
HETATM   11  C11 7EA A 201     -12.075  -4.848  -1.395  1.00 17.78           C  
HETATM   12  C12 7EA A 201     -13.874  -5.426  -2.532  1.00 17.90           C  
HETATM   13  C19 7EA A 201     -10.887  -6.377  -8.508  1.00 28.02           C  
HETATM   14  C2  7EA A 201      -9.480  -6.250  -4.479  1.00 18.64           C  
HETATM   15  C9  7EA A 201      -9.114  -6.664  -6.874  1.00 22.44           C  
HETATM   16  N15 7EA A 201     -13.157  -4.493  -0.667  1.00 15.44           N  
HETATM   17  N16 7EA A 201     -14.270  -4.859  -1.409  1.00 15.74           N  
HETATM   18  N7  7EA A 201     -12.497  -5.447  -2.591  1.00 16.11           N  
HETATM   19  O14 7EA A 201      -9.536  -6.697  -8.192  1.00 27.58           O  
HETATM   20  O18 7EA A 201      -6.996  -7.370  -7.700  1.00 25.52           O  
HETATM   21  HC4 7EA A 201      -8.776  -5.092  -2.066  1.00  0.00           H  
HETATM   22  HC5 7EA A 201     -10.960  -5.983  -6.002  1.00  0.00           H  
HETATM   23  HC6 7EA A 201      -7.761  -6.664  -3.240  1.00  0.00           H  
HETATM   24  HC8 7EA A 201     -10.305  -4.262  -0.298  1.00  0.00           H  
HETATM   25 HC10 7EA A 201      -6.312  -7.320  -5.051  1.00  0.00           H  
HETATM   26 H171 7EA A 201     -14.645  -5.436  -4.561  1.00  0.00           H  
HETATM   27 H172 7EA A 201     -14.598  -7.021  -3.810  1.00  0.00           H  
HETATM   28 H173 7EA A 201     -15.837  -5.867  -3.356  1.00  0.00           H  
HETATM   29 H201 7EA A 201      -5.131  -7.736  -8.482  1.00  0.00           H  
HETATM   30 H202 7EA A 201      -5.139  -6.632  -7.114  1.00  0.00           H  
HETATM   31 H203 7EA A 201      -5.369  -8.378  -6.859  1.00  0.00           H  
HETATM   32 H191 7EA A 201     -11.040  -6.481  -9.582  1.00  0.00           H  
HETATM   33 H192 7EA A 201     -11.586  -7.051  -8.012  1.00  0.00           H  
HETATM   34 H193 7EA A 201     -11.129  -5.346  -8.240  1.00  0.00           H  
ENDMDL
MODEL       52
HETATM    1  N3  7EA A 201     -13.490  -5.795  -3.672  1.00 18.71           N  
HETATM    2  C4  7EA A 201     -11.784  -5.422  -1.992  1.00 20.11           C  
HETATM    3  C5  7EA A 201     -11.591  -6.516  -5.659  1.00 21.74           C  
HETATM    4  C6  7EA A 201      -9.810  -6.327  -4.070  1.00 20.76           C  
HETATM    5  C8  7EA A 201     -12.715  -4.913  -1.081  1.00 22.44           C  
HETATM    6  C10 7EA A 201      -8.885  -6.631  -5.068  1.00 21.28           C  
HETATM    7  C13 7EA A 201      -9.302  -6.860  -6.386  1.00 20.35           C  
HETATM    8  C17 7EA A 201     -16.494  -5.305  -4.188  1.00 18.36           C  
HETATM    9  C20 7EA A 201      -7.035  -7.085  -7.216  1.00 26.23           C  
HETATM   10  C1  7EA A 201     -12.180  -5.830  -3.280  1.00 18.93           C  
HETATM   11  C11 7EA A 201     -14.048  -4.812  -1.496  1.00 17.78           C  
HETATM   12  C12 7EA A 201     -15.705  -5.030  -2.927  1.00 17.90           C  
HETATM   13  C19 7EA A 201     -10.987  -5.934  -8.827  1.00 28.02           C  
HETATM   14  C2  7EA A 201     -11.187  -6.244  -4.339  1.00 18.64           C  
HETATM   15  C9  7EA A 201     -10.673  -6.803  -6.670  1.00 22.44           C  
HETATM   16  N15 7EA A 201     -15.166  -4.332  -0.907  1.00 15.44           N  
HETATM   17  N16 7EA A 201     -16.189  -4.481  -1.830  1.00 15.74           N  
HETATM   18  N7  7EA A 201     -14.354  -5.273  -2.781  1.00 16.11           N  
HETATM   19  O14 7EA A 201     -11.147  -7.031  -7.939  1.00 27.58           O  
HETATM   20  O18 7EA A 201      -8.440  -7.137  -7.431  1.00 25.52           O  
HETATM   21  HC4 7EA A 201     -10.753  -5.453  -1.679  1.00  0.00           H  
HETATM   22  HC5 7EA A 201     -12.636  -6.475  -5.934  1.00  0.00           H  
HETATM   23  HC6 7EA A 201      -9.416  -6.145  -3.084  1.00  0.00           H  
HETATM   24  HC8 7EA A 201     -12.416  -4.575  -0.099  1.00  0.00           H  
HETATM   25 HC10 7EA A 201      -7.841  -6.670  -4.798  1.00  0.00           H  
HETATM   26 H171 7EA A 201     -16.183  -4.640  -4.992  1.00  0.00           H  
HETATM   27 H172 7EA A 201     -16.361  -6.328  -4.541  1.00  0.00           H  
HETATM   28 H173 7EA A 201     -17.565  -5.148  -4.050  1.00  0.00           H  
HETATM   29 H201 7EA A 201      -6.520  -7.305  -8.152  1.00  0.00           H  
HETATM   30 H202 7EA A 201      -6.724  -6.091  -6.896  1.00  0.00           H  
HETATM   31 H203 7EA A 201      -6.712  -7.821  -6.479  1.00  0.00           H  
HETATM   32 H191 7EA A 201     -11.420  -6.192  -9.792  1.00  0.00           H  
HETATM   33 H192 7EA A 201     -11.500  -5.044  -8.459  1.00  0.00           H  
HETATM   34 H193 7EA A 201      -9.936  -5.689  -8.991  1.00  0.00           H  
ENDMDL
MODEL       53
HETATM    1  N3  7EA A 201      -5.789  -8.229  -4.790  1.00 18.71           N  
HETATM    2  C4  7EA A 201      -7.104  -7.029  -6.435  1.00 20.11           C  
HETATM    3  C5  7EA A 201      -7.937  -8.080  -2.889  1.00 21.74           C  
HETATM    4  C6  7EA A 201      -8.759  -6.157  -4.058  1.00 20.76           C  
HETATM    5  C8  7EA A 201      -6.209  -7.355  -7.462  1.00 22.44           C  
HETATM    6  C10 7EA A 201      -9.649  -5.903  -3.020  1.00 21.28           C  
HETATM    7  C13 7EA A 201      -9.694  -6.737  -1.894  1.00 20.35           C  
HETATM    8  C17 7EA A 201      -3.349 -10.087  -4.571  1.00 18.36           C  
HETATM    9  C20 7EA A 201     -11.437  -5.415  -0.841  1.00 26.23           C  
HETATM   10  C1  7EA A 201      -6.884  -7.485  -5.124  1.00 18.93           C  
HETATM   11  C11 7EA A 201      -5.136  -8.201  -7.155  1.00 17.78           C  
HETATM   12  C12 7EA A 201      -3.886  -9.404  -5.807  1.00 17.90           C  
HETATM   13  C19 7EA A 201      -8.069  -9.780  -0.580  1.00 28.02           C  
HETATM   14  C2  7EA A 201      -7.869  -7.236  -4.014  1.00 18.64           C  
HETATM   15  C9  7EA A 201      -8.832  -7.842  -1.833  1.00 22.44           C  
HETATM   16  N15 7EA A 201      -4.188  -8.800  -7.908  1.00 15.44           N  
HETATM   17  N16 7EA A 201      -3.413  -9.545  -7.032  1.00 15.74           N  
HETATM   18  N7  7EA A 201      -4.986  -8.573  -5.815  1.00 16.11           N  
HETATM   19  O14 7EA A 201      -8.918  -8.646  -0.708  1.00 27.58           O  
HETATM   20  O18 7EA A 201     -10.549  -6.530  -0.826  1.00 25.52           O  
HETATM   21  HC4 7EA A 201      -7.979  -6.444  -6.680  1.00  0.00           H  
HETATM   22  HC5 7EA A 201      -7.278  -8.934  -2.847  1.00  0.00           H  
HETATM   23  HC6 7EA A 201      -8.767  -5.475  -4.893  1.00  0.00           H  
HETATM   24  HC8 7EA A 201      -6.356  -7.010  -8.473  1.00  0.00           H  
HETATM   25 HC10 7EA A 201     -10.300  -5.047  -3.112  1.00  0.00           H  
HETATM   26 H171 7EA A 201      -3.194  -9.379  -3.758  1.00  0.00           H  
HETATM   27 H172 7EA A 201      -4.036 -10.852  -4.208  1.00  0.00           H  
HETATM   28 H173 7EA A 201      -2.389 -10.567  -4.757  1.00  0.00           H  
HETATM   29 H201 7EA A 201     -12.044  -5.423   0.065  1.00  0.00           H  
HETATM   30 H202 7EA A 201     -10.892  -4.470  -0.862  1.00  0.00           H  
HETATM   31 H203 7EA A 201     -12.121  -5.456  -1.691  1.00  0.00           H  
HETATM   32 H191 7EA A 201      -8.275 -10.269   0.373  1.00  0.00           H  
HETATM   33 H192 7EA A 201      -8.249 -10.511  -1.369  1.00  0.00           H  
HETATM   34 H193 7EA A 201      -7.015  -9.499  -0.581  1.00  0.00           H  
ENDMDL
MODEL       54
HETATM    1  N3  7EA A 201      -6.299  -7.929  -4.549  1.00 18.71           N  
HETATM    2  C4  7EA A 201      -7.733  -6.775  -6.131  1.00 20.11           C  
HETATM    3  C5  7EA A 201      -8.413  -7.797  -2.572  1.00 21.74           C  
HETATM    4  C6  7EA A 201      -9.158  -5.794  -3.659  1.00 20.76           C  
HETATM    5  C8  7EA A 201      -6.861  -7.031  -7.192  1.00 22.44           C  
HETATM    6  C10 7EA A 201     -10.010  -5.524  -2.590  1.00 21.28           C  
HETATM    7  C13 7EA A 201     -10.078  -6.394  -1.493  1.00 20.35           C  
HETATM    8  C17 7EA A 201      -3.729  -9.620  -4.440  1.00 18.36           C  
HETATM    9  C20 7EA A 201     -11.732  -5.025  -0.351  1.00 26.23           C  
HETATM   10  C1  7EA A 201      -7.427  -7.213  -4.831  1.00 18.93           C  
HETATM   11  C11 7EA A 201      -5.715  -7.792  -6.929  1.00 17.78           C  
HETATM   12  C12 7EA A 201      -4.353  -8.952  -5.646  1.00 17.90           C  
HETATM   13  C19 7EA A 201      -8.642  -8.026   0.727  1.00 28.02           C  
HETATM   14  C2  7EA A 201      -8.340  -6.933  -3.676  1.00 18.64           C  
HETATM   15  C9  7EA A 201      -9.262  -7.537  -1.494  1.00 22.44           C  
HETATM   16  N15 7EA A 201      -4.735  -8.288  -7.717  1.00 15.44           N  
HETATM   17  N16 7EA A 201      -3.907  -9.030  -6.885  1.00 15.74           N  
HETATM   18  N7  7EA A 201      -5.509  -8.199  -5.604  1.00 16.11           N  
HETATM   19  O14 7EA A 201      -9.297  -8.445  -0.465  1.00 27.58           O  
HETATM   20  O18 7EA A 201     -10.907  -6.189  -0.402  1.00 25.52           O  
HETATM   21  HC4 7EA A 201      -8.645  -6.230  -6.326  1.00  0.00           H  
HETATM   22  HC5 7EA A 201      -7.814  -8.694  -2.541  1.00  0.00           H  
HETATM   23  HC6 7EA A 201      -9.135  -5.088  -4.473  1.00  0.00           H  
HETATM   24  HC8 7EA A 201      -7.077  -6.686  -8.188  1.00  0.00           H  
HETATM   25 HC10 7EA A 201     -10.616  -4.632  -2.634  1.00  0.00           H  
HETATM   26 H171 7EA A 201      -3.520  -8.901  -3.647  1.00  0.00           H  
HETATM   27 H172 7EA A 201      -4.386 -10.381  -4.020  1.00  0.00           H  
HETATM   28 H173 7EA A 201      -2.783 -10.107  -4.683  1.00  0.00           H  
HETATM   29 H201 7EA A 201     -12.299  -5.026   0.581  1.00  0.00           H  
HETATM   30 H202 7EA A 201     -11.135  -4.111  -0.369  1.00  0.00           H  
HETATM   31 H203 7EA A 201     -12.451  -5.000  -1.172  1.00  0.00           H  
HETATM   32 H191 7EA A 201      -8.729  -8.809   1.480  1.00  0.00           H  
HETATM   33 H192 7EA A 201      -7.579  -7.848   0.557  1.00  0.00           H  
HETATM   34 H193 7EA A 201      -9.086  -7.121   1.141  1.00  0.00           H  
ENDMDL
MODEL       55
HETATM    1  N3  7EA A 201      -7.668  -7.024  -4.615  1.00 18.71           N  
HETATM    2  C4  7EA A 201      -9.347  -6.367  -6.245  1.00 20.11           C  
HETATM    3  C5  7EA A 201      -9.286  -5.681  -2.592  1.00 21.74           C  
HETATM    4  C6  7EA A 201     -11.188  -6.448  -3.848  1.00 20.76           C  
HETATM    5  C8  7EA A 201      -8.487  -6.622  -7.315  1.00 22.44           C  
HETATM    6  C10 7EA A 201     -12.023  -6.130  -2.779  1.00 21.28           C  
HETATM    7  C13 7EA A 201     -11.496  -5.579  -1.613  1.00 20.35           C  
HETATM    8  C17 7EA A 201      -4.774  -8.063  -4.441  1.00 18.36           C  
HETATM    9  C20 7EA A 201     -12.584  -3.925  -0.338  1.00 26.23           C  
HETATM   10  C1  7EA A 201      -8.917  -6.567  -4.926  1.00 18.93           C  
HETATM   11  C11 7EA A 201      -7.195  -7.082  -7.024  1.00 17.78           C  
HETATM   12  C12 7EA A 201      -5.571  -7.729  -5.683  1.00 17.90           C  
HETATM   13  C19 7EA A 201      -9.536  -5.665   0.753  1.00 28.02           C  
HETATM   14  C2  7EA A 201      -9.804  -6.234  -3.773  1.00 18.64           C  
HETATM   15  C9  7EA A 201     -10.112  -5.362  -1.513  1.00 22.44           C  
HETATM   16  N15 7EA A 201      -6.137  -7.430  -7.792  1.00 15.44           N  
HETATM   17  N16 7EA A 201      -5.135  -7.831  -6.923  1.00 15.74           N  
HETATM   18  N7  7EA A 201      -6.869  -7.262  -5.672  1.00 16.11           N  
HETATM   19  O14 7EA A 201      -9.535  -4.819  -0.390  1.00 27.58           O  
HETATM   20  O18 7EA A 201     -12.357  -5.306  -0.579  1.00 25.52           O  
HETATM   21  HC4 7EA A 201     -10.338  -5.987  -6.446  1.00  0.00           H  
HETATM   22  HC5 7EA A 201      -8.226  -5.490  -2.507  1.00  0.00           H  
HETATM   23  HC6 7EA A 201     -11.628  -6.881  -4.735  1.00  0.00           H  
HETATM   24  HC8 7EA A 201      -8.811  -6.464  -8.331  1.00  0.00           H  
HETATM   25 HC10 7EA A 201     -13.085  -6.312  -2.853  1.00  0.00           H  
HETATM   26 H171 7EA A 201      -4.612  -7.179  -3.825  1.00  0.00           H  
HETATM   27 H172 7EA A 201      -5.283  -8.802  -3.822  1.00  0.00           H  
HETATM   28 H173 7EA A 201      -3.789  -8.467  -4.680  1.00  0.00           H  
HETATM   29 H201 7EA A 201     -13.305  -3.830   0.474  1.00  0.00           H  
HETATM   30 H202 7EA A 201     -11.677  -3.399  -0.038  1.00  0.00           H  
HETATM   31 H203 7EA A 201     -13.000  -3.431  -1.218  1.00  0.00           H  
HETATM   32 H191 7EA A 201      -8.909  -5.223   1.527  1.00  0.00           H  
HETATM   33 H192 7EA A 201     -10.537  -5.782   1.169  1.00  0.00           H  
HETATM   34 H193 7EA A 201      -9.136  -6.656   0.528  1.00  0.00           H  
ENDMDL
MODEL       56
HETATM    1  N3  7EA A 201      -7.685  -7.033  -4.594  1.00 18.71           N  
HETATM    2  C4  7EA A 201      -9.338  -6.246  -6.180  1.00 20.11           C  
HETATM    3  C5  7EA A 201     -11.191  -6.082  -3.811  1.00 21.74           C  
HETATM    4  C6  7EA A 201      -9.260  -6.133  -2.383  1.00 20.76           C  
HETATM    5  C8  7EA A 201      -8.499  -6.505  -7.265  1.00 22.44           C  
HETATM    6  C10 7EA A 201     -10.067  -5.880  -1.277  1.00 21.28           C  
HETATM    7  C13 7EA A 201     -11.442  -5.713  -1.432  1.00 20.35           C  
HETATM    8  C17 7EA A 201      -4.827  -8.177  -4.468  1.00 18.36           C  
HETATM    9  C20 7EA A 201     -12.714  -4.159  -0.200  1.00 26.23           C  
HETATM   10  C1  7EA A 201      -8.924  -6.524  -4.868  1.00 18.93           C  
HETATM   11  C11 7EA A 201      -7.227  -7.031  -7.003  1.00 17.78           C  
HETATM   12  C12 7EA A 201      -5.615  -7.768  -5.696  1.00 17.90           C  
HETATM   13  C19 7EA A 201     -14.141  -6.807  -2.533  1.00 28.02           C  
HETATM   14  C2  7EA A 201      -9.799  -6.241  -3.678  1.00 18.64           C  
HETATM   15  C9  7EA A 201     -12.009  -5.830  -2.710  1.00 22.44           C  
HETATM   16  N15 7EA A 201      -6.188  -7.394  -7.791  1.00 15.44           N  
HETATM   17  N16 7EA A 201      -5.183  -7.831  -6.941  1.00 15.74           N  
HETATM   18  N7  7EA A 201      -6.899  -7.263  -5.662  1.00 16.11           N  
HETATM   19  O14 7EA A 201     -13.358  -5.682  -2.914  1.00 27.58           O  
HETATM   20  O18 7EA A 201     -12.206  -5.481  -0.315  1.00 25.52           O  
HETATM   21  HC4 7EA A 201     -10.309  -5.817  -6.373  1.00  0.00           H  
HETATM   22  HC5 7EA A 201     -11.672  -6.172  -4.771  1.00  0.00           H  
HETATM   23  HC6 7EA A 201      -8.198  -6.248  -2.223  1.00  0.00           H  
HETATM   24  HC8 7EA A 201      -8.819  -6.295  -8.274  1.00  0.00           H  
HETATM   25 HC10 7EA A 201      -9.628  -5.805  -0.294  1.00  0.00           H  
HETATM   26 H171 7EA A 201      -4.633  -7.322  -3.819  1.00  0.00           H  
HETATM   27 H172 7EA A 201      -5.358  -8.923  -3.873  1.00  0.00           H  
HETATM   28 H173 7EA A 201      -3.856  -8.606  -4.726  1.00  0.00           H  
HETATM   29 H201 7EA A 201     -13.288  -4.073   0.723  1.00  0.00           H  
HETATM   30 H202 7EA A 201     -11.908  -3.423  -0.157  1.00  0.00           H  
HETATM   31 H203 7EA A 201     -13.376  -3.900  -1.028  1.00  0.00           H  
HETATM   32 H191 7EA A 201     -15.192  -6.606  -2.742  1.00  0.00           H  
HETATM   33 H192 7EA A 201     -13.857  -7.700  -3.093  1.00  0.00           H  
HETATM   34 H193 7EA A 201     -14.050  -7.020  -1.466  1.00  0.00           H  
ENDMDL
MODEL       57
HETATM    1  N3  7EA A 201     -11.957  -5.492  -2.337  1.00 18.71           N  
HETATM    2  C4  7EA A 201     -13.836  -5.838  -3.826  1.00 20.11           C  
HETATM    3  C5  7EA A 201     -11.770  -6.366  -5.960  1.00 21.74           C  
HETATM    4  C6  7EA A 201     -10.065  -6.331  -4.280  1.00 20.76           C  
HETATM    5  C8  7EA A 201     -14.758  -5.496  -2.835  1.00 22.44           C  
HETATM    6  C10 7EA A 201      -9.104  -6.620  -5.244  1.00 21.28           C  
HETATM    7  C13 7EA A 201      -9.464  -6.775  -6.588  1.00 20.35           C  
HETATM    8  C17 7EA A 201     -11.306  -4.707   0.568  1.00 18.36           C  
HETATM    9  C20 7EA A 201      -7.156  -7.060  -7.292  1.00 26.23           C  
HETATM   10  C1  7EA A 201     -12.452  -5.831  -3.565  1.00 18.93           C  
HETATM   11  C11 7EA A 201     -14.261  -5.163  -1.570  1.00 17.78           C  
HETATM   12  C12 7EA A 201     -12.668  -4.830  -0.084  1.00 17.90           C  
HETATM   13  C19 7EA A 201     -12.478  -6.706  -8.721  1.00 28.02           C  
HETATM   14  C2  7EA A 201     -11.422  -6.187  -4.611  1.00 18.64           C  
HETATM   15  C9  7EA A 201     -10.814  -6.657  -6.950  1.00 22.44           C  
HETATM   16  N15 7EA A 201     -14.850  -4.814  -0.406  1.00 15.44           N  
HETATM   17  N16 7EA A 201     -13.826  -4.630   0.510  1.00 15.74           N  
HETATM   18  N7  7EA A 201     -12.871  -5.183  -1.402  1.00 16.11           N  
HETATM   19  O14 7EA A 201     -11.128  -6.831  -8.288  1.00 27.58           O  
HETATM   20  O18 7EA A 201      -8.549  -7.033  -7.595  1.00 25.52           O  
HETATM   21  HC4 7EA A 201     -14.229  -6.113  -4.793  1.00  0.00           H  
HETATM   22  HC5 7EA A 201     -12.797  -6.255  -6.258  1.00  0.00           H  
HETATM   23  HC6 7EA A 201      -9.731  -6.210  -3.260  1.00  0.00           H  
HETATM   24  HC8 7EA A 201     -15.821  -5.501  -3.031  1.00  0.00           H  
HETATM   25 HC10 7EA A 201      -8.078  -6.709  -4.923  1.00  0.00           H  
HETATM   26 H171 7EA A 201     -10.752  -5.644   0.518  1.00  0.00           H  
HETATM   27 H172 7EA A 201     -10.700  -3.943   0.082  1.00  0.00           H  
HETATM   28 H173 7EA A 201     -11.382  -4.433   1.620  1.00  0.00           H  
HETATM   29 H201 7EA A 201      -6.592  -7.288  -8.194  1.00  0.00           H  
HETATM   30 H202 7EA A 201      -6.810  -6.093  -6.925  1.00  0.00           H  
HETATM   31 H203 7EA A 201      -6.918  -7.829  -6.557  1.00  0.00           H  
HETATM   32 H191 7EA A 201     -12.528  -6.898  -9.792  1.00  0.00           H  
HETATM   33 H192 7EA A 201     -13.133  -7.430  -8.233  1.00  0.00           H  
HETATM   34 H193 7EA A 201     -12.861  -5.699  -8.548  1.00  0.00           H  
ENDMDL
MODEL       58
HETATM    1  N3  7EA A 201      -7.893  -6.854  -4.647  1.00 18.71           N  
HETATM    2  C4  7EA A 201      -9.545  -6.244  -6.322  1.00 20.11           C  
HETATM    3  C5  7EA A 201     -11.420  -6.159  -3.963  1.00 21.74           C  
HETATM    4  C6  7EA A 201      -9.522  -5.431  -2.687  1.00 20.76           C  
HETATM    5  C8  7EA A 201      -8.683  -6.563  -7.373  1.00 22.44           C  
HETATM    6  C10 7EA A 201     -10.371  -5.007  -1.667  1.00 21.28           C  
HETATM    7  C13 7EA A 201     -11.762  -5.149  -1.788  1.00 20.35           C  
HETATM    8  C17 7EA A 201      -5.013  -7.943  -4.409  1.00 18.36           C  
HETATM    9  C20 7EA A 201     -12.190  -4.082   0.353  1.00 26.23           C  
HETATM   10  C1  7EA A 201      -9.134  -6.394  -4.989  1.00 18.93           C  
HETATM   11  C11 7EA A 201      -7.400  -7.031  -7.049  1.00 17.78           C  
HETATM   12  C12 7EA A 201      -5.798  -7.643  -5.667  1.00 17.90           C  
HETATM   13  C19 7EA A 201     -14.272  -6.408  -4.189  1.00 28.02           C  
HETATM   14  C2  7EA A 201     -10.032  -6.001  -3.860  1.00 18.64           C  
HETATM   15  C9  7EA A 201     -12.292  -5.741  -2.944  1.00 22.44           C  
HETATM   16  N15 7EA A 201      -6.342  -7.430  -7.792  1.00 15.44           N  
HETATM   17  N16 7EA A 201      -5.352  -7.802  -6.897  1.00 15.74           N  
HETATM   18  N7  7EA A 201      -7.088  -7.152  -5.687  1.00 16.11           N  
HETATM   19  O14 7EA A 201     -13.670  -5.855  -3.023  1.00 27.58           O  
HETATM   20  O18 7EA A 201     -12.663  -4.725  -0.825  1.00 25.52           O  
HETATM   21  HC4 7EA A 201     -10.527  -5.857  -6.552  1.00  0.00           H  
HETATM   22  HC5 7EA A 201     -11.822  -6.614  -4.855  1.00  0.00           H  
HETATM   23  HC6 7EA A 201      -8.457  -5.287  -2.571  1.00  0.00           H  
HETATM   24  HC8 7EA A 201      -8.997  -6.450  -8.399  1.00  0.00           H  
HETATM   25 HC10 7EA A 201      -9.929  -4.555  -0.793  1.00  0.00           H  
HETATM   26 H171 7EA A 201      -4.756  -7.030  -3.875  1.00  0.00           H  
HETATM   27 H172 7EA A 201      -5.576  -8.578  -3.725  1.00  0.00           H  
HETATM   28 H173 7EA A 201      -4.076  -8.457  -4.624  1.00  0.00           H  
HETATM   29 H201 7EA A 201     -13.038  -3.833   0.991  1.00  0.00           H  
HETATM   30 H202 7EA A 201     -11.528  -4.733   0.928  1.00  0.00           H  
HETATM   31 H203 7EA A 201     -11.668  -3.153   0.119  1.00  0.00           H  
HETATM   32 H191 7EA A 201     -15.356  -6.394  -4.075  1.00  0.00           H  
HETATM   33 H192 7EA A 201     -14.030  -5.831  -5.082  1.00  0.00           H  
HETATM   34 H193 7EA A 201     -13.970  -7.446  -4.341  1.00  0.00           H  
ENDMDL
MODEL       59
HETATM    1  N3  7EA A 201     -11.874  -7.773  -5.461  1.00 18.71           N  
HETATM    2  C4  7EA A 201      -9.619  -8.357  -4.797  1.00 20.11           C  
HETATM    3  C5  7EA A 201     -10.967  -6.111  -7.581  1.00 21.74           C  
HETATM    4  C6  7EA A 201      -8.735  -6.237  -6.750  1.00 20.76           C  
HETATM    5  C8  7EA A 201     -10.079  -9.277  -3.852  1.00 22.44           C  
HETATM    6  C10 7EA A 201      -8.335  -5.306  -7.706  1.00 21.28           C  
HETATM    7  C13 7EA A 201      -9.250  -4.732  -8.592  1.00 20.35           C  
HETATM    8  C17 7EA A 201     -14.812  -8.385  -4.794  1.00 18.36           C  
HETATM    9  C20 7EA A 201      -7.563  -3.393  -9.721  1.00 26.23           C  
HETATM   10  C1  7EA A 201     -10.521  -7.628  -5.593  1.00 18.93           C  
HETATM   11  C11 7EA A 201     -11.464  -9.446  -3.720  1.00 17.78           C  
HETATM   12  C12 7EA A 201     -13.570  -9.008  -4.191  1.00 17.90           C  
HETATM   13  C19 7EA A 201     -12.735  -5.154  -9.564  1.00 28.02           C  
HETATM   14  C2  7EA A 201     -10.068  -6.652  -6.649  1.00 18.64           C  
HETATM   15  C9  7EA A 201     -10.575  -5.163  -8.545  1.00 22.44           C  
HETATM   16  N15 7EA A 201     -12.234 -10.231  -2.932  1.00 15.44           N  
HETATM   17  N16 7EA A 201     -13.550  -9.934  -3.253  1.00 15.74           N  
HETATM   18  N7  7EA A 201     -12.282  -8.665  -4.543  1.00 16.11           N  
HETATM   19  O14 7EA A 201     -11.430  -4.627  -9.485  1.00 27.58           O  
HETATM   20  O18 7EA A 201      -8.920  -3.785  -9.547  1.00 25.52           O  
HETATM   21  HC4 7EA A 201      -8.553  -8.245  -4.912  1.00  0.00           H  
HETATM   22  HC5 7EA A 201     -11.992  -6.440  -7.542  1.00  0.00           H  
HETATM   23  HC6 7EA A 201      -7.978  -6.610  -6.080  1.00  0.00           H  
HETATM   24  HC8 7EA A 201      -9.394  -9.846  -3.242  1.00  0.00           H  
HETATM   25 HC10 7EA A 201      -7.296  -5.030  -7.728  1.00  0.00           H  
HETATM   26 H171 7EA A 201     -14.889  -7.327  -4.542  1.00  0.00           H  
HETATM   27 H172 7EA A 201     -14.818  -8.452  -5.881  1.00  0.00           H  
HETATM   28 H173 7EA A 201     -15.726  -8.863  -4.440  1.00  0.00           H  
HETATM   29 H201 7EA A 201      -7.509  -2.631 -10.498  1.00  0.00           H  
HETATM   30 H202 7EA A 201      -7.139  -2.960  -8.814  1.00  0.00           H  
HETATM   31 H203 7EA A 201      -6.945  -4.230 -10.046  1.00  0.00           H  
HETATM   32 H191 7EA A 201     -13.293  -4.630 -10.339  1.00  0.00           H  
HETATM   33 H192 7EA A 201     -12.730  -6.221  -9.792  1.00  0.00           H  
HETATM   34 H193 7EA A 201     -13.250  -5.031  -8.616  1.00  0.00           H  
ENDMDL
MODEL       60
HETATM    1  N3  7EA A 201      -7.444  -7.430  -5.518  1.00 18.71           N  
HETATM    2  C4  7EA A 201      -9.304  -7.794  -4.005  1.00 20.11           C  
HETATM    3  C5  7EA A 201     -11.016  -6.840  -6.296  1.00 21.74           C  
HETATM    4  C6  7EA A 201      -9.067  -5.806  -7.231  1.00 20.76           C  
HETATM    5  C8  7EA A 201      -8.492  -8.455  -3.078  1.00 22.44           C  
HETATM    6  C10 7EA A 201      -9.854  -5.190  -8.199  1.00 21.28           C  
HETATM    7  C13 7EA A 201     -11.239  -5.404  -8.235  1.00 20.35           C  
HETATM    8  C17 7EA A 201      -4.440  -8.028  -5.818  1.00 18.36           C  
HETATM    9  C20 7EA A 201     -11.533  -4.036 -10.214  1.00 26.23           C  
HETATM   10  C1  7EA A 201      -8.771  -7.314  -5.214  1.00 18.93           C  
HETATM   11  C11 7EA A 201      -7.136  -8.616  -3.392  1.00 17.78           C  
HETATM   12  C12 7EA A 201      -5.348  -8.372  -4.657  1.00 17.90           C  
HETATM   13  C19 7EA A 201     -13.884  -7.105  -6.319  1.00 28.02           C  
HETATM   14  C2  7EA A 201      -9.626  -6.642  -6.253  1.00 18.64           C  
HETATM   15  C9  7EA A 201     -11.827  -6.230  -7.269  1.00 22.44           C  
HETATM   16  N15 7EA A 201      -6.099  -9.215  -2.761  1.00 15.44           N  
HETATM   17  N16 7EA A 201      -4.989  -9.035  -3.575  1.00 15.74           N  
HETATM   18  N7  7EA A 201      -6.693  -8.071  -4.605  1.00 16.11           N  
HETATM   19  O14 7EA A 201     -13.198  -6.393  -7.342  1.00 27.58           O  
HETATM   20  O18 7EA A 201     -12.081  -4.839  -9.178  1.00 25.52           O  
HETATM   21  HC4 7EA A 201     -10.348  -7.663  -3.768  1.00  0.00           H  
HETATM   22  HC5 7EA A 201     -11.474  -7.496  -5.575  1.00  0.00           H  
HETATM   23  HC6 7EA A 201      -8.003  -5.617  -7.249  1.00  0.00           H  
HETATM   24  HC8 7EA A 201      -8.896  -8.841  -2.153  1.00  0.00           H  
HETATM   25 HC10 7EA A 201      -9.364  -4.553  -8.918  1.00  0.00           H  
HETATM   26 H171 7EA A 201      -4.706  -8.591  -6.712  1.00  0.00           H  
HETATM   27 H172 7EA A 201      -4.500  -6.974  -6.078  1.00  0.00           H  
HETATM   28 H173 7EA A 201      -3.393  -8.242  -5.604  1.00  0.00           H  
HETATM   29 H201 7EA A 201     -12.319  -3.830 -10.940  1.00  0.00           H  
HETATM   30 H202 7EA A 201     -11.160  -3.086  -9.829  1.00  0.00           H  
HETATM   31 H203 7EA A 201     -10.735  -4.551 -10.750  1.00  0.00           H  
HETATM   32 H191 7EA A 201     -14.954  -7.076  -6.523  1.00  0.00           H  
HETATM   33 H192 7EA A 201     -13.582  -8.152  -6.285  1.00  0.00           H  
HETATM   34 H193 7EA A 201     -13.724  -6.652  -5.340  1.00  0.00           H  
ENDMDL
MODEL       61
HETATM    1  N3  7EA A 201      -7.168  -7.250  -5.796  1.00 18.71           N  
HETATM    2  C4  7EA A 201      -9.215  -7.362  -4.498  1.00 20.11           C  
HETATM    3  C5  7EA A 201     -10.527  -6.226  -6.961  1.00 21.74           C  
HETATM    4  C6  7EA A 201      -8.379  -5.407  -7.617  1.00 20.76           C  
HETATM    5  C8  7EA A 201      -8.586  -8.056  -3.461  1.00 22.44           C  
HETATM    6  C10 7EA A 201      -8.973  -4.613  -8.592  1.00 21.28           C  
HETATM    7  C13 7EA A 201     -10.359  -4.640  -8.791  1.00 20.35           C  
HETATM    8  C17 7EA A 201      -4.219  -8.099  -5.702  1.00 18.36           C  
HETATM    9  C20 7EA A 201     -10.247  -3.084 -10.650  1.00 26.23           C  
HETATM   10  C1  7EA A 201      -8.501  -6.987  -5.647  1.00 18.93           C  
HETATM   11  C11 7EA A 201      -7.226  -8.356  -3.609  1.00 17.78           C  
HETATM   12  C12 7EA A 201      -5.292  -8.356  -4.668  1.00 17.90           C  
HETATM   13  C19 7EA A 201     -13.342  -6.281  -7.392  1.00 28.02           C  
HETATM   14  C2  7EA A 201      -9.139  -6.206  -6.758  1.00 18.64           C  
HETATM   15  C9  7EA A 201     -11.143  -5.458  -7.967  1.00 22.44           C  
HETATM   16  N15 7EA A 201      -6.336  -9.032  -2.849  1.00 15.44           N  
HETATM   17  N16 7EA A 201      -5.135  -9.030  -3.545  1.00 15.74           N  
HETATM   18  N7  7EA A 201      -6.597  -7.920  -4.782  1.00 16.11           N  
HETATM   19  O14 7EA A 201     -12.506  -5.461  -8.196  1.00 27.58           O  
HETATM   20  O18 7EA A 201     -11.007  -3.908  -9.772  1.00 25.52           O  
HETATM   21  HC4 7EA A 201     -10.258  -7.109  -4.383  1.00  0.00           H  
HETATM   22  HC5 7EA A 201     -11.131  -6.849  -6.326  1.00  0.00           H  
HETATM   23  HC6 7EA A 201      -7.305  -5.363  -7.512  1.00  0.00           H  
HETATM   24  HC8 7EA A 201      -9.128  -8.359  -2.578  1.00  0.00           H  
HETATM   25 HC10 7EA A 201      -8.327  -4.004  -9.206  1.00  0.00           H  
HETATM   26 H171 7EA A 201      -4.517  -8.458  -6.688  1.00  0.00           H  
HETATM   27 H172 7EA A 201      -4.011  -7.034  -5.792  1.00  0.00           H  
HETATM   28 H173 7EA A 201      -3.276  -8.587  -5.453  1.00  0.00           H  
HETATM   29 H201 7EA A 201     -10.914  -2.630 -11.383  1.00  0.00           H  
HETATM   30 H202 7EA A 201      -9.747  -2.278 -10.110  1.00  0.00           H  
HETATM   31 H203 7EA A 201      -9.502  -3.660 -11.200  1.00  0.00           H  
HETATM   32 H191 7EA A 201     -14.346  -6.230  -7.792  1.00  0.00           H  
HETATM   33 H192 7EA A 201     -13.045  -7.330  -7.419  1.00  0.00           H  
HETATM   34 H193 7EA A 201     -13.371  -5.937  -6.357  1.00  0.00           H  
ENDMDL
MODEL       62
HETATM    1  N3  7EA A 201      -4.735  -8.630  -6.705  1.00 18.71           N  
HETATM    2  C4  7EA A 201      -4.513  -7.511  -4.567  1.00 20.11           C  
HETATM    3  C5  7EA A 201      -7.477  -7.032  -4.837  1.00 21.74           C  
HETATM    4  C6  7EA A 201      -7.196  -7.191  -7.212  1.00 20.76           C  
HETATM    5  C8  7EA A 201      -3.240  -8.044  -4.350  1.00 22.44           C  
HETATM    6  C10 7EA A 201      -8.524  -6.811  -7.392  1.00 21.28           C  
HETATM    7  C13 7EA A 201      -9.350  -6.538  -6.294  1.00 20.35           C  
HETATM    8  C17 7EA A 201      -3.177 -10.520  -8.582  1.00 18.36           C  
HETATM    9  C20 7EA A 201     -11.280  -6.089  -7.697  1.00 26.23           C  
HETATM   10  C1  7EA A 201      -5.245  -7.831  -5.722  1.00 18.93           C  
HETATM   11  C11 7EA A 201      -2.721  -8.909  -5.319  1.00 17.78           C  
HETATM   12  C12 7EA A 201      -2.754  -9.994  -7.232  1.00 17.90           C  
HETATM   13  C19 7EA A 201      -9.120  -6.205  -2.631  1.00 28.02           C  
HETATM   14  C2  7EA A 201      -6.648  -7.337  -5.930  1.00 18.64           C  
HETATM   15  C9  7EA A 201      -8.813  -6.628  -5.003  1.00 22.44           C  
HETATM   16  N15 7EA A 201      -1.570  -9.612  -5.412  1.00 15.44           N  
HETATM   17  N16 7EA A 201      -1.620 -10.279  -6.625  1.00 15.74           N  
HETATM   18  N7  7EA A 201      -3.511  -9.141  -6.456  1.00 16.11           N  
HETATM   19  O14 7EA A 201      -9.651  -6.306  -3.949  1.00 27.58           O  
HETATM   20  O18 7EA A 201     -10.678  -6.169  -6.410  1.00 25.52           O  
HETATM   21  HC4 7EA A 201      -4.929  -6.862  -3.807  1.00  0.00           H  
HETATM   22  HC5 7EA A 201      -7.084  -7.145  -3.839  1.00  0.00           H  
HETATM   23  HC6 7EA A 201      -6.597  -7.400  -8.087  1.00  0.00           H  
HETATM   24  HC8 7EA A 201      -2.678  -7.814  -3.455  1.00  0.00           H  
HETATM   25 HC10 7EA A 201      -8.907  -6.740  -8.396  1.00  0.00           H  
HETATM   26 H171 7EA A 201      -4.140 -11.025  -8.511  1.00  0.00           H  
HETATM   27 H172 7EA A 201      -3.280  -9.721  -9.315  1.00  0.00           H  
HETATM   28 H173 7EA A 201      -2.465 -11.239  -8.992  1.00  0.00           H  
HETATM   29 H201 7EA A 201     -12.328  -5.813  -7.583  1.00  0.00           H  
HETATM   30 H202 7EA A 201     -10.804  -5.326  -8.316  1.00  0.00           H  
HETATM   31 H203 7EA A 201     -11.245  -7.047  -8.219  1.00  0.00           H  
HETATM   32 H191 7EA A 201      -9.903  -5.863  -1.954  1.00  0.00           H  
HETATM   33 H192 7EA A 201      -8.764  -7.168  -2.267  1.00  0.00           H  
HETATM   34 H193 7EA A 201      -8.308  -5.478  -2.588  1.00  0.00           H  
ENDMDL
MODEL       63
HETATM    1  N3  7EA A 201      -4.296  -8.972  -6.504  1.00 18.71           N  
HETATM    2  C4  7EA A 201      -4.056  -8.191  -4.219  1.00 20.11           C  
HETATM    3  C5  7EA A 201      -7.033  -7.640  -4.532  1.00 21.74           C  
HETATM    4  C6  7EA A 201      -6.531  -7.136  -6.828  1.00 20.76           C  
HETATM    5  C8  7EA A 201      -2.834  -8.850  -4.059  1.00 22.44           C  
HETATM    6  C10 7EA A 201      -7.817  -6.630  -6.995  1.00 21.28           C  
HETATM    7  C13 7EA A 201      -8.725  -6.641  -5.939  1.00 20.35           C  
HETATM    8  C17 7EA A 201      -2.889 -10.705  -8.592  1.00 18.36           C  
HETATM    9  C20 7EA A 201     -10.994  -7.113  -6.316  1.00 26.23           C  
HETATM   10  C1  7EA A 201      -4.768  -8.282  -5.425  1.00 18.93           C  
HETATM   11  C11 7EA A 201      -2.356  -9.606  -5.138  1.00 17.78           C  
HETATM   12  C12 7EA A 201      -2.430 -10.407  -7.185  1.00 17.90           C  
HETATM   13  C19 7EA A 201      -8.939  -7.603  -2.383  1.00 28.02           C  
HETATM   14  C2  7EA A 201      -6.119  -7.665  -5.597  1.00 18.64           C  
HETATM   15  C9  7EA A 201      -8.336  -7.134  -4.685  1.00 22.44           C  
HETATM   16  N15 7EA A 201      -1.266 -10.389  -5.315  1.00 15.44           N  
HETATM   17  N16 7EA A 201      -1.338 -10.874  -6.612  1.00 15.74           N  
HETATM   18  N7  7EA A 201      -3.125  -9.604  -6.309  1.00 16.11           N  
HETATM   19  O14 7EA A 201      -9.274  -7.092  -3.667  1.00 27.58           O  
HETATM   20  O18 7EA A 201      -9.980  -6.128  -6.153  1.00 25.52           O  
HETATM   21  HC4 7EA A 201      -4.445  -7.612  -3.398  1.00  0.00           H  
HETATM   22  HC5 7EA A 201      -6.730  -8.053  -3.584  1.00  0.00           H  
HETATM   23  HC6 7EA A 201      -5.853  -7.123  -7.670  1.00  0.00           H  
HETATM   24  HC8 7EA A 201      -2.282  -8.794  -3.132  1.00  0.00           H  
HETATM   25 HC10 7EA A 201      -8.117  -6.222  -7.948  1.00  0.00           H  
HETATM   26 H171 7EA A 201      -3.930 -11.030  -8.592  1.00  0.00           H  
HETATM   27 H172 7EA A 201      -2.825  -9.833  -9.239  1.00  0.00           H  
HETATM   28 H173 7EA A 201      -2.303 -11.497  -9.059  1.00  0.00           H  
HETATM   29 H201 7EA A 201     -11.944  -6.624  -6.528  1.00  0.00           H  
HETATM   30 H202 7EA A 201     -10.771  -7.780  -7.153  1.00  0.00           H  
HETATM   31 H203 7EA A 201     -11.125  -7.715  -5.415  1.00  0.00           H  
HETATM   32 H191 7EA A 201      -9.796  -7.488  -1.718  1.00  0.00           H  
HETATM   33 H192 7EA A 201      -8.695  -8.665  -2.427  1.00  0.00           H  
HETATM   34 H193 7EA A 201      -8.101  -7.061  -1.944  1.00  0.00           H  
ENDMDL
MODEL       64
HETATM    1  N3  7EA A 201     -12.281  -8.086  -5.255  1.00 18.71           N  
HETATM    2  C4  7EA A 201     -10.067  -8.830  -4.606  1.00 20.11           C  
HETATM    3  C5  7EA A 201     -11.275  -6.482  -7.359  1.00 21.74           C  
HETATM    4  C6  7EA A 201      -9.066  -6.638  -6.442  1.00 20.76           C  
HETATM    5  C8  7EA A 201     -10.591  -9.762  -3.704  1.00 22.44           C  
HETATM    6  C10 7EA A 201      -8.608  -5.723  -7.392  1.00 21.28           C  
HETATM    7  C13 7EA A 201      -9.492  -5.156  -8.317  1.00 20.35           C  
HETATM    8  C17 7EA A 201     -15.251  -8.557  -4.653  1.00 18.36           C  
HETATM    9  C20 7EA A 201      -7.819  -3.724  -9.322  1.00 26.23           C  
HETATM   10  C1  7EA A 201     -10.921  -8.017  -5.373  1.00 18.93           C  
HETATM   11  C11 7EA A 201     -11.984  -9.854  -3.586  1.00 17.78           C  
HETATM   12  C12 7EA A 201     -14.056  -9.273  -4.055  1.00 17.90           C  
HETATM   13  C19 7EA A 201     -11.960  -3.654  -9.085  1.00 28.02           C  
HETATM   14  C2  7EA A 201     -10.412  -7.039  -6.399  1.00 18.64           C  
HETATM   15  C9  7EA A 201     -10.832  -5.550  -8.292  1.00 22.44           C  
HETATM   16  N15 7EA A 201     -12.807 -10.624  -2.839  1.00 15.44           N  
HETATM   17  N16 7EA A 201     -14.100 -10.238  -3.158  1.00 15.74           N  
HETATM   18  N7  7EA A 201     -12.747  -8.989  -4.379  1.00 16.11           N  
HETATM   19  O14 7EA A 201     -11.734  -5.049  -9.193  1.00 27.58           O  
HETATM   20  O18 7EA A 201      -9.135  -4.230  -9.278  1.00 25.52           O  
HETATM   21  HC4 7EA A 201      -8.995  -8.773  -4.718  1.00  0.00           H  
HETATM   22  HC5 7EA A 201     -12.317  -6.762  -7.387  1.00  0.00           H  
HETATM   23  HC6 7EA A 201      -8.347  -7.019  -5.735  1.00  0.00           H  
HETATM   24  HC8 7EA A 201      -9.943 -10.398  -3.119  1.00  0.00           H  
HETATM   25 HC10 7EA A 201      -7.563  -5.450  -7.392  1.00  0.00           H  
HETATM   26 H171 7EA A 201     -15.243  -7.495  -4.409  1.00  0.00           H  
HETATM   27 H172 7EA A 201     -15.271  -8.631  -5.741  1.00  0.00           H  
HETATM   28 H173 7EA A 201     -16.199  -8.958  -4.290  1.00  0.00           H  
HETATM   29 H201 7EA A 201      -7.746  -2.971 -10.106  1.00  0.00           H  
HETATM   30 H202 7EA A 201      -7.535  -3.257  -8.379  1.00  0.00           H  
HETATM   31 H203 7EA A 201      -7.135  -4.528  -9.568  1.00  0.00           H  
HETATM   32 H191 7EA A 201     -12.736  -3.430  -9.800  1.00  0.00           H  
HETATM   33 H192 7EA A 201     -12.335  -3.381  -8.098  1.00  0.00           H  
HETATM   34 H193 7EA A 201     -11.115  -3.016  -9.334  1.00  0.00           H  
ENDMDL
MODEL       65
HETATM    1  N3  7EA A 201      -6.953  -7.299  -6.583  1.00 18.71           N  
HETATM    2  C4  7EA A 201      -8.190  -7.279  -4.496  1.00 20.11           C  
HETATM    3  C5  7EA A 201     -10.529  -6.465  -6.250  1.00 21.74           C  
HETATM    4  C6  7EA A 201      -8.907  -5.618  -7.793  1.00 20.76           C  
HETATM    5  C8  7EA A 201      -7.115  -7.832  -3.795  1.00 22.44           C  
HETATM    6  C10 7EA A 201      -9.921  -5.044  -8.554  1.00 21.28           C  
HETATM    7  C13 7EA A 201     -11.265  -5.182  -8.180  1.00 20.35           C  
HETATM    8  C17 7EA A 201      -4.381  -8.407  -7.817  1.00 18.36           C  
HETATM    9  C20 7EA A 201     -12.043  -3.977 -10.121  1.00 26.23           C  
HETATM   10  C1  7EA A 201      -8.085  -7.026  -5.872  1.00 18.93           C  
HETATM   11  C11 7EA A 201      -5.939  -8.118  -4.511  1.00 17.78           C  
HETATM   12  C12 7EA A 201      -4.737  -8.312  -6.347  1.00 17.90           C  
HETATM   13  C19 7EA A 201     -13.720  -6.807  -7.050  1.00 28.02           C  
HETATM   14  C2  7EA A 201      -9.188  -6.372  -6.647  1.00 18.64           C  
HETATM   15  C9  7EA A 201     -11.554  -5.871  -6.992  1.00 22.44           C  
HETATM   16  N15 7EA A 201      -4.744  -8.653  -4.169  1.00 15.44           N  
HETATM   17  N16 7EA A 201      -4.013  -8.766  -5.344  1.00 15.74           N  
HETATM   18  N7  7EA A 201      -5.942  -7.831  -5.880  1.00 16.11           N  
HETATM   19  O14 7EA A 201     -12.821  -5.885  -6.464  1.00 27.58           O  
HETATM   20  O18 7EA A 201     -12.322  -4.657  -8.902  1.00 25.52           O  
HETATM   21  HC4 7EA A 201      -9.091  -7.030  -3.956  1.00  0.00           H  
HETATM   22  HC5 7EA A 201     -10.800  -6.999  -5.352  1.00  0.00           H  
HETATM   23  HC6 7EA A 201      -7.886  -5.475  -8.119  1.00  0.00           H  
HETATM   24  HC8 7EA A 201      -7.187  -8.039  -2.738  1.00  0.00           H  
HETATM   25 HC10 7EA A 201      -9.629  -4.488  -9.430  1.00  0.00           H  
HETATM   26 H171 7EA A 201      -4.941  -9.207  -8.302  1.00  0.00           H  
HETATM   27 H172 7EA A 201      -4.620  -7.493  -8.362  1.00  0.00           H  
HETATM   28 H173 7EA A 201      -3.325  -8.630  -7.970  1.00  0.00           H  
HETATM   29 H201 7EA A 201     -12.973  -3.831 -10.669  1.00  0.00           H  
HETATM   30 H202 7EA A 201     -11.586  -3.008  -9.921  1.00  0.00           H  
HETATM   31 H203 7EA A 201     -11.374  -4.541 -10.770  1.00  0.00           H  
HETATM   32 H191 7EA A 201     -14.688  -6.729  -6.556  1.00  0.00           H  
HETATM   33 H192 7EA A 201     -13.873  -6.606  -8.109  1.00  0.00           H  
HETATM   34 H193 7EA A 201     -13.370  -7.830  -6.927  1.00  0.00           H  
ENDMDL
MODEL       66
HETATM    1  N3  7EA A 201      -4.335  -9.091  -6.180  1.00 18.71           N  
HETATM    2  C4  7EA A 201      -4.647  -8.967  -3.780  1.00 20.11           C  
HETATM    3  C5  7EA A 201      -7.357  -7.831  -4.509  1.00 21.74           C  
HETATM    4  C6  7EA A 201      -6.442  -7.229  -6.642  1.00 20.76           C  
HETATM    5  C8  7EA A 201      -3.515  -9.751  -3.536  1.00 22.44           C  
HETATM    6  C10 7EA A 201      -7.648  -6.630  -6.993  1.00 21.28           C  
HETATM    7  C13 7EA A 201      -8.735  -6.630  -6.107  1.00 20.35           C  
HETATM    8  C17 7EA A 201      -2.614 -10.474  -8.295  1.00 18.36           C  
HETATM    9  C20 7EA A 201     -10.155  -5.413  -7.650  1.00 26.23           C  
HETATM   10  C1  7EA A 201      -5.032  -8.648  -5.092  1.00 18.93           C  
HETATM   11  C11 7EA A 201      -2.806 -10.236  -4.643  1.00 17.78           C  
HETATM   12  C12 7EA A 201      -2.439 -10.514  -6.795  1.00 17.90           C  
HETATM   13  C19 7EA A 201     -10.601  -8.241  -4.216  1.00 28.02           C  
HETATM   14  C2  7EA A 201      -6.276  -7.867  -5.402  1.00 18.64           C  
HETATM   15  C9  7EA A 201      -8.574  -7.241  -4.855  1.00 22.44           C  
HETATM   16  N15 7EA A 201      -1.723 -11.038  -4.777  1.00 15.44           N  
HETATM   17  N16 7EA A 201      -1.518 -11.192  -6.140  1.00 15.74           N  
HETATM   18  N7  7EA A 201      -3.275  -9.870  -5.910  1.00 16.11           N  
HETATM   19  O14 7EA A 201      -9.596  -7.272  -3.939  1.00 27.58           O  
HETATM   20  O18 7EA A 201      -9.957  -6.045  -6.390  1.00 25.52           O  
HETATM   21  HC4 7EA A 201      -5.226  -8.630  -2.936  1.00  0.00           H  
HETATM   22  HC5 7EA A 201      -7.295  -8.317  -3.547  1.00  0.00           H  
HETATM   23  HC6 7EA A 201      -5.639  -7.213  -7.364  1.00  0.00           H  
HETATM   24  HC8 7EA A 201      -3.213 -10.000  -2.530  1.00  0.00           H  
HETATM   25 HC10 7EA A 201      -7.713  -6.151  -7.956  1.00  0.00           H  
HETATM   26 H171 7EA A 201      -3.503 -11.026  -8.593  1.00  0.00           H  
HETATM   27 H172 7EA A 201      -2.738  -9.454  -8.656  1.00  0.00           H  
HETATM   28 H173 7EA A 201      -1.768 -10.908  -8.830  1.00  0.00           H  
HETATM   29 H201 7EA A 201     -11.175  -5.033  -7.707  1.00  0.00           H  
HETATM   30 H202 7EA A 201      -9.480  -4.566  -7.780  1.00  0.00           H  
HETATM   31 H203 7EA A 201     -10.019  -6.111  -8.477  1.00  0.00           H  
HETATM   32 H191 7EA A 201     -11.341  -8.232  -3.417  1.00  0.00           H  
HETATM   33 H192 7EA A 201     -11.124  -8.034  -5.151  1.00  0.00           H  
HETATM   34 H193 7EA A 201     -10.182  -9.248  -4.269  1.00  0.00           H  
ENDMDL
MODEL       67
HETATM    1  N3  7EA A 201      -6.404  -7.737  -4.714  1.00 18.71           N  
HETATM    2  C4  7EA A 201      -7.196  -6.930  -6.866  1.00 20.11           C  
HETATM    3  C5  7EA A 201      -9.822  -6.631  -5.383  1.00 21.74           C  
HETATM    4  C6  7EA A 201      -8.505  -6.231  -3.417  1.00 20.76           C  
HETATM    5  C8  7EA A 201      -6.073  -7.430  -7.530  1.00 22.44           C  
HETATM    6  C10 7EA A 201      -9.644  -5.817  -2.734  1.00 21.28           C  
HETATM    7  C13 7EA A 201     -10.896  -5.821  -3.367  1.00 20.35           C  
HETATM    8  C17 7EA A 201      -4.086  -9.312  -3.455  1.00 18.36           C  
HETATM    9  C20 7EA A 201     -12.026  -4.963  -1.396  1.00 26.23           C  
HETATM   10  C1  7EA A 201      -7.348  -7.115  -5.482  1.00 18.93           C  
HETATM   11  C11 7EA A 201      -5.135  -8.152  -6.776  1.00 17.78           C  
HETATM   12  C12 7EA A 201      -4.291  -8.969  -4.914  1.00 17.90           C  
HETATM   13  C19 7EA A 201     -12.379  -6.465  -6.680  1.00 28.02           C  
HETATM   14  C2  7EA A 201      -8.569  -6.646  -4.754  1.00 18.64           C  
HETATM   15  C9  7EA A 201     -10.986  -6.230  -4.706  1.00 22.44           C  
HETATM   16  N15 7EA A 201      -4.015  -8.838  -7.096  1.00 15.44           N  
HETATM   17  N16 7EA A 201      -3.502  -9.328  -5.907  1.00 15.74           N  
HETATM   18  N7  7EA A 201      -5.356  -8.236  -5.395  1.00 16.11           N  
HETATM   19  O14 7EA A 201     -12.241  -6.206  -5.289  1.00 27.58           O  
HETATM   20  O18 7EA A 201     -12.067  -5.431  -2.741  1.00 25.52           O  
HETATM   21  HC4 7EA A 201      -7.944  -6.395  -7.431  1.00  0.00           H  
HETATM   22  HC5 7EA A 201      -9.891  -6.969  -6.402  1.00  0.00           H  
HETATM   23  HC6 7EA A 201      -7.555  -6.217  -2.901  1.00  0.00           H  
HETATM   24  HC8 7EA A 201      -5.946  -7.292  -8.592  1.00  0.00           H  
HETATM   25 HC10 7EA A 201      -9.533  -5.506  -1.707  1.00  0.00           H  
HETATM   26 H171 7EA A 201      -3.972  -8.415  -2.842  1.00  0.00           H  
HETATM   27 H172 7EA A 201      -4.930  -9.874  -3.048  1.00  0.00           H  
HETATM   28 H173 7EA A 201      -3.192  -9.918  -3.292  1.00  0.00           H  
HETATM   29 H201 7EA A 201     -13.034  -4.696  -1.075  1.00  0.00           H  
HETATM   30 H202 7EA A 201     -11.657  -5.734  -0.717  1.00  0.00           H  
HETATM   31 H203 7EA A 201     -11.403  -4.071  -1.302  1.00  0.00           H  
HETATM   32 H191 7EA A 201     -13.424  -6.340  -6.966  1.00  0.00           H  
HETATM   33 H192 7EA A 201     -11.791  -5.764  -7.274  1.00  0.00           H  
HETATM   34 H193 7EA A 201     -12.085  -7.482  -6.934  1.00  0.00           H  
ENDMDL
MODEL       68
HETATM    1  N3  7EA A 201      -9.496  -7.519  -5.005  1.00 18.71           N  
HETATM    2  C4  7EA A 201     -11.769  -7.832  -5.792  1.00 20.11           C  
HETATM    3  C5  7EA A 201     -11.202  -5.440  -7.539  1.00 21.74           C  
HETATM    4  C6  7EA A 201      -8.866  -5.875  -7.254  1.00 20.76           C  
HETATM    5  C8  7EA A 201     -12.024  -8.815  -4.830  1.00 22.44           C  
HETATM    6  C10 7EA A 201      -8.569  -4.891  -8.191  1.00 21.28           C  
HETATM    7  C13 7EA A 201      -9.584  -4.171  -8.829  1.00 20.35           C  
HETATM    8  C17 7EA A 201      -7.556  -8.478  -2.834  1.00 18.36           C  
HETATM    9  C20 7EA A 201      -8.026  -2.988 -10.252  1.00 26.23           C  
HETATM   10  C1  7EA A 201     -10.511  -7.209  -5.864  1.00 18.93           C  
HETATM   11  C11 7EA A 201     -10.992  -9.142  -3.940  1.00 17.78           C  
HETATM   12  C12 7EA A 201      -8.972  -8.948  -3.086  1.00 17.90           C  
HETATM   13  C19 7EA A 201     -12.469  -4.309 -10.189  1.00 28.02           C  
HETATM   14  C2  7EA A 201     -10.190  -6.172  -6.900  1.00 18.64           C  
HETATM   15  C9  7EA A 201     -10.907  -4.447  -8.476  1.00 22.44           C  
HETATM   16  N15 7EA A 201     -10.892 -10.016  -2.912  1.00 15.44           N  
HETATM   17  N16 7EA A 201      -9.616  -9.865  -2.391  1.00 15.74           N  
HETATM   18  N7  7EA A 201      -9.782  -8.457  -4.087  1.00 16.11           N  
HETATM   19  O14 7EA A 201     -11.935  -3.725  -9.017  1.00 27.58           O  
HETATM   20  O18 7EA A 201      -9.357  -3.211  -9.799  1.00 25.52           O  
HETATM   21  HC4 7EA A 201     -12.553  -7.582  -6.492  1.00  0.00           H  
HETATM   22  HC5 7EA A 201     -12.239  -5.598  -7.285  1.00  0.00           H  
HETATM   23  HC6 7EA A 201      -8.043  -6.407  -6.797  1.00  0.00           H  
HETATM   24  HC8 7EA A 201     -12.983  -9.309  -4.774  1.00  0.00           H  
HETATM   25 HC10 7EA A 201      -7.535  -4.709  -8.425  1.00  0.00           H  
HETATM   26 H171 7EA A 201      -6.921  -8.622  -3.709  1.00  0.00           H  
HETATM   27 H172 7EA A 201      -7.537  -7.416  -2.591  1.00  0.00           H  
HETATM   28 H173 7EA A 201      -7.087  -9.007  -2.004  1.00  0.00           H  
HETATM   29 H201 7EA A 201      -8.035  -2.228 -11.032  1.00  0.00           H  
HETATM   30 H202 7EA A 201      -7.383  -2.631  -9.446  1.00  0.00           H  
HETATM   31 H203 7EA A 201      -7.586  -3.888 -10.682  1.00  0.00           H  
HETATM   32 H191 7EA A 201     -13.391  -3.831 -10.511  1.00  0.00           H  
HETATM   33 H192 7EA A 201     -11.752  -4.230 -11.007  1.00  0.00           H  
HETATM   34 H193 7EA A 201     -12.727  -5.354 -10.007  1.00  0.00           H  
ENDMDL
MODEL       69
HETATM    1  N3  7EA A 201     -11.075  -7.447  -6.004  1.00 18.71           N  
HETATM    2  C4  7EA A 201     -13.135  -6.419  -6.756  1.00 20.11           C  
HETATM    3  C5  7EA A 201     -11.403  -4.774  -8.579  1.00 21.74           C  
HETATM    4  C6  7EA A 201      -9.463  -5.575  -7.415  1.00 20.76           C  
HETATM    5  C8  7EA A 201     -13.909  -7.230  -5.920  1.00 22.44           C  
HETATM    6  C10 7EA A 201      -8.656  -4.714  -8.156  1.00 21.28           C  
HETATM    7  C13 7EA A 201      -9.222  -3.872  -9.116  1.00 20.35           C  
HETATM    8  C17 7EA A 201     -10.026  -9.572  -4.065  1.00 18.36           C  
HETATM    9  C20 7EA A 201      -7.120  -3.042  -9.933  1.00 26.23           C  
HETATM   10  C1  7EA A 201     -11.732  -6.534  -6.778  1.00 18.93           C  
HETATM   11  C11 7EA A 201     -13.244  -8.158  -5.108  1.00 17.78           C  
HETATM   12  C12 7EA A 201     -11.464  -9.183  -4.318  1.00 17.90           C  
HETATM   13  C19 7EA A 201     -11.010  -3.430 -11.556  1.00 28.02           C  
HETATM   14  C2  7EA A 201     -10.858  -5.629  -7.606  1.00 18.64           C  
HETATM   15  C9  7EA A 201     -10.600  -3.895  -9.305  1.00 22.44           C  
HETATM   16  N15 7EA A 201     -13.661  -9.066  -4.195  1.00 15.44           N  
HETATM   17  N16 7EA A 201     -12.522  -9.699  -3.724  1.00 15.74           N  
HETATM   18  N7  7EA A 201     -11.850  -8.207  -5.211  1.00 16.11           N  
HETATM   19  O14 7EA A 201     -11.162  -3.031 -10.205  1.00 27.58           O  
HETATM   20  O18 7EA A 201      -8.525  -3.025  -9.946  1.00 25.52           O  
HETATM   21  HC4 7EA A 201     -13.659  -5.692  -7.354  1.00  0.00           H  
HETATM   22  HC5 7EA A 201     -12.455  -4.774  -8.798  1.00  0.00           H  
HETATM   23  HC6 7EA A 201      -8.983  -6.201  -6.676  1.00  0.00           H  
HETATM   24  HC8 7EA A 201     -14.985  -7.135  -5.889  1.00  0.00           H  
HETATM   25 HC10 7EA A 201      -7.589  -4.717  -7.979  1.00  0.00           H  
HETATM   26 H171 7EA A 201      -9.519  -9.830  -4.992  1.00  0.00           H  
HETATM   27 H172 7EA A 201      -9.466  -8.756  -3.610  1.00  0.00           H  
HETATM   28 H173 7EA A 201      -9.941 -10.431  -3.400  1.00  0.00           H  
HETATM   29 H201 7EA A 201      -6.748  -2.418 -10.745  1.00  0.00           H  
HETATM   30 H202 7EA A 201      -6.736  -2.631  -8.996  1.00  0.00           H  
HETATM   31 H203 7EA A 201      -6.735  -4.048 -10.103  1.00  0.00           H  
HETATM   32 H191 7EA A 201     -11.216  -2.601 -12.223  1.00  0.00           H  
HETATM   33 H192 7EA A 201     -10.002  -3.776 -11.792  1.00  0.00           H  
HETATM   34 H193 7EA A 201     -11.711  -4.230 -11.789  1.00  0.00           H  
ENDMDL
MODEL       70
HETATM    1  N3  7EA A 201     -10.368  -7.323  -5.846  1.00 18.71           N  
HETATM    2  C4  7EA A 201      -7.987  -7.031  -5.508  1.00 20.11           C  
HETATM    3  C5  7EA A 201     -10.457  -5.404  -7.951  1.00 21.74           C  
HETATM    4  C6  7EA A 201      -8.110  -5.083  -7.792  1.00 20.76           C  
HETATM    5  C8  7EA A 201      -7.973  -7.928  -4.437  1.00 22.44           C  
HETATM    6  C10 7EA A 201      -8.161  -4.136  -8.814  1.00 21.28           C  
HETATM    7  C13 7EA A 201      -9.363  -3.830  -9.446  1.00 20.35           C  
HETATM    8  C17 7EA A 201     -12.779  -8.860  -4.720  1.00 18.36           C  
HETATM    9  C20 7EA A 201      -8.309  -2.671 -11.291  1.00 26.23           C  
HETATM   10  C1  7EA A 201      -9.184  -6.733  -6.188  1.00 18.93           C  
HETATM   11  C11 7EA A 201      -9.183  -8.535  -4.076  1.00 17.78           C  
HETATM   12  C12 7EA A 201     -11.340  -8.921  -4.258  1.00 17.90           C  
HETATM   13  C19 7EA A 201     -12.764  -5.030  -9.531  1.00 28.02           C  
HETATM   14  C2  7EA A 201      -9.251  -5.736  -7.319  1.00 18.64           C  
HETATM   15  C9  7EA A 201     -10.518  -4.472  -9.005  1.00 22.44           C  
HETATM   16  N15 7EA A 201      -9.523  -9.429  -3.121  1.00 15.44           N  
HETATM   17  N16 7EA A 201     -10.883  -9.657  -3.264  1.00 15.74           N  
HETATM   18  N7  7EA A 201     -10.316  -8.188  -4.818  1.00 16.11           N  
HETATM   19  O14 7EA A 201     -11.669  -4.167  -9.687  1.00 27.58           O  
HETATM   20  O18 7EA A 201      -9.471  -2.965 -10.521  1.00 25.52           O  
HETATM   21  HC4 7EA A 201      -7.050  -6.574  -5.780  1.00  0.00           H  
HETATM   22  HC5 7EA A 201     -11.359  -5.889  -7.615  1.00  0.00           H  
HETATM   23  HC6 7EA A 201      -7.135  -5.301  -7.392  1.00  0.00           H  
HETATM   24  HC8 7EA A 201      -7.061  -8.155  -3.906  1.00  0.00           H  
HETATM   25 HC10 7EA A 201      -7.240  -3.672  -9.125  1.00  0.00           H  
HETATM   26 H171 7EA A 201     -13.225  -7.887  -4.517  1.00  0.00           H  
HETATM   27 H172 7EA A 201     -12.854  -9.030  -5.793  1.00  0.00           H  
HETATM   28 H173 7EA A 201     -13.403  -9.609  -4.232  1.00  0.00           H  
HETATM   29 H201 7EA A 201      -8.567  -1.960 -12.077  1.00  0.00           H  
HETATM   30 H202 7EA A 201      -7.511  -2.230 -10.699  1.00  0.00           H  
HETATM   31 H203 7EA A 201      -7.925  -3.571 -11.772  1.00  0.00           H  
HETATM   32 H191 7EA A 201     -13.535  -4.632 -10.193  1.00  0.00           H  
HETATM   33 H192 7EA A 201     -12.536  -6.064  -9.792  1.00  0.00           H  
HETATM   34 H193 7EA A 201     -13.138  -5.030  -8.509  1.00  0.00           H  
ENDMDL
MODEL       71
HETATM    1  N3  7EA A 201      -8.270  -6.787  -5.732  1.00 18.71           N  
HETATM    2  C4  7EA A 201     -10.676  -7.054  -5.681  1.00 20.11           C  
HETATM    3  C5  7EA A 201     -10.722  -4.968  -7.858  1.00 21.74           C  
HETATM    4  C6  7EA A 201      -8.337  -5.029  -7.942  1.00 20.76           C  
HETATM    5  C8  7EA A 201     -10.609  -7.913  -4.579  1.00 22.44           C  
HETATM    6  C10 7EA A 201      -8.338  -4.111  -8.991  1.00 21.28           C  
HETATM    7  C13 7EA A 201      -9.545  -3.605  -9.490  1.00 20.35           C  
HETATM    8  C17 7EA A 201      -5.715  -7.697  -4.313  1.00 18.36           C  
HETATM    9  C20 7EA A 201      -8.507  -2.563 -11.411  1.00 26.23           C  
HETATM   10  C1  7EA A 201      -9.507  -6.488  -6.224  1.00 18.93           C  
HETATM   11  C11 7EA A 201      -9.345  -8.187  -4.036  1.00 17.78           C  
HETATM   12  C12 7EA A 201      -7.147  -8.045  -3.962  1.00 17.90           C  
HETATM   13  C19 7EA A 201     -12.563  -4.230 -10.306  1.00 28.02           C  
HETATM   14  C2  7EA A 201      -9.525  -5.498  -7.358  1.00 18.64           C  
HETATM   15  C9  7EA A 201     -10.734  -4.017  -8.881  1.00 22.44           C  
HETATM   16  N15 7EA A 201      -8.917  -8.926  -2.987  1.00 15.44           N  
HETATM   17  N16 7EA A 201      -7.535  -8.805  -2.957  1.00 15.74           N  
HETATM   18  N7  7EA A 201      -8.243  -7.600  -4.667  1.00 16.11           N  
HETATM   19  O14 7EA A 201     -11.935  -3.490  -9.278  1.00 27.58           O  
HETATM   20  O18 7EA A 201      -9.636  -2.730 -10.558  1.00 25.52           O  
HETATM   21  HC4 7EA A 201     -11.649  -6.831  -6.088  1.00  0.00           H  
HETATM   22  HC5 7EA A 201     -11.671  -5.252  -7.436  1.00  0.00           H  
HETATM   23  HC6 7EA A 201      -7.379  -5.398  -7.606  1.00  0.00           H  
HETATM   24  HC8 7EA A 201     -11.501  -8.343  -4.148  1.00  0.00           H  
HETATM   25 HC10 7EA A 201      -7.388  -3.817  -9.405  1.00  0.00           H  
HETATM   26 H171 7EA A 201      -5.486  -7.950  -5.349  1.00  0.00           H  
HETATM   27 H172 7EA A 201      -5.520  -6.631  -4.193  1.00  0.00           H  
HETATM   28 H173 7EA A 201      -4.995  -8.231  -3.693  1.00  0.00           H  
HETATM   29 H201 7EA A 201      -8.734  -1.813 -12.170  1.00  0.00           H  
HETATM   30 H202 7EA A 201      -7.620  -2.231 -10.874  1.00  0.00           H  
HETATM   31 H203 7EA A 201      -8.269  -3.495 -11.926  1.00  0.00           H  
HETATM   32 H191 7EA A 201     -13.535  -3.830 -10.584  1.00  0.00           H  
HETATM   33 H192 7EA A 201     -11.944  -4.226 -11.203  1.00  0.00           H  
HETATM   34 H193 7EA A 201     -12.734  -5.256  -9.976  1.00  0.00           H  
ENDMDL
MODEL       72
HETATM    1  N3  7EA A 201      -3.821  -9.363  -6.366  1.00 18.71           N  
HETATM    2  C4  7EA A 201      -3.886  -8.774  -4.012  1.00 20.11           C  
HETATM    3  C5  7EA A 201      -6.680  -7.815  -4.673  1.00 21.74           C  
HETATM    4  C6  7EA A 201      -5.891  -7.430  -6.904  1.00 20.76           C  
HETATM    5  C8  7EA A 201      -2.747  -9.533  -3.733  1.00 22.44           C  
HETATM    6  C10 7EA A 201      -7.077  -6.771  -7.208  1.00 21.28           C  
HETATM    7  C13 7EA A 201      -8.090  -6.636  -6.252  1.00 20.35           C  
HETATM    8  C17 7EA A 201      -2.166 -10.990  -8.384  1.00 18.36           C  
HETATM    9  C20 7EA A 201      -9.515  -5.378  -7.765  1.00 26.23           C  
HETATM   10  C1  7EA A 201      -4.411  -8.720  -5.315  1.00 18.93           C  
HETATM   11  C11 7EA A 201      -2.148 -10.224  -4.793  1.00 17.78           C  
HETATM   12  C12 7EA A 201      -1.940 -10.848  -6.895  1.00 17.90           C  
HETATM   13  C19 7EA A 201      -8.768  -7.510  -2.727  1.00 28.02           C  
HETATM   14  C2  7EA A 201      -5.666  -7.966  -5.630  1.00 18.64           C  
HETATM   15  C9  7EA A 201      -7.891  -7.163  -4.966  1.00 22.44           C  
HETATM   16  N15 7EA A 201      -1.082 -11.051  -4.874  1.00 15.44           N  
HETATM   17  N16 7EA A 201      -0.975 -11.424  -6.205  1.00 15.74           N  
HETATM   18  N7  7EA A 201      -2.728 -10.083  -6.060  1.00 16.11           N  
HETATM   19  O14 7EA A 201      -8.914  -7.001  -4.049  1.00 27.58           O  
HETATM   20  O18 7EA A 201      -9.288  -5.983  -6.495  1.00 25.52           O  
HETATM   21  HC4 7EA A 201      -4.356  -8.230  -3.207  1.00  0.00           H  
HETATM   22  HC5 7EA A 201      -6.530  -8.241  -3.695  1.00  0.00           H  
HETATM   23  HC6 7EA A 201      -5.141  -7.516  -7.675  1.00  0.00           H  
HETATM   24  HC8 7EA A 201      -2.340  -9.588  -2.734  1.00  0.00           H  
HETATM   25 HC10 7EA A 201      -7.180  -6.352  -8.192  1.00  0.00           H  
HETATM   26 H171 7EA A 201      -3.138 -11.430  -8.592  1.00  0.00           H  
HETATM   27 H172 7EA A 201      -2.140 -10.025  -8.888  1.00  0.00           H  
HETATM   28 H173 7EA A 201      -1.417 -11.624  -8.860  1.00  0.00           H  
HETATM   29 H201 7EA A 201     -10.494  -4.894  -7.762  1.00  0.00           H  
HETATM   30 H202 7EA A 201      -8.768  -4.608  -7.974  1.00  0.00           H  
HETATM   31 H203 7EA A 201      -9.511  -6.114  -8.573  1.00  0.00           H  
HETATM   32 H191 7EA A 201      -9.677  -7.293  -2.161  1.00  0.00           H  
HETATM   33 H192 7EA A 201      -8.631  -8.592  -2.726  1.00  0.00           H  
HETATM   34 H193 7EA A 201      -7.935  -7.036  -2.206  1.00  0.00           H  
ENDMDL
MODEL       73
HETATM    1  N3  7EA A 201     -10.491  -8.297  -5.231  1.00 18.71           N  
HETATM    2  C4  7EA A 201      -8.378  -7.351  -4.492  1.00 20.11           C  
HETATM    3  C5  7EA A 201     -10.791  -6.010  -7.027  1.00 21.74           C  
HETATM    4  C6  7EA A 201      -8.399  -5.983  -7.159  1.00 20.76           C  
HETATM    5  C8  7EA A 201      -8.318  -8.200  -3.385  1.00 22.44           C  
HETATM    6  C10 7EA A 201      -8.462  -5.003  -8.144  1.00 21.28           C  
HETATM    7  C13 7EA A 201      -9.693  -4.508  -8.592  1.00 20.35           C  
HETATM    8  C17 7EA A 201     -12.541 -10.467  -4.448  1.00 18.36           C  
HETATM    9  C20 7EA A 201      -8.642  -3.034 -10.201  1.00 26.23           C  
HETATM   10  C1  7EA A 201      -9.459  -7.418  -5.388  1.00 18.93           C  
HETATM   11  C11 7EA A 201      -9.363  -9.112  -3.206  1.00 17.78           C  
HETATM   12  C12 7EA A 201     -11.262 -10.088  -3.734  1.00 17.90           C  
HETATM   13  C19 7EA A 201     -12.467  -5.019  -9.742  1.00 28.02           C  
HETATM   14  C2  7EA A 201      -9.557  -6.473  -6.545  1.00 18.64           C  
HETATM   15  C9  7EA A 201     -10.864  -5.046  -8.037  1.00 22.44           C  
HETATM   16  N15 7EA A 201      -9.614 -10.055  -2.269  1.00 15.44           N  
HETATM   17  N16 7EA A 201     -10.810 -10.654  -2.631  1.00 15.74           N  
HETATM   18  N7  7EA A 201     -10.393  -9.105  -4.157  1.00 16.11           N  
HETATM   19  O14 7EA A 201     -12.107  -4.615  -8.432  1.00 27.58           O  
HETATM   20  O18 7EA A 201      -9.813  -3.516  -9.550  1.00 25.52           O  
HETATM   21  HC4 7EA A 201      -7.592  -6.624  -4.631  1.00  0.00           H  
HETATM   22  HC5 7EA A 201     -11.711  -6.370  -6.589  1.00  0.00           H  
HETATM   23  HC6 7EA A 201      -7.423  -6.327  -6.848  1.00  0.00           H  
HETATM   24  HC8 7EA A 201      -7.500  -8.151  -2.683  1.00  0.00           H  
HETATM   25 HC10 7EA A 201      -7.536  -4.636  -8.551  1.00  0.00           H  
HETATM   26 H171 7EA A 201     -13.167  -9.599  -4.651  1.00  0.00           H  
HETATM   27 H172 7EA A 201     -12.327 -10.951  -5.399  1.00  0.00           H  
HETATM   28 H173 7EA A 201     -13.143 -11.168  -3.868  1.00  0.00           H  
HETATM   29 H201 7EA A 201      -8.914  -2.236 -10.891  1.00  0.00           H  
HETATM   30 H202 7EA A 201      -7.921  -2.629  -9.491  1.00  0.00           H  
HETATM   31 H203 7EA A 201      -8.162  -3.826 -10.778  1.00  0.00           H  
HETATM   32 H191 7EA A 201     -13.446  -4.630 -10.012  1.00  0.00           H  
HETATM   33 H192 7EA A 201     -11.772  -4.630 -10.488  1.00  0.00           H  
HETATM   34 H193 7EA A 201     -12.506  -6.109  -9.792  1.00  0.00           H  
ENDMDL
MODEL       74
HETATM    1  N3  7EA A 201     -14.107  -5.368  -2.064  1.00 18.71           N  
HETATM    2  C4  7EA A 201     -15.535  -5.438  -4.022  1.00 20.11           C  
HETATM    3  C5  7EA A 201     -11.762  -5.829  -3.635  1.00 21.74           C  
HETATM    4  C6  7EA A 201     -13.134  -6.531  -5.466  1.00 20.76           C  
HETATM    5  C8  7EA A 201     -16.651  -5.009  -3.300  1.00 22.44           C  
HETATM    6  C10 7EA A 201     -11.992  -6.811  -6.215  1.00 21.28           C  
HETATM    7  C13 7EA A 201     -10.714  -6.580  -5.686  1.00 20.35           C  
HETATM    8  C17 7EA A 201     -14.184  -4.641   0.926  1.00 18.36           C  
HETATM    9  C20 7EA A 201      -9.599  -7.270  -7.728  1.00 26.23           C  
HETATM   10  C1  7EA A 201     -14.287  -5.618  -3.395  1.00 18.93           C  
HETATM   11  C11 7EA A 201     -16.479  -4.740  -1.936  1.00 17.78           C  
HETATM   12  C12 7EA A 201     -15.322  -4.605  -0.071  1.00 17.90           C  
HETATM   13  C19 7EA A 201      -9.125  -5.351  -2.592  1.00 28.02           C  
HETATM   14  C2  7EA A 201     -13.051  -6.011  -4.167  1.00 18.64           C  
HETATM   15  C9  7EA A 201     -10.598  -6.090  -4.379  1.00 22.44           C  
HETATM   16  N15 7EA A 201     -17.314  -4.298  -0.968  1.00 15.44           N  
HETATM   17  N16 7EA A 201     -16.558  -4.229   0.191  1.00 15.74           N  
HETATM   18  N7  7EA A 201     -15.201  -4.945  -1.400  1.00 16.11           N  
HETATM   19  O14 7EA A 201      -9.314  -5.866  -3.905  1.00 27.58           O  
HETATM   20  O18 7EA A 201      -9.540  -6.804  -6.385  1.00 25.52           O  
HETATM   21  HC4 7EA A 201     -15.661  -5.601  -5.080  1.00  0.00           H  
HETATM   22  HC5 7EA A 201     -11.666  -5.431  -2.637  1.00  0.00           H  
HETATM   23  HC6 7EA A 201     -14.086  -6.715  -5.937  1.00  0.00           H  
HETATM   24  HC8 7EA A 201     -17.606  -4.847  -3.786  1.00  0.00           H  
HETATM   25 HC10 7EA A 201     -12.126  -7.194  -7.214  1.00  0.00           H  
HETATM   26 H171 7EA A 201     -13.730  -5.632   0.989  1.00  0.00           H  
HETATM   27 H172 7EA A 201     -13.393  -3.938   0.656  1.00  0.00           H  
HETATM   28 H173 7EA A 201     -14.511  -4.372   1.932  1.00  0.00           H  
HETATM   29 H201 7EA A 201      -8.584  -7.414  -8.100  1.00  0.00           H  
HETATM   30 H202 7EA A 201     -10.111  -8.230  -7.793  1.00  0.00           H  
HETATM   31 H203 7EA A 201     -10.096  -6.549  -8.380  1.00  0.00           H  
HETATM   32 H191 7EA A 201      -8.057  -5.200  -2.427  1.00  0.00           H  
HETATM   33 H192 7EA A 201      -9.616  -4.385  -2.453  1.00  0.00           H  
HETATM   34 H193 7EA A 201      -9.487  -6.051  -1.835  1.00  0.00           H  
ENDMDL
MODEL       75
HETATM    1  N3  7EA A 201      -6.475  -8.048  -4.912  1.00 18.71           N  
HETATM    2  C4  7EA A 201      -6.685  -7.031  -7.103  1.00 20.11           C  
HETATM    3  C5  7EA A 201      -9.550  -6.582  -6.369  1.00 21.74           C  
HETATM    4  C6  7EA A 201      -8.972  -6.916  -4.067  1.00 20.76           C  
HETATM    5  C8  7EA A 201      -5.456  -7.545  -7.519  1.00 22.44           C  
HETATM    6  C10 7EA A 201     -10.268  -6.566  -3.688  1.00 21.28           C  
HETATM    7  C13 7EA A 201     -11.225  -6.216  -4.653  1.00 20.35           C  
HETATM    8  C17 7EA A 201      -4.594  -9.838  -3.262  1.00 18.36           C  
HETATM    9  C20 7EA A 201     -12.940  -5.774  -2.994  1.00 26.23           C  
HETATM   10  C1  7EA A 201      -7.194  -7.334  -5.829  1.00 18.93           C  
HETATM   11  C11 7EA A 201      -4.736  -8.345  -6.617  1.00 17.78           C  
HETATM   12  C12 7EA A 201      -4.400  -9.340  -4.680  1.00 17.90           C  
HETATM   13  C19 7EA A 201     -12.737  -6.760  -7.332  1.00 28.02           C  
HETATM   14  C2  7EA A 201      -8.581  -6.932  -5.415  1.00 18.64           C  
HETATM   15  C9  7EA A 201     -10.850  -6.231  -6.004  1.00 22.44           C  
HETATM   16  N15 7EA A 201      -3.572  -9.031  -6.699  1.00 15.44           N  
HETATM   17  N16 7EA A 201      -3.384  -9.637  -5.466  1.00 15.74           N  
HETATM   18  N7  7EA A 201      -5.295  -8.528  -5.346  1.00 16.11           N  
HETATM   19  O14 7EA A 201     -11.720  -5.830  -6.990  1.00 27.58           O  
HETATM   20  O18 7EA A 201     -12.520  -5.831  -4.353  1.00 25.52           O  
HETATM   21  HC4 7EA A 201      -7.243  -6.417  -7.792  1.00  0.00           H  
HETATM   22  HC5 7EA A 201      -9.320  -6.584  -7.423  1.00  0.00           H  
HETATM   23  HC6 7EA A 201      -8.267  -7.175  -3.290  1.00  0.00           H  
HETATM   24  HC8 7EA A 201      -5.088  -7.348  -8.516  1.00  0.00           H  
HETATM   25 HC10 7EA A 201     -10.509  -6.567  -2.637  1.00  0.00           H  
HETATM   26 H171 7EA A 201      -4.635  -9.017  -2.549  1.00  0.00           H  
HETATM   27 H172 7EA A 201      -5.524 -10.397  -3.156  1.00  0.00           H  
HETATM   28 H173 7EA A 201      -3.787 -10.496  -2.942  1.00  0.00           H  
HETATM   29 H201 7EA A 201     -13.979  -5.448  -2.954  1.00  0.00           H  
HETATM   30 H202 7EA A 201     -12.882  -6.752  -2.515  1.00  0.00           H  
HETATM   31 H203 7EA A 201     -12.348  -5.057  -2.423  1.00  0.00           H  
HETATM   32 H191 7EA A 201     -13.592  -6.226  -7.747  1.00  0.00           H  
HETATM   33 H192 7EA A 201     -12.365  -7.430  -8.104  1.00  0.00           H  
HETATM   34 H193 7EA A 201     -13.094  -7.353  -6.488  1.00  0.00           H  
ENDMDL
MODEL       76
HETATM    1  N3  7EA A 201      -9.350  -7.225  -4.844  1.00 18.71           N  
HETATM    2  C4  7EA A 201      -7.170  -7.072  -5.896  1.00 20.11           C  
HETATM    3  C5  7EA A 201     -10.621  -6.118  -7.163  1.00 21.74           C  
HETATM    4  C6  7EA A 201      -8.538  -5.142  -7.792  1.00 20.76           C  
HETATM    5  C8  7EA A 201      -6.561  -7.786  -4.857  1.00 22.44           C  
HETATM    6  C10 7EA A 201      -9.177  -4.393  -8.772  1.00 21.28           C  
HETATM    7  C13 7EA A 201     -10.556  -4.526  -8.994  1.00 20.35           C  
HETATM    8  C17 7EA A 201     -10.734  -8.343  -2.326  1.00 18.36           C  
HETATM    9  C20 7EA A 201     -10.473  -3.061 -10.919  1.00 26.23           C  
HETATM   10  C1  7EA A 201      -8.550  -6.799  -5.868  1.00 18.93           C  
HETATM   11  C11 7EA A 201      -7.372  -8.224  -3.797  1.00 17.78           C  
HETATM   12  C12 7EA A 201      -9.273  -8.439  -2.710  1.00 17.90           C  
HETATM   13  C19 7EA A 201     -13.426  -6.265  -7.464  1.00 28.02           C  
HETATM   14  C2  7EA A 201      -9.238  -6.021  -6.959  1.00 18.64           C  
HETATM   15  C9  7EA A 201     -11.287  -5.385  -8.161  1.00 22.44           C  
HETATM   16  N15 7EA A 201      -7.125  -8.921  -2.660  1.00 15.44           N  
HETATM   17  N16 7EA A 201      -8.336  -9.035  -1.997  1.00 15.74           N  
HETATM   18  N7  7EA A 201      -8.732  -7.907  -3.863  1.00 16.11           N  
HETATM   19  O14 7EA A 201     -12.653  -5.461  -8.355  1.00 27.58           O  
HETATM   20  O18 7EA A 201     -11.225  -3.856 -10.005  1.00 25.52           O  
HETATM   21  HC4 7EA A 201      -6.560  -6.737  -6.721  1.00  0.00           H  
HETATM   22  HC5 7EA A 201     -11.177  -6.781  -6.519  1.00  0.00           H  
HETATM   23  HC6 7EA A 201      -7.479  -5.005  -7.676  1.00  0.00           H  
HETATM   24  HC8 7EA A 201      -5.502  -7.995  -4.868  1.00  0.00           H  
HETATM   25 HC10 7EA A 201      -8.570  -3.727  -9.363  1.00  0.00           H  
HETATM   26 H171 7EA A 201     -11.068  -7.306  -2.274  1.00  0.00           H  
HETATM   27 H172 7EA A 201     -11.372  -8.858  -3.044  1.00  0.00           H  
HETATM   28 H173 7EA A 201     -10.929  -8.786  -1.349  1.00  0.00           H  
HETATM   29 H201 7EA A 201     -11.125  -2.652 -11.691  1.00  0.00           H  
HETATM   30 H202 7EA A 201      -9.991  -2.228 -10.408  1.00  0.00           H  
HETATM   31 H203 7EA A 201      -9.702  -3.649 -11.417  1.00  0.00           H  
HETATM   32 H191 7EA A 201     -14.456  -6.233  -7.786  1.00  0.00           H  
HETATM   33 H192 7EA A 201     -13.129  -7.315  -7.485  1.00  0.00           H  
HETATM   34 H193 7EA A 201     -13.386  -5.894  -6.436  1.00  0.00           H  
ENDMDL
MODEL       77
HETATM    1  N3  7EA A 201      -6.200  -8.007  -5.064  1.00 18.71           N  
HETATM    2  C4  7EA A 201      -6.354  -7.360  -7.398  1.00 20.11           C  
HETATM    3  C5  7EA A 201      -9.255  -6.835  -6.771  1.00 21.74           C  
HETATM    4  C6  7EA A 201      -8.662  -6.684  -4.453  1.00 20.76           C  
HETATM    5  C8  7EA A 201      -5.135  -7.970  -7.705  1.00 22.44           C  
HETATM    6  C10 7EA A 201      -9.970  -6.327  -4.139  1.00 21.28           C  
HETATM    7  C13 7EA A 201     -10.945  -6.231  -5.142  1.00 20.35           C  
HETATM    8  C17 7EA A 201      -4.390  -9.557  -3.118  1.00 18.36           C  
HETATM    9  C20 7EA A 201     -12.726  -5.818  -3.547  1.00 26.23           C  
HETATM   10  C1  7EA A 201      -6.885  -7.430  -6.097  1.00 18.93           C  
HETATM   11  C11 7EA A 201      -4.458  -8.636  -6.673  1.00 17.78           C  
HETATM   12  C12 7EA A 201      -4.176  -9.313  -4.597  1.00 17.90           C  
HETATM   13  C19 7EA A 201     -11.289  -6.631  -8.796  1.00 28.02           C  
HETATM   14  C2  7EA A 201      -8.275  -6.962  -5.772  1.00 18.64           C  
HETATM   15  C9  7EA A 201     -10.581  -6.471  -6.475  1.00 22.44           C  
HETATM   16  N15 7EA A 201      -3.313  -9.355  -6.625  1.00 15.44           N  
HETATM   17  N16 7EA A 201      -3.160  -9.760  -5.308  1.00 15.74           N  
HETATM   18  N7  7EA A 201      -5.037  -8.594  -5.398  1.00 16.11           N  
HETATM   19  O14 7EA A 201     -11.576  -6.350  -7.431  1.00 27.58           O  
HETATM   20  O18 7EA A 201     -12.269  -5.915  -4.892  1.00 25.52           O  
HETATM   21  HC4 7EA A 201      -6.888  -6.858  -8.190  1.00  0.00           H  
HETATM   22  HC5 7EA A 201      -8.991  -7.058  -7.791  1.00  0.00           H  
HETATM   23  HC6 7EA A 201      -7.946  -6.757  -3.646  1.00  0.00           H  
HETATM   24  HC8 7EA A 201      -4.735  -7.952  -8.709  1.00  0.00           H  
HETATM   25 HC10 7EA A 201     -10.209  -6.139  -3.104  1.00  0.00           H  
HETATM   26 H171 7EA A 201      -4.335  -8.630  -2.548  1.00  0.00           H  
HETATM   27 H172 7EA A 201      -5.367 -10.000  -2.921  1.00  0.00           H  
HETATM   28 H173 7EA A 201      -3.643 -10.231  -2.699  1.00  0.00           H  
HETATM   29 H201 7EA A 201     -13.789  -5.576  -3.546  1.00  0.00           H  
HETATM   30 H202 7EA A 201     -12.601  -6.763  -3.016  1.00  0.00           H  
HETATM   31 H203 7EA A 201     -12.209  -5.030  -2.998  1.00  0.00           H  
HETATM   32 H191 7EA A 201     -12.188  -6.475  -9.391  1.00  0.00           H  
HETATM   33 H192 7EA A 201     -10.514  -5.972  -9.190  1.00  0.00           H  
HETATM   34 H193 7EA A 201     -10.984  -7.669  -8.932  1.00  0.00           H  
ENDMDL
MODEL       78
HETATM    1  N3  7EA A 201      -5.834  -7.830  -6.978  1.00 18.71           N  
HETATM    2  C4  7EA A 201      -6.307  -7.529  -4.614  1.00 20.11           C  
HETATM    3  C5  7EA A 201      -8.119  -5.934  -7.392  1.00 21.74           C  
HETATM    4  C6  7EA A 201      -9.147  -7.408  -5.801  1.00 20.76           C  
HETATM    5  C8  7EA A 201      -5.098  -8.128  -4.242  1.00 22.44           C  
HETATM    6  C10 7EA A 201     -10.404  -6.996  -6.233  1.00 21.28           C  
HETATM    7  C13 7EA A 201     -10.539  -6.033  -7.247  1.00 20.35           C  
HETATM    8  C17 7EA A 201      -3.935  -9.402  -8.817  1.00 18.36           C  
HETATM    9  C20 7EA A 201     -12.960  -6.203  -7.238  1.00 26.23           C  
HETATM   10  C1  7EA A 201      -6.649  -7.415  -5.969  1.00 18.93           C  
HETATM   11  C11 7EA A 201      -4.287  -8.650  -5.256  1.00 17.78           C  
HETATM   12  C12 7EA A 201      -3.806  -9.174  -7.332  1.00 17.90           C  
HETATM   13  C19 7EA A 201      -8.427  -3.657  -9.113  1.00 28.02           C  
HETATM   14  C2  7EA A 201      -7.985  -6.907  -6.394  1.00 18.64           C  
HETATM   15  C9  7EA A 201      -9.380  -5.460  -7.797  1.00 22.44           C  
HETATM   16  N15 7EA A 201      -3.125  -9.343  -5.245  1.00 15.44           N  
HETATM   17  N16 7EA A 201      -2.855  -9.668  -6.565  1.00 15.74           N  
HETATM   18  N7  7EA A 201      -4.723  -8.477  -6.575  1.00 16.11           N  
HETATM   19  O14 7EA A 201      -9.549  -4.450  -8.729  1.00 27.58           O  
HETATM   20  O18 7EA A 201     -11.764  -5.604  -7.734  1.00 25.52           O  
HETATM   21  HC4 7EA A 201      -6.984  -7.166  -3.853  1.00  0.00           H  
HETATM   22  HC5 7EA A 201      -7.218  -5.534  -7.832  1.00  0.00           H  
HETATM   23  HC6 7EA A 201      -9.081  -8.159  -5.027  1.00  0.00           H  
HETATM   24  HC8 7EA A 201      -4.805  -8.233  -3.209  1.00  0.00           H  
HETATM   25 HC10 7EA A 201     -11.268  -7.444  -5.766  1.00  0.00           H  
HETATM   26 H171 7EA A 201      -4.735 -10.112  -8.992  1.00  0.00           H  
HETATM   27 H172 7EA A 201      -4.168  -8.496  -9.384  1.00  0.00           H  
HETATM   28 H173 7EA A 201      -3.030  -9.830  -9.251  1.00  0.00           H  
HETATM   29 H201 7EA A 201     -13.818  -5.829  -7.793  1.00  0.00           H  
HETATM   30 H202 7EA A 201     -12.953  -7.287  -7.362  1.00  0.00           H  
HETATM   31 H203 7EA A 201     -13.116  -5.962  -6.185  1.00  0.00           H  
HETATM   32 H191 7EA A 201      -8.768  -2.839  -9.748  1.00  0.00           H  
HETATM   33 H192 7EA A 201      -7.935  -3.214  -8.246  1.00  0.00           H  
HETATM   34 H193 7EA A 201      -7.697  -4.230  -9.685  1.00  0.00           H  
ENDMDL
MODEL       79
HETATM    1  N3  7EA A 201      -7.834  -7.575  -4.800  1.00 18.71           N  
HETATM    2  C4  7EA A 201      -6.289  -7.125  -6.613  1.00 20.11           C  
HETATM    3  C5  7EA A 201     -10.048  -6.599  -6.318  1.00 21.74           C  
HETATM    4  C6  7EA A 201      -8.528  -5.461  -7.786  1.00 20.76           C  
HETATM    5  C8  7EA A 201      -5.245  -7.786  -5.955  1.00 22.44           C  
HETATM    6  C10 7EA A 201      -9.598  -4.797  -8.380  1.00 21.28           C  
HETATM    7  C13 7EA A 201     -10.904  -5.030  -7.944  1.00 20.35           C  
HETATM    8  C17 7EA A 201      -7.996  -9.013  -2.074  1.00 18.36           C  
HETATM    9  C20 7EA A 201     -12.287  -4.639  -9.793  1.00 26.23           C  
HETATM   10  C1  7EA A 201      -7.564  -7.033  -6.028  1.00 18.93           C  
HETATM   11  C11 7EA A 201      -5.514  -8.364  -4.706  1.00 17.78           C  
HETATM   12  C12 7EA A 201      -6.799  -8.893  -2.993  1.00 17.90           C  
HETATM   13  C19 7EA A 201     -13.386  -6.658  -7.222  1.00 28.02           C  
HETATM   14  C2  7EA A 201      -8.722  -6.366  -6.726  1.00 18.64           C  
HETATM   15  C9  7EA A 201     -11.131  -5.947  -6.907  1.00 22.44           C  
HETATM   16  N15 7EA A 201      -4.770  -9.089  -3.838  1.00 15.44           N  
HETATM   17  N16 7EA A 201      -5.610  -9.430  -2.786  1.00 15.74           N  
HETATM   18  N7  7EA A 201      -6.811  -8.216  -4.200  1.00 16.11           N  
HETATM   19  O14 7EA A 201     -12.373  -6.167  -6.356  1.00 27.58           O  
HETATM   20  O18 7EA A 201     -11.934  -4.288  -8.468  1.00 25.52           O  
HETATM   21  HC4 7EA A 201      -6.095  -6.698  -7.586  1.00  0.00           H  
HETATM   22  HC5 7EA A 201     -10.256  -7.278  -5.505  1.00  0.00           H  
HETATM   23  HC6 7EA A 201      -7.536  -5.215  -8.133  1.00  0.00           H  
HETATM   24  HC8 7EA A 201      -4.264  -7.867  -6.399  1.00  0.00           H  
HETATM   25 HC10 7EA A 201      -9.409  -4.073  -9.159  1.00  0.00           H  
HETATM   26 H171 7EA A 201      -8.356  -8.035  -1.752  1.00  0.00           H  
HETATM   27 H172 7EA A 201      -8.830  -9.515  -2.567  1.00  0.00           H  
HETATM   28 H173 7EA A 201      -7.768  -9.583  -1.173  1.00  0.00           H  
HETATM   29 H201 7EA A 201     -13.030  -3.949 -10.192  1.00  0.00           H  
HETATM   30 H202 7EA A 201     -11.430  -4.621 -10.468  1.00  0.00           H  
HETATM   31 H203 7EA A 201     -12.725  -5.638  -9.796  1.00  0.00           H  
HETATM   32 H191 7EA A 201     -14.130  -7.194  -6.632  1.00  0.00           H  
HETATM   33 H192 7EA A 201     -13.902  -5.837  -7.720  1.00  0.00           H  
HETATM   34 H193 7EA A 201     -13.002  -7.343  -7.978  1.00  0.00           H  
ENDMDL
MODEL       80
HETATM    1  N3  7EA A 201     -10.852  -8.301  -5.391  1.00 18.71           N  
HETATM    2  C4  7EA A 201      -9.127  -6.739  -4.704  1.00 20.11           C  
HETATM    3  C5  7EA A 201      -9.425  -5.618  -7.473  1.00 21.74           C  
HETATM    4  C6  7EA A 201     -11.660  -6.499  -7.506  1.00 20.76           C  
HETATM    5  C8  7EA A 201      -8.845  -7.465  -3.546  1.00 22.44           C  
HETATM    6  C10 7EA A 201     -11.908  -5.830  -8.705  1.00 21.28           C  
HETATM    7  C13 7EA A 201     -10.915  -5.046  -9.290  1.00 20.35           C  
HETATM    8  C17 7EA A 201     -12.250 -10.889  -4.435  1.00 18.36           C  
HETATM    9  C20 7EA A 201     -11.132  -3.043 -10.548  1.00 26.23           C  
HETATM   10  C1  7EA A 201     -10.113  -7.172  -5.606  1.00 18.93           C  
HETATM   11  C11 7EA A 201      -9.584  -8.632  -3.313  1.00 17.78           C  
HETATM   12  C12 7EA A 201     -11.128 -10.131  -3.766  1.00 17.90           C  
HETATM   13  C19 7EA A 201      -8.097  -3.192  -8.592  1.00 28.02           C  
HETATM   14  C2  7EA A 201     -10.409  -6.416  -6.868  1.00 18.64           C  
HETATM   15  C9  7EA A 201      -9.672  -4.936  -8.670  1.00 22.44           C  
HETATM   16  N15 7EA A 201      -9.572  -9.548  -2.319  1.00 15.44           N  
HETATM   17  N16 7EA A 201     -10.551 -10.476  -2.632  1.00 15.74           N  
HETATM   18  N7  7EA A 201     -10.557  -8.976  -4.260  1.00 16.11           N  
HETATM   19  O14 7EA A 201      -8.696  -4.230  -9.329  1.00 27.58           O  
HETATM   20  O18 7EA A 201     -11.137  -4.460 -10.513  1.00 25.52           O  
HETATM   21  HC4 7EA A 201      -8.576  -5.830  -4.884  1.00  0.00           H  
HETATM   22  HC5 7EA A 201      -8.434  -5.566  -7.052  1.00  0.00           H  
HETATM   23  HC6 7EA A 201     -12.452  -7.102  -7.082  1.00  0.00           H  
HETATM   24  HC8 7EA A 201      -8.088  -7.139  -2.847  1.00  0.00           H  
HETATM   25 HC10 7EA A 201     -12.864  -5.938  -9.192  1.00  0.00           H  
HETATM   26 H171 7EA A 201     -13.120 -10.256  -4.608  1.00  0.00           H  
HETATM   27 H172 7EA A 201     -11.937 -11.294  -5.395  1.00  0.00           H  
HETATM   28 H173 7EA A 201     -12.587 -11.738  -3.840  1.00  0.00           H  
HETATM   29 H201 7EA A 201     -11.495  -2.732 -11.530  1.00  0.00           H  
HETATM   30 H202 7EA A 201     -11.768  -2.631  -9.766  1.00  0.00           H  
HETATM   31 H203 7EA A 201     -10.131  -2.624 -10.444  1.00  0.00           H  
HETATM   32 H191 7EA A 201      -7.411  -2.631  -9.222  1.00  0.00           H  
HETATM   33 H192 7EA A 201      -8.840  -2.515  -8.169  1.00  0.00           H  
HETATM   34 H193 7EA A 201      -7.535  -3.639  -7.792  1.00  0.00           H  
ENDMDL
MODEL       81
HETATM    1  N3  7EA A 201      -7.827  -7.746  -4.670  1.00 18.71           N  
HETATM    2  C4  7EA A 201      -7.590  -6.780  -6.885  1.00 20.11           C  
HETATM    3  C5  7EA A 201     -10.604  -6.812  -6.883  1.00 21.74           C  
HETATM    4  C6  7EA A 201     -10.503  -6.730  -4.488  1.00 20.76           C  
HETATM    5  C8  7EA A 201      -6.221  -7.056  -6.914  1.00 22.44           C  
HETATM    6  C10 7EA A 201     -11.877  -6.521  -4.435  1.00 21.28           C  
HETATM    7  C13 7EA A 201     -12.636  -6.459  -5.612  1.00 20.35           C  
HETATM    8  C17 7EA A 201      -6.218  -9.152  -2.475  1.00 18.36           C  
HETATM    9  C20 7EA A 201     -14.709  -6.112  -4.399  1.00 26.23           C  
HETATM   10  C1  7EA A 201      -8.364  -7.141  -5.770  1.00 18.93           C  
HETATM   11  C11 7EA A 201      -5.656  -7.703  -5.805  1.00 17.78           C  
HETATM   12  C12 7EA A 201      -5.713  -8.628  -3.807  1.00 17.90           C  
HETATM   13  C19 7EA A 201     -12.186  -6.720  -9.263  1.00 28.02           C  
HETATM   14  C2  7EA A 201      -9.837  -6.882  -5.712  1.00 18.64           C  
HETATM   15  C9  7EA A 201     -11.992  -6.604  -6.849  1.00 22.44           C  
HETATM   16  N15 7EA A 201      -4.404  -8.117  -5.507  1.00 15.44           N  
HETATM   17  N16 7EA A 201      -4.472  -8.701  -4.249  1.00 15.74           N  
HETATM   18  N7  7EA A 201      -6.512  -8.002  -4.742  1.00 16.11           N  
HETATM   19  O14 7EA A 201     -12.778  -6.540  -7.984  1.00 27.58           O  
HETATM   20  O18 7EA A 201     -14.002  -6.255  -5.626  1.00 25.52           O  
HETATM   21  HC4 7EA A 201      -8.029  -6.247  -7.715  1.00  0.00           H  
HETATM   22  HC5 7EA A 201     -10.112  -6.949  -7.832  1.00  0.00           H  
HETATM   23  HC6 7EA A 201      -9.958  -6.774  -3.557  1.00  0.00           H  
HETATM   24  HC8 7EA A 201      -5.612  -6.757  -7.758  1.00  0.00           H  
HETATM   25 HC10 7EA A 201     -12.338  -6.407  -3.466  1.00  0.00           H  
HETATM   26 H171 7EA A 201      -6.752  -8.385  -1.915  1.00  0.00           H  
HETATM   27 H172 7EA A 201      -6.919  -9.976  -2.593  1.00  0.00           H  
HETATM   28 H173 7EA A 201      -5.405  -9.503  -1.839  1.00  0.00           H  
HETATM   29 H201 7EA A 201     -15.760  -5.919  -4.608  1.00  0.00           H  
HETATM   30 H202 7EA A 201     -14.650  -7.027  -3.805  1.00  0.00           H  
HETATM   31 H203 7EA A 201     -14.334  -5.277  -3.803  1.00  0.00           H  
HETATM   32 H191 7EA A 201     -12.966  -6.644 -10.014  1.00  0.00           H  
HETATM   33 H192 7EA A 201     -11.445  -5.945  -9.474  1.00  0.00           H  
HETATM   34 H193 7EA A 201     -11.726  -7.704  -9.373  1.00  0.00           H  
ENDMDL
MODEL       82
HETATM    1  N3  7EA A 201      -7.275  -7.885  -4.676  1.00 18.71           N  
HETATM    2  C4  7EA A 201      -7.039  -7.030  -6.929  1.00 20.11           C  
HETATM    3  C5  7EA A 201     -10.004  -6.503  -6.830  1.00 21.74           C  
HETATM    4  C6  7EA A 201     -10.021  -7.173  -4.529  1.00 20.76           C  
HETATM    5  C8  7EA A 201      -5.695  -7.403  -6.986  1.00 22.44           C  
HETATM    6  C10 7EA A 201     -11.387  -6.922  -4.465  1.00 21.28           C  
HETATM    7  C13 7EA A 201     -12.076  -6.470  -5.586  1.00 20.35           C  
HETATM    8  C17 7EA A 201      -5.700  -9.430  -2.515  1.00 18.36           C  
HETATM    9  C20 7EA A 201     -14.288  -7.018  -6.253  1.00 26.23           C  
HETATM   10  C1  7EA A 201      -7.815  -7.294  -5.785  1.00 18.93           C  
HETATM   11  C11 7EA A 201      -5.135  -8.026  -5.864  1.00 17.78           C  
HETATM   12  C12 7EA A 201      -5.195  -8.898  -3.842  1.00 17.90           C  
HETATM   13  C19 7EA A 201     -11.446  -5.456  -9.086  1.00 28.02           C  
HETATM   14  C2  7EA A 201      -9.290  -6.980  -5.714  1.00 18.64           C  
HETATM   15  C9  7EA A 201     -11.384  -6.231  -6.784  1.00 22.44           C  
HETATM   16  N15 7EA A 201      -3.906  -8.517  -5.589  1.00 15.44           N  
HETATM   17  N16 7EA A 201      -3.974  -9.056  -4.313  1.00 15.74           N  
HETATM   18  N7  7EA A 201      -5.977  -8.230  -4.765  1.00 16.11           N  
HETATM   19  O14 7EA A 201     -12.103  -5.720  -7.852  1.00 27.58           O  
HETATM   20  O18 7EA A 201     -13.423  -6.231  -5.442  1.00 25.52           O  
HETATM   21  HC4 7EA A 201      -7.453  -6.538  -7.793  1.00  0.00           H  
HETATM   22  HC5 7EA A 201      -9.487  -6.339  -7.758  1.00  0.00           H  
HETATM   23  HC6 7EA A 201      -9.536  -7.530  -3.631  1.00  0.00           H  
HETATM   24  HC8 7EA A 201      -5.112  -7.212  -7.873  1.00  0.00           H  
HETATM   25 HC10 7EA A 201     -11.919  -7.083  -3.539  1.00  0.00           H  
HETATM   26 H171 7EA A 201      -6.405  -8.748  -2.037  1.00  0.00           H  
HETATM   27 H172 7EA A 201      -6.220 -10.380  -2.635  1.00  0.00           H  
HETATM   28 H173 7EA A 201      -4.889  -9.598  -1.806  1.00  0.00           H  
HETATM   29 H201 7EA A 201     -15.298  -6.975  -5.845  1.00  0.00           H  
HETATM   30 H202 7EA A 201     -14.335  -6.630  -7.271  1.00  0.00           H  
HETATM   31 H203 7EA A 201     -13.987  -8.067  -6.286  1.00  0.00           H  
HETATM   32 H191 7EA A 201     -12.167  -5.044  -9.792  1.00  0.00           H  
HETATM   33 H192 7EA A 201     -10.647  -4.723  -8.968  1.00  0.00           H  
HETATM   34 H193 7EA A 201     -11.039  -6.369  -9.526  1.00  0.00           H  
ENDMDL
MODEL       83
HETATM    1  N3  7EA A 201      -7.256  -7.955  -4.460  1.00 18.71           N  
HETATM    2  C4  7EA A 201      -6.754  -7.031  -6.641  1.00 20.11           C  
HETATM    3  C5  7EA A 201      -9.699  -6.500  -6.880  1.00 21.74           C  
HETATM    4  C6  7EA A 201      -9.988  -7.181  -4.600  1.00 20.76           C  
HETATM    5  C8  7EA A 201      -5.419  -7.430  -6.559  1.00 22.44           C  
HETATM    6  C10 7EA A 201     -11.352  -6.908  -4.687  1.00 21.28           C  
HETATM    7  C13 7EA A 201     -11.909  -6.430  -5.880  1.00 20.35           C  
HETATM    8  C17 7EA A 201      -5.966  -9.591  -2.190  1.00 18.36           C  
HETATM    9  C20 7EA A 201     -14.141  -6.275  -4.940  1.00 26.23           C  
HETATM   10  C1  7EA A 201      -7.656  -7.321  -5.604  1.00 18.93           C  
HETATM   11  C11 7EA A 201      -4.997  -8.092  -5.399  1.00 17.78           C  
HETATM   12  C12 7EA A 201      -5.301  -9.030  -3.431  1.00 17.90           C  
HETATM   13  C19 7EA A 201     -12.305  -6.634  -8.937  1.00 28.02           C  
HETATM   14  C2  7EA A 201      -9.125  -6.990  -5.692  1.00 18.64           C  
HETATM   15  C9  7EA A 201     -11.063  -6.230  -6.980  1.00 22.44           C  
HETATM   16  N15 7EA A 201      -3.811  -8.604  -5.000  1.00 15.44           N  
HETATM   17  N16 7EA A 201      -4.034  -9.188  -3.762  1.00 15.74           N  
HETATM   18  N7  7EA A 201      -5.960  -8.312  -4.409  1.00 16.11           N  
HETATM   19  O14 7EA A 201     -11.541  -5.718  -8.163  1.00 27.58           O  
HETATM   20  O18 7EA A 201     -13.248  -6.133  -6.042  1.00 25.52           O  
HETATM   21  HC4 7EA A 201      -7.061  -6.506  -7.534  1.00  0.00           H  
HETATM   22  HC5 7EA A 201      -9.107  -6.327  -7.762  1.00  0.00           H  
HETATM   23  HC6 7EA A 201      -9.612  -7.553  -3.659  1.00  0.00           H  
HETATM   24  HC8 7EA A 201      -4.737  -7.231  -7.367  1.00  0.00           H  
HETATM   25 HC10 7EA A 201     -11.963  -7.075  -3.812  1.00  0.00           H  
HETATM   26 H171 7EA A 201      -6.520  -8.831  -1.639  1.00  0.00           H  
HETATM   27 H172 7EA A 201      -6.678 -10.376  -2.444  1.00  0.00           H  
HETATM   28 H173 7EA A 201      -5.245 -10.027  -1.498  1.00  0.00           H  
HETATM   29 H201 7EA A 201     -15.144  -5.991  -5.257  1.00  0.00           H  
HETATM   30 H202 7EA A 201     -14.185  -7.307  -4.589  1.00  0.00           H  
HETATM   31 H203 7EA A 201     -13.859  -5.624  -4.112  1.00  0.00           H  
HETATM   32 H191 7EA A 201     -12.729  -6.109  -9.792  1.00  0.00           H  
HETATM   33 H192 7EA A 201     -11.685  -7.448  -9.315  1.00  0.00           H  
HETATM   34 H193 7EA A 201     -13.136  -7.061  -8.380  1.00  0.00           H  
ENDMDL
MODEL       84
HETATM    1  N3  7EA A 201      -7.947  -7.801  -4.726  1.00 18.71           N  
HETATM    2  C4  7EA A 201      -7.664  -6.799  -6.915  1.00 20.11           C  
HETATM    3  C5  7EA A 201     -10.660  -6.466  -6.911  1.00 21.74           C  
HETATM    4  C6  7EA A 201     -10.754  -7.386  -4.706  1.00 20.76           C  
HETATM    5  C8  7EA A 201      -6.284  -7.032  -6.898  1.00 22.44           C  
HETATM    6  C10 7EA A 201     -12.135  -7.226  -4.691  1.00 21.28           C  
HETATM    7  C13 7EA A 201     -12.801  -6.681  -5.797  1.00 20.35           C  
HETATM    8  C17 7EA A 201      -6.370  -9.182  -2.480  1.00 18.36           C  
HETATM    9  C20 7EA A 201     -14.972  -6.832  -4.719  1.00 26.23           C  
HETATM   10  C1  7EA A 201      -8.474  -7.196  -5.831  1.00 18.93           C  
HETATM   11  C11 7EA A 201      -5.736  -7.669  -5.775  1.00 17.78           C  
HETATM   12  C12 7EA A 201      -5.837  -8.628  -3.793  1.00 17.90           C  
HETATM   13  C19 7EA A 201     -12.032  -5.354  -9.162  1.00 28.02           C  
HETATM   14  C2  7EA A 201      -9.973  -7.010  -5.814  1.00 18.64           C  
HETATM   15  C9  7EA A 201     -12.055  -6.290  -6.918  1.00 22.44           C  
HETATM   16  N15 7EA A 201      -4.481  -8.051  -5.436  1.00 15.44           N  
HETATM   17  N16 7EA A 201      -4.581  -8.655  -4.190  1.00 15.74           N  
HETATM   18  N7  7EA A 201      -6.620  -8.013  -4.748  1.00 16.11           N  
HETATM   19  O14 7EA A 201     -12.742  -5.739  -7.988  1.00 27.58           O  
HETATM   20  O18 7EA A 201     -14.170  -6.506  -5.850  1.00 25.52           O  
HETATM   21  HC4 7EA A 201      -8.070  -6.307  -7.784  1.00  0.00           H  
HETATM   22  HC5 7EA A 201     -10.105  -6.171  -7.782  1.00  0.00           H  
HETATM   23  HC6 7EA A 201     -10.301  -7.817  -3.825  1.00  0.00           H  
HETATM   24  HC8 7EA A 201      -5.659  -6.725  -7.727  1.00  0.00           H  
HETATM   25 HC10 7EA A 201     -12.677  -7.539  -3.811  1.00  0.00           H  
HETATM   26 H171 7EA A 201      -6.955  -8.441  -1.934  1.00  0.00           H  
HETATM   27 H172 7EA A 201      -7.027 -10.037  -2.622  1.00  0.00           H  
HETATM   28 H173 7EA A 201      -5.567  -9.504  -1.815  1.00  0.00           H  
HETATM   29 H201 7EA A 201     -16.011  -6.578  -4.935  1.00  0.00           H  
HETATM   30 H202 7EA A 201     -14.927  -7.899  -4.495  1.00  0.00           H  
HETATM   31 H203 7EA A 201     -14.670  -6.264  -3.837  1.00  0.00           H  
HETATM   32 H191 7EA A 201     -12.738  -4.962  -9.891  1.00  0.00           H  
HETATM   33 H192 7EA A 201     -11.306  -4.568  -8.953  1.00  0.00           H  
HETATM   34 H193 7EA A 201     -11.522  -6.204  -9.619  1.00  0.00           H  
ENDMDL
MODEL       85
HETATM    1  N3  7EA A 201      -7.871  -7.813  -4.936  1.00 18.71           N  
HETATM    2  C4  7EA A 201      -7.386  -6.827  -7.095  1.00 20.11           C  
HETATM    3  C5  7EA A 201     -10.326  -6.153  -7.170  1.00 21.74           C  
HETATM    4  C6  7EA A 201     -10.672  -7.833  -5.496  1.00 20.76           C  
HETATM    5  C8  7EA A 201      -6.014  -7.041  -6.944  1.00 22.44           C  
HETATM    6  C10 7EA A 201     -12.048  -7.706  -5.647  1.00 21.28           C  
HETATM    7  C13 7EA A 201     -12.581  -6.801  -6.575  1.00 20.35           C  
HETATM    8  C17 7EA A 201      -6.506  -9.138  -2.532  1.00 18.36           C  
HETATM    9  C20 7EA A 201     -14.866  -7.334  -5.953  1.00 26.23           C  
HETATM   10  C1  7EA A 201      -8.288  -7.216  -6.091  1.00 18.93           C  
HETATM   11  C11 7EA A 201      -5.570  -7.663  -5.767  1.00 17.78           C  
HETATM   12  C12 7EA A 201      -5.852  -8.613  -3.796  1.00 17.90           C  
HETATM   13  C19 7EA A 201     -11.448  -4.281  -9.029  1.00 28.02           C  
HETATM   14  C2  7EA A 201      -9.775  -7.062  -6.252  1.00 18.64           C  
HETATM   15  C9  7EA A 201     -11.714  -6.014  -7.347  1.00 22.44           C  
HETATM   16  N15 7EA A 201      -4.351  -8.027  -5.304  1.00 15.44           N  
HETATM   17  N16 7EA A 201      -4.562  -8.631  -4.072  1.00 15.74           N  
HETATM   18  N7  7EA A 201      -6.545  -8.011  -4.827  1.00 16.11           N  
HETATM   19  O14 7EA A 201     -12.287  -5.118  -8.238  1.00 27.58           O  
HETATM   20  O18 7EA A 201     -13.935  -6.635  -6.775  1.00 25.52           O  
HETATM   21  HC4 7EA A 201      -7.729  -6.373  -8.009  1.00  0.00           H  
HETATM   22  HC5 7EA A 201      -9.664  -5.535  -7.753  1.00  0.00           H  
HETATM   23  HC6 7EA A 201     -10.307  -8.559  -4.783  1.00  0.00           H  
HETATM   24  HC8 7EA A 201      -5.320  -6.737  -7.716  1.00  0.00           H  
HETATM   25 HC10 7EA A 201     -12.684  -8.326  -5.035  1.00  0.00           H  
HETATM   26 H171 7EA A 201      -7.131  -8.377  -2.064  1.00  0.00           H  
HETATM   27 H172 7EA A 201      -7.155  -9.992  -2.720  1.00  0.00           H  
HETATM   28 H173 7EA A 201      -5.771  -9.450  -1.789  1.00  0.00           H  
HETATM   29 H201 7EA A 201     -15.880  -7.032  -6.217  1.00  0.00           H  
HETATM   30 H202 7EA A 201     -14.801  -8.412  -6.095  1.00  0.00           H  
HETATM   31 H203 7EA A 201     -14.724  -7.105  -4.895  1.00  0.00           H  
HETATM   32 H191 7EA A 201     -12.059  -3.653  -9.675  1.00  0.00           H  
HETATM   33 H192 7EA A 201     -10.841  -3.619  -8.409  1.00  0.00           H  
HETATM   34 H193 7EA A 201     -10.792  -4.869  -9.671  1.00  0.00           H  
ENDMDL
MODEL       86
HETATM    1  N3  7EA A 201      -6.766  -8.123  -4.211  1.00 18.71           N  
HETATM    2  C4  7EA A 201      -6.021  -7.428  -6.410  1.00 20.11           C  
HETATM    3  C5  7EA A 201      -8.793  -6.270  -6.736  1.00 21.74           C  
HETATM    4  C6  7EA A 201      -9.470  -7.500  -4.795  1.00 20.76           C  
HETATM    5  C8  7EA A 201      -4.737  -7.941  -6.192  1.00 22.44           C  
HETATM    6  C10 7EA A 201     -10.794  -7.127  -5.013  1.00 21.28           C  
HETATM    7  C13 7EA A 201     -11.140  -6.320  -6.104  1.00 20.35           C  
HETATM    8  C17 7EA A 201      -5.863  -9.799  -1.799  1.00 18.36           C  
HETATM    9  C20 7EA A 201     -13.480  -6.276  -5.474  1.00 26.23           C  
HETATM   10  C1  7EA A 201      -7.014  -7.531  -5.419  1.00 18.93           C  
HETATM   11  C11 7EA A 201      -4.484  -8.582  -4.974  1.00 17.78           C  
HETATM   12  C12 7EA A 201      -5.045  -9.389  -3.006  1.00 17.90           C  
HETATM   13  C19 7EA A 201     -11.052  -5.735  -9.128  1.00 28.02           C  
HETATM   14  C2  7EA A 201      -8.435  -7.085  -5.649  1.00 18.64           C  
HETATM   15  C9  7EA A 201     -10.119  -5.900  -6.972  1.00 22.44           C  
HETATM   16  N15 7EA A 201      -3.404  -9.219  -4.466  1.00 15.44           N  
HETATM   17  N16 7EA A 201      -3.790  -9.719  -3.232  1.00 15.74           N  
HETATM   18  N7  7EA A 201      -5.533  -8.633  -4.053  1.00 16.11           N  
HETATM   19  O14 7EA A 201     -10.386  -5.090  -8.050  1.00 27.58           O  
HETATM   20  O18 7EA A 201     -12.434  -5.905  -6.368  1.00 25.52           O  
HETATM   21  HC4 7EA A 201      -6.230  -6.972  -7.366  1.00  0.00           H  
HETATM   22  HC5 7EA A 201      -8.046  -5.900  -7.421  1.00  0.00           H  
HETATM   23  HC6 7EA A 201      -9.265  -8.132  -3.943  1.00  0.00           H  
HETATM   24  HC8 7EA A 201      -3.971  -7.885  -6.949  1.00  0.00           H  
HETATM   25 HC10 7EA A 201     -11.539  -7.479  -4.316  1.00  0.00           H  
HETATM   26 H171 7EA A 201      -6.292  -8.939  -1.281  1.00  0.00           H  
HETATM   27 H172 7EA A 201      -6.695 -10.448  -2.084  1.00  0.00           H  
HETATM   28 H173 7EA A 201      -5.269 -10.348  -1.063  1.00  0.00           H  
HETATM   29 H201 7EA A 201     -14.421  -5.831  -5.793  1.00  0.00           H  
HETATM   30 H202 7EA A 201     -13.621  -7.358  -5.455  1.00  0.00           H  
HETATM   31 H203 7EA A 201     -13.286  -5.922  -4.459  1.00  0.00           H  
HETATM   32 H191 7EA A 201     -11.107  -5.053  -9.978  1.00  0.00           H  
HETATM   33 H192 7EA A 201     -10.514  -6.631  -9.448  1.00  0.00           H  
HETATM   34 H193 7EA A 201     -12.075  -6.021  -8.869  1.00  0.00           H  
ENDMDL
MODEL       87
HETATM    1  N3  7EA A 201     -10.965  -5.755  -7.474  1.00 18.71           N  
HETATM    2  C4  7EA A 201      -8.558  -5.976  -7.311  1.00 20.11           C  
HETATM    3  C5  7EA A 201      -8.430  -3.830  -9.416  1.00 21.74           C  
HETATM    4  C6  7EA A 201     -10.768  -4.180  -9.825  1.00 20.76           C  
HETATM    5  C8  7EA A 201      -8.661  -6.939  -6.303  1.00 22.44           C  
HETATM    6  C10 7EA A 201     -10.678  -3.426 -10.989  1.00 21.28           C  
HETATM    7  C13 7EA A 201      -9.455  -2.917 -11.412  1.00 20.35           C  
HETATM    8  C17 7EA A 201     -13.566  -6.884  -6.315  1.00 18.36           C  
HETATM    9  C20 7EA A 201      -8.434  -2.452 -13.533  1.00 26.23           C  
HETATM   10  C1  7EA A 201      -9.709  -5.397  -7.873  1.00 18.93           C  
HETATM   11  C11 7EA A 201      -9.945  -7.320  -5.889  1.00 17.78           C  
HETATM   12  C12 7EA A 201     -12.146  -7.252  -5.938  1.00 17.90           C  
HETATM   13  C19 7EA A 201      -6.123  -3.602 -11.402  1.00 28.02           C  
HETATM   14  C2  7EA A 201      -9.639  -4.435  -9.028  1.00 18.64           C  
HETATM   15  C9  7EA A 201      -8.312  -3.122 -10.618  1.00 22.44           C  
HETATM   16  N15 7EA A 201     -10.405  -8.212  -4.983  1.00 15.44           N  
HETATM   17  N16 7EA A 201     -11.790  -8.147  -5.037  1.00 15.74           N  
HETATM   18  N7  7EA A 201     -11.028  -6.690  -6.513  1.00 16.11           N  
HETATM   19  O14 7EA A 201      -7.084  -2.631 -10.995  1.00 27.58           O  
HETATM   20  O18 7EA A 201      -9.475  -2.216 -12.595  1.00 25.52           O  
HETATM   21  HC4 7EA A 201      -7.571  -5.708  -7.658  1.00  0.00           H  
HETATM   22  HC5 7EA A 201      -7.537  -3.955  -8.826  1.00  0.00           H  
HETATM   23  HC6 7EA A 201     -11.730  -4.602  -9.573  1.00  0.00           H  
HETATM   24  HC8 7EA A 201      -7.783  -7.393  -5.868  1.00  0.00           H  
HETATM   25 HC10 7EA A 201     -11.556  -3.257 -11.591  1.00  0.00           H  
HETATM   26 H171 7EA A 201     -13.783  -5.839  -6.094  1.00  0.00           H  
HETATM   27 H172 7EA A 201     -13.748  -7.027  -7.381  1.00  0.00           H  
HETATM   28 H173 7EA A 201     -14.306  -7.483  -5.782  1.00  0.00           H  
HETATM   29 H201 7EA A 201      -8.735  -2.095 -14.517  1.00  0.00           H  
HETATM   30 H202 7EA A 201      -7.536  -1.898 -13.267  1.00  0.00           H  
HETATM   31 H203 7EA A 201      -8.197  -3.514 -13.632  1.00  0.00           H  
HETATM   32 H191 7EA A 201      -5.220  -3.095 -11.742  1.00  0.00           H  
HETATM   33 H192 7EA A 201      -5.841  -4.274 -10.592  1.00  0.00           H  
HETATM   34 H193 7EA A 201      -6.480  -4.206 -12.236  1.00  0.00           H  
ENDMDL
MODEL       88
HETATM    1  N3  7EA A 201      -7.590  -7.475  -5.135  1.00 18.71           N  
HETATM    2  C4  7EA A 201      -6.292  -7.187  -7.170  1.00 20.11           C  
HETATM    3  C5  7EA A 201      -8.526  -5.236  -7.793  1.00 21.74           C  
HETATM    4  C6  7EA A 201      -9.967  -6.794  -6.666  1.00 20.76           C  
HETATM    5  C8  7EA A 201      -5.180  -7.830  -6.617  1.00 22.44           C  
HETATM    6  C10 7EA A 201     -11.078  -6.132  -7.181  1.00 21.28           C  
HETATM    7  C13 7EA A 201     -10.907  -5.024  -8.011  1.00 20.35           C  
HETATM    8  C17 7EA A 201      -7.409  -8.672  -2.328  1.00 18.36           C  
HETATM    9  C20 7EA A 201     -12.357  -4.713  -9.793  1.00 26.23           C  
HETATM   10  C1  7EA A 201      -7.466  -7.031  -6.415  1.00 18.93           C  
HETATM   11  C11 7EA A 201      -5.280  -8.284  -5.295  1.00 17.78           C  
HETATM   12  C12 7EA A 201      -6.333  -8.631  -3.393  1.00 17.90           C  
HETATM   13  C19 7EA A 201      -8.234  -3.029  -9.593  1.00 28.02           C  
HETATM   14  C2  7EA A 201      -8.671  -6.354  -6.967  1.00 18.64           C  
HETATM   15  C9  7EA A 201      -9.626  -4.563  -8.333  1.00 22.44           C  
HETATM   16  N15 7EA A 201      -4.429  -8.933  -4.470  1.00 15.44           N  
HETATM   17  N16 7EA A 201      -5.121  -9.145  -3.288  1.00 15.74           N  
HETATM   18  N7  7EA A 201      -6.499  -8.070  -4.636  1.00 16.11           N  
HETATM   19  O14 7EA A 201      -9.523  -3.465  -9.169  1.00 27.58           O  
HETATM   20  O18 7EA A 201     -12.012  -4.359  -8.471  1.00 25.52           O  
HETATM   21  HC4 7EA A 201      -6.245  -6.819  -8.185  1.00  0.00           H  
HETATM   22  HC5 7EA A 201      -7.536  -4.880  -8.010  1.00  0.00           H  
HETATM   23  HC6 7EA A 201     -10.118  -7.652  -6.027  1.00  0.00           H  
HETATM   24  HC8 7EA A 201      -4.275  -7.981  -7.183  1.00  0.00           H  
HETATM   25 HC10 7EA A 201     -12.074  -6.471  -6.933  1.00  0.00           H  
HETATM   26 H171 7EA A 201      -7.786  -7.676  -2.095  1.00  0.00           H  
HETATM   27 H172 7EA A 201      -8.263  -9.271  -2.648  1.00  0.00           H  
HETATM   28 H173 7EA A 201      -7.050  -9.105  -1.393  1.00  0.00           H  
HETATM   29 H201 7EA A 201     -13.135  -4.062 -10.189  1.00  0.00           H  
HETATM   30 H202 7EA A 201     -11.507  -4.630 -10.474  1.00  0.00           H  
HETATM   31 H203 7EA A 201     -12.735  -5.737  -9.793  1.00  0.00           H  
HETATM   32 H191 7EA A 201      -8.350  -2.230 -10.324  1.00  0.00           H  
HETATM   33 H192 7EA A 201      -7.651  -2.640  -8.757  1.00  0.00           H  
HETATM   34 H193 7EA A 201      -7.673  -3.829 -10.079  1.00  0.00           H  
ENDMDL
CONECT    1   10   18
CONECT    1   10
CONECT    2    5   10   21
CONECT    2    5
CONECT    3   14   15   22
CONECT    3   15
CONECT    4    6   14   23
CONECT    4   14
CONECT    5    2   11   24
CONECT    5    2
CONECT    6    4    7   25
CONECT    6    7
CONECT    7    6   15   20
CONECT    7    6
CONECT    8   12   26   27   28
CONECT    9   20   29   30   31
CONECT   10    1    2   14
CONECT   10    1
CONECT   11    5   16   18
CONECT   11   16
CONECT   12    8   17   18
CONECT   12   17
CONECT   13   19   32   33   34
CONECT   14    3    4   10
CONECT   14    4
CONECT   15    3    7   19
CONECT   15    3
CONECT   16   11   17
CONECT   16   11
CONECT   17   12   16
CONECT   17   12
CONECT   18    1   11   12
CONECT   19   13   15
CONECT   20    7    9
CONECT   21    2
CONECT   22    3
CONECT   23    4
CONECT   24    5
CONECT   25    6
CONECT   26    8
CONECT   27    8
CONECT   28    8
CONECT   29    9
CONECT   30    9
CONECT   31    9
CONECT   32   13
CONECT   33   13
CONECT   34   13
END   
