# Supplementary material for: Fast Quantitative Validation of 3D Models of Low-Affinity Protein–Ligand Complexes by STD NMR Spectroscopy
Source: J Med Chem. 2024 Jun 7;67(12):10025–34. doi: 10.1021/acs.jmedchem.4c00204 (PMC11215723; doi:10.1021/acs.jmedchem.4c00204)
Supplement: Supplementary file 5 — jm4c00204_si_005.zip [file jm4c00204_si_005.zip › Supporting_Information_for_Publication/5M39/5M39_Protein.pdb]

CRYST1   30.379   39.506   57.972  99.71 105.05  89.90 P 1            
ATOM      1  N   SER A   1     -12.507 -20.439 -15.594  1.00 40.81           N  
ATOM      2  CA  SER A   1     -12.532 -18.962 -15.862  1.00 38.94           C  
ATOM      3  C   SER A   1     -11.057 -18.524 -15.786  1.00 40.00           C  
ATOM      4  O   SER A   1     -10.663 -17.869 -14.820  1.00 40.30           O  
ATOM      5  CB  SER A   1     -13.476 -18.206 -14.901  1.00 41.90           C  
ATOM      6  OG  SER A   1     -14.814 -18.624 -15.087  1.00 50.54           O  
ATOM      7  H1  SER A   1     -13.455 -20.785 -15.652  1.00  0.00           H  
ATOM      8  H2  SER A   1     -11.932 -20.903 -16.281  1.00  0.00           H  
ATOM      9  H3  SER A   1     -12.148 -20.600 -14.663  1.00  0.00           H  
ATOM     10  HA  SER A   1     -12.890 -18.869 -16.890  1.00  0.00           H  
ATOM     11  HB3 SER A   1     -13.427 -17.132 -15.086  1.00  0.00           H  
ATOM     12  HB2 SER A   1     -13.198 -18.364 -13.858  1.00  0.00           H  
ATOM     13  HG  SER A   1     -15.346 -18.244 -14.383  1.00  0.00           H  
ATOM     14  N   MET A   2     -10.271 -18.887 -16.818  1.00 33.74           N  
ATOM     15  CA  MET A   2      -8.864 -18.507 -16.974  1.00 31.71           C  
ATOM     16  C   MET A   2      -8.671 -16.987 -17.083  1.00 30.41           C  
ATOM     17  O   MET A   2      -9.481 -16.307 -17.716  1.00 30.58           O  
ATOM     18  CB  MET A   2      -8.287 -19.171 -18.243  1.00 35.16           C  
ATOM     19  CG  MET A   2      -8.188 -20.703 -18.178  1.00 40.47           C  
ATOM     20  SD  MET A   2      -7.688 -21.495 -19.734  1.00 46.26           S  
ATOM     21  CE  MET A   2      -6.011 -20.834 -19.943  1.00 41.99           C  
ATOM     22  H   MET A   2     -10.667 -19.396 -17.594  1.00  0.00           H  
ATOM     23  HA  MET A   2      -8.316 -18.869 -16.101  1.00  0.00           H  
ATOM     24  HB3 MET A   2      -7.286 -18.776 -18.423  1.00  0.00           H  
ATOM     25  HB2 MET A   2      -8.879 -18.885 -19.114  1.00  0.00           H  
ATOM     26  HG3 MET A   2      -9.150 -21.129 -17.896  1.00  0.00           H  
ATOM     27  HG2 MET A   2      -7.483 -20.995 -17.399  1.00  0.00           H  
ATOM     28  HE1 MET A   2      -5.523 -21.321 -20.787  1.00  0.00           H  
ATOM     29  HE2 MET A   2      -6.038 -19.762 -20.141  1.00  0.00           H  
ATOM     30  HE3 MET A   2      -5.415 -21.012 -19.049  1.00  0.00           H  
ATOM     31  N   ASN A   3      -7.546 -16.511 -16.529  1.00 22.56           N  
ATOM     32  CA  ASN A   3      -7.010 -15.173 -16.786  1.00 20.31           C  
ATOM     33  C   ASN A   3      -6.471 -15.119 -18.231  1.00 21.20           C  
ATOM     34  O   ASN A   3      -5.796 -16.067 -18.642  1.00 22.14           O  
ATOM     35  CB  ASN A   3      -5.831 -14.911 -15.820  1.00 18.95           C  
ATOM     36  CG  ASN A   3      -6.215 -14.818 -14.342  1.00 25.54           C  
ATOM     37  OD1 ASN A   3      -7.289 -14.337 -13.992  1.00 25.49           O  
ATOM     38  ND2 ASN A   3      -5.312 -15.266 -13.469  1.00 20.25           N  
ATOM     39  H   ASN A   3      -6.937 -17.137 -16.024  1.00  0.00           H  
ATOM     40  HA  ASN A   3      -7.822 -14.470 -16.597  1.00  0.00           H  
ATOM     41  HB3 ASN A   3      -5.351 -13.966 -16.079  1.00  0.00           H  
ATOM     42  HB2 ASN A   3      -5.068 -15.683 -15.943  1.00  0.00           H  
ATOM     43 HD22 ASN A   3      -5.483 -15.221 -12.468  1.00  0.00           H  
ATOM     44 HD21 ASN A   3      -4.433 -15.643 -13.790  1.00  0.00           H  
ATOM     45  N   PRO A   4      -6.722 -14.014 -18.968  1.00 16.58           N  
ATOM     46  CA  PRO A   4      -6.007 -13.760 -20.231  1.00 15.98           C  
ATOM     47  C   PRO A   4      -4.521 -13.413 -19.976  1.00 18.66           C  
ATOM     48  O   PRO A   4      -4.155 -13.126 -18.832  1.00 17.62           O  
ATOM     49  CB  PRO A   4      -6.782 -12.567 -20.818  1.00 16.99           C  
ATOM     50  CG  PRO A   4      -7.252 -11.784 -19.604  1.00 20.72           C  
ATOM     51  CD  PRO A   4      -7.555 -12.875 -18.582  1.00 17.32           C  
ATOM     52  HA  PRO A   4      -6.081 -14.627 -20.890  1.00  0.00           H  
ATOM     53  HB3 PRO A   4      -7.645 -12.937 -21.374  1.00  0.00           H  
ATOM     54  HB2 PRO A   4      -6.198 -11.947 -21.499  1.00  0.00           H  
ATOM     55  HG3 PRO A   4      -8.101 -11.134 -19.813  1.00  0.00           H  
ATOM     56  HG2 PRO A   4      -6.435 -11.160 -19.238  1.00  0.00           H  
ATOM     57  HD2 PRO A   4      -7.337 -12.520 -17.575  1.00  0.00           H  
ATOM     58  HD3 PRO A   4      -8.602 -13.176 -18.633  1.00  0.00           H  
ATOM     59  N   PRO A   5      -3.693 -13.371 -21.044  1.00 15.62           N  
ATOM     60  CA  PRO A   5      -2.353 -12.764 -20.941  1.00 14.91           C  
ATOM     61  C   PRO A   5      -2.451 -11.244 -20.667  1.00 16.80           C  
ATOM     62  O   PRO A   5      -3.446 -10.631 -21.063  1.00 17.74           O  
ATOM     63  CB  PRO A   5      -1.733 -13.061 -22.318  1.00 17.28           C  
ATOM     64  CG  PRO A   5      -2.917 -13.157 -23.269  1.00 21.97           C  
ATOM     65  CD  PRO A   5      -3.995 -13.806 -22.409  1.00 17.87           C  
ATOM     66  HA  PRO A   5      -1.789 -13.266 -20.154  1.00  0.00           H  
ATOM     67  HB3 PRO A   5      -1.218 -14.022 -22.277  1.00  0.00           H  
ATOM     68  HB2 PRO A   5      -1.003 -12.317 -22.639  1.00  0.00           H  
ATOM     69  HG3 PRO A   5      -2.699 -13.713 -24.181  1.00  0.00           H  
ATOM     70  HG2 PRO A   5      -3.234 -12.153 -23.555  1.00  0.00           H  
ATOM     71  HD2 PRO A   5      -4.989 -13.527 -22.758  1.00  0.00           H  
ATOM     72  HD3 PRO A   5      -3.913 -14.893 -22.447  1.00  0.00           H  
ATOM     73  N   PRO A   6      -1.427 -10.651 -20.011  1.00 16.12           N  
ATOM     74  CA  PRO A   6      -1.428  -9.202 -19.742  1.00 15.26           C  
ATOM     75  C   PRO A   6      -1.303  -8.378 -21.047  1.00 17.08           C  
ATOM     76  O   PRO A   6      -0.766  -8.905 -22.025  1.00 16.21           O  
ATOM     77  CB  PRO A   6      -0.209  -9.019 -18.820  1.00 17.35           C  
ATOM     78  CG  PRO A   6       0.739 -10.148 -19.198  1.00 21.22           C  
ATOM     79  CD  PRO A   6      -0.207 -11.298 -19.525  1.00 17.99           C  
ATOM     80  HA  PRO A   6      -2.341  -8.959 -19.203  1.00  0.00           H  
ATOM     81  HB3 PRO A   6      -0.525  -9.139 -17.783  1.00  0.00           H  
ATOM     82  HB2 PRO A   6       0.259  -8.037 -18.902  1.00  0.00           H  
ATOM     83  HG3 PRO A   6       1.462 -10.389 -18.418  1.00  0.00           H  
ATOM     84  HG2 PRO A   6       1.294  -9.866 -20.094  1.00  0.00           H  
ATOM     85  HD2 PRO A   6       0.238 -11.975 -20.256  1.00  0.00           H  
ATOM     86  HD3 PRO A   6      -0.446 -11.865 -18.625  1.00  0.00           H  
ATOM     87  N   PRO A   7      -1.774  -7.106 -21.055  1.00 13.90           N  
ATOM     88  CA  PRO A   7      -1.609  -6.218 -22.225  1.00 13.44           C  
ATOM     89  C   PRO A   7      -0.125  -5.977 -22.554  1.00 16.92           C  
ATOM     90  O   PRO A   7       0.647  -5.736 -21.625  1.00 15.88           O  
ATOM     91  CB  PRO A   7      -2.319  -4.912 -21.818  1.00 14.60           C  
ATOM     92  CG  PRO A   7      -3.184  -5.266 -20.620  1.00 17.60           C  
ATOM     93  CD  PRO A   7      -2.434  -6.407 -19.951  1.00 14.29           C  
ATOM     94  HA  PRO A   7      -2.125  -6.672 -23.074  1.00  0.00           H  
ATOM     95  HB3 PRO A   7      -2.912  -4.495 -22.632  1.00  0.00           H  
ATOM     96  HB2 PRO A   7      -1.595  -4.148 -21.536  1.00  0.00           H  
ATOM     97  HG3 PRO A   7      -4.149  -5.632 -20.973  1.00  0.00           H  
ATOM     98  HG2 PRO A   7      -3.370  -4.424 -19.954  1.00  0.00           H  
ATOM     99  HD2 PRO A   7      -1.670  -6.026 -19.272  1.00  0.00           H  
ATOM    100  HD3 PRO A   7      -3.134  -7.014 -19.378  1.00  0.00           H  
ATOM    101  N   GLU A   8       0.243  -6.082 -23.847  1.00 15.86           N  
ATOM    102  CA  GLU A   8       1.624  -5.947 -24.332  1.00 15.71           C  
ATOM    103  C   GLU A   8       2.292  -4.641 -23.862  1.00 17.01           C  
ATOM    104  O   GLU A   8       1.696  -3.571 -23.985  1.00 15.71           O  
ATOM    105  CB  GLU A   8       1.702  -6.092 -25.871  1.00 19.23           C  
ATOM    106  CG  GLU A   8       0.826  -5.104 -26.676  1.00 29.28           C  
ATOM    107  CD  GLU A   8       1.179  -5.006 -28.163  1.00 49.09           C  
ATOM    108  OE1 GLU A   8       0.236  -4.757 -28.943  1.00 29.69           O  
ATOM    109  OE2 GLU A   8       2.383  -5.088 -28.495  1.00 49.31           O  
ATOM    110  H   GLU A   8      -0.451  -6.298 -24.548  1.00  0.00           H  
ATOM    111  HA  GLU A   8       2.183  -6.780 -23.900  1.00  0.00           H  
ATOM    112  HB3 GLU A   8       1.433  -7.112 -26.148  1.00  0.00           H  
ATOM    113  HB2 GLU A   8       2.749  -5.986 -26.161  1.00  0.00           H  
ATOM    114  HG3 GLU A   8       0.918  -4.100 -26.276  1.00  0.00           H  
ATOM    115  HG2 GLU A   8      -0.225  -5.375 -26.573  1.00  0.00           H  
ATOM    116  N   THR A   9       3.495  -4.773 -23.290  1.00 14.91           N  
ATOM    117  CA  THR A   9       4.218  -3.663 -22.674  1.00 14.13           C  
ATOM    118  C   THR A   9       5.456  -3.240 -23.481  1.00 18.43           C  
ATOM    119  O   THR A   9       5.949  -2.139 -23.249  1.00 15.76           O  
ATOM    120  CB  THR A   9       4.659  -4.009 -21.230  1.00 15.39           C  
ATOM    121  OG1 THR A   9       5.768  -4.890 -21.161  1.00 18.29           O  
ATOM    122  CG2 THR A   9       3.522  -4.545 -20.348  1.00 14.23           C  
ATOM    123  H   THR A   9       3.912  -5.687 -23.190  1.00  0.00           H  
ATOM    124  HA  THR A   9       3.575  -2.789 -22.609  1.00  0.00           H  
ATOM    125  HB  THR A   9       4.984  -3.069 -20.786  1.00  0.00           H  
ATOM    126  HG1 THR A   9       6.547  -4.429 -21.486  1.00  0.00           H  
ATOM    127 HG21 THR A   9       3.844  -4.674 -19.317  1.00  0.00           H  
ATOM    128 HG22 THR A   9       2.682  -3.853 -20.346  1.00  0.00           H  
ATOM    129 HG23 THR A   9       3.163  -5.514 -20.696  1.00  0.00           H  
ATOM    130  N   SER A  10       5.921  -4.099 -24.402  1.00 18.92           N  
ATOM    131  CA  SER A  10       7.103  -3.880 -25.226  1.00 20.66           C  
ATOM    132  C   SER A  10       6.808  -4.267 -26.679  1.00 25.87           C  
ATOM    133  O   SER A  10       6.146  -5.274 -26.933  1.00 26.42           O  
ATOM    134  CB  SER A  10       8.295  -4.666 -24.632  1.00 26.07           C  
ATOM    135  OG  SER A  10       8.132  -6.070 -24.723  1.00 37.46           O  
ATOM    136  H   SER A  10       5.447  -4.978 -24.551  1.00  0.00           H  
ATOM    137  HA  SER A  10       7.362  -2.819 -25.212  1.00  0.00           H  
ATOM    138  HB3 SER A  10       8.444  -4.406 -23.586  1.00  0.00           H  
ATOM    139  HB2 SER A  10       9.215  -4.396 -25.151  1.00  0.00           H  
ATOM    140  HG  SER A  10       8.097  -6.318 -25.650  1.00  0.00           H  
ATOM    141  N   ASN A  11       7.357  -3.465 -27.599  1.00 22.45           N  
ATOM    142  CA  ASN A  11       7.310  -3.685 -29.038  1.00 22.73           C  
ATOM    143  C   ASN A  11       8.500  -2.897 -29.622  1.00 27.38           C  
ATOM    144  O   ASN A  11       8.369  -1.686 -29.798  1.00 25.37           O  
ATOM    145  CB  ASN A  11       5.934  -3.242 -29.602  1.00 20.11           C  
ATOM    146  CG  ASN A  11       5.664  -3.706 -31.041  1.00 36.36           C  
ATOM    147  OD1 ASN A  11       6.579  -3.849 -31.851  1.00 30.97           O  
ATOM    148  ND2 ASN A  11       4.390  -3.926 -31.372  1.00 27.91           N  
ATOM    149  H   ASN A  11       7.882  -2.656 -27.302  1.00  0.00           H  
ATOM    150  HA  ASN A  11       7.424  -4.744 -29.272  1.00  0.00           H  
ATOM    151  HB3 ASN A  11       5.810  -2.162 -29.533  1.00  0.00           H  
ATOM    152  HB2 ASN A  11       5.143  -3.669 -28.984  1.00  0.00           H  
ATOM    153 HD22 ASN A  11       4.154  -4.228 -32.306  1.00  0.00           H  
ATOM    154 HD21 ASN A  11       3.658  -3.847 -30.679  1.00  0.00           H  
ATOM    155  N   PRO A  12       9.647  -3.571 -29.888  1.00 25.75           N  
ATOM    156  CA  PRO A  12      10.839  -2.931 -30.487  1.00 26.02           C  
ATOM    157  C   PRO A  12      10.641  -2.239 -31.851  1.00 30.38           C  
ATOM    158  O   PRO A  12      11.426  -1.350 -32.175  1.00 30.64           O  
ATOM    159  CB  PRO A  12      11.861  -4.076 -30.593  1.00 28.16           C  
ATOM    160  CG  PRO A  12      11.445  -5.065 -29.520  1.00 32.97           C  
ATOM    161  CD  PRO A  12       9.927  -4.966 -29.537  1.00 28.31           C  
ATOM    162  HA  PRO A  12      11.201  -2.193 -29.769  1.00  0.00           H  
ATOM    163  HB3 PRO A  12      12.889  -3.736 -30.465  1.00  0.00           H  
ATOM    164  HB2 PRO A  12      11.797  -4.561 -31.570  1.00  0.00           H  
ATOM    165  HG3 PRO A  12      11.820  -4.728 -28.552  1.00  0.00           H  
ATOM    166  HG2 PRO A  12      11.816  -6.076 -29.692  1.00  0.00           H  
ATOM    167  HD2 PRO A  12       9.506  -5.612 -30.309  1.00  0.00           H  
ATOM    168  HD3 PRO A  12       9.517  -5.264 -28.571  1.00  0.00           H  
ATOM    169  N   ASN A  13       9.606  -2.647 -32.607  1.00 26.16           N  
ATOM    170  CA  ASN A  13       9.271  -2.107 -33.929  1.00 25.92           C  
ATOM    171  C   ASN A  13       8.507  -0.771 -33.867  1.00 29.17           C  
ATOM    172  O   ASN A  13       8.481  -0.073 -34.881  1.00 30.25           O  
ATOM    173  CB  ASN A  13       8.462  -3.148 -34.738  1.00 25.63           C  
ATOM    174  CG  ASN A  13       9.199  -4.478 -34.936  1.00 46.55           C  
ATOM    175  OD1 ASN A  13      10.366  -4.498 -35.321  1.00 36.01           O  
ATOM    176  ND2 ASN A  13       8.515  -5.596 -34.684  1.00 39.75           N  
ATOM    177  H   ASN A  13       8.998  -3.378 -32.265  1.00  0.00           H  
ATOM    178  HA  ASN A  13      10.201  -1.909 -34.465  1.00  0.00           H  
ATOM    179  HB3 ASN A  13       8.243  -2.753 -35.731  1.00  0.00           H  
ATOM    180  HB2 ASN A  13       7.497  -3.326 -34.264  1.00  0.00           H  
ATOM    181 HD22 ASN A  13       8.956  -6.495 -34.810  1.00  0.00           H  
ATOM    182 HD21 ASN A  13       7.557  -5.553 -34.367  1.00  0.00           H  
ATOM    183  N   LYS A  14       7.926  -0.413 -32.704  1.00 24.16           N  
ATOM    184  CA  LYS A  14       7.347   0.914 -32.467  1.00 23.00           C  
ATOM    185  C   LYS A  14       8.456   1.986 -32.390  1.00 26.37           C  
ATOM    186  O   LYS A  14       9.468   1.733 -31.732  1.00 26.46           O  
ATOM    187  CB  LYS A  14       6.556   0.925 -31.141  1.00 24.20           C  
ATOM    188  CG  LYS A  14       5.171   0.267 -31.220  1.00 24.78           C  
ATOM    189  CD  LYS A  14       4.385   0.452 -29.910  1.00 32.82           C  
ATOM    190  CE  LYS A  14       2.954  -0.100 -29.948  1.00 43.90           C  
ATOM    191  NZ  LYS A  14       2.092   0.663 -30.867  1.00 52.93           N  
ATOM    192  H   LYS A  14       7.995  -1.022 -31.900  1.00  0.00           H  
ATOM    193  HA  LYS A  14       6.660   1.097 -33.292  1.00  0.00           H  
ATOM    194  HB3 LYS A  14       6.384   1.965 -30.855  1.00  0.00           H  
ATOM    195  HB2 LYS A  14       7.145   0.499 -30.330  1.00  0.00           H  
ATOM    196  HG3 LYS A  14       5.277  -0.793 -31.451  1.00  0.00           H  
ATOM    197  HG2 LYS A  14       4.615   0.706 -32.049  1.00  0.00           H  
ATOM    198  HD3 LYS A  14       4.352   1.511 -29.654  1.00  0.00           H  
ATOM    199  HD2 LYS A  14       4.926  -0.027 -29.092  1.00  0.00           H  
ATOM    200  HE3 LYS A  14       2.513  -0.024 -28.956  1.00  0.00           H  
ATOM    201  HE2 LYS A  14       2.951  -1.154 -30.225  1.00  0.00           H  
ATOM    202  HZ1 LYS A  14       2.457   0.602 -31.806  1.00  0.00           H  
ATOM    203  HZ2 LYS A  14       1.156   0.284 -30.843  1.00  0.00           H  
ATOM    204  HZ3 LYS A  14       2.067   1.631 -30.576  1.00  0.00           H  
ATOM    205  N   PRO A  15       8.243   3.166 -33.020  1.00 23.46           N  
ATOM    206  CA  PRO A  15       9.149   4.315 -32.852  1.00 22.34           C  
ATOM    207  C   PRO A  15       9.088   4.865 -31.415  1.00 22.65           C  
ATOM    208  O   PRO A  15       8.005   4.935 -30.833  1.00 22.49           O  
ATOM    209  CB  PRO A  15       8.642   5.323 -33.895  1.00 25.29           C  
ATOM    210  CG  PRO A  15       7.155   5.039 -34.015  1.00 30.65           C  
ATOM    211  CD  PRO A  15       7.076   3.526 -33.833  1.00 25.96           C  
ATOM    212  HA  PRO A  15      10.175   4.026 -33.088  1.00  0.00           H  
ATOM    213  HB3 PRO A  15       9.129   5.124 -34.851  1.00  0.00           H  
ATOM    214  HB2 PRO A  15       8.850   6.362 -33.638  1.00  0.00           H  
ATOM    215  HG3 PRO A  15       6.719   5.386 -34.952  1.00  0.00           H  
ATOM    216  HG2 PRO A  15       6.626   5.534 -33.199  1.00  0.00           H  
ATOM    217  HD2 PRO A  15       6.127   3.252 -33.369  1.00  0.00           H  
ATOM    218  HD3 PRO A  15       7.152   3.019 -34.796  1.00  0.00           H  
ATOM    219  N   LYS A  16      10.265   5.189 -30.864  1.00 19.33           N  
ATOM    220  CA  LYS A  16      10.439   5.609 -29.474  1.00 18.48           C  
ATOM    221  C   LYS A  16      10.875   7.077 -29.429  1.00 20.34           C  
ATOM    222  O   LYS A  16      11.665   7.507 -30.271  1.00 18.92           O  
ATOM    223  CB  LYS A  16      11.504   4.708 -28.813  1.00 22.56           C  
ATOM    224  CG  LYS A  16      11.105   3.222 -28.781  1.00 38.41           C  
ATOM    225  CD  LYS A  16      12.165   2.328 -28.125  1.00 49.45           C  
ATOM    226  CE  LYS A  16      11.745   0.853 -28.122  1.00 62.41           C  
ATOM    227  NZ  LYS A  16      12.752   0.016 -27.451  1.00 74.48           N  
ATOM    228  H   LYS A  16      11.111   5.115 -31.410  1.00  0.00           H  
ATOM    229  HA  LYS A  16       9.506   5.506 -28.915  1.00  0.00           H  
ATOM    230  HB3 LYS A  16      11.679   5.046 -27.790  1.00  0.00           H  
ATOM    231  HB2 LYS A  16      12.456   4.816 -29.336  1.00  0.00           H  
ATOM    232  HG3 LYS A  16      10.937   2.863 -29.796  1.00  0.00           H  
ATOM    233  HG2 LYS A  16      10.154   3.111 -28.261  1.00  0.00           H  
ATOM    234  HD3 LYS A  16      12.353   2.664 -27.105  1.00  0.00           H  
ATOM    235  HD2 LYS A  16      13.109   2.438 -28.660  1.00  0.00           H  
ATOM    236  HE3 LYS A  16      11.610   0.494 -29.144  1.00  0.00           H  
ATOM    237  HE2 LYS A  16      10.790   0.730 -27.610  1.00  0.00           H  
ATOM    238  HZ1 LYS A  16      12.854   0.321 -26.493  1.00  0.00           H  
ATOM    239  HZ2 LYS A  16      12.454  -0.949 -27.466  1.00  0.00           H  
ATOM    240  HZ3 LYS A  16      13.638   0.104 -27.929  1.00  0.00           H  
ATOM    241  N   ARG A  17      10.379   7.805 -28.418  1.00 16.44           N  
ATOM    242  CA  ARG A  17      10.798   9.171 -28.118  1.00 16.50           C  
ATOM    243  C   ARG A  17      10.657   9.438 -26.616  1.00 20.08           C  
ATOM    244  O   ARG A  17       9.764   8.886 -25.969  1.00 18.56           O  
ATOM    245  CB  ARG A  17      10.025  10.199 -28.983  1.00 16.79           C  
ATOM    246  CG  ARG A  17       8.523  10.376 -28.671  1.00 16.33           C  
ATOM    247  CD  ARG A  17       7.901  11.515 -29.491  1.00 15.70           C  
ATOM    248  NE  ARG A  17       6.443  11.573 -29.329  1.00 16.37           N  
ATOM    249  CZ  ARG A  17       5.623  12.478 -29.889  1.00 22.21           C  
ATOM    250  NH1 ARG A  17       6.089  13.442 -30.695  1.00 20.22           N  
ATOM    251  NH2 ARG A  17       4.311  12.410 -29.634  1.00 20.16           N  
ATOM    252  H   ARG A  17       9.738   7.388 -27.758  1.00  0.00           H  
ATOM    253  HA  ARG A  17      11.861   9.261 -28.354  1.00  0.00           H  
ATOM    254  HB3 ARG A  17      10.146   9.942 -30.035  1.00  0.00           H  
ATOM    255  HB2 ARG A  17      10.510  11.170 -28.865  1.00  0.00           H  
ATOM    256  HG3 ARG A  17       8.436  10.662 -27.624  1.00  0.00           H  
ATOM    257  HG2 ARG A  17       7.958   9.449 -28.775  1.00  0.00           H  
ATOM    258  HD3 ARG A  17       8.214  11.493 -30.534  1.00  0.00           H  
ATOM    259  HD2 ARG A  17       8.255  12.461 -29.078  1.00  0.00           H  
ATOM    260  HE  ARG A  17       6.028  10.864 -28.736  1.00  0.00           H  
ATOM    261 HH12 ARG A  17       5.463  14.117 -31.108  1.00  0.00           H  
ATOM    262 HH11 ARG A  17       7.078  13.495 -30.895  1.00  0.00           H  
ATOM    263 HH22 ARG A  17       3.662  13.062 -30.051  1.00  0.00           H  
ATOM    264 HH21 ARG A  17       3.952  11.671 -29.044  1.00  0.00           H  
ATOM    265  N   GLN A  18      11.522  10.331 -26.118  1.00 21.07           N  
ATOM    266  CA  GLN A  18      11.438  10.906 -24.782  1.00 22.67           C  
ATOM    267  C   GLN A  18      10.895  12.333 -24.909  1.00 27.15           C  
ATOM    268  O   GLN A  18      11.418  13.121 -25.699  1.00 28.32           O  
ATOM    269  CB  GLN A  18      12.828  10.901 -24.119  1.00 25.43           C  
ATOM    270  CG  GLN A  18      13.350   9.481 -23.819  1.00 45.38           C  
ATOM    271  CD  GLN A  18      14.692   9.470 -23.081  1.00 66.08           C  
ATOM    272  OE1 GLN A  18      15.366  10.491 -22.959  1.00 62.46           O  
ATOM    273  NE2 GLN A  18      15.096   8.296 -22.593  1.00 57.01           N  
ATOM    274  H   GLN A  18      12.219  10.740 -26.724  1.00  0.00           H  
ATOM    275  HA  GLN A  18      10.759  10.325 -24.154  1.00  0.00           H  
ATOM    276  HB3 GLN A  18      12.775  11.461 -23.183  1.00  0.00           H  
ATOM    277  HB2 GLN A  18      13.543  11.432 -24.751  1.00  0.00           H  
ATOM    278  HG3 GLN A  18      13.466   8.918 -24.746  1.00  0.00           H  
ATOM    279  HG2 GLN A  18      12.617   8.943 -23.215  1.00  0.00           H  
ATOM    280 HE22 GLN A  18      15.977   8.233 -22.103  1.00  0.00           H  
ATOM    281 HE21 GLN A  18      14.533   7.467 -22.712  1.00  0.00           H  
ATOM    282  N   THR A  19       9.860  12.628 -24.114  1.00 22.69           N  
ATOM    283  CA  THR A  19       9.265  13.955 -23.971  1.00 22.59           C  
ATOM    284  C   THR A  19       9.135  14.267 -22.469  1.00 23.43           C  
ATOM    285  O   THR A  19       9.174  13.349 -21.645  1.00 20.65           O  
ATOM    286  CB  THR A  19       7.856  14.038 -24.634  1.00 28.14           C  
ATOM    287  OG1 THR A  19       6.845  13.355 -23.914  1.00 27.12           O  
ATOM    288  CG2 THR A  19       7.827  13.564 -26.096  1.00 26.40           C  
ATOM    289  H   THR A  19       9.507  11.927 -23.479  1.00  0.00           H  
ATOM    290  HA  THR A  19       9.913  14.715 -24.411  1.00  0.00           H  
ATOM    291  HB  THR A  19       7.559  15.088 -24.638  1.00  0.00           H  
ATOM    292  HG1 THR A  19       6.929  12.416 -24.099  1.00  0.00           H  
ATOM    293 HG21 THR A  19       6.848  13.733 -26.546  1.00  0.00           H  
ATOM    294 HG22 THR A  19       8.563  14.101 -26.696  1.00  0.00           H  
ATOM    295 HG23 THR A  19       8.044  12.500 -26.178  1.00  0.00           H  
ATOM    296  N   ASN A  20       8.964  15.559 -22.143  1.00 21.69           N  
ATOM    297  CA  ASN A  20       8.756  16.036 -20.769  1.00 21.66           C  
ATOM    298  C   ASN A  20       7.479  15.465 -20.129  1.00 23.25           C  
ATOM    299  O   ASN A  20       7.498  15.187 -18.933  1.00 21.87           O  
ATOM    300  CB  ASN A  20       8.726  17.582 -20.716  1.00 24.99           C  
ATOM    301  CG  ASN A  20       9.993  18.254 -21.252  1.00 43.72           C  
ATOM    302  OD1 ASN A  20       9.930  19.021 -22.209  1.00 35.59           O  
ATOM    303  ND2 ASN A  20      11.147  17.976 -20.641  1.00 42.58           N  
ATOM    304  H   ASN A  20       8.956  16.264 -22.866  1.00  0.00           H  
ATOM    305  HA  ASN A  20       9.599  15.684 -20.170  1.00  0.00           H  
ATOM    306  HB3 ASN A  20       8.582  17.917 -19.687  1.00  0.00           H  
ATOM    307  HB2 ASN A  20       7.869  17.958 -21.278  1.00  0.00           H  
ATOM    308 HD22 ASN A  20      12.002  18.401 -20.968  1.00  0.00           H  
ATOM    309 HD21 ASN A  20      11.177  17.347 -19.852  1.00  0.00           H  
ATOM    310  N   GLN A  21       6.422  15.264 -20.937  1.00 20.67           N  
ATOM    311  CA  GLN A  21       5.162  14.658 -20.511  1.00 18.72           C  
ATOM    312  C   GLN A  21       5.297  13.162 -20.182  1.00 20.48           C  
ATOM    313  O   GLN A  21       4.805  12.752 -19.136  1.00 18.02           O  
ATOM    314  CB  GLN A  21       4.067  14.887 -21.568  1.00 20.33           C  
ATOM    315  CG  GLN A  21       3.710  16.372 -21.767  1.00 28.95           C  
ATOM    316  CD  GLN A  21       2.496  16.572 -22.676  1.00 39.31           C  
ATOM    317  OE1 GLN A  21       1.535  17.231 -22.291  1.00 32.55           O  
ATOM    318  NE2 GLN A  21       2.532  16.014 -23.889  1.00 33.94           N  
ATOM    319  H   GLN A  21       6.494  15.502 -21.915  1.00  0.00           H  
ATOM    320  HA  GLN A  21       4.852  15.163 -19.595  1.00  0.00           H  
ATOM    321  HB3 GLN A  21       3.167  14.353 -21.258  1.00  0.00           H  
ATOM    322  HB2 GLN A  21       4.377  14.447 -22.517  1.00  0.00           H  
ATOM    323  HG3 GLN A  21       4.555  16.920 -22.184  1.00  0.00           H  
ATOM    324  HG2 GLN A  21       3.492  16.824 -20.799  1.00  0.00           H  
ATOM    325 HE22 GLN A  21       1.752  16.133 -24.518  1.00  0.00           H  
ATOM    326 HE21 GLN A  21       3.338  15.485 -24.188  1.00  0.00           H  
ATOM    327  N   LEU A  22       5.979  12.390 -21.048  1.00 18.17           N  
ATOM    328  CA  LEU A  22       6.236  10.954 -20.866  1.00 16.93           C  
ATOM    329  C   LEU A  22       7.166  10.656 -19.676  1.00 18.00           C  
ATOM    330  O   LEU A  22       6.928   9.680 -18.964  1.00 15.30           O  
ATOM    331  CB  LEU A  22       6.820  10.354 -22.165  1.00 16.70           C  
ATOM    332  CG  LEU A  22       5.793  10.192 -23.308  1.00 20.61           C  
ATOM    333  CD1 LEU A  22       6.498   9.879 -24.646  1.00 21.46           C  
ATOM    334  CD2 LEU A  22       4.707   9.150 -22.973  1.00 22.09           C  
ATOM    335  H   LEU A  22       6.361  12.808 -21.885  1.00  0.00           H  
ATOM    336  HA  LEU A  22       5.283  10.470 -20.649  1.00  0.00           H  
ATOM    337  HB3 LEU A  22       7.258   9.375 -21.963  1.00  0.00           H  
ATOM    338  HB2 LEU A  22       7.651  10.981 -22.492  1.00  0.00           H  
ATOM    339  HG  LEU A  22       5.287  11.149 -23.442  1.00  0.00           H  
ATOM    340 HD11 LEU A  22       6.116  10.517 -25.444  1.00  0.00           H  
ATOM    341 HD12 LEU A  22       7.575  10.045 -24.594  1.00  0.00           H  
ATOM    342 HD13 LEU A  22       6.356   8.845 -24.959  1.00  0.00           H  
ATOM    343 HD21 LEU A  22       4.424   8.556 -23.841  1.00  0.00           H  
ATOM    344 HD22 LEU A  22       5.028   8.459 -22.192  1.00  0.00           H  
ATOM    345 HD23 LEU A  22       3.802   9.639 -22.616  1.00  0.00           H  
ATOM    346  N   GLN A  23       8.181  11.512 -19.465  1.00 17.49           N  
ATOM    347  CA  GLN A  23       9.078  11.456 -18.311  1.00 18.07           C  
ATOM    348  C   GLN A  23       8.349  11.777 -16.996  1.00 19.51           C  
ATOM    349  O   GLN A  23       8.550  11.060 -16.018  1.00 18.83           O  
ATOM    350  CB  GLN A  23      10.300  12.366 -18.561  1.00 20.98           C  
ATOM    351  CG  GLN A  23      11.301  12.430 -17.387  1.00 39.96           C  
ATOM    352  CD  GLN A  23      12.601  13.136 -17.770  1.00 62.56           C  
ATOM    353  OE1 GLN A  23      13.282  12.727 -18.708  1.00 58.09           O  
ATOM    354  NE2 GLN A  23      12.969  14.184 -17.031  1.00 56.70           N  
ATOM    355  H   GLN A  23       8.329  12.279 -20.108  1.00  0.00           H  
ATOM    356  HA  GLN A  23       9.447  10.431 -18.235  1.00  0.00           H  
ATOM    357  HB3 GLN A  23       9.964  13.376 -18.800  1.00  0.00           H  
ATOM    358  HB2 GLN A  23      10.811  12.002 -19.454  1.00  0.00           H  
ATOM    359  HG3 GLN A  23      11.556  11.419 -17.066  1.00  0.00           H  
ATOM    360  HG2 GLN A  23      10.853  12.926 -16.524  1.00  0.00           H  
ATOM    361 HE22 GLN A  23      13.828  14.672 -17.244  1.00  0.00           H  
ATOM    362 HE21 GLN A  23      12.399  14.498 -16.260  1.00  0.00           H  
ATOM    363  N   TYR A  24       7.492  12.812 -17.013  1.00 16.92           N  
ATOM    364  CA  TYR A  24       6.647  13.217 -15.890  1.00 16.25           C  
ATOM    365  C   TYR A  24       5.594  12.154 -15.516  1.00 18.50           C  
ATOM    366  O   TYR A  24       5.351  11.949 -14.329  1.00 17.88           O  
ATOM    367  CB  TYR A  24       6.018  14.591 -16.205  1.00 17.78           C  
ATOM    368  CG  TYR A  24       5.137  15.162 -15.113  1.00 19.81           C  
ATOM    369  CD1 TYR A  24       5.699  15.970 -14.104  1.00 22.27           C  
ATOM    370  CD2 TYR A  24       3.761  14.863 -15.087  1.00 20.36           C  
ATOM    371  CE1 TYR A  24       4.892  16.449 -13.056  1.00 23.35           C  
ATOM    372  CE2 TYR A  24       2.955  15.338 -14.038  1.00 21.56           C  
ATOM    373  CZ  TYR A  24       3.525  16.117 -13.013  1.00 27.07           C  
ATOM    374  OH  TYR A  24       2.762  16.538 -11.967  1.00 26.53           O  
ATOM    375  H   TYR A  24       7.391  13.358 -17.859  1.00  0.00           H  
ATOM    376  HA  TYR A  24       7.299  13.343 -15.023  1.00  0.00           H  
ATOM    377  HB3 TYR A  24       5.432  14.535 -17.124  1.00  0.00           H  
ATOM    378  HB2 TYR A  24       6.811  15.315 -16.400  1.00  0.00           H  
ATOM    379  HD1 TYR A  24       6.753  16.206 -14.118  1.00  0.00           H  
ATOM    380  HD2 TYR A  24       3.332  14.234 -15.851  1.00  0.00           H  
ATOM    381  HE1 TYR A  24       5.326  17.054 -12.273  1.00  0.00           H  
ATOM    382  HE2 TYR A  24       1.909  15.075 -14.017  1.00  0.00           H  
ATOM    383  HH  TYR A  24       1.821  16.426 -12.132  1.00  0.00           H  
ATOM    384  N   LEU A  25       5.018  11.475 -16.523  1.00 15.14           N  
ATOM    385  CA  LEU A  25       4.059  10.380 -16.350  1.00 13.87           C  
ATOM    386  C   LEU A  25       4.642   9.165 -15.608  1.00 16.50           C  
ATOM    387  O   LEU A  25       3.889   8.493 -14.908  1.00 15.72           O  
ATOM    388  CB  LEU A  25       3.486   9.963 -17.722  1.00 14.02           C  
ATOM    389  CG  LEU A  25       2.347  10.874 -18.226  1.00 18.50           C  
ATOM    390  CD1 LEU A  25       2.151  10.741 -19.749  1.00 19.13           C  
ATOM    391  CD2 LEU A  25       1.040  10.637 -17.440  1.00 19.64           C  
ATOM    392  H   LEU A  25       5.246  11.716 -17.479  1.00  0.00           H  
ATOM    393  HA  LEU A  25       3.247  10.768 -15.738  1.00  0.00           H  
ATOM    394  HB3 LEU A  25       3.113   8.938 -17.691  1.00  0.00           H  
ATOM    395  HB2 LEU A  25       4.298   9.952 -18.449  1.00  0.00           H  
ATOM    396  HG  LEU A  25       2.639  11.908 -18.037  1.00  0.00           H  
ATOM    397 HD11 LEU A  25       1.100  10.709 -20.034  1.00  0.00           H  
ATOM    398 HD12 LEU A  25       2.588  11.594 -20.267  1.00  0.00           H  
ATOM    399 HD13 LEU A  25       2.627   9.845 -20.147  1.00  0.00           H  
ATOM    400 HD21 LEU A  25       0.695  11.571 -17.001  1.00  0.00           H  
ATOM    401 HD22 LEU A  25       0.233  10.251 -18.063  1.00  0.00           H  
ATOM    402 HD23 LEU A  25       1.170   9.926 -16.624  1.00  0.00           H  
ATOM    403  N   LEU A  26       5.953   8.915 -15.754  1.00 14.80           N  
ATOM    404  CA  LEU A  26       6.658   7.818 -15.096  1.00 14.95           C  
ATOM    405  C   LEU A  26       7.221   8.234 -13.727  1.00 19.12           C  
ATOM    406  O   LEU A  26       7.003   7.527 -12.744  1.00 17.28           O  
ATOM    407  CB  LEU A  26       7.752   7.296 -16.054  1.00 14.62           C  
ATOM    408  CG  LEU A  26       8.580   6.085 -15.559  1.00 17.65           C  
ATOM    409  CD1 LEU A  26       7.719   4.898 -15.073  1.00 17.20           C  
ATOM    410  CD2 LEU A  26       9.602   5.651 -16.632  1.00 19.49           C  
ATOM    411  H   LEU A  26       6.508   9.510 -16.354  1.00  0.00           H  
ATOM    412  HA  LEU A  26       5.953   7.006 -14.925  1.00  0.00           H  
ATOM    413  HB3 LEU A  26       8.436   8.113 -16.293  1.00  0.00           H  
ATOM    414  HB2 LEU A  26       7.274   7.042 -16.999  1.00  0.00           H  
ATOM    415  HG  LEU A  26       9.159   6.427 -14.702  1.00  0.00           H  
ATOM    416 HD11 LEU A  26       8.129   3.933 -15.367  1.00  0.00           H  
ATOM    417 HD12 LEU A  26       7.649   4.891 -13.985  1.00  0.00           H  
ATOM    418 HD13 LEU A  26       6.705   4.939 -15.463  1.00  0.00           H  
ATOM    419 HD21 LEU A  26      10.602   5.570 -16.208  1.00  0.00           H  
ATOM    420 HD22 LEU A  26       9.358   4.685 -17.075  1.00  0.00           H  
ATOM    421 HD23 LEU A  26       9.659   6.365 -17.454  1.00  0.00           H  
ATOM    422  N   ARG A  27       7.950   9.362 -13.700  1.00 17.50           N  
ATOM    423  CA  ARG A  27       8.728   9.827 -12.551  1.00 18.78           C  
ATOM    424  C   ARG A  27       7.913  10.586 -11.491  1.00 21.73           C  
ATOM    425  O   ARG A  27       8.432  10.748 -10.388  1.00 22.36           O  
ATOM    426  CB  ARG A  27       9.908  10.687 -13.055  1.00 21.09           C  
ATOM    427  CG  ARG A  27      10.884   9.929 -13.977  1.00 32.76           C  
ATOM    428  CD  ARG A  27      11.865   9.026 -13.210  1.00 44.39           C  
ATOM    429  NE  ARG A  27      12.625   8.143 -14.106  1.00 52.83           N  
ATOM    430  CZ  ARG A  27      12.462   6.815 -14.239  1.00 61.57           C  
ATOM    431  NH1 ARG A  27      11.572   6.140 -13.497  1.00 48.22           N  
ATOM    432  NH2 ARG A  27      13.209   6.149 -15.128  1.00 43.31           N  
ATOM    433  H   ARG A  27       8.064   9.898 -14.552  1.00  0.00           H  
ATOM    434  HA  ARG A  27       9.141   8.950 -12.048  1.00  0.00           H  
ATOM    435  HB3 ARG A  27      10.468  11.098 -12.214  1.00  0.00           H  
ATOM    436  HB2 ARG A  27       9.508  11.551 -13.590  1.00  0.00           H  
ATOM    437  HG3 ARG A  27      11.491  10.712 -14.434  1.00  0.00           H  
ATOM    438  HG2 ARG A  27      10.402   9.415 -14.810  1.00  0.00           H  
ATOM    439  HD3 ARG A  27      11.449   8.545 -12.325  1.00  0.00           H  
ATOM    440  HD2 ARG A  27      12.646   9.686 -12.832  1.00  0.00           H  
ATOM    441  HE  ARG A  27      13.304   8.603 -14.697  1.00  0.00           H  
ATOM    442 HH12 ARG A  27      11.460   5.142 -13.609  1.00  0.00           H  
ATOM    443 HH11 ARG A  27      10.996   6.630 -12.829  1.00  0.00           H  
ATOM    444 HH22 ARG A  27      13.104   5.150 -15.240  1.00  0.00           H  
ATOM    445 HH21 ARG A  27      13.887   6.637 -15.695  1.00  0.00           H  
ATOM    446  N   VAL A  28       6.682  11.028 -11.812  1.00 18.82           N  
ATOM    447  CA  VAL A  28       5.810  11.741 -10.875  1.00 18.94           C  
ATOM    448  C   VAL A  28       4.433  11.064 -10.772  1.00 21.37           C  
ATOM    449  O   VAL A  28       4.070  10.675  -9.664  1.00 20.95           O  
ATOM    450  CB  VAL A  28       5.632  13.252 -11.215  1.00 22.89           C  
ATOM    451  CG1 VAL A  28       4.650  13.987 -10.275  1.00 23.22           C  
ATOM    452  CG2 VAL A  28       6.985  13.986 -11.222  1.00 23.37           C  
ATOM    453  H   VAL A  28       6.320  10.882 -12.745  1.00  0.00           H  
ATOM    454  HA  VAL A  28       6.234  11.694  -9.870  1.00  0.00           H  
ATOM    455  HB  VAL A  28       5.222  13.347 -12.220  1.00  0.00           H  
ATOM    456 HG11 VAL A  28       4.665  15.063 -10.447  1.00  0.00           H  
ATOM    457 HG12 VAL A  28       3.619  13.663 -10.425  1.00  0.00           H  
ATOM    458 HG13 VAL A  28       4.905  13.822  -9.228  1.00  0.00           H  
ATOM    459 HG21 VAL A  28       6.859  15.053 -11.409  1.00  0.00           H  
ATOM    460 HG22 VAL A  28       7.500  13.877 -10.268  1.00  0.00           H  
ATOM    461 HG23 VAL A  28       7.642  13.602 -12.003  1.00  0.00           H  
ATOM    462  N   VAL A  29       3.687  10.945 -11.888  1.00 18.08           N  
ATOM    463  CA  VAL A  29       2.295  10.468 -11.878  1.00 16.62           C  
ATOM    464  C   VAL A  29       2.188   8.996 -11.432  1.00 19.40           C  
ATOM    465  O   VAL A  29       1.539   8.729 -10.422  1.00 19.49           O  
ATOM    466  CB  VAL A  29       1.576  10.639 -13.249  1.00 19.85           C  
ATOM    467  CG1 VAL A  29       0.107  10.169 -13.247  1.00 18.73           C  
ATOM    468  CG2 VAL A  29       1.640  12.089 -13.756  1.00 20.55           C  
ATOM    469  H   VAL A  29       4.045  11.280 -12.773  1.00  0.00           H  
ATOM    470  HA  VAL A  29       1.755  11.074 -11.147  1.00  0.00           H  
ATOM    471  HB  VAL A  29       2.090  10.025 -13.983  1.00  0.00           H  
ATOM    472 HG11 VAL A  29      -0.368  10.374 -14.207  1.00  0.00           H  
ATOM    473 HG12 VAL A  29       0.011   9.098 -13.075  1.00  0.00           H  
ATOM    474 HG13 VAL A  29      -0.469  10.686 -12.479  1.00  0.00           H  
ATOM    475 HG21 VAL A  29       1.180  12.182 -14.739  1.00  0.00           H  
ATOM    476 HG22 VAL A  29       1.115  12.767 -13.087  1.00  0.00           H  
ATOM    477 HG23 VAL A  29       2.667  12.437 -13.852  1.00  0.00           H  
ATOM    478  N   LEU A  30       2.869   8.086 -12.151  1.00 16.11           N  
ATOM    479  CA  LEU A  30       2.941   6.656 -11.839  1.00 14.75           C  
ATOM    480  C   LEU A  30       3.622   6.380 -10.488  1.00 18.23           C  
ATOM    481  O   LEU A  30       3.140   5.523  -9.752  1.00 18.36           O  
ATOM    482  CB  LEU A  30       3.612   5.921 -13.031  1.00 13.79           C  
ATOM    483  CG  LEU A  30       3.813   4.386 -12.949  1.00 15.87           C  
ATOM    484  CD1 LEU A  30       5.037   3.966 -12.104  1.00 16.38           C  
ATOM    485  CD2 LEU A  30       2.529   3.608 -12.597  1.00 15.73           C  
ATOM    486  H   LEU A  30       3.371   8.382 -12.978  1.00  0.00           H  
ATOM    487  HA  LEU A  30       1.912   6.307 -11.749  1.00  0.00           H  
ATOM    488  HB3 LEU A  30       4.577   6.382 -13.233  1.00  0.00           H  
ATOM    489  HB2 LEU A  30       3.013   6.121 -13.921  1.00  0.00           H  
ATOM    490  HG  LEU A  30       4.063   4.094 -13.970  1.00  0.00           H  
ATOM    491 HD11 LEU A  30       5.688   3.306 -12.674  1.00  0.00           H  
ATOM    492 HD12 LEU A  30       5.645   4.821 -11.809  1.00  0.00           H  
ATOM    493 HD13 LEU A  30       4.756   3.438 -11.193  1.00  0.00           H  
ATOM    494 HD21 LEU A  30       2.348   2.821 -13.329  1.00  0.00           H  
ATOM    495 HD22 LEU A  30       2.586   3.135 -11.616  1.00  0.00           H  
ATOM    496 HD23 LEU A  30       1.641   4.238 -12.597  1.00  0.00           H  
ATOM    497  N   LYS A  31       4.702   7.122 -10.182  1.00 16.84           N  
ATOM    498  CA  LYS A  31       5.489   6.975  -8.957  1.00 17.25           C  
ATOM    499  C   LYS A  31       4.704   7.327  -7.677  1.00 20.58           C  
ATOM    500  O   LYS A  31       4.803   6.582  -6.703  1.00 21.21           O  
ATOM    501  CB  LYS A  31       6.791   7.794  -9.090  1.00 19.80           C  
ATOM    502  CG  LYS A  31       7.796   7.584  -7.941  1.00 24.46           C  
ATOM    503  CD  LYS A  31       9.104   8.359  -8.157  1.00 29.43           C  
ATOM    504  CE  LYS A  31      10.160   8.061  -7.084  1.00 36.84           C  
ATOM    505  NZ  LYS A  31      11.399   8.819  -7.331  1.00 36.70           N  
ATOM    506  H   LYS A  31       5.031   7.809 -10.845  1.00  0.00           H  
ATOM    507  HA  LYS A  31       5.767   5.921  -8.886  1.00  0.00           H  
ATOM    508  HB3 LYS A  31       6.551   8.854  -9.182  1.00  0.00           H  
ATOM    509  HB2 LYS A  31       7.282   7.514 -10.022  1.00  0.00           H  
ATOM    510  HG3 LYS A  31       8.014   6.520  -7.843  1.00  0.00           H  
ATOM    511  HG2 LYS A  31       7.356   7.896  -6.992  1.00  0.00           H  
ATOM    512  HD3 LYS A  31       8.884   9.427  -8.150  1.00  0.00           H  
ATOM    513  HD2 LYS A  31       9.506   8.133  -9.146  1.00  0.00           H  
ATOM    514  HE3 LYS A  31      10.397   6.997  -7.069  1.00  0.00           H  
ATOM    515  HE2 LYS A  31       9.780   8.322  -6.096  1.00  0.00           H  
ATOM    516  HZ1 LYS A  31      11.198   9.809  -7.323  1.00  0.00           H  
ATOM    517  HZ2 LYS A  31      12.076   8.609  -6.612  1.00  0.00           H  
ATOM    518  HZ3 LYS A  31      11.779   8.562  -8.231  1.00  0.00           H  
ATOM    519  N   THR A  32       3.936   8.431  -7.702  1.00 17.23           N  
ATOM    520  CA  THR A  32       3.142   8.893  -6.558  1.00 17.64           C  
ATOM    521  C   THR A  32       1.875   8.042  -6.331  1.00 20.88           C  
ATOM    522  O   THR A  32       1.545   7.773  -5.176  1.00 21.50           O  
ATOM    523  CB  THR A  32       2.721  10.383  -6.690  1.00 23.52           C  
ATOM    524  OG1 THR A  32       3.874  11.184  -6.860  1.00 25.15           O  
ATOM    525  CG2 THR A  32       1.957  10.955  -5.481  1.00 25.12           C  
ATOM    526  H   THR A  32       3.889   8.995  -8.540  1.00  0.00           H  
ATOM    527  HA  THR A  32       3.762   8.802  -5.663  1.00  0.00           H  
ATOM    528  HB  THR A  32       2.106  10.510  -7.584  1.00  0.00           H  
ATOM    529  HG1 THR A  32       4.241  10.997  -7.730  1.00  0.00           H  
ATOM    530 HG21 THR A  32       1.787  12.025  -5.588  1.00  0.00           H  
ATOM    531 HG22 THR A  32       0.979  10.495  -5.362  1.00  0.00           H  
ATOM    532 HG23 THR A  32       2.513  10.801  -4.555  1.00  0.00           H  
ATOM    533  N   LEU A  33       1.220   7.601  -7.422  1.00 16.66           N  
ATOM    534  CA  LEU A  33       0.058   6.706  -7.379  1.00 16.07           C  
ATOM    535  C   LEU A  33       0.416   5.298  -6.873  1.00 19.22           C  
ATOM    536  O   LEU A  33      -0.401   4.707  -6.171  1.00 18.40           O  
ATOM    537  CB  LEU A  33      -0.617   6.615  -8.766  1.00 16.42           C  
ATOM    538  CG  LEU A  33      -1.758   7.619  -9.040  1.00 22.93           C  
ATOM    539  CD1 LEU A  33      -1.306   9.086  -9.170  1.00 25.00           C  
ATOM    540  CD2 LEU A  33      -2.605   7.163 -10.244  1.00 26.52           C  
ATOM    541  H   LEU A  33       1.545   7.862  -8.344  1.00  0.00           H  
ATOM    542  HA  LEU A  33      -0.663   7.109  -6.668  1.00  0.00           H  
ATOM    543  HB3 LEU A  33      -1.081   5.633  -8.834  1.00  0.00           H  
ATOM    544  HB2 LEU A  33       0.123   6.633  -9.567  1.00  0.00           H  
ATOM    545  HG  LEU A  33      -2.416   7.574  -8.171  1.00  0.00           H  
ATOM    546 HD11 LEU A  33      -2.043   9.747  -8.718  1.00  0.00           H  
ATOM    547 HD12 LEU A  33      -0.359   9.280  -8.672  1.00  0.00           H  
ATOM    548 HD13 LEU A  33      -1.192   9.395 -10.210  1.00  0.00           H  
ATOM    549 HD21 LEU A  33      -3.656   7.126  -9.964  1.00  0.00           H  
ATOM    550 HD22 LEU A  33      -2.507   7.826 -11.103  1.00  0.00           H  
ATOM    551 HD23 LEU A  33      -2.338   6.165 -10.593  1.00  0.00           H  
ATOM    552  N   TRP A  34       1.620   4.801  -7.211  1.00 16.49           N  
ATOM    553  CA  TRP A  34       2.153   3.519  -6.742  1.00 14.93           C  
ATOM    554  C   TRP A  34       2.428   3.514  -5.226  1.00 17.00           C  
ATOM    555  O   TRP A  34       2.204   2.493  -4.580  1.00 15.15           O  
ATOM    556  CB  TRP A  34       3.424   3.182  -7.550  1.00 13.36           C  
ATOM    557  CG  TRP A  34       3.996   1.807  -7.372  1.00 13.35           C  
ATOM    558  CD1 TRP A  34       4.776   1.393  -6.346  1.00 16.10           C  
ATOM    559  CD2 TRP A  34       3.792   0.635  -8.216  1.00 12.14           C  
ATOM    560  NE1 TRP A  34       5.059   0.051  -6.494  1.00 15.14           N  
ATOM    561  CE2 TRP A  34       4.481  -0.471  -7.631  1.00 15.43           C  
ATOM    562  CE3 TRP A  34       3.091   0.391  -9.420  1.00 13.36           C  
ATOM    563  CZ2 TRP A  34       4.470  -1.754  -8.208  1.00 15.67           C  
ATOM    564  CZ3 TRP A  34       3.075  -0.890 -10.006  1.00 15.23           C  
ATOM    565  CH2 TRP A  34       3.762  -1.961  -9.405  1.00 16.01           C  
ATOM    566  H   TRP A  34       2.224   5.335  -7.821  1.00  0.00           H  
ATOM    567  HA  TRP A  34       1.405   2.754  -6.953  1.00  0.00           H  
ATOM    568  HB3 TRP A  34       4.207   3.916  -7.355  1.00  0.00           H  
ATOM    569  HB2 TRP A  34       3.193   3.265  -8.612  1.00  0.00           H  
ATOM    570  HD1 TRP A  34       5.101   2.025  -5.533  1.00  0.00           H  
ATOM    571  HE1 TRP A  34       5.619  -0.464  -5.829  1.00  0.00           H  
ATOM    572  HE3 TRP A  34       2.554   1.199  -9.895  1.00  0.00           H  
ATOM    573  HZ2 TRP A  34       4.995  -2.571  -7.735  1.00  0.00           H  
ATOM    574  HZ3 TRP A  34       2.525  -1.055 -10.916  1.00  0.00           H  
ATOM    575  HH2 TRP A  34       3.738  -2.942  -9.858  1.00  0.00           H  
ATOM    576  N   LYS A  35       2.895   4.657  -4.697  1.00 16.17           N  
ATOM    577  CA  LYS A  35       3.233   4.860  -3.287  1.00 16.72           C  
ATOM    578  C   LYS A  35       2.027   5.184  -2.382  1.00 21.29           C  
ATOM    579  O   LYS A  35       2.211   5.247  -1.166  1.00 22.87           O  
ATOM    580  CB  LYS A  35       4.316   5.953  -3.195  1.00 19.04           C  
ATOM    581  CG  LYS A  35       5.690   5.483  -3.711  1.00 21.27           C  
ATOM    582  CD  LYS A  35       6.759   6.588  -3.725  1.00 30.50           C  
ATOM    583  CE  LYS A  35       7.131   7.101  -2.324  1.00 41.21           C  
ATOM    584  NZ  LYS A  35       8.212   8.098  -2.385  1.00 47.85           N  
ATOM    585  H   LYS A  35       3.045   5.452  -5.303  1.00  0.00           H  
ATOM    586  HA  LYS A  35       3.661   3.932  -2.904  1.00  0.00           H  
ATOM    587  HB3 LYS A  35       4.433   6.257  -2.155  1.00  0.00           H  
ATOM    588  HB2 LYS A  35       3.991   6.843  -3.736  1.00  0.00           H  
ATOM    589  HG3 LYS A  35       5.590   5.080  -4.718  1.00  0.00           H  
ATOM    590  HG2 LYS A  35       6.040   4.651  -3.099  1.00  0.00           H  
ATOM    591  HD3 LYS A  35       6.405   7.419  -4.338  1.00  0.00           H  
ATOM    592  HD2 LYS A  35       7.650   6.207  -4.225  1.00  0.00           H  
ATOM    593  HE3 LYS A  35       7.455   6.274  -1.692  1.00  0.00           H  
ATOM    594  HE2 LYS A  35       6.272   7.563  -1.838  1.00  0.00           H  
ATOM    595  HZ1 LYS A  35       7.914   8.886  -2.943  1.00  0.00           H  
ATOM    596  HZ2 LYS A  35       8.430   8.413  -1.451  1.00  0.00           H  
ATOM    597  HZ3 LYS A  35       9.034   7.682  -2.798  1.00  0.00           H  
ATOM    598  N   HIE A  36       0.826   5.366  -2.961  1.00 17.51           N  
ATOM    599  CA  HIE A  36      -0.429   5.577  -2.234  1.00 16.04           C  
ATOM    600  C   HIE A  36      -0.839   4.331  -1.424  1.00 18.44           C  
ATOM    601  O   HIE A  36      -0.536   3.207  -1.825  1.00 16.77           O  
ATOM    602  CB  HIE A  36      -1.517   5.976  -3.252  1.00 16.42           C  
ATOM    603  CG  HIE A  36      -2.713   6.683  -2.662  1.00 19.30           C  
ATOM    604  ND1 HIE A  36      -3.828   5.999  -2.167  1.00 20.95           N  
ATOM    605  CD2 HIE A  36      -2.928   8.038  -2.518  1.00 21.75           C  
ATOM    606  CE1 HIE A  36      -4.659   6.950  -1.763  1.00 21.42           C  
ATOM    607  NE2 HIE A  36      -4.181   8.178  -1.952  1.00 21.95           N  
ATOM    608  H   HIE A  36       0.749   5.295  -3.966  1.00  0.00           H  
ATOM    609  HA  HIE A  36      -0.265   6.412  -1.550  1.00  0.00           H  
ATOM    610  HB3 HIE A  36      -1.863   5.098  -3.799  1.00  0.00           H  
ATOM    611  HB2 HIE A  36      -1.094   6.646  -4.003  1.00  0.00           H  
ATOM    612  HD2 HIE A  36      -2.311   8.888  -2.762  1.00  0.00           H  
ATOM    613  HE1 HIE A  36      -5.624   6.759  -1.323  1.00  0.00           H  
ATOM    614  HE2 HIE A  36      -4.641   9.046  -1.715  1.00  0.00           H  
ATOM    615  N   GLN A  37      -1.535   4.558  -0.299  1.00 17.30           N  
ATOM    616  CA  GLN A  37      -2.004   3.517   0.625  1.00 17.77           C  
ATOM    617  C   GLN A  37      -3.044   2.553   0.022  1.00 17.75           C  
ATOM    618  O   GLN A  37      -3.136   1.415   0.480  1.00 17.46           O  
ATOM    619  CB  GLN A  37      -2.551   4.162   1.922  1.00 20.16           C  
ATOM    620  CG  GLN A  37      -1.476   4.692   2.898  1.00 31.65           C  
ATOM    621  CD  GLN A  37      -0.718   5.928   2.402  1.00 41.21           C  
ATOM    622  OE1 GLN A  37      -1.307   6.834   1.815  1.00 33.23           O  
ATOM    623  NE2 GLN A  37       0.592   5.978   2.650  1.00 26.37           N  
ATOM    624  H   GLN A  37      -1.742   5.509  -0.027  1.00  0.00           H  
ATOM    625  HA  GLN A  37      -1.137   2.908   0.890  1.00  0.00           H  
ATOM    626  HB3 GLN A  37      -3.133   3.420   2.470  1.00  0.00           H  
ATOM    627  HB2 GLN A  37      -3.261   4.953   1.675  1.00  0.00           H  
ATOM    628  HG3 GLN A  37      -0.770   3.893   3.133  1.00  0.00           H  
ATOM    629  HG2 GLN A  37      -1.954   4.963   3.840  1.00  0.00           H  
ATOM    630 HE22 GLN A  37       1.132   6.774   2.344  1.00  0.00           H  
ATOM    631 HE21 GLN A  37       1.052   5.223   3.136  1.00  0.00           H  
ATOM    632  N   PHE A  38      -3.792   3.021  -0.990  1.00 13.47           N  
ATOM    633  CA  PHE A  38      -4.839   2.267  -1.678  1.00 12.77           C  
ATOM    634  C   PHE A  38      -4.379   1.720  -3.045  1.00 13.86           C  
ATOM    635  O   PHE A  38      -5.220   1.233  -3.798  1.00 13.27           O  
ATOM    636  CB  PHE A  38      -6.077   3.176  -1.839  1.00 15.08           C  
ATOM    637  CG  PHE A  38      -6.681   3.770  -0.572  1.00 16.89           C  
ATOM    638  CD1 PHE A  38      -6.640   3.099   0.672  1.00 19.29           C  
ATOM    639  CD2 PHE A  38      -7.460   4.938  -0.678  1.00 19.78           C  
ATOM    640  CE1 PHE A  38      -7.278   3.645   1.778  1.00 22.50           C  
ATOM    641  CE2 PHE A  38      -8.097   5.468   0.434  1.00 23.07           C  
ATOM    642  CZ  PHE A  38      -7.996   4.828   1.662  1.00 22.35           C  
ATOM    643  H   PHE A  38      -3.655   3.973  -1.305  1.00  0.00           H  
ATOM    644  HA  PHE A  38      -5.120   1.393  -1.091  1.00  0.00           H  
ATOM    645  HB3 PHE A  38      -6.869   2.622  -2.334  1.00  0.00           H  
ATOM    646  HB2 PHE A  38      -5.831   3.999  -2.513  1.00  0.00           H  
ATOM    647  HD1 PHE A  38      -6.108   2.166   0.782  1.00  0.00           H  
ATOM    648  HD2 PHE A  38      -7.550   5.427  -1.633  1.00  0.00           H  
ATOM    649  HE1 PHE A  38      -7.227   3.139   2.731  1.00  0.00           H  
ATOM    650  HE2 PHE A  38      -8.676   6.375   0.343  1.00  0.00           H  
ATOM    651  HZ  PHE A  38      -8.494   5.242   2.527  1.00  0.00           H  
ATOM    652  N   ALA A  39      -3.071   1.807  -3.345  1.00 11.44           N  
ATOM    653  CA  ALA A  39      -2.457   1.396  -4.609  1.00 11.27           C  
ATOM    654  C   ALA A  39      -2.511  -0.110  -4.905  1.00 13.68           C  
ATOM    655  O   ALA A  39      -2.596  -0.474  -6.076  1.00 12.10           O  
ATOM    656  CB  ALA A  39      -0.989   1.841  -4.597  1.00 12.72           C  
ATOM    657  H   ALA A  39      -2.441   2.217  -2.669  1.00  0.00           H  
ATOM    658  HA  ALA A  39      -2.968   1.917  -5.419  1.00  0.00           H  
ATOM    659  HB1 ALA A  39      -0.475   1.577  -5.520  1.00  0.00           H  
ATOM    660  HB2 ALA A  39      -0.907   2.918  -4.469  1.00  0.00           H  
ATOM    661  HB3 ALA A  39      -0.438   1.372  -3.781  1.00  0.00           H  
ATOM    662  N   TRP A  40      -2.409  -0.945  -3.857  1.00 13.18           N  
ATOM    663  CA  TRP A  40      -2.095  -2.375  -3.943  1.00 13.06           C  
ATOM    664  C   TRP A  40      -3.017  -3.314  -4.764  1.00 15.04           C  
ATOM    665  O   TRP A  40      -2.473  -4.272  -5.315  1.00 15.37           O  
ATOM    666  CB  TRP A  40      -1.783  -2.939  -2.540  1.00 13.88           C  
ATOM    667  CG  TRP A  40      -2.918  -2.923  -1.559  1.00 15.81           C  
ATOM    668  CD1 TRP A  40      -3.245  -1.887  -0.753  1.00 18.96           C  
ATOM    669  CD2 TRP A  40      -3.959  -3.929  -1.359  1.00 16.28           C  
ATOM    670  NE1 TRP A  40      -4.408  -2.179  -0.072  1.00 19.00           N  
ATOM    671  CE2 TRP A  40      -4.900  -3.423  -0.411  1.00 20.51           C  
ATOM    672  CE3 TRP A  40      -4.216  -5.212  -1.898  1.00 17.92           C  
ATOM    673  CZ2 TRP A  40      -6.038  -4.151  -0.020  1.00 20.22           C  
ATOM    674  CZ3 TRP A  40      -5.348  -5.953  -1.504  1.00 20.10           C  
ATOM    675  CH2 TRP A  40      -6.262  -5.424  -0.573  1.00 20.79           C  
ATOM    676  H   TRP A  40      -2.381  -0.550  -2.928  1.00  0.00           H  
ATOM    677  HA  TRP A  40      -1.146  -2.409  -4.480  1.00  0.00           H  
ATOM    678  HB3 TRP A  40      -0.944  -2.394  -2.106  1.00  0.00           H  
ATOM    679  HB2 TRP A  40      -1.444  -3.972  -2.629  1.00  0.00           H  
ATOM    680  HD1 TRP A  40      -2.683  -0.968  -0.684  1.00  0.00           H  
ATOM    681  HE1 TRP A  40      -4.829  -1.536   0.584  1.00  0.00           H  
ATOM    682  HE3 TRP A  40      -3.533  -5.632  -2.621  1.00  0.00           H  
ATOM    683  HZ2 TRP A  40      -6.734  -3.736   0.695  1.00  0.00           H  
ATOM    684  HZ3 TRP A  40      -5.514  -6.934  -1.917  1.00  0.00           H  
ATOM    685  HH2 TRP A  40      -7.130  -5.998  -0.283  1.00  0.00           H  
ATOM    686  N   PRO A  41      -4.336  -3.037  -4.932  1.00 11.35           N  
ATOM    687  CA  PRO A  41      -5.172  -3.808  -5.876  1.00 11.44           C  
ATOM    688  C   PRO A  41      -4.922  -3.493  -7.365  1.00 12.55           C  
ATOM    689  O   PRO A  41      -5.300  -4.298  -8.214  1.00 12.39           O  
ATOM    690  CB  PRO A  41      -6.620  -3.462  -5.477  1.00 12.66           C  
ATOM    691  CG  PRO A  41      -6.523  -2.835  -4.099  1.00 15.24           C  
ATOM    692  CD  PRO A  41      -5.175  -2.137  -4.144  1.00 12.30           C  
ATOM    693  HA  PRO A  41      -4.998  -4.869  -5.698  1.00  0.00           H  
ATOM    694  HB3 PRO A  41      -7.275  -4.332  -5.480  1.00  0.00           H  
ATOM    695  HB2 PRO A  41      -7.048  -2.734  -6.168  1.00  0.00           H  
ATOM    696  HG3 PRO A  41      -6.505  -3.617  -3.338  1.00  0.00           H  
ATOM    697  HG2 PRO A  41      -7.352  -2.164  -3.876  1.00  0.00           H  
ATOM    698  HD2 PRO A  41      -5.261  -1.193  -4.674  1.00  0.00           H  
ATOM    699  HD3 PRO A  41      -4.812  -1.924  -3.142  1.00  0.00           H  
ATOM    700  N   PHE A  42      -4.320  -2.323  -7.638  1.00 10.13           N  
ATOM    701  CA  PHE A  42      -4.147  -1.737  -8.968  1.00  9.96           C  
ATOM    702  C   PHE A  42      -2.692  -1.836  -9.467  1.00 12.85           C  
ATOM    703  O   PHE A  42      -2.445  -1.462 -10.610  1.00 13.39           O  
ATOM    704  CB  PHE A  42      -4.588  -0.254  -8.914  1.00 11.14           C  
ATOM    705  CG  PHE A  42      -5.984  -0.011  -8.364  1.00 11.71           C  
ATOM    706  CD1 PHE A  42      -7.121  -0.162  -9.183  1.00 13.53           C  
ATOM    707  CD2 PHE A  42      -6.162   0.197  -6.980  1.00 12.37           C  
ATOM    708  CE1 PHE A  42      -8.390  -0.047  -8.629  1.00 15.20           C  
ATOM    709  CE2 PHE A  42      -7.438   0.293  -6.443  1.00 14.09           C  
ATOM    710  CZ  PHE A  42      -8.547   0.170  -7.266  1.00 12.84           C  
ATOM    711  H   PHE A  42      -4.029  -1.732  -6.871  1.00  0.00           H  
ATOM    712  HA  PHE A  42      -4.780  -2.257  -9.690  1.00  0.00           H  
ATOM    713  HB3 PHE A  42      -4.541   0.177  -9.914  1.00  0.00           H  
ATOM    714  HB2 PHE A  42      -3.889   0.324  -8.311  1.00  0.00           H  
ATOM    715  HD1 PHE A  42      -7.010  -0.367 -10.238  1.00  0.00           H  
ATOM    716  HD2 PHE A  42      -5.301   0.286  -6.336  1.00  0.00           H  
ATOM    717  HE1 PHE A  42      -9.260  -0.149  -9.259  1.00  0.00           H  
ATOM    718  HE2 PHE A  42      -7.565   0.456  -5.383  1.00  0.00           H  
ATOM    719  HZ  PHE A  42      -9.537   0.237  -6.840  1.00  0.00           H  
ATOM    720  N   GLN A  43      -1.759  -2.325  -8.629  1.00 11.37           N  
ATOM    721  CA  GLN A  43      -0.333  -2.499  -8.943  1.00 11.49           C  
ATOM    722  C   GLN A  43      -0.007  -3.620  -9.951  1.00 14.27           C  
ATOM    723  O   GLN A  43       1.127  -3.679 -10.425  1.00 14.79           O  
ATOM    724  CB  GLN A  43       0.451  -2.700  -7.628  1.00 13.34           C  
ATOM    725  CG  GLN A  43       0.719  -1.382  -6.877  1.00 10.66           C  
ATOM    726  CD  GLN A  43       1.426  -1.579  -5.533  1.00 13.34           C  
ATOM    727  OE1 GLN A  43       1.617  -2.700  -5.067  1.00 15.32           O  
ATOM    728  NE2 GLN A  43       1.808  -0.478  -4.887  1.00 13.58           N  
ATOM    729  H   GLN A  43      -2.040  -2.609  -7.701  1.00  0.00           H  
ATOM    730  HA  GLN A  43       0.019  -1.576  -9.404  1.00  0.00           H  
ATOM    731  HB3 GLN A  43       1.414  -3.173  -7.827  1.00  0.00           H  
ATOM    732  HB2 GLN A  43      -0.094  -3.396  -6.988  1.00  0.00           H  
ATOM    733  HG3 GLN A  43      -0.213  -0.853  -6.699  1.00  0.00           H  
ATOM    734  HG2 GLN A  43       1.327  -0.725  -7.496  1.00  0.00           H  
ATOM    735 HE22 GLN A  43       2.273  -0.557  -3.994  1.00  0.00           H  
ATOM    736 HE21 GLN A  43       1.651   0.442  -5.275  1.00  0.00           H  
ATOM    737  N   GLN A  44      -0.984  -4.490 -10.249  1.00 11.66           N  
ATOM    738  CA  GLN A  44      -0.830  -5.678 -11.087  1.00 11.33           C  
ATOM    739  C   GLN A  44      -2.200  -6.062 -11.690  1.00 14.52           C  
ATOM    740  O   GLN A  44      -3.221  -5.589 -11.183  1.00 12.27           O  
ATOM    741  CB  GLN A  44      -0.173  -6.826 -10.265  1.00 13.49           C  
ATOM    742  CG  GLN A  44      -1.035  -7.482  -9.157  1.00 17.42           C  
ATOM    743  CD  GLN A  44      -1.237  -6.595  -7.925  1.00 21.71           C  
ATOM    744  OE1 GLN A  44      -0.274  -6.240  -7.250  1.00 22.66           O  
ATOM    745  NE2 GLN A  44      -2.485  -6.233  -7.625  1.00 17.96           N  
ATOM    746  H   GLN A  44      -1.901  -4.364  -9.844  1.00  0.00           H  
ATOM    747  HA  GLN A  44      -0.166  -5.399 -11.905  1.00  0.00           H  
ATOM    748  HB3 GLN A  44       0.766  -6.474  -9.834  1.00  0.00           H  
ATOM    749  HB2 GLN A  44       0.130  -7.615 -10.950  1.00  0.00           H  
ATOM    750  HG3 GLN A  44      -0.529  -8.385  -8.813  1.00  0.00           H  
ATOM    751  HG2 GLN A  44      -1.996  -7.818  -9.549  1.00  0.00           H  
ATOM    752 HE22 GLN A  44      -2.652  -5.642  -6.820  1.00  0.00           H  
ATOM    753 HE21 GLN A  44      -3.260  -6.515  -8.208  1.00  0.00           H  
ATOM    754  N   PRO A  45      -2.220  -6.930 -12.736  1.00 12.23           N  
ATOM    755  CA  PRO A  45      -3.476  -7.461 -13.307  1.00 11.72           C  
ATOM    756  C   PRO A  45      -4.308  -8.245 -12.276  1.00 15.26           C  
ATOM    757  O   PRO A  45      -3.737  -9.040 -11.527  1.00 15.17           O  
ATOM    758  CB  PRO A  45      -3.013  -8.372 -14.462  1.00 14.06           C  
ATOM    759  CG  PRO A  45      -1.613  -7.900 -14.808  1.00 17.83           C  
ATOM    760  CD  PRO A  45      -1.062  -7.464 -13.459  1.00 14.32           C  
ATOM    761  HA  PRO A  45      -4.045  -6.619 -13.705  1.00  0.00           H  
ATOM    762  HB3 PRO A  45      -3.683  -8.329 -15.321  1.00  0.00           H  
ATOM    763  HB2 PRO A  45      -2.963  -9.415 -14.144  1.00  0.00           H  
ATOM    764  HG3 PRO A  45      -1.670  -7.042 -15.478  1.00  0.00           H  
ATOM    765  HG2 PRO A  45      -1.007  -8.663 -15.297  1.00  0.00           H  
ATOM    766  HD2 PRO A  45      -0.681  -8.331 -12.920  1.00  0.00           H  
ATOM    767  HD3 PRO A  45      -0.246  -6.754 -13.594  1.00  0.00           H  
ATOM    768  N   VAL A  46      -5.628  -7.990 -12.250  1.00 13.43           N  
ATOM    769  CA  VAL A  46      -6.584  -8.655 -11.358  1.00 13.65           C  
ATOM    770  C   VAL A  46      -6.636 -10.167 -11.651  1.00 17.31           C  
ATOM    771  O   VAL A  46      -7.108 -10.568 -12.714  1.00 15.83           O  
ATOM    772  CB  VAL A  46      -8.014  -8.050 -11.491  1.00 17.41           C  
ATOM    773  CG1 VAL A  46      -9.114  -8.808 -10.711  1.00 17.80           C  
ATOM    774  CG2 VAL A  46      -8.024  -6.573 -11.064  1.00 16.88           C  
ATOM    775  H   VAL A  46      -6.017  -7.318 -12.895  1.00  0.00           H  
ATOM    776  HA  VAL A  46      -6.243  -8.504 -10.331  1.00  0.00           H  
ATOM    777  HB  VAL A  46      -8.298  -8.076 -12.544  1.00  0.00           H  
ATOM    778 HG11 VAL A  46     -10.070  -8.289 -10.778  1.00  0.00           H  
ATOM    779 HG12 VAL A  46      -9.283  -9.815 -11.094  1.00  0.00           H  
ATOM    780 HG13 VAL A  46      -8.862  -8.886  -9.653  1.00  0.00           H  
ATOM    781 HG21 VAL A  46      -9.026  -6.148 -11.134  1.00  0.00           H  
ATOM    782 HG22 VAL A  46      -7.690  -6.458 -10.032  1.00  0.00           H  
ATOM    783 HG23 VAL A  46      -7.374  -5.966 -11.694  1.00  0.00           H  
ATOM    784  N   ASP A  47      -6.110 -10.965 -10.710  1.00 16.22           N  
ATOM    785  CA  ASP A  47      -6.026 -12.419 -10.810  1.00 16.78           C  
ATOM    786  C   ASP A  47      -7.396 -13.009 -10.428  1.00 21.27           C  
ATOM    787  O   ASP A  47      -7.616 -13.356  -9.270  1.00 19.37           O  
ATOM    788  CB  ASP A  47      -4.842 -12.942  -9.956  1.00 19.05           C  
ATOM    789  CG  ASP A  47      -4.486 -14.424 -10.138  1.00 22.38           C  
ATOM    790  OD1 ASP A  47      -5.339 -15.196 -10.632  1.00 21.32           O  
ATOM    791  OD2 ASP A  47      -3.372 -14.781  -9.700  1.00 26.33           O  
ATOM    792  H   ASP A  47      -5.718 -10.557  -9.874  1.00  0.00           H  
ATOM    793  HA  ASP A  47      -5.819 -12.686 -11.849  1.00  0.00           H  
ATOM    794  HB3 ASP A  47      -5.038 -12.761  -8.898  1.00  0.00           H  
ATOM    795  HB2 ASP A  47      -3.958 -12.363 -10.226  1.00  0.00           H  
ATOM    796  N   ALA A  48      -8.291 -13.095 -11.425  1.00 20.33           N  
ATOM    797  CA  ALA A  48      -9.657 -13.604 -11.311  1.00 21.00           C  
ATOM    798  C   ALA A  48      -9.763 -15.073 -10.867  1.00 24.83           C  
ATOM    799  O   ALA A  48     -10.783 -15.443 -10.286  1.00 25.88           O  
ATOM    800  CB  ALA A  48     -10.361 -13.405 -12.660  1.00 22.67           C  
ATOM    801  H   ALA A  48      -8.014 -12.792 -12.349  1.00  0.00           H  
ATOM    802  HA  ALA A  48     -10.168 -13.000 -10.560  1.00  0.00           H  
ATOM    803  HB1 ALA A  48     -11.360 -13.835 -12.661  1.00  0.00           H  
ATOM    804  HB2 ALA A  48     -10.455 -12.345 -12.897  1.00  0.00           H  
ATOM    805  HB3 ALA A  48      -9.813 -13.883 -13.471  1.00  0.00           H  
ATOM    806  N   VAL A  49      -8.712 -15.870 -11.124  1.00 21.22           N  
ATOM    807  CA  VAL A  49      -8.597 -17.259 -10.683  1.00 22.14           C  
ATOM    808  C   VAL A  49      -8.318 -17.347  -9.167  1.00 28.06           C  
ATOM    809  O   VAL A  49      -9.045 -18.054  -8.470  1.00 29.30           O  
ATOM    810  CB  VAL A  49      -7.487 -18.012 -11.478  1.00 26.26           C  
ATOM    811  CG1 VAL A  49      -7.141 -19.416 -10.937  1.00 27.49           C  
ATOM    812  CG2 VAL A  49      -7.853 -18.118 -12.970  1.00 26.30           C  
ATOM    813  H   VAL A  49      -7.908 -15.487 -11.602  1.00  0.00           H  
ATOM    814  HA  VAL A  49      -9.549 -17.757 -10.878  1.00  0.00           H  
ATOM    815  HB  VAL A  49      -6.572 -17.420 -11.425  1.00  0.00           H  
ATOM    816 HG11 VAL A  49      -6.438 -19.927 -11.596  1.00  0.00           H  
ATOM    817 HG12 VAL A  49      -6.672 -19.377  -9.954  1.00  0.00           H  
ATOM    818 HG13 VAL A  49      -8.032 -20.039 -10.860  1.00  0.00           H  
ATOM    819 HG21 VAL A  49      -7.049 -18.580 -13.543  1.00  0.00           H  
ATOM    820 HG22 VAL A  49      -8.749 -18.724 -13.110  1.00  0.00           H  
ATOM    821 HG23 VAL A  49      -8.042 -17.141 -13.414  1.00  0.00           H  
ATOM    822  N   LYS A  50      -7.294 -16.613  -8.691  1.00 24.87           N  
ATOM    823  CA  LYS A  50      -6.866 -16.576  -7.288  1.00 25.39           C  
ATOM    824  C   LYS A  50      -7.892 -15.905  -6.358  1.00 30.11           C  
ATOM    825  O   LYS A  50      -8.136 -16.414  -5.265  1.00 31.60           O  
ATOM    826  CB  LYS A  50      -5.496 -15.871  -7.211  1.00 27.54           C  
ATOM    827  CG  LYS A  50      -4.862 -15.779  -5.812  1.00 41.86           C  
ATOM    828  CD  LYS A  50      -3.510 -15.053  -5.843  1.00 50.59           C  
ATOM    829  CE  LYS A  50      -2.876 -14.931  -4.451  1.00 62.80           C  
ATOM    830  NZ  LYS A  50      -1.601 -14.198  -4.508  1.00 71.86           N  
ATOM    831  H   LYS A  50      -6.744 -16.056  -9.335  1.00  0.00           H  
ATOM    832  HA  LYS A  50      -6.736 -17.608  -6.955  1.00  0.00           H  
ATOM    833  HB3 LYS A  50      -5.602 -14.860  -7.603  1.00  0.00           H  
ATOM    834  HB2 LYS A  50      -4.799 -16.389  -7.873  1.00  0.00           H  
ATOM    835  HG3 LYS A  50      -4.735 -16.782  -5.403  1.00  0.00           H  
ATOM    836  HG2 LYS A  50      -5.525 -15.247  -5.129  1.00  0.00           H  
ATOM    837  HD3 LYS A  50      -3.645 -14.060  -6.273  1.00  0.00           H  
ATOM    838  HD2 LYS A  50      -2.830 -15.584  -6.511  1.00  0.00           H  
ATOM    839  HE3 LYS A  50      -2.697 -15.920  -4.028  1.00  0.00           H  
ATOM    840  HE2 LYS A  50      -3.550 -14.406  -3.773  1.00  0.00           H  
ATOM    841  HZ1 LYS A  50      -1.763 -13.269  -4.872  1.00  0.00           H  
ATOM    842  HZ2 LYS A  50      -1.206 -14.132  -3.581  1.00  0.00           H  
ATOM    843  HZ3 LYS A  50      -0.958 -14.687  -5.114  1.00  0.00           H  
ATOM    844  N   LEU A  51      -8.456 -14.775  -6.812  1.00 25.67           N  
ATOM    845  CA  LEU A  51      -9.401 -13.949  -6.058  1.00 24.03           C  
ATOM    846  C   LEU A  51     -10.845 -14.481  -6.100  1.00 29.93           C  
ATOM    847  O   LEU A  51     -11.674 -13.977  -5.343  1.00 30.24           O  
ATOM    848  CB  LEU A  51      -9.336 -12.500  -6.592  1.00 22.50           C  
ATOM    849  CG  LEU A  51      -7.950 -11.834  -6.440  1.00 25.48           C  
ATOM    850  CD1 LEU A  51      -7.906 -10.500  -7.199  1.00 24.06           C  
ATOM    851  CD2 LEU A  51      -7.537 -11.673  -4.965  1.00 27.20           C  
ATOM    852  H   LEU A  51      -8.189 -14.420  -7.722  1.00  0.00           H  
ATOM    853  HA  LEU A  51      -9.102 -13.948  -5.008  1.00  0.00           H  
ATOM    854  HB3 LEU A  51     -10.078 -11.883  -6.082  1.00  0.00           H  
ATOM    855  HB2 LEU A  51      -9.625 -12.498  -7.645  1.00  0.00           H  
ATOM    856  HG  LEU A  51      -7.195 -12.466  -6.904  1.00  0.00           H  
ATOM    857 HD11 LEU A  51      -6.983  -9.957  -6.999  1.00  0.00           H  
ATOM    858 HD12 LEU A  51      -7.953 -10.667  -8.275  1.00  0.00           H  
ATOM    859 HD13 LEU A  51      -8.743  -9.856  -6.926  1.00  0.00           H  
ATOM    860 HD21 LEU A  51      -7.052 -10.717  -4.782  1.00  0.00           H  
ATOM    861 HD22 LEU A  51      -8.389 -11.739  -4.289  1.00  0.00           H  
ATOM    862 HD23 LEU A  51      -6.827 -12.449  -4.678  1.00  0.00           H  
ATOM    863  N   ASN A  52     -11.117 -15.475  -6.969  1.00 28.70           N  
ATOM    864  CA  ASN A  52     -12.416 -16.115  -7.190  1.00 29.18           C  
ATOM    865  C   ASN A  52     -13.463 -15.098  -7.689  1.00 32.48           C  
ATOM    866  O   ASN A  52     -14.495 -14.891  -7.052  1.00 32.18           O  
ATOM    867  CB  ASN A  52     -12.843 -16.921  -5.931  1.00 32.09           C  
ATOM    868  CG  ASN A  52     -13.975 -17.932  -6.159  1.00 58.48           C  
ATOM    869  OD1 ASN A  52     -14.936 -17.966  -5.396  1.00 54.67           O  
ATOM    870  ND2 ASN A  52     -13.868 -18.773  -7.191  1.00 51.04           N  
ATOM    871  H   ASN A  52     -10.361 -15.827  -7.540  1.00  0.00           H  
ATOM    872  HA  ASN A  52     -12.282 -16.808  -8.022  1.00  0.00           H  
ATOM    873  HB3 ASN A  52     -13.114 -16.252  -5.113  1.00  0.00           H  
ATOM    874  HB2 ASN A  52     -11.989 -17.499  -5.574  1.00  0.00           H  
ATOM    875 HD22 ASN A  52     -14.596 -19.450  -7.361  1.00  0.00           H  
ATOM    876 HD21 ASN A  52     -13.062 -18.745  -7.798  1.00  0.00           H  
ATOM    877  N   LEU A  53     -13.144 -14.482  -8.838  1.00 27.99           N  
ATOM    878  CA  LEU A  53     -13.951 -13.483  -9.534  1.00 26.67           C  
ATOM    879  C   LEU A  53     -14.188 -13.959 -10.986  1.00 28.91           C  
ATOM    880  O   LEU A  53     -13.679 -13.321 -11.908  1.00 26.45           O  
ATOM    881  CB  LEU A  53     -13.219 -12.113  -9.497  1.00 25.55           C  
ATOM    882  CG  LEU A  53     -12.894 -11.532  -8.103  1.00 28.82           C  
ATOM    883  CD1 LEU A  53     -12.074 -10.232  -8.244  1.00 27.81           C  
ATOM    884  CD2 LEU A  53     -14.138 -11.342  -7.210  1.00 30.28           C  
ATOM    885  H   LEU A  53     -12.272 -14.725  -9.290  1.00  0.00           H  
ATOM    886  HA  LEU A  53     -14.927 -13.367  -9.064  1.00  0.00           H  
ATOM    887  HB3 LEU A  53     -13.817 -11.379 -10.036  1.00  0.00           H  
ATOM    888  HB2 LEU A  53     -12.284 -12.200 -10.051  1.00  0.00           H  
ATOM    889  HG  LEU A  53     -12.243 -12.247  -7.600  1.00  0.00           H  
ATOM    890 HD11 LEU A  53     -11.248 -10.211  -7.532  1.00  0.00           H  
ATOM    891 HD12 LEU A  53     -11.640 -10.124  -9.238  1.00  0.00           H  
ATOM    892 HD13 LEU A  53     -12.680  -9.344  -8.072  1.00  0.00           H  
ATOM    893 HD21 LEU A  53     -14.125 -12.050  -6.381  1.00  0.00           H  
ATOM    894 HD22 LEU A  53     -14.192 -10.344  -6.774  1.00  0.00           H  
ATOM    895 HD23 LEU A  53     -15.067 -11.499  -7.755  1.00  0.00           H  
ATOM    896  N   PRO A  54     -14.896 -15.099 -11.191  1.00 27.30           N  
ATOM    897  CA  PRO A  54     -14.987 -15.758 -12.514  1.00 27.26           C  
ATOM    898  C   PRO A  54     -15.666 -14.940 -13.632  1.00 28.98           C  
ATOM    899  O   PRO A  54     -15.425 -15.222 -14.805  1.00 28.60           O  
ATOM    900  CB  PRO A  54     -15.757 -17.058 -12.220  1.00 30.21           C  
ATOM    901  CG  PRO A  54     -16.597 -16.735 -10.997  1.00 35.02           C  
ATOM    902  CD  PRO A  54     -15.672 -15.835 -10.190  1.00 29.98           C  
ATOM    903  HA  PRO A  54     -13.980 -16.003 -12.856  1.00  0.00           H  
ATOM    904  HB3 PRO A  54     -15.047 -17.850 -11.978  1.00  0.00           H  
ATOM    905  HB2 PRO A  54     -16.369 -17.410 -13.051  1.00  0.00           H  
ATOM    906  HG3 PRO A  54     -16.927 -17.618 -10.450  1.00  0.00           H  
ATOM    907  HG2 PRO A  54     -17.483 -16.173 -11.299  1.00  0.00           H  
ATOM    908  HD2 PRO A  54     -16.237 -15.190  -9.517  1.00  0.00           H  
ATOM    909  HD3 PRO A  54     -14.996 -16.452  -9.599  1.00  0.00           H  
ATOM    910  N   ASP A  55     -16.480 -13.946 -13.248  1.00 22.56           N  
ATOM    911  CA  ASP A  55     -17.191 -13.021 -14.129  1.00 21.56           C  
ATOM    912  C   ASP A  55     -16.357 -11.781 -14.518  1.00 21.18           C  
ATOM    913  O   ASP A  55     -16.825 -11.025 -15.368  1.00 21.21           O  
ATOM    914  CB  ASP A  55     -18.561 -12.577 -13.542  1.00 23.65           C  
ATOM    915  CG  ASP A  55     -18.566 -12.037 -12.100  1.00 31.85           C  
ATOM    916  OD1 ASP A  55     -17.514 -12.092 -11.421  1.00 28.46           O  
ATOM    917  OD2 ASP A  55     -19.651 -11.575 -11.693  1.00 43.31           O  
ATOM    918  H   ASP A  55     -16.613 -13.764 -12.261  1.00  0.00           H  
ATOM    919  HA  ASP A  55     -17.405 -13.545 -15.061  1.00  0.00           H  
ATOM    920  HB3 ASP A  55     -19.226 -13.440 -13.563  1.00  0.00           H  
ATOM    921  HB2 ASP A  55     -19.007 -11.819 -14.188  1.00  0.00           H  
ATOM    922  N   TYR A  56     -15.170 -11.568 -13.912  1.00 17.72           N  
ATOM    923  CA  TYR A  56     -14.346 -10.370 -14.125  1.00 15.49           C  
ATOM    924  C   TYR A  56     -13.957 -10.145 -15.593  1.00 18.43           C  
ATOM    925  O   TYR A  56     -14.183  -9.050 -16.096  1.00 16.56           O  
ATOM    926  CB  TYR A  56     -13.113 -10.351 -13.193  1.00 14.75           C  
ATOM    927  CG  TYR A  56     -12.324  -9.047 -13.233  1.00 14.25           C  
ATOM    928  CD1 TYR A  56     -11.290  -8.852 -14.173  1.00 15.12           C  
ATOM    929  CD2 TYR A  56     -12.667  -7.996 -12.358  1.00 14.10           C  
ATOM    930  CE1 TYR A  56     -10.636  -7.608 -14.265  1.00 13.97           C  
ATOM    931  CE2 TYR A  56     -12.015  -6.751 -12.446  1.00 14.13           C  
ATOM    932  CZ  TYR A  56     -11.004  -6.553 -13.407  1.00 14.01           C  
ATOM    933  OH  TYR A  56     -10.387  -5.340 -13.510  1.00 13.17           O  
ATOM    934  H   TYR A  56     -14.841 -12.222 -13.214  1.00  0.00           H  
ATOM    935  HA  TYR A  56     -14.968  -9.521 -13.845  1.00  0.00           H  
ATOM    936  HB3 TYR A  56     -12.447 -11.181 -13.430  1.00  0.00           H  
ATOM    937  HB2 TYR A  56     -13.438 -10.510 -12.165  1.00  0.00           H  
ATOM    938  HD1 TYR A  56     -11.020  -9.646 -14.851  1.00  0.00           H  
ATOM    939  HD2 TYR A  56     -13.449  -8.139 -11.630  1.00  0.00           H  
ATOM    940  HE1 TYR A  56      -9.861  -7.463 -15.003  1.00  0.00           H  
ATOM    941  HE2 TYR A  56     -12.302  -5.950 -11.781  1.00  0.00           H  
ATOM    942  HH  TYR A  56     -10.705  -4.703 -12.867  1.00  0.00           H  
ATOM    943  N   TYR A  57     -13.425 -11.185 -16.256  1.00 17.07           N  
ATOM    944  CA  TYR A  57     -13.031 -11.136 -17.667  1.00 16.90           C  
ATOM    945  C   TYR A  57     -14.180 -11.428 -18.651  1.00 21.10           C  
ATOM    946  O   TYR A  57     -13.966 -11.303 -19.858  1.00 20.84           O  
ATOM    947  CB  TYR A  57     -11.798 -12.032 -17.882  1.00 17.40           C  
ATOM    948  CG  TYR A  57     -10.555 -11.467 -17.218  1.00 16.23           C  
ATOM    949  CD1 TYR A  57      -9.944 -10.319 -17.762  1.00 16.90           C  
ATOM    950  CD2 TYR A  57     -10.025 -12.052 -16.048  1.00 15.73           C  
ATOM    951  CE1 TYR A  57      -8.816  -9.759 -17.139  1.00 15.61           C  
ATOM    952  CE2 TYR A  57      -8.900 -11.481 -15.420  1.00 14.88           C  
ATOM    953  CZ  TYR A  57      -8.296 -10.329 -15.966  1.00 14.71           C  
ATOM    954  OH  TYR A  57      -7.211  -9.760 -15.369  1.00 16.94           O  
ATOM    955  H   TYR A  57     -13.275 -12.060 -15.775  1.00  0.00           H  
ATOM    956  HA  TYR A  57     -12.725 -10.114 -17.893  1.00  0.00           H  
ATOM    957  HB3 TYR A  57     -11.575 -12.122 -18.946  1.00  0.00           H  
ATOM    958  HB2 TYR A  57     -11.990 -13.046 -17.527  1.00  0.00           H  
ATOM    959  HD1 TYR A  57     -10.340  -9.862 -18.657  1.00  0.00           H  
ATOM    960  HD2 TYR A  57     -10.486 -12.932 -15.624  1.00  0.00           H  
ATOM    961  HE1 TYR A  57      -8.343  -8.891 -17.561  1.00  0.00           H  
ATOM    962  HE2 TYR A  57      -8.502 -11.930 -14.522  1.00  0.00           H  
ATOM    963  HH  TYR A  57      -7.013 -10.149 -14.510  1.00  0.00           H  
ATOM    964  N   LYS A  58     -15.384 -11.740 -18.140  1.00 19.10           N  
ATOM    965  CA  LYS A  58     -16.629 -11.715 -18.914  1.00 20.53           C  
ATOM    966  C   LYS A  58     -17.200 -10.287 -19.026  1.00 23.08           C  
ATOM    967  O   LYS A  58     -17.925 -10.015 -19.982  1.00 25.65           O  
ATOM    968  CB  LYS A  58     -17.678 -12.653 -18.281  1.00 24.57           C  
ATOM    969  CG  LYS A  58     -17.253 -14.129 -18.223  1.00 40.66           C  
ATOM    970  CD  LYS A  58     -18.408 -15.038 -17.770  1.00 53.83           C  
ATOM    971  CE  LYS A  58     -18.049 -16.531 -17.742  1.00 70.96           C  
ATOM    972  NZ  LYS A  58     -17.073 -16.840 -16.683  1.00 82.36           N  
ATOM    973  H   LYS A  58     -15.489 -11.823 -17.138  1.00  0.00           H  
ATOM    974  HA  LYS A  58     -16.431 -12.073 -19.925  1.00  0.00           H  
ATOM    975  HB3 LYS A  58     -18.597 -12.585 -18.867  1.00  0.00           H  
ATOM    976  HB2 LYS A  58     -17.943 -12.313 -17.281  1.00  0.00           H  
ATOM    977  HG3 LYS A  58     -16.408 -14.238 -17.543  1.00  0.00           H  
ATOM    978  HG2 LYS A  58     -16.904 -14.446 -19.206  1.00  0.00           H  
ATOM    979  HD3 LYS A  58     -19.256 -14.898 -18.442  1.00  0.00           H  
ATOM    980  HD2 LYS A  58     -18.757 -14.726 -16.785  1.00  0.00           H  
ATOM    981  HE3 LYS A  58     -17.650 -16.847 -18.706  1.00  0.00           H  
ATOM    982  HE2 LYS A  58     -18.946 -17.122 -17.558  1.00  0.00           H  
ATOM    983  HZ1 LYS A  58     -17.460 -16.591 -15.785  1.00  0.00           H  
ATOM    984  HZ2 LYS A  58     -16.856 -17.827 -16.694  1.00  0.00           H  
ATOM    985  HZ3 LYS A  58     -16.226 -16.309 -16.830  1.00  0.00           H  
ATOM    986  N   ILE A  59     -16.869  -9.419 -18.055  1.00 18.69           N  
ATOM    987  CA  ILE A  59     -17.357  -8.045 -17.938  1.00 18.74           C  
ATOM    988  C   ILE A  59     -16.312  -7.026 -18.440  1.00 19.69           C  
ATOM    989  O   ILE A  59     -16.685  -6.092 -19.149  1.00 19.07           O  
ATOM    990  CB  ILE A  59     -17.756  -7.744 -16.457  1.00 21.50           C  
ATOM    991  CG1 ILE A  59     -19.035  -8.532 -16.077  1.00 22.63           C  
ATOM    992  CG2 ILE A  59     -17.934  -6.250 -16.108  1.00 21.04           C  
ATOM    993  CD1 ILE A  59     -19.250  -8.704 -14.567  1.00 24.88           C  
ATOM    994  H   ILE A  59     -16.278  -9.735 -17.299  1.00  0.00           H  
ATOM    995  HA  ILE A  59     -18.249  -7.921 -18.555  1.00  0.00           H  
ATOM    996  HB  ILE A  59     -16.950  -8.118 -15.823  1.00  0.00           H  
ATOM    997 HG13 ILE A  59     -19.006  -9.531 -16.513  1.00  0.00           H  
ATOM    998 HG12 ILE A  59     -19.908  -8.048 -16.517  1.00  0.00           H  
ATOM    999 HG21 ILE A  59     -18.301  -6.114 -15.093  1.00  0.00           H  
ATOM   1000 HG22 ILE A  59     -16.991  -5.709 -16.163  1.00  0.00           H  
ATOM   1001 HG23 ILE A  59     -18.644  -5.767 -16.780  1.00  0.00           H  
ATOM   1002 HD11 ILE A  59     -20.055  -9.413 -14.371  1.00  0.00           H  
ATOM   1003 HD12 ILE A  59     -18.355  -9.092 -14.083  1.00  0.00           H  
ATOM   1004 HD13 ILE A  59     -19.518  -7.766 -14.083  1.00  0.00           H  
ATOM   1005  N   ILE A  60     -15.034  -7.231 -18.079  1.00 15.60           N  
ATOM   1006  CA  ILE A  60     -13.912  -6.360 -18.420  1.00 14.01           C  
ATOM   1007  C   ILE A  60     -13.123  -6.988 -19.581  1.00 17.32           C  
ATOM   1008  O   ILE A  60     -12.390  -7.957 -19.382  1.00 17.47           O  
ATOM   1009  CB  ILE A  60     -12.971  -6.135 -17.195  1.00 13.87           C  
ATOM   1010  CG1 ILE A  60     -13.727  -5.527 -15.987  1.00 13.19           C  
ATOM   1011  CG2 ILE A  60     -11.713  -5.300 -17.524  1.00 12.73           C  
ATOM   1012  CD1 ILE A  60     -14.459  -4.208 -16.276  1.00 15.59           C  
ATOM   1013  H   ILE A  60     -14.805  -8.017 -17.484  1.00  0.00           H  
ATOM   1014  HA  ILE A  60     -14.274  -5.386 -18.755  1.00  0.00           H  
ATOM   1015  HB  ILE A  60     -12.605  -7.107 -16.860  1.00  0.00           H  
ATOM   1016 HG13 ILE A  60     -13.035  -5.376 -15.158  1.00  0.00           H  
ATOM   1017 HG12 ILE A  60     -14.456  -6.249 -15.615  1.00  0.00           H  
ATOM   1018 HG21 ILE A  60     -11.137  -5.082 -16.625  1.00  0.00           H  
ATOM   1019 HG22 ILE A  60     -11.042  -5.823 -18.204  1.00  0.00           H  
ATOM   1020 HG23 ILE A  60     -11.979  -4.352 -17.991  1.00  0.00           H  
ATOM   1021 HD11 ILE A  60     -14.930  -3.824 -15.373  1.00  0.00           H  
ATOM   1022 HD12 ILE A  60     -13.777  -3.448 -16.651  1.00  0.00           H  
ATOM   1023 HD13 ILE A  60     -15.253  -4.333 -17.011  1.00  0.00           H  
ATOM   1024  N   LYS A  61     -13.316  -6.412 -20.777  1.00 14.31           N  
ATOM   1025  CA  LYS A  61     -12.673  -6.831 -22.025  1.00 14.78           C  
ATOM   1026  C   LYS A  61     -11.438  -5.984 -22.379  1.00 16.64           C  
ATOM   1027  O   LYS A  61     -10.735  -6.342 -23.324  1.00 16.38           O  
ATOM   1028  CB  LYS A  61     -13.713  -6.788 -23.166  1.00 17.32           C  
ATOM   1029  CG  LYS A  61     -14.913  -7.738 -22.981  1.00 17.91           C  
ATOM   1030  CD  LYS A  61     -14.514  -9.209 -22.777  1.00 20.22           C  
ATOM   1031  CE  LYS A  61     -15.714 -10.160 -22.824  1.00 21.67           C  
ATOM   1032  NZ  LYS A  61     -15.303 -11.542 -22.531  1.00 21.60           N  
ATOM   1033  H   LYS A  61     -13.959  -5.637 -20.853  1.00  0.00           H  
ATOM   1034  HA  LYS A  61     -12.303  -7.852 -21.926  1.00  0.00           H  
ATOM   1035  HB3 LYS A  61     -13.226  -7.044 -24.109  1.00  0.00           H  
ATOM   1036  HB2 LYS A  61     -14.083  -5.769 -23.290  1.00  0.00           H  
ATOM   1037  HG3 LYS A  61     -15.555  -7.658 -23.860  1.00  0.00           H  
ATOM   1038  HG2 LYS A  61     -15.522  -7.407 -22.138  1.00  0.00           H  
ATOM   1039  HD3 LYS A  61     -14.027  -9.318 -21.808  1.00  0.00           H  
ATOM   1040  HD2 LYS A  61     -13.780  -9.500 -23.529  1.00  0.00           H  
ATOM   1041  HE3 LYS A  61     -16.188 -10.130 -23.806  1.00  0.00           H  
ATOM   1042  HE2 LYS A  61     -16.462  -9.853 -22.097  1.00  0.00           H  
ATOM   1043  HZ1 LYS A  61     -14.870 -11.572 -21.615  1.00  0.00           H  
ATOM   1044  HZ2 LYS A  61     -16.112 -12.147 -22.544  1.00  0.00           H  
ATOM   1045  HZ3 LYS A  61     -14.637 -11.853 -23.224  1.00  0.00           H  
ATOM   1046  N   THR A  62     -11.174  -4.909 -21.616  1.00 14.08           N  
ATOM   1047  CA  THR A  62     -10.004  -4.044 -21.778  1.00 12.90           C  
ATOM   1048  C   THR A  62      -9.313  -3.837 -20.406  1.00 14.32           C  
ATOM   1049  O   THR A  62      -9.370  -2.735 -19.859  1.00 13.57           O  
ATOM   1050  CB  THR A  62     -10.369  -2.678 -22.433  1.00 19.92           C  
ATOM   1051  OG1 THR A  62     -11.131  -2.893 -23.606  1.00 21.88           O  
ATOM   1052  CG2 THR A  62      -9.148  -1.837 -22.853  1.00 20.27           C  
ATOM   1053  H   THR A  62     -11.795  -4.674 -20.856  1.00  0.00           H  
ATOM   1054  HA  THR A  62      -9.269  -4.514 -22.432  1.00  0.00           H  
ATOM   1055  HB  THR A  62     -10.994  -2.092 -21.756  1.00  0.00           H  
ATOM   1056  HG1 THR A  62     -10.576  -3.329 -24.257  1.00  0.00           H  
ATOM   1057 HG21 THR A  62      -9.458  -0.884 -23.282  1.00  0.00           H  
ATOM   1058 HG22 THR A  62      -8.489  -1.613 -22.016  1.00  0.00           H  
ATOM   1059 HG23 THR A  62      -8.549  -2.358 -23.601  1.00  0.00           H  
ATOM   1060  N   PRO A  63      -8.714  -4.911 -19.831  1.00 13.21           N  
ATOM   1061  CA  PRO A  63      -8.046  -4.839 -18.516  1.00 11.53           C  
ATOM   1062  C   PRO A  63      -6.777  -3.972 -18.536  1.00 14.00           C  
ATOM   1063  O   PRO A  63      -6.054  -3.974 -19.533  1.00 13.88           O  
ATOM   1064  CB  PRO A  63      -7.723  -6.303 -18.197  1.00 13.69           C  
ATOM   1065  CG  PRO A  63      -7.546  -6.959 -19.557  1.00 19.62           C  
ATOM   1066  CD  PRO A  63      -8.604  -6.259 -20.398  1.00 16.39           C  
ATOM   1067  HA  PRO A  63      -8.736  -4.452 -17.765  1.00  0.00           H  
ATOM   1068  HB3 PRO A  63      -8.580  -6.733 -17.679  1.00  0.00           H  
ATOM   1069  HB2 PRO A  63      -6.852  -6.436 -17.553  1.00  0.00           H  
ATOM   1070  HG3 PRO A  63      -7.655  -8.044 -19.546  1.00  0.00           H  
ATOM   1071  HG2 PRO A  63      -6.553  -6.729 -19.946  1.00  0.00           H  
ATOM   1072  HD2 PRO A  63      -8.328  -6.273 -21.452  1.00  0.00           H  
ATOM   1073  HD3 PRO A  63      -9.561  -6.769 -20.281  1.00  0.00           H  
ATOM   1074  N   MET A  64      -6.547  -3.241 -17.435  1.00 10.69           N  
ATOM   1075  CA  MET A  64      -5.411  -2.336 -17.290  1.00  9.97           C  
ATOM   1076  C   MET A  64      -5.077  -2.116 -15.808  1.00 13.19           C  
ATOM   1077  O   MET A  64      -5.959  -2.216 -14.953  1.00 12.42           O  
ATOM   1078  CB  MET A  64      -5.708  -1.023 -18.050  1.00 11.19           C  
ATOM   1079  CG  MET A  64      -4.516  -0.070 -18.208  1.00 11.68           C  
ATOM   1080  SD  MET A  64      -2.973  -0.776 -18.853  1.00 13.05           S  
ATOM   1081  CE  MET A  64      -3.515  -1.334 -20.488  1.00 11.78           C  
ATOM   1082  H   MET A  64      -7.161  -3.310 -16.637  1.00  0.00           H  
ATOM   1083  HA  MET A  64      -4.548  -2.832 -17.738  1.00  0.00           H  
ATOM   1084  HB3 MET A  64      -6.510  -0.489 -17.537  1.00  0.00           H  
ATOM   1085  HB2 MET A  64      -6.100  -1.239 -19.044  1.00  0.00           H  
ATOM   1086  HG3 MET A  64      -4.292   0.403 -17.252  1.00  0.00           H  
ATOM   1087  HG2 MET A  64      -4.818   0.727 -18.884  1.00  0.00           H  
ATOM   1088  HE1 MET A  64      -2.673  -1.756 -21.034  1.00  0.00           H  
ATOM   1089  HE2 MET A  64      -4.282  -2.102 -20.400  1.00  0.00           H  
ATOM   1090  HE3 MET A  64      -3.921  -0.501 -21.062  1.00  0.00           H  
ATOM   1091  N   ASP A  65      -3.793  -1.829 -15.548  1.00 10.84           N  
ATOM   1092  CA  ASP A  65      -3.191  -1.760 -14.217  1.00  9.38           C  
ATOM   1093  C   ASP A  65      -1.930  -0.882 -14.274  1.00 11.40           C  
ATOM   1094  O   ASP A  65      -1.373  -0.671 -15.352  1.00 10.71           O  
ATOM   1095  CB  ASP A  65      -2.842  -3.158 -13.646  1.00 11.15           C  
ATOM   1096  CG  ASP A  65      -2.028  -4.047 -14.589  1.00 12.22           C  
ATOM   1097  OD1 ASP A  65      -2.633  -4.615 -15.523  1.00 13.28           O  
ATOM   1098  OD2 ASP A  65      -0.807  -4.157 -14.348  1.00 13.02           O  
ATOM   1099  H   ASP A  65      -3.142  -1.742 -16.316  1.00  0.00           H  
ATOM   1100  HA  ASP A  65      -3.897  -1.281 -13.539  1.00  0.00           H  
ATOM   1101  HB3 ASP A  65      -3.752  -3.697 -13.377  1.00  0.00           H  
ATOM   1102  HB2 ASP A  65      -2.304  -3.075 -12.701  1.00  0.00           H  
ATOM   1103  N   MET A  66      -1.470  -0.427 -13.097  1.00  9.91           N  
ATOM   1104  CA  MET A  66      -0.241   0.353 -12.934  1.00  9.74           C  
ATOM   1105  C   MET A  66       1.050  -0.434 -13.213  1.00 11.29           C  
ATOM   1106  O   MET A  66       2.054   0.200 -13.524  1.00 11.98           O  
ATOM   1107  CB  MET A  66      -0.170   0.994 -11.537  1.00 11.77           C  
ATOM   1108  CG  MET A  66      -1.362   1.899 -11.218  1.00 13.90           C  
ATOM   1109  SD  MET A  66      -1.103   3.040  -9.843  1.00 16.49           S  
ATOM   1110  CE  MET A  66      -0.932   1.864  -8.481  1.00 11.94           C  
ATOM   1111  H   MET A  66      -1.964  -0.665 -12.244  1.00  0.00           H  
ATOM   1112  HA  MET A  66      -0.282   1.169 -13.653  1.00  0.00           H  
ATOM   1113  HB3 MET A  66       0.747   1.574 -11.443  1.00  0.00           H  
ATOM   1114  HB2 MET A  66      -0.105   0.211 -10.782  1.00  0.00           H  
ATOM   1115  HG3 MET A  66      -2.230   1.288 -10.978  1.00  0.00           H  
ATOM   1116  HG2 MET A  66      -1.618   2.498 -12.093  1.00  0.00           H  
ATOM   1117  HE1 MET A  66      -0.964   2.404  -7.537  1.00  0.00           H  
ATOM   1118  HE2 MET A  66      -1.742   1.138  -8.488  1.00  0.00           H  
ATOM   1119  HE3 MET A  66       0.016   1.330  -8.547  1.00  0.00           H  
ATOM   1120  N   GLY A  67       1.017  -1.776 -13.112  1.00 10.54           N  
ATOM   1121  CA  GLY A  67       2.159  -2.641 -13.419  1.00 11.32           C  
ATOM   1122  C   GLY A  67       2.422  -2.665 -14.931  1.00 12.17           C  
ATOM   1123  O   GLY A  67       3.573  -2.576 -15.355  1.00 12.20           O  
ATOM   1124  H   GLY A  67       0.152  -2.236 -12.862  1.00  0.00           H  
ATOM   1125  HA3 GLY A  67       1.939  -3.654 -13.081  1.00  0.00           H  
ATOM   1126  HA2 GLY A  67       3.050  -2.307 -12.885  1.00  0.00           H  
ATOM   1127  N   THR A  68       1.345  -2.730 -15.729  1.00 10.38           N  
ATOM   1128  CA  THR A  68       1.360  -2.644 -17.187  1.00 10.14           C  
ATOM   1129  C   THR A  68       1.722  -1.228 -17.683  1.00 11.23           C  
ATOM   1130  O   THR A  68       2.533  -1.123 -18.601  1.00 11.13           O  
ATOM   1131  CB  THR A  68      -0.019  -3.057 -17.769  1.00 11.43           C  
ATOM   1132  OG1 THR A  68      -0.259  -4.414 -17.453  1.00 12.76           O  
ATOM   1133  CG2 THR A  68      -0.198  -2.905 -19.288  1.00 11.43           C  
ATOM   1134  H   THR A  68       0.434  -2.849 -15.304  1.00  0.00           H  
ATOM   1135  HA  THR A  68       2.117  -3.337 -17.561  1.00  0.00           H  
ATOM   1136  HB  THR A  68      -0.801  -2.477 -17.279  1.00  0.00           H  
ATOM   1137  HG1 THR A  68      -0.513  -4.476 -16.525  1.00  0.00           H  
ATOM   1138 HG21 THR A  68      -1.197  -3.230 -19.568  1.00  0.00           H  
ATOM   1139 HG22 THR A  68      -0.101  -1.872 -19.620  1.00  0.00           H  
ATOM   1140 HG23 THR A  68       0.516  -3.511 -19.844  1.00  0.00           H  
ATOM   1141  N   ILE A  69       1.165  -0.177 -17.050  1.00 10.25           N  
ATOM   1142  CA  ILE A  69       1.447   1.233 -17.358  1.00  9.64           C  
ATOM   1143  C   ILE A  69       2.912   1.631 -17.080  1.00 11.35           C  
ATOM   1144  O   ILE A  69       3.503   2.337 -17.898  1.00 11.03           O  
ATOM   1145  CB  ILE A  69       0.494   2.196 -16.586  1.00 10.64           C  
ATOM   1146  CG1 ILE A  69      -0.959   2.068 -17.093  1.00  9.85           C  
ATOM   1147  CG2 ILE A  69       0.903   3.686 -16.594  1.00 12.41           C  
ATOM   1148  CD1 ILE A  69      -2.014   2.632 -16.126  1.00 13.19           C  
ATOM   1149  H   ILE A  69       0.494  -0.343 -16.311  1.00  0.00           H  
ATOM   1150  HA  ILE A  69       1.272   1.368 -18.427  1.00  0.00           H  
ATOM   1151  HB  ILE A  69       0.506   1.877 -15.546  1.00  0.00           H  
ATOM   1152 HG13 ILE A  69      -1.203   1.028 -17.299  1.00  0.00           H  
ATOM   1153 HG12 ILE A  69      -1.043   2.578 -18.052  1.00  0.00           H  
ATOM   1154 HG21 ILE A  69       0.134   4.304 -16.138  1.00  0.00           H  
ATOM   1155 HG22 ILE A  69       1.815   3.867 -16.026  1.00  0.00           H  
ATOM   1156 HG23 ILE A  69       1.050   4.048 -17.612  1.00  0.00           H  
ATOM   1157 HD11 ILE A  69      -2.953   2.085 -16.210  1.00  0.00           H  
ATOM   1158 HD12 ILE A  69      -1.694   2.569 -15.086  1.00  0.00           H  
ATOM   1159 HD13 ILE A  69      -2.222   3.679 -16.345  1.00  0.00           H  
ATOM   1160  N   LYS A  70       3.473   1.140 -15.959  1.00  9.53           N  
ATOM   1161  CA  LYS A  70       4.878   1.292 -15.574  1.00  9.84           C  
ATOM   1162  C   LYS A  70       5.834   0.706 -16.623  1.00 11.94           C  
ATOM   1163  O   LYS A  70       6.765   1.397 -17.028  1.00 11.03           O  
ATOM   1164  CB  LYS A  70       5.090   0.682 -14.169  1.00 10.43           C  
ATOM   1165  CG  LYS A  70       6.548   0.629 -13.676  1.00 11.91           C  
ATOM   1166  CD  LYS A  70       6.654   0.088 -12.241  1.00 13.01           C  
ATOM   1167  CE  LYS A  70       8.093   0.033 -11.703  1.00 12.77           C  
ATOM   1168  NZ  LYS A  70       8.959  -0.848 -12.509  1.00 13.95           N  
ATOM   1169  H   LYS A  70       2.906   0.585 -15.330  1.00  0.00           H  
ATOM   1170  HA  LYS A  70       5.078   2.363 -15.506  1.00  0.00           H  
ATOM   1171  HB3 LYS A  70       4.693  -0.334 -14.156  1.00  0.00           H  
ATOM   1172  HB2 LYS A  70       4.494   1.246 -13.451  1.00  0.00           H  
ATOM   1173  HG3 LYS A  70       6.997   1.621 -13.736  1.00  0.00           H  
ATOM   1174  HG2 LYS A  70       7.132  -0.012 -14.335  1.00  0.00           H  
ATOM   1175  HD3 LYS A  70       6.210  -0.907 -12.193  1.00  0.00           H  
ATOM   1176  HD2 LYS A  70       6.054   0.712 -11.577  1.00  0.00           H  
ATOM   1177  HE3 LYS A  70       8.084  -0.337 -10.677  1.00  0.00           H  
ATOM   1178  HE2 LYS A  70       8.531   1.031 -11.679  1.00  0.00           H  
ATOM   1179  HZ1 LYS A  70       9.080  -0.444 -13.432  1.00  0.00           H  
ATOM   1180  HZ2 LYS A  70       9.868  -0.918 -12.076  1.00  0.00           H  
ATOM   1181  HZ3 LYS A  70       8.547  -1.766 -12.590  1.00  0.00           H  
ATOM   1182  N   LYS A  71       5.561  -0.532 -17.065  1.00 10.54           N  
ATOM   1183  CA  LYS A  71       6.329  -1.219 -18.102  1.00 10.78           C  
ATOM   1184  C   LYS A  71       6.227  -0.538 -19.480  1.00 12.39           C  
ATOM   1185  O   LYS A  71       7.249  -0.426 -20.150  1.00 13.23           O  
ATOM   1186  CB  LYS A  71       5.899  -2.693 -18.177  1.00 13.53           C  
ATOM   1187  CG  LYS A  71       6.305  -3.544 -16.964  1.00 15.56           C  
ATOM   1188  CD  LYS A  71       5.681  -4.946 -17.036  1.00 20.67           C  
ATOM   1189  CE  LYS A  71       6.097  -5.855 -15.874  1.00 26.54           C  
ATOM   1190  NZ  LYS A  71       5.473  -7.184 -15.994  1.00 35.34           N  
ATOM   1191  H   LYS A  71       4.770  -1.035 -16.687  1.00  0.00           H  
ATOM   1192  HA  LYS A  71       7.379  -1.193 -17.801  1.00  0.00           H  
ATOM   1193  HB3 LYS A  71       6.363  -3.152 -19.049  1.00  0.00           H  
ATOM   1194  HB2 LYS A  71       4.820  -2.743 -18.325  1.00  0.00           H  
ATOM   1195  HG3 LYS A  71       6.012  -3.055 -16.036  1.00  0.00           H  
ATOM   1196  HG2 LYS A  71       7.392  -3.626 -16.931  1.00  0.00           H  
ATOM   1197  HD3 LYS A  71       5.952  -5.415 -17.983  1.00  0.00           H  
ATOM   1198  HD2 LYS A  71       4.594  -4.851 -17.041  1.00  0.00           H  
ATOM   1199  HE3 LYS A  71       5.803  -5.411 -14.922  1.00  0.00           H  
ATOM   1200  HE2 LYS A  71       7.181  -5.975 -15.856  1.00  0.00           H  
ATOM   1201  HZ1 LYS A  71       5.758  -7.613 -16.863  1.00  0.00           H  
ATOM   1202  HZ2 LYS A  71       5.762  -7.766 -15.221  1.00  0.00           H  
ATOM   1203  HZ3 LYS A  71       4.467  -7.086 -15.983  1.00  0.00           H  
ATOM   1204  N   ARG A  72       5.032  -0.046 -19.860  1.00 10.87           N  
ATOM   1205  CA  ARG A  72       4.808   0.715 -21.096  1.00 10.63           C  
ATOM   1206  C   ARG A  72       5.580   2.051 -21.144  1.00 14.40           C  
ATOM   1207  O   ARG A  72       6.057   2.418 -22.217  1.00 14.72           O  
ATOM   1208  CB  ARG A  72       3.295   0.934 -21.321  1.00 10.66           C  
ATOM   1209  CG  ARG A  72       2.559  -0.308 -21.845  1.00 11.73           C  
ATOM   1210  CD  ARG A  72       1.049  -0.096 -22.046  1.00 12.73           C  
ATOM   1211  NE  ARG A  72       0.464  -1.232 -22.771  1.00 14.82           N  
ATOM   1212  CZ  ARG A  72      -0.759  -1.301 -23.323  1.00 20.47           C  
ATOM   1213  NH1 ARG A  72      -1.649  -0.306 -23.216  1.00 14.83           N  
ATOM   1214  NH2 ARG A  72      -1.090  -2.398 -24.013  1.00 18.97           N  
ATOM   1215  H   ARG A  72       4.227  -0.175 -19.260  1.00  0.00           H  
ATOM   1216  HA  ARG A  72       5.187   0.100 -21.914  1.00  0.00           H  
ATOM   1217  HB3 ARG A  72       3.160   1.715 -22.071  1.00  0.00           H  
ATOM   1218  HB2 ARG A  72       2.827   1.300 -20.407  1.00  0.00           H  
ATOM   1219  HG3 ARG A  72       2.695  -1.110 -21.121  1.00  0.00           H  
ATOM   1220  HG2 ARG A  72       3.012  -0.657 -22.772  1.00  0.00           H  
ATOM   1221  HD3 ARG A  72       0.853   0.845 -22.556  1.00  0.00           H  
ATOM   1222  HD2 ARG A  72       0.545  -0.053 -21.080  1.00  0.00           H  
ATOM   1223  HE  ARG A  72       1.075  -2.028 -22.908  1.00  0.00           H  
ATOM   1224 HH12 ARG A  72      -2.553  -0.373 -23.661  1.00  0.00           H  
ATOM   1225 HH11 ARG A  72      -1.462   0.512 -22.641  1.00  0.00           H  
ATOM   1226 HH22 ARG A  72      -1.994  -2.479 -24.454  1.00  0.00           H  
ATOM   1227 HH21 ARG A  72      -0.406  -3.134 -24.134  1.00  0.00           H  
ATOM   1228  N   LEU A  73       5.732   2.728 -19.995  1.00 11.63           N  
ATOM   1229  CA  LEU A  73       6.559   3.929 -19.845  1.00 11.87           C  
ATOM   1230  C   LEU A  73       8.065   3.628 -19.962  1.00 16.21           C  
ATOM   1231  O   LEU A  73       8.769   4.365 -20.653  1.00 16.26           O  
ATOM   1232  CB  LEU A  73       6.241   4.593 -18.488  1.00 11.62           C  
ATOM   1233  CG  LEU A  73       4.953   5.442 -18.498  1.00 13.92           C  
ATOM   1234  CD1 LEU A  73       4.287   5.538 -17.112  1.00 13.27           C  
ATOM   1235  CD2 LEU A  73       5.163   6.820 -19.159  1.00 14.19           C  
ATOM   1236  H   LEU A  73       5.292   2.381 -19.153  1.00  0.00           H  
ATOM   1237  HA  LEU A  73       6.305   4.625 -20.647  1.00  0.00           H  
ATOM   1238  HB3 LEU A  73       7.073   5.219 -18.173  1.00  0.00           H  
ATOM   1239  HB2 LEU A  73       6.171   3.812 -17.732  1.00  0.00           H  
ATOM   1240  HG  LEU A  73       4.248   4.899 -19.118  1.00  0.00           H  
ATOM   1241 HD11 LEU A  73       3.212   5.388 -17.198  1.00  0.00           H  
ATOM   1242 HD12 LEU A  73       4.651   4.784 -16.416  1.00  0.00           H  
ATOM   1243 HD13 LEU A  73       4.435   6.508 -16.647  1.00  0.00           H  
ATOM   1244 HD21 LEU A  73       4.410   7.006 -19.925  1.00  0.00           H  
ATOM   1245 HD22 LEU A  73       5.098   7.635 -18.441  1.00  0.00           H  
ATOM   1246 HD23 LEU A  73       6.139   6.901 -19.639  1.00  0.00           H  
ATOM   1247  N   GLU A  74       8.519   2.552 -19.297  1.00 14.39           N  
ATOM   1248  CA  GLU A  74       9.913   2.099 -19.254  1.00 16.00           C  
ATOM   1249  C   GLU A  74      10.444   1.588 -20.605  1.00 18.70           C  
ATOM   1250  O   GLU A  74      11.594   1.871 -20.940  1.00 18.79           O  
ATOM   1251  CB  GLU A  74      10.049   1.014 -18.165  1.00 18.05           C  
ATOM   1252  CG  GLU A  74       9.959   1.590 -16.736  1.00 18.57           C  
ATOM   1253  CD  GLU A  74       9.841   0.540 -15.626  1.00 16.16           C  
ATOM   1254  OE1 GLU A  74       9.457  -0.614 -15.918  1.00 18.39           O  
ATOM   1255  OE2 GLU A  74      10.099   0.928 -14.466  1.00 18.38           O  
ATOM   1256  H   GLU A  74       7.868   2.007 -18.748  1.00  0.00           H  
ATOM   1257  HA  GLU A  74      10.535   2.951 -18.971  1.00  0.00           H  
ATOM   1258  HB3 GLU A  74      10.998   0.485 -18.272  1.00  0.00           H  
ATOM   1259  HB2 GLU A  74       9.273   0.263 -18.318  1.00  0.00           H  
ATOM   1260  HG3 GLU A  74       9.104   2.256 -16.647  1.00  0.00           H  
ATOM   1261  HG2 GLU A  74      10.837   2.205 -16.540  1.00  0.00           H  
ATOM   1262  N   ASN A  75       9.601   0.859 -21.354  1.00 14.83           N  
ATOM   1263  CA  ASN A  75       9.933   0.272 -22.658  1.00 15.66           C  
ATOM   1264  C   ASN A  75       9.699   1.243 -23.835  1.00 18.73           C  
ATOM   1265  O   ASN A  75      10.017   0.876 -24.967  1.00 19.16           O  
ATOM   1266  CB  ASN A  75       9.123  -1.035 -22.864  1.00 16.26           C  
ATOM   1267  CG  ASN A  75       9.333  -2.131 -21.805  1.00 33.85           C  
ATOM   1268  OD1 ASN A  75       8.404  -2.872 -21.489  1.00 27.84           O  
ATOM   1269  ND2 ASN A  75      10.544  -2.260 -21.257  1.00 22.44           N  
ATOM   1270  H   ASN A  75       8.677   0.650 -20.995  1.00  0.00           H  
ATOM   1271  HA  ASN A  75      10.996   0.026 -22.680  1.00  0.00           H  
ATOM   1272  HB3 ASN A  75       9.366  -1.478 -23.830  1.00  0.00           H  
ATOM   1273  HB2 ASN A  75       8.063  -0.786 -22.899  1.00  0.00           H  
ATOM   1274 HD22 ASN A  75      10.706  -2.973 -20.561  1.00  0.00           H  
ATOM   1275 HD21 ASN A  75      11.298  -1.642 -21.519  1.00  0.00           H  
ATOM   1276  N   ASN A  76       9.161   2.449 -23.560  1.00 16.34           N  
ATOM   1277  CA  ASN A  76       8.835   3.517 -24.521  1.00 16.97           C  
ATOM   1278  C   ASN A  76       7.758   3.088 -25.543  1.00 20.33           C  
ATOM   1279  O   ASN A  76       7.823   3.472 -26.711  1.00 22.18           O  
ATOM   1280  CB  ASN A  76      10.100   4.096 -25.212  1.00 19.64           C  
ATOM   1281  CG  ASN A  76      11.186   4.562 -24.240  1.00 37.94           C  
ATOM   1282  OD1 ASN A  76      12.200   3.889 -24.073  1.00 31.80           O  
ATOM   1283  ND2 ASN A  76      10.982   5.716 -23.603  1.00 33.00           N  
ATOM   1284  H   ASN A  76       8.951   2.665 -22.595  1.00  0.00           H  
ATOM   1285  HA  ASN A  76       8.372   4.320 -23.944  1.00  0.00           H  
ATOM   1286  HB3 ASN A  76       9.834   4.942 -25.849  1.00  0.00           H  
ATOM   1287  HB2 ASN A  76      10.533   3.347 -25.872  1.00  0.00           H  
ATOM   1288 HD22 ASN A  76      11.665   6.052 -22.940  1.00  0.00           H  
ATOM   1289 HD21 ASN A  76      10.140   6.251 -23.763  1.00  0.00           H  
ATOM   1290  N   TYR A  77       6.783   2.296 -25.065  1.00 14.78           N  
ATOM   1291  CA  TYR A  77       5.627   1.800 -25.812  1.00 14.29           C  
ATOM   1292  C   TYR A  77       4.666   2.929 -26.229  1.00 18.57           C  
ATOM   1293  O   TYR A  77       4.117   2.874 -27.328  1.00 19.23           O  
ATOM   1294  CB  TYR A  77       4.930   0.734 -24.940  1.00 14.69           C  
ATOM   1295  CG  TYR A  77       3.707   0.057 -25.532  1.00 17.34           C  
ATOM   1296  CD1 TYR A  77       3.845  -1.146 -26.254  1.00 20.06           C  
ATOM   1297  CD2 TYR A  77       2.427   0.620 -25.346  1.00 18.35           C  
ATOM   1298  CE1 TYR A  77       2.711  -1.770 -26.805  1.00 24.40           C  
ATOM   1299  CE2 TYR A  77       1.294   0.000 -25.905  1.00 20.01           C  
ATOM   1300  CZ  TYR A  77       1.436  -1.189 -26.644  1.00 31.17           C  
ATOM   1301  OH  TYR A  77       0.336  -1.760 -27.216  1.00 38.12           O  
ATOM   1302  H   TYR A  77       6.803   2.050 -24.084  1.00  0.00           H  
ATOM   1303  HA  TYR A  77       5.996   1.318 -26.719  1.00  0.00           H  
ATOM   1304  HB3 TYR A  77       4.622   1.183 -23.998  1.00  0.00           H  
ATOM   1305  HB2 TYR A  77       5.654  -0.037 -24.681  1.00  0.00           H  
ATOM   1306  HD1 TYR A  77       4.820  -1.591 -26.391  1.00  0.00           H  
ATOM   1307  HD2 TYR A  77       2.310   1.536 -24.784  1.00  0.00           H  
ATOM   1308  HE1 TYR A  77       2.829  -2.685 -27.367  1.00  0.00           H  
ATOM   1309  HE2 TYR A  77       0.319   0.445 -25.771  1.00  0.00           H  
ATOM   1310  HH  TYR A  77       0.527  -2.564 -27.709  1.00  0.00           H  
ATOM   1311  N   TYR A  78       4.506   3.931 -25.348  1.00 14.26           N  
ATOM   1312  CA  TYR A  78       3.731   5.143 -25.599  1.00 13.37           C  
ATOM   1313  C   TYR A  78       4.532   6.125 -26.465  1.00 15.66           C  
ATOM   1314  O   TYR A  78       5.680   6.428 -26.133  1.00 16.63           O  
ATOM   1315  CB  TYR A  78       3.383   5.811 -24.253  1.00 13.78           C  
ATOM   1316  CG  TYR A  78       2.585   4.976 -23.267  1.00 13.21           C  
ATOM   1317  CD1 TYR A  78       1.394   4.339 -23.671  1.00 14.28           C  
ATOM   1318  CD2 TYR A  78       3.011   4.869 -21.927  1.00 12.95           C  
ATOM   1319  CE1 TYR A  78       0.615   3.631 -22.737  1.00 13.02           C  
ATOM   1320  CE2 TYR A  78       2.232   4.158 -20.995  1.00 13.25           C  
ATOM   1321  CZ  TYR A  78       1.035   3.547 -21.395  1.00 13.40           C  
ATOM   1322  OH  TYR A  78       0.295   2.876 -20.469  1.00 13.52           O  
ATOM   1323  H   TYR A  78       4.999   3.896 -24.467  1.00  0.00           H  
ATOM   1324  HA  TYR A  78       2.809   4.878 -26.120  1.00  0.00           H  
ATOM   1325  HB3 TYR A  78       2.809   6.720 -24.438  1.00  0.00           H  
ATOM   1326  HB2 TYR A  78       4.302   6.132 -23.761  1.00  0.00           H  
ATOM   1327  HD1 TYR A  78       1.065   4.400 -24.697  1.00  0.00           H  
ATOM   1328  HD2 TYR A  78       3.925   5.345 -21.603  1.00  0.00           H  
ATOM   1329  HE1 TYR A  78      -0.303   3.163 -23.057  1.00  0.00           H  
ATOM   1330  HE2 TYR A  78       2.534   4.074 -19.964  1.00  0.00           H  
ATOM   1331  HH  TYR A  78      -0.531   2.525 -20.831  1.00  0.00           H  
ATOM   1332  N   TRP A  79       3.889   6.635 -27.525  1.00 13.92           N  
ATOM   1333  CA  TRP A  79       4.404   7.726 -28.352  1.00 13.88           C  
ATOM   1334  C   TRP A  79       3.834   9.068 -27.868  1.00 16.48           C  
ATOM   1335  O   TRP A  79       4.592  10.025 -27.718  1.00 15.82           O  
ATOM   1336  CB  TRP A  79       4.065   7.446 -29.830  1.00 13.59           C  
ATOM   1337  CG  TRP A  79       4.523   8.467 -30.832  1.00 14.78           C  
ATOM   1338  CD1 TRP A  79       3.743   9.406 -31.414  1.00 18.10           C  
ATOM   1339  CD2 TRP A  79       5.870   8.693 -31.350  1.00 14.95           C  
ATOM   1340  NE1 TRP A  79       4.502  10.172 -32.275  1.00 18.05           N  
ATOM   1341  CE2 TRP A  79       5.822   9.774 -32.283  1.00 18.62           C  
ATOM   1342  CE3 TRP A  79       7.130   8.091 -31.133  1.00 15.10           C  
ATOM   1343  CZ2 TRP A  79       6.961  10.219 -32.978  1.00 17.84           C  
ATOM   1344  CZ3 TRP A  79       8.278   8.526 -31.825  1.00 16.11           C  
ATOM   1345  CH2 TRP A  79       8.196   9.585 -32.749  1.00 17.37           C  
ATOM   1346  H   TRP A  79       2.941   6.340 -27.726  1.00  0.00           H  
ATOM   1347  HA  TRP A  79       5.492   7.776 -28.269  1.00  0.00           H  
ATOM   1348  HB3 TRP A  79       2.988   7.316 -29.946  1.00  0.00           H  
ATOM   1349  HB2 TRP A  79       4.510   6.493 -30.119  1.00  0.00           H  
ATOM   1350  HD1 TRP A  79       2.685   9.517 -31.232  1.00  0.00           H  
ATOM   1351  HE1 TRP A  79       4.108  10.920 -32.828  1.00  0.00           H  
ATOM   1352  HE3 TRP A  79       7.210   7.286 -30.420  1.00  0.00           H  
ATOM   1353  HZ2 TRP A  79       6.889  11.036 -33.680  1.00  0.00           H  
ATOM   1354  HZ3 TRP A  79       9.228   8.045 -31.647  1.00  0.00           H  
ATOM   1355  HH2 TRP A  79       9.080   9.913 -33.276  1.00  0.00           H  
ATOM   1356  N   ASN A  80       2.517   9.098 -27.612  1.00 13.94           N  
ATOM   1357  CA  ASN A  80       1.780  10.246 -27.086  1.00 14.96           C  
ATOM   1358  C   ASN A  80       1.504  10.040 -25.590  1.00 17.51           C  
ATOM   1359  O   ASN A  80       1.293   8.910 -25.148  1.00 15.44           O  
ATOM   1360  CB  ASN A  80       0.439  10.393 -27.843  1.00 16.32           C  
ATOM   1361  CG  ASN A  80       0.603  10.660 -29.343  1.00 26.79           C  
ATOM   1362  OD1 ASN A  80       1.324  11.572 -29.741  1.00 21.61           O  
ATOM   1363  ND2 ASN A  80      -0.076   9.872 -30.179  1.00 24.34           N  
ATOM   1364  H   ASN A  80       1.968   8.254 -27.752  1.00  0.00           H  
ATOM   1365  HA  ASN A  80       2.363  11.161 -27.210  1.00  0.00           H  
ATOM   1366  HB3 ASN A  80      -0.131  11.227 -27.429  1.00  0.00           H  
ATOM   1367  HB2 ASN A  80      -0.174   9.505 -27.696  1.00  0.00           H  
ATOM   1368 HD22 ASN A  80      -0.009  10.015 -31.176  1.00  0.00           H  
ATOM   1369 HD21 ASN A  80      -0.650   9.121 -29.824  1.00  0.00           H  
ATOM   1370  N   ALA A  81       1.453  11.161 -24.851  1.00 15.89           N  
ATOM   1371  CA  ALA A  81       1.088  11.210 -23.433  1.00 16.70           C  
ATOM   1372  C   ALA A  81      -0.375  10.827 -23.149  1.00 17.96           C  
ATOM   1373  O   ALA A  81      -0.661  10.359 -22.047  1.00 15.62           O  
ATOM   1374  CB  ALA A  81       1.393  12.616 -22.898  1.00 18.97           C  
ATOM   1375  H   ALA A  81       1.639  12.051 -25.290  1.00  0.00           H  
ATOM   1376  HA  ALA A  81       1.715  10.498 -22.896  1.00  0.00           H  
ATOM   1377  HB1 ALA A  81       1.128  12.713 -21.844  1.00  0.00           H  
ATOM   1378  HB2 ALA A  81       2.457  12.838 -22.991  1.00  0.00           H  
ATOM   1379  HB3 ALA A  81       0.844  13.384 -23.445  1.00  0.00           H  
ATOM   1380  N   GLN A  82      -1.263  11.005 -24.144  1.00 15.91           N  
ATOM   1381  CA  GLN A  82      -2.682  10.665 -24.048  1.00 15.96           C  
ATOM   1382  C   GLN A  82      -2.948   9.145 -24.032  1.00 17.19           C  
ATOM   1383  O   GLN A  82      -3.961   8.742 -23.469  1.00 17.08           O  
ATOM   1384  CB  GLN A  82      -3.466  11.403 -25.158  1.00 18.06           C  
ATOM   1385  CG  GLN A  82      -5.009  11.278 -25.111  1.00 27.29           C  
ATOM   1386  CD  GLN A  82      -5.632  11.646 -23.757  1.00 37.81           C  
ATOM   1387  OE1 GLN A  82      -6.307  10.830 -23.135  1.00 32.97           O  
ATOM   1388  NE2 GLN A  82      -5.401  12.875 -23.290  1.00 26.67           N  
ATOM   1389  H   GLN A  82      -0.953  11.389 -25.024  1.00  0.00           H  
ATOM   1390  HA  GLN A  82      -3.019  11.060 -23.092  1.00  0.00           H  
ATOM   1391  HB3 GLN A  82      -3.114  11.067 -26.135  1.00  0.00           H  
ATOM   1392  HB2 GLN A  82      -3.212  12.464 -25.110  1.00  0.00           H  
ATOM   1393  HG3 GLN A  82      -5.306  10.258 -25.363  1.00  0.00           H  
ATOM   1394  HG2 GLN A  82      -5.451  11.913 -25.878  1.00  0.00           H  
ATOM   1395 HE22 GLN A  82      -5.793  13.158 -22.404  1.00  0.00           H  
ATOM   1396 HE21 GLN A  82      -4.845  13.531 -23.819  1.00  0.00           H  
ATOM   1397  N   GLU A  83      -2.030   8.326 -24.582  1.00 14.51           N  
ATOM   1398  CA  GLU A  83      -2.078   6.861 -24.491  1.00 13.65           C  
ATOM   1399  C   GLU A  83      -1.902   6.362 -23.044  1.00 17.55           C  
ATOM   1400  O   GLU A  83      -2.608   5.442 -22.634  1.00 15.95           O  
ATOM   1401  CB  GLU A  83      -0.992   6.233 -25.386  1.00 15.18           C  
ATOM   1402  CG  GLU A  83      -1.131   6.535 -26.887  1.00 20.41           C  
ATOM   1403  CD  GLU A  83       0.046   5.958 -27.676  1.00 31.15           C  
ATOM   1404  OE1 GLU A  83       0.901   6.766 -28.098  1.00 18.95           O  
ATOM   1405  OE2 GLU A  83       0.083   4.718 -27.830  1.00 27.03           O  
ATOM   1406  H   GLU A  83      -1.209   8.717 -25.021  1.00  0.00           H  
ATOM   1407  HA  GLU A  83      -3.055   6.527 -24.846  1.00  0.00           H  
ATOM   1408  HB3 GLU A  83      -1.019   5.150 -25.254  1.00  0.00           H  
ATOM   1409  HB2 GLU A  83      -0.008   6.556 -25.044  1.00  0.00           H  
ATOM   1410  HG3 GLU A  83      -1.188   7.607 -27.061  1.00  0.00           H  
ATOM   1411  HG2 GLU A  83      -2.058   6.108 -27.272  1.00  0.00           H  
ATOM   1412  N   CYS A  84      -0.983   7.002 -22.300  1.00 13.28           N  
ATOM   1413  CA  CYS A  84      -0.708   6.738 -20.888  1.00 13.13           C  
ATOM   1414  C   CYS A  84      -1.875   7.179 -19.985  1.00 15.43           C  
ATOM   1415  O   CYS A  84      -2.280   6.413 -19.111  1.00 14.33           O  
ATOM   1416  CB  CYS A  84       0.629   7.382 -20.467  1.00 13.73           C  
ATOM   1417  SG  CYS A  84       1.114   6.952 -18.772  1.00 16.34           S  
ATOM   1418  H   CYS A  84      -0.450   7.749 -22.721  1.00  0.00           H  
ATOM   1419  HA  CYS A  84      -0.608   5.658 -20.774  1.00  0.00           H  
ATOM   1420  HB3 CYS A  84       0.569   8.466 -20.549  1.00  0.00           H  
ATOM   1421  HB2 CYS A  84       1.427   7.067 -21.139  1.00  0.00           H  
ATOM   1422  HG  CYS A  84       0.108   7.593 -18.171  1.00  0.00           H  
ATOM   1423  N   ILE A  85      -2.408   8.387 -20.242  1.00 12.59           N  
ATOM   1424  CA  ILE A  85      -3.570   8.967 -19.562  1.00 13.35           C  
ATOM   1425  C   ILE A  85      -4.854   8.141 -19.769  1.00 14.84           C  
ATOM   1426  O   ILE A  85      -5.589   7.935 -18.805  1.00 14.70           O  
ATOM   1427  CB  ILE A  85      -3.799  10.442 -20.014  1.00 16.48           C  
ATOM   1428  CG1 ILE A  85      -2.673  11.350 -19.469  1.00 16.75           C  
ATOM   1429  CG2 ILE A  85      -5.181  11.057 -19.685  1.00 17.55           C  
ATOM   1430  CD1 ILE A  85      -2.514  12.681 -20.221  1.00 18.20           C  
ATOM   1431  H   ILE A  85      -2.006   8.951 -20.979  1.00  0.00           H  
ATOM   1432  HA  ILE A  85      -3.349   8.962 -18.493  1.00  0.00           H  
ATOM   1433  HB  ILE A  85      -3.719  10.444 -21.100  1.00  0.00           H  
ATOM   1434 HG13 ILE A  85      -1.715  10.831 -19.506  1.00  0.00           H  
ATOM   1435 HG12 ILE A  85      -2.855  11.547 -18.413  1.00  0.00           H  
ATOM   1436 HG21 ILE A  85      -5.229  12.104 -19.985  1.00  0.00           H  
ATOM   1437 HG22 ILE A  85      -5.991  10.554 -20.213  1.00  0.00           H  
ATOM   1438 HG23 ILE A  85      -5.398  11.015 -18.618  1.00  0.00           H  
ATOM   1439 HD11 ILE A  85      -1.469  12.852 -20.481  1.00  0.00           H  
ATOM   1440 HD12 ILE A  85      -3.085  12.703 -21.149  1.00  0.00           H  
ATOM   1441 HD13 ILE A  85      -2.845  13.519 -19.607  1.00  0.00           H  
ATOM   1442  N   GLN A  86      -5.062   7.644 -21.003  1.00 14.10           N  
ATOM   1443  CA  GLN A  86      -6.135   6.724 -21.376  1.00 14.13           C  
ATOM   1444  C   GLN A  86      -6.087   5.402 -20.596  1.00 14.21           C  
ATOM   1445  O   GLN A  86      -7.139   4.949 -20.157  1.00 14.39           O  
ATOM   1446  CB  GLN A  86      -6.132   6.515 -22.908  1.00 16.11           C  
ATOM   1447  CG  GLN A  86      -7.147   5.478 -23.440  1.00 25.00           C  
ATOM   1448  CD  GLN A  86      -7.124   5.343 -24.965  1.00 49.97           C  
ATOM   1449  OE1 GLN A  86      -6.814   6.290 -25.686  1.00 47.61           O  
ATOM   1450  NE2 GLN A  86      -7.484   4.161 -25.468  1.00 41.11           N  
ATOM   1451  H   GLN A  86      -4.421   7.888 -21.747  1.00  0.00           H  
ATOM   1452  HA  GLN A  86      -7.075   7.216 -21.117  1.00  0.00           H  
ATOM   1453  HB3 GLN A  86      -5.132   6.222 -23.230  1.00  0.00           H  
ATOM   1454  HB2 GLN A  86      -6.332   7.478 -23.379  1.00  0.00           H  
ATOM   1455  HG3 GLN A  86      -8.156   5.755 -23.134  1.00  0.00           H  
ATOM   1456  HG2 GLN A  86      -6.946   4.494 -23.012  1.00  0.00           H  
ATOM   1457 HE22 GLN A  86      -7.496   4.021 -26.468  1.00  0.00           H  
ATOM   1458 HE21 GLN A  86      -7.736   3.399 -24.855  1.00  0.00           H  
ATOM   1459  N   ASP A  87      -4.883   4.835 -20.408  1.00 12.91           N  
ATOM   1460  CA  ASP A  87      -4.649   3.621 -19.618  1.00 11.49           C  
ATOM   1461  C   ASP A  87      -4.913   3.789 -18.111  1.00 12.77           C  
ATOM   1462  O   ASP A  87      -5.465   2.868 -17.509  1.00 12.38           O  
ATOM   1463  CB  ASP A  87      -3.269   2.978 -19.882  1.00 11.30           C  
ATOM   1464  CG  ASP A  87      -3.076   2.415 -21.296  1.00 13.17           C  
ATOM   1465  OD1 ASP A  87      -4.037   2.424 -22.095  1.00 14.82           O  
ATOM   1466  OD2 ASP A  87      -1.957   1.914 -21.538  1.00 14.58           O  
ATOM   1467  H   ASP A  87      -4.065   5.256 -20.826  1.00  0.00           H  
ATOM   1468  HA  ASP A  87      -5.395   2.901 -19.957  1.00  0.00           H  
ATOM   1469  HB3 ASP A  87      -3.094   2.174 -19.171  1.00  0.00           H  
ATOM   1470  HB2 ASP A  87      -2.500   3.734 -19.719  1.00  0.00           H  
ATOM   1471  N   PHE A  88      -4.585   4.959 -17.533  1.00 10.62           N  
ATOM   1472  CA  PHE A  88      -4.983   5.313 -16.166  1.00 10.16           C  
ATOM   1473  C   PHE A  88      -6.508   5.409 -15.989  1.00 12.87           C  
ATOM   1474  O   PHE A  88      -7.033   4.841 -15.034  1.00 12.88           O  
ATOM   1475  CB  PHE A  88      -4.292   6.611 -15.700  1.00 11.37           C  
ATOM   1476  CG  PHE A  88      -2.882   6.453 -15.158  1.00 12.11           C  
ATOM   1477  CD1 PHE A  88      -2.662   5.777 -13.939  1.00 14.90           C  
ATOM   1478  CD2 PHE A  88      -1.775   6.970 -15.866  1.00 14.39           C  
ATOM   1479  CE1 PHE A  88      -1.375   5.658 -13.433  1.00 16.00           C  
ATOM   1480  CE2 PHE A  88      -0.499   6.861 -15.332  1.00 16.42           C  
ATOM   1481  CZ  PHE A  88      -0.302   6.209 -14.122  1.00 14.57           C  
ATOM   1482  H   PHE A  88      -4.114   5.672 -18.073  1.00  0.00           H  
ATOM   1483  HA  PHE A  88      -4.655   4.505 -15.509  1.00  0.00           H  
ATOM   1484  HB3 PHE A  88      -4.874   7.079 -14.903  1.00  0.00           H  
ATOM   1485  HB2 PHE A  88      -4.284   7.335 -16.514  1.00  0.00           H  
ATOM   1486  HD1 PHE A  88      -3.496   5.364 -13.390  1.00  0.00           H  
ATOM   1487  HD2 PHE A  88      -1.919   7.487 -16.802  1.00  0.00           H  
ATOM   1488  HE1 PHE A  88      -1.207   5.144 -12.498  1.00  0.00           H  
ATOM   1489  HE2 PHE A  88       0.346   7.280 -15.858  1.00  0.00           H  
ATOM   1490  HZ  PHE A  88       0.695   6.124 -13.720  1.00  0.00           H  
ATOM   1491  N   ASN A  89      -7.187   6.083 -16.935  1.00 12.95           N  
ATOM   1492  CA  ASN A  89      -8.647   6.229 -16.969  1.00 13.09           C  
ATOM   1493  C   ASN A  89      -9.372   4.895 -17.219  1.00 15.38           C  
ATOM   1494  O   ASN A  89     -10.424   4.679 -16.620  1.00 13.61           O  
ATOM   1495  CB  ASN A  89      -9.051   7.282 -18.027  1.00 14.24           C  
ATOM   1496  CG  ASN A  89      -8.584   8.709 -17.709  1.00 19.65           C  
ATOM   1497  OD1 ASN A  89      -8.359   9.064 -16.554  1.00 22.21           O  
ATOM   1498  ND2 ASN A  89      -8.454   9.543 -18.741  1.00 23.75           N  
ATOM   1499  H   ASN A  89      -6.677   6.528 -17.687  1.00  0.00           H  
ATOM   1500  HA  ASN A  89      -8.948   6.589 -15.984  1.00  0.00           H  
ATOM   1501  HB3 ASN A  89     -10.139   7.320 -18.105  1.00  0.00           H  
ATOM   1502  HB2 ASN A  89      -8.681   6.987 -19.010  1.00  0.00           H  
ATOM   1503 HD22 ASN A  89      -8.156  10.495 -18.585  1.00  0.00           H  
ATOM   1504 HD21 ASN A  89      -8.645   9.232 -19.682  1.00  0.00           H  
ATOM   1505  N   THR A  90      -8.789   4.011 -18.048  1.00 12.86           N  
ATOM   1506  CA  THR A  90      -9.280   2.655 -18.304  1.00 11.36           C  
ATOM   1507  C   THR A  90      -9.262   1.801 -17.024  1.00 13.82           C  
ATOM   1508  O   THR A  90     -10.273   1.175 -16.726  1.00 12.30           O  
ATOM   1509  CB  THR A  90      -8.456   1.927 -19.402  1.00 13.49           C  
ATOM   1510  OG1 THR A  90      -8.634   2.597 -20.634  1.00 15.99           O  
ATOM   1511  CG2 THR A  90      -8.802   0.447 -19.643  1.00 11.01           C  
ATOM   1512  H   THR A  90      -7.934   4.272 -18.523  1.00  0.00           H  
ATOM   1513  HA  THR A  90     -10.313   2.734 -18.647  1.00  0.00           H  
ATOM   1514  HB  THR A  90      -7.397   1.987 -19.155  1.00  0.00           H  
ATOM   1515  HG1 THR A  90      -8.235   3.471 -20.565  1.00  0.00           H  
ATOM   1516 HG21 THR A  90      -8.228   0.052 -20.481  1.00  0.00           H  
ATOM   1517 HG22 THR A  90      -8.562  -0.175 -18.783  1.00  0.00           H  
ATOM   1518 HG23 THR A  90      -9.861   0.314 -19.869  1.00  0.00           H  
ATOM   1519  N   MET A  91      -8.154   1.852 -16.264  1.00 10.94           N  
ATOM   1520  CA  MET A  91      -7.981   1.180 -14.975  1.00  9.75           C  
ATOM   1521  C   MET A  91      -9.024   1.593 -13.913  1.00 12.37           C  
ATOM   1522  O   MET A  91      -9.551   0.715 -13.228  1.00 11.49           O  
ATOM   1523  CB  MET A  91      -6.529   1.406 -14.507  1.00 10.60           C  
ATOM   1524  CG  MET A  91      -6.173   0.868 -13.112  1.00 11.71           C  
ATOM   1525  SD  MET A  91      -4.520   1.368 -12.582  1.00 12.54           S  
ATOM   1526  CE  MET A  91      -4.860   3.048 -11.996  1.00 13.18           C  
ATOM   1527  H   MET A  91      -7.369   2.409 -16.576  1.00  0.00           H  
ATOM   1528  HA  MET A  91      -8.109   0.109 -15.149  1.00  0.00           H  
ATOM   1529  HB3 MET A  91      -6.302   2.469 -14.536  1.00  0.00           H  
ATOM   1530  HB2 MET A  91      -5.853   0.951 -15.233  1.00  0.00           H  
ATOM   1531  HG3 MET A  91      -6.220  -0.221 -13.113  1.00  0.00           H  
ATOM   1532  HG2 MET A  91      -6.871   1.210 -12.350  1.00  0.00           H  
ATOM   1533  HE1 MET A  91      -3.943   3.518 -11.642  1.00  0.00           H  
ATOM   1534  HE2 MET A  91      -5.278   3.663 -12.793  1.00  0.00           H  
ATOM   1535  HE3 MET A  91      -5.570   3.016 -11.170  1.00  0.00           H  
ATOM   1536  N   PHE A  92      -9.314   2.904 -13.811  1.00 10.64           N  
ATOM   1537  CA  PHE A  92     -10.312   3.455 -12.886  1.00 10.42           C  
ATOM   1538  C   PHE A  92     -11.745   3.046 -13.257  1.00 12.70           C  
ATOM   1539  O   PHE A  92     -12.486   2.610 -12.378  1.00 12.21           O  
ATOM   1540  CB  PHE A  92     -10.198   4.993 -12.805  1.00 12.37           C  
ATOM   1541  CG  PHE A  92      -8.852   5.537 -12.357  1.00 12.90           C  
ATOM   1542  CD1 PHE A  92      -8.168   4.984 -11.252  1.00 15.36           C  
ATOM   1543  CD2 PHE A  92      -8.328   6.693 -12.973  1.00 14.87           C  
ATOM   1544  CE1 PHE A  92      -6.949   5.517 -10.857  1.00 15.86           C  
ATOM   1545  CE2 PHE A  92      -7.101   7.199 -12.572  1.00 16.55           C  
ATOM   1546  CZ  PHE A  92      -6.409   6.606 -11.527  1.00 15.38           C  
ATOM   1547  H   PHE A  92      -8.825   3.572 -14.392  1.00  0.00           H  
ATOM   1548  HA  PHE A  92     -10.115   3.038 -11.896  1.00  0.00           H  
ATOM   1549  HB3 PHE A  92     -10.956   5.394 -12.132  1.00  0.00           H  
ATOM   1550  HB2 PHE A  92     -10.420   5.414 -13.788  1.00  0.00           H  
ATOM   1551  HD1 PHE A  92      -8.572   4.139 -10.715  1.00  0.00           H  
ATOM   1552  HD2 PHE A  92      -8.864   7.176 -13.777  1.00  0.00           H  
ATOM   1553  HE1 PHE A  92      -6.416   5.072 -10.031  1.00  0.00           H  
ATOM   1554  HE2 PHE A  92      -6.689   8.059 -13.075  1.00  0.00           H  
ATOM   1555  HZ  PHE A  92      -5.458   7.011 -11.223  1.00  0.00           H  
ATOM   1556  N   THR A  93     -12.099   3.163 -14.549  1.00 11.42           N  
ATOM   1557  CA  THR A  93     -13.423   2.807 -15.063  1.00 11.85           C  
ATOM   1558  C   THR A  93     -13.685   1.288 -15.106  1.00 14.33           C  
ATOM   1559  O   THR A  93     -14.847   0.922 -14.969  1.00 14.24           O  
ATOM   1560  CB  THR A  93     -13.705   3.407 -16.464  1.00 17.18           C  
ATOM   1561  OG1 THR A  93     -12.797   2.934 -17.439  1.00 18.32           O  
ATOM   1562  CG2 THR A  93     -13.714   4.944 -16.466  1.00 18.92           C  
ATOM   1563  H   THR A  93     -11.437   3.527 -15.221  1.00  0.00           H  
ATOM   1564  HA  THR A  93     -14.159   3.231 -14.380  1.00  0.00           H  
ATOM   1565  HB  THR A  93     -14.695   3.082 -16.791  1.00  0.00           H  
ATOM   1566  HG1 THR A  93     -11.947   3.359 -17.294  1.00  0.00           H  
ATOM   1567 HG21 THR A  93     -13.864   5.337 -17.472  1.00  0.00           H  
ATOM   1568 HG22 THR A  93     -14.525   5.323 -15.843  1.00  0.00           H  
ATOM   1569 HG23 THR A  93     -12.790   5.367 -16.076  1.00  0.00           H  
ATOM   1570  N   ASN A  94     -12.649   0.430 -15.197  1.00 11.23           N  
ATOM   1571  CA  ASN A  94     -12.784  -1.030 -15.037  1.00 11.01           C  
ATOM   1572  C   ASN A  94     -13.248  -1.417 -13.625  1.00 12.54           C  
ATOM   1573  O   ASN A  94     -14.061  -2.331 -13.492  1.00 12.01           O  
ATOM   1574  CB  ASN A  94     -11.449  -1.750 -15.337  1.00 10.46           C  
ATOM   1575  CG  ASN A  94     -11.036  -1.780 -16.808  1.00 13.14           C  
ATOM   1576  OD1 ASN A  94     -11.855  -1.634 -17.713  1.00 14.00           O  
ATOM   1577  ND2 ASN A  94      -9.744  -1.999 -17.047  1.00 12.94           N  
ATOM   1578  H   ASN A  94     -11.714   0.785 -15.348  1.00  0.00           H  
ATOM   1579  HA  ASN A  94     -13.540  -1.338 -15.761  1.00  0.00           H  
ATOM   1580  HB3 ASN A  94     -11.527  -2.798 -15.039  1.00  0.00           H  
ATOM   1581  HB2 ASN A  94     -10.645  -1.322 -14.736  1.00  0.00           H  
ATOM   1582 HD22 ASN A  94      -9.417  -2.056 -18.003  1.00  0.00           H  
ATOM   1583 HD21 ASN A  94      -9.091  -2.107 -16.285  1.00  0.00           H  
ATOM   1584  N   CYS A  95     -12.753  -0.693 -12.608  1.00 11.02           N  
ATOM   1585  CA  CYS A  95     -13.181  -0.836 -11.221  1.00 10.45           C  
ATOM   1586  C   CYS A  95     -14.650  -0.405 -11.035  1.00 12.90           C  
ATOM   1587  O   CYS A  95     -15.406  -1.137 -10.401  1.00 12.08           O  
ATOM   1588  CB  CYS A  95     -12.218  -0.111 -10.261  1.00  9.65           C  
ATOM   1589  SG  CYS A  95     -12.660  -0.393  -8.527  1.00 12.57           S  
ATOM   1590  H   CYS A  95     -12.091   0.047 -12.799  1.00  0.00           H  
ATOM   1591  HA  CYS A  95     -13.127  -1.900 -10.982  1.00  0.00           H  
ATOM   1592  HB3 CYS A  95     -12.206   0.963 -10.442  1.00  0.00           H  
ATOM   1593  HB2 CYS A  95     -11.201  -0.472 -10.417  1.00  0.00           H  
ATOM   1594  HG  CYS A  95     -11.712   0.388  -8.002  1.00  0.00           H  
ATOM   1595  N   TYR A  96     -15.036   0.738 -11.630  1.00 10.69           N  
ATOM   1596  CA  TYR A  96     -16.394   1.289 -11.561  1.00 11.41           C  
ATOM   1597  C   TYR A  96     -17.440   0.459 -12.335  1.00 12.28           C  
ATOM   1598  O   TYR A  96     -18.605   0.469 -11.943  1.00 13.42           O  
ATOM   1599  CB  TYR A  96     -16.400   2.751 -12.065  1.00 12.53           C  
ATOM   1600  CG  TYR A  96     -15.389   3.717 -11.454  1.00 12.07           C  
ATOM   1601  CD1 TYR A  96     -14.871   3.524 -10.154  1.00 13.37           C  
ATOM   1602  CD2 TYR A  96     -14.962   4.832 -12.207  1.00 12.29           C  
ATOM   1603  CE1 TYR A  96     -13.915   4.414  -9.632  1.00 13.92           C  
ATOM   1604  CE2 TYR A  96     -14.005   5.724 -11.684  1.00 12.45           C  
ATOM   1605  CZ  TYR A  96     -13.475   5.508 -10.399  1.00 15.86           C  
ATOM   1606  OH  TYR A  96     -12.540   6.357  -9.891  1.00 15.56           O  
ATOM   1607  H   TYR A  96     -14.356   1.289 -12.136  1.00  0.00           H  
ATOM   1608  HA  TYR A  96     -16.706   1.285 -10.514  1.00  0.00           H  
ATOM   1609  HB3 TYR A  96     -17.392   3.182 -11.921  1.00  0.00           H  
ATOM   1610  HB2 TYR A  96     -16.231   2.747 -13.143  1.00  0.00           H  
ATOM   1611  HD1 TYR A  96     -15.187   2.689  -9.550  1.00  0.00           H  
ATOM   1612  HD2 TYR A  96     -15.358   5.003 -13.197  1.00  0.00           H  
ATOM   1613  HE1 TYR A  96     -13.524   4.260  -8.638  1.00  0.00           H  
ATOM   1614  HE2 TYR A  96     -13.675   6.566 -12.275  1.00  0.00           H  
ATOM   1615  HH  TYR A  96     -12.429   7.161 -10.419  1.00  0.00           H  
ATOM   1616  N   ILE A  97     -17.012  -0.233 -13.406  1.00 11.55           N  
ATOM   1617  CA  ILE A  97     -17.850  -1.092 -14.247  1.00 11.78           C  
ATOM   1618  C   ILE A  97     -18.125  -2.459 -13.593  1.00 14.72           C  
ATOM   1619  O   ILE A  97     -19.279  -2.889 -13.591  1.00 15.78           O  
ATOM   1620  CB  ILE A  97     -17.228  -1.282 -15.669  1.00 14.13           C  
ATOM   1621  CG1 ILE A  97     -17.391   0.008 -16.507  1.00 14.38           C  
ATOM   1622  CG2 ILE A  97     -17.754  -2.486 -16.487  1.00 14.78           C  
ATOM   1623  CD1 ILE A  97     -16.417   0.108 -17.693  1.00 18.75           C  
ATOM   1624  H   ILE A  97     -16.043  -0.155 -13.685  1.00  0.00           H  
ATOM   1625  HA  ILE A  97     -18.815  -0.597 -14.371  1.00  0.00           H  
ATOM   1626  HB  ILE A  97     -16.160  -1.449 -15.526  1.00  0.00           H  
ATOM   1627 HG13 ILE A  97     -17.258   0.889 -15.880  1.00  0.00           H  
ATOM   1628 HG12 ILE A  97     -18.415   0.074 -16.875  1.00  0.00           H  
ATOM   1629 HG21 ILE A  97     -17.303  -2.521 -17.479  1.00  0.00           H  
ATOM   1630 HG22 ILE A  97     -17.515  -3.436 -16.014  1.00  0.00           H  
ATOM   1631 HG23 ILE A  97     -18.835  -2.436 -16.617  1.00  0.00           H  
ATOM   1632 HD11 ILE A  97     -16.192   1.150 -17.923  1.00  0.00           H  
ATOM   1633 HD12 ILE A  97     -15.469  -0.390 -17.486  1.00  0.00           H  
ATOM   1634 HD13 ILE A  97     -16.842  -0.343 -18.590  1.00  0.00           H  
ATOM   1635  N   TYR A  98     -17.076  -3.113 -13.059  1.00 11.72           N  
ATOM   1636  CA  TYR A  98     -17.189  -4.425 -12.415  1.00 11.63           C  
ATOM   1637  C   TYR A  98     -17.946  -4.366 -11.075  1.00 15.19           C  
ATOM   1638  O   TYR A  98     -18.836  -5.185 -10.842  1.00 15.08           O  
ATOM   1639  CB  TYR A  98     -15.793  -5.070 -12.264  1.00 12.01           C  
ATOM   1640  CG  TYR A  98     -15.829  -6.449 -11.626  1.00 13.16           C  
ATOM   1641  CD1 TYR A  98     -16.387  -7.528 -12.340  1.00 15.53           C  
ATOM   1642  CD2 TYR A  98     -15.369  -6.648 -10.306  1.00 14.00           C  
ATOM   1643  CE1 TYR A  98     -16.515  -8.788 -11.728  1.00 16.98           C  
ATOM   1644  CE2 TYR A  98     -15.490  -7.913  -9.697  1.00 15.67           C  
ATOM   1645  CZ  TYR A  98     -16.073  -8.982 -10.407  1.00 19.24           C  
ATOM   1646  OH  TYR A  98     -16.219 -10.202  -9.815  1.00 22.64           O  
ATOM   1647  H   TYR A  98     -16.151  -2.706 -13.100  1.00  0.00           H  
ATOM   1648  HA  TYR A  98     -17.772  -5.062 -13.082  1.00  0.00           H  
ATOM   1649  HB3 TYR A  98     -15.140  -4.420 -11.679  1.00  0.00           H  
ATOM   1650  HB2 TYR A  98     -15.323  -5.164 -13.244  1.00  0.00           H  
ATOM   1651  HD1 TYR A  98     -16.740  -7.385 -13.350  1.00  0.00           H  
ATOM   1652  HD2 TYR A  98     -14.940  -5.829  -9.749  1.00  0.00           H  
ATOM   1653  HE1 TYR A  98     -16.958  -9.605 -12.277  1.00  0.00           H  
ATOM   1654  HE2 TYR A  98     -15.149  -8.058  -8.683  1.00  0.00           H  
ATOM   1655  HH  TYR A  98     -16.689 -10.841 -10.368  1.00  0.00           H  
ATOM   1656  N   ASN A  99     -17.575  -3.387 -10.238  1.00 12.95           N  
ATOM   1657  CA  ASN A  99     -18.140  -3.153  -8.908  1.00 12.66           C  
ATOM   1658  C   ASN A  99     -19.287  -2.128  -8.985  1.00 14.87           C  
ATOM   1659  O   ASN A  99     -19.684  -1.733 -10.083  1.00 16.05           O  
ATOM   1660  CB  ASN A  99     -17.012  -2.685  -7.964  1.00 12.52           C  
ATOM   1661  CG  ASN A  99     -15.846  -3.674  -7.882  1.00 14.24           C  
ATOM   1662  OD1 ASN A  99     -15.978  -4.757  -7.317  1.00 15.49           O  
ATOM   1663  ND2 ASN A  99     -14.700  -3.299  -8.449  1.00 12.78           N  
ATOM   1664  H   ASN A  99     -16.856  -2.738 -10.526  1.00  0.00           H  
ATOM   1665  HA  ASN A  99     -18.566  -4.075  -8.506  1.00  0.00           H  
ATOM   1666  HB3 ASN A  99     -17.381  -2.531  -6.952  1.00  0.00           H  
ATOM   1667  HB2 ASN A  99     -16.644  -1.721  -8.303  1.00  0.00           H  
ATOM   1668 HD22 ASN A  99     -13.894  -3.911  -8.433  1.00  0.00           H  
ATOM   1669 HD21 ASN A  99     -14.632  -2.403  -8.914  1.00  0.00           H  
ATOM   1670  N   LYS A 100     -19.832  -1.751  -7.818  1.00 14.34           N  
ATOM   1671  CA  LYS A 100     -20.991  -0.864  -7.689  1.00 13.94           C  
ATOM   1672  C   LYS A 100     -20.605   0.432  -6.941  1.00 16.69           C  
ATOM   1673  O   LYS A 100     -19.619   0.423  -6.201  1.00 15.62           O  
ATOM   1674  CB  LYS A 100     -22.117  -1.623  -6.943  1.00 16.39           C  
ATOM   1675  CG  LYS A 100     -22.506  -2.985  -7.559  1.00 18.18           C  
ATOM   1676  CD  LYS A 100     -23.027  -2.912  -9.009  1.00 20.62           C  
ATOM   1677  CE  LYS A 100     -23.177  -4.288  -9.675  1.00 27.87           C  
ATOM   1678  NZ  LYS A 100     -21.868  -4.926  -9.909  1.00 23.75           N  
ATOM   1679  H   LYS A 100     -19.463  -2.113  -6.944  1.00  0.00           H  
ATOM   1680  HA  LYS A 100     -21.343  -0.598  -8.682  1.00  0.00           H  
ATOM   1681  HB3 LYS A 100     -23.007  -0.997  -6.879  1.00  0.00           H  
ATOM   1682  HB2 LYS A 100     -21.806  -1.800  -5.912  1.00  0.00           H  
ATOM   1683  HG3 LYS A 100     -23.275  -3.440  -6.934  1.00  0.00           H  
ATOM   1684  HG2 LYS A 100     -21.653  -3.661  -7.497  1.00  0.00           H  
ATOM   1685  HD3 LYS A 100     -22.379  -2.296  -9.630  1.00  0.00           H  
ATOM   1686  HD2 LYS A 100     -23.997  -2.413  -9.009  1.00  0.00           H  
ATOM   1687  HE3 LYS A 100     -23.677  -4.179 -10.637  1.00  0.00           H  
ATOM   1688  HE2 LYS A 100     -23.798  -4.945  -9.065  1.00  0.00           H  
ATOM   1689  HZ1 LYS A 100     -21.395  -5.067  -9.028  1.00  0.00           H  
ATOM   1690  HZ2 LYS A 100     -21.997  -5.819 -10.363  1.00  0.00           H  
ATOM   1691  HZ3 LYS A 100     -21.297  -4.335 -10.498  1.00  0.00           H  
ATOM   1692  N   PRO A 101     -21.394   1.524  -7.110  1.00 14.63           N  
ATOM   1693  CA  PRO A 101     -21.226   2.765  -6.324  1.00 15.22           C  
ATOM   1694  C   PRO A 101     -21.298   2.556  -4.800  1.00 18.87           C  
ATOM   1695  O   PRO A 101     -22.279   2.000  -4.307  1.00 17.93           O  
ATOM   1696  CB  PRO A 101     -22.363   3.680  -6.821  1.00 17.97           C  
ATOM   1697  CG  PRO A 101     -22.684   3.176  -8.214  1.00 20.81           C  
ATOM   1698  CD  PRO A 101     -22.480   1.673  -8.086  1.00 16.04           C  
ATOM   1699  HA  PRO A 101     -20.264   3.200  -6.605  1.00  0.00           H  
ATOM   1700  HB3 PRO A 101     -22.081   4.733  -6.821  1.00  0.00           H  
ATOM   1701  HB2 PRO A 101     -23.253   3.581  -6.197  1.00  0.00           H  
ATOM   1702  HG3 PRO A 101     -21.959   3.582  -8.921  1.00  0.00           H  
ATOM   1703  HG2 PRO A 101     -23.681   3.451  -8.559  1.00  0.00           H  
ATOM   1704  HD2 PRO A 101     -23.379   1.197  -7.695  1.00  0.00           H  
ATOM   1705  HD3 PRO A 101     -22.262   1.256  -9.068  1.00  0.00           H  
ATOM   1706  N   GLY A 102     -20.249   3.009  -4.096  1.00 16.67           N  
ATOM   1707  CA  GLY A 102     -20.164   2.969  -2.637  1.00 17.69           C  
ATOM   1708  C   GLY A 102     -19.415   1.736  -2.106  1.00 18.67           C  
ATOM   1709  O   GLY A 102     -19.221   1.656  -0.894  1.00 18.65           O  
ATOM   1710  H   GLY A 102     -19.477   3.443  -4.583  1.00  0.00           H  
ATOM   1711  HA3 GLY A 102     -21.154   3.014  -2.179  1.00  0.00           H  
ATOM   1712  HA2 GLY A 102     -19.629   3.860  -2.306  1.00  0.00           H  
ATOM   1713  N   ASP A 103     -18.967   0.804  -2.971  1.00 15.61           N  
ATOM   1714  CA  ASP A 103     -18.061  -0.296  -2.602  1.00 14.33           C  
ATOM   1715  C   ASP A 103     -16.670   0.244  -2.227  1.00 16.76           C  
ATOM   1716  O   ASP A 103     -16.220   1.222  -2.824  1.00 14.67           O  
ATOM   1717  CB  ASP A 103     -17.925  -1.388  -3.696  1.00 14.28           C  
ATOM   1718  CG  ASP A 103     -19.236  -2.046  -4.153  1.00 17.30           C  
ATOM   1719  OD1 ASP A 103     -20.274  -1.849  -3.485  1.00 19.88           O  
ATOM   1720  OD2 ASP A 103     -19.165  -2.787  -5.157  1.00 17.29           O  
ATOM   1721  H   ASP A 103     -19.184   0.889  -3.954  1.00  0.00           H  
ATOM   1722  HA  ASP A 103     -18.478  -0.774  -1.712  1.00  0.00           H  
ATOM   1723  HB3 ASP A 103     -17.265  -2.179  -3.337  1.00  0.00           H  
ATOM   1724  HB2 ASP A 103     -17.460  -0.939  -4.575  1.00  0.00           H  
ATOM   1725  N   ASP A 104     -16.011  -0.403  -1.250  1.00 14.73           N  
ATOM   1726  CA  ASP A 104     -14.705   0.000  -0.704  1.00 14.52           C  
ATOM   1727  C   ASP A 104     -13.590   0.092  -1.761  1.00 15.44           C  
ATOM   1728  O   ASP A 104     -12.817   1.046  -1.726  1.00 13.45           O  
ATOM   1729  CB  ASP A 104     -14.224  -0.876   0.480  1.00 16.30           C  
ATOM   1730  CG  ASP A 104     -15.238  -1.080   1.613  1.00 26.45           C  
ATOM   1731  OD1 ASP A 104     -16.168  -0.253   1.735  1.00 26.25           O  
ATOM   1732  OD2 ASP A 104     -15.020  -2.038   2.386  1.00 34.83           O  
ATOM   1733  H   ASP A 104     -16.458  -1.180  -0.784  1.00  0.00           H  
ATOM   1734  HA  ASP A 104     -14.844   1.012  -0.317  1.00  0.00           H  
ATOM   1735  HB3 ASP A 104     -13.322  -0.441   0.913  1.00  0.00           H  
ATOM   1736  HB2 ASP A 104     -13.962  -1.862   0.094  1.00  0.00           H  
ATOM   1737  N   ILE A 105     -13.558  -0.867  -2.700  1.00 13.55           N  
ATOM   1738  CA  ILE A 105     -12.612  -0.909  -3.817  1.00 14.00           C  
ATOM   1739  C   ILE A 105     -12.845   0.211  -4.864  1.00 15.19           C  
ATOM   1740  O   ILE A 105     -11.875   0.670  -5.467  1.00 12.86           O  
ATOM   1741  CB  ILE A 105     -12.644  -2.311  -4.496  1.00 17.08           C  
ATOM   1742  CG1 ILE A 105     -11.511  -2.564  -5.518  1.00 18.74           C  
ATOM   1743  CG2 ILE A 105     -14.005  -2.644  -5.137  1.00 16.75           C  
ATOM   1744  CD1 ILE A 105     -10.097  -2.411  -4.948  1.00 26.82           C  
ATOM   1745  H   ILE A 105     -14.237  -1.613  -2.664  1.00  0.00           H  
ATOM   1746  HA  ILE A 105     -11.620  -0.756  -3.391  1.00  0.00           H  
ATOM   1747  HB  ILE A 105     -12.496  -3.040  -3.698  1.00  0.00           H  
ATOM   1748 HG13 ILE A 105     -11.619  -1.910  -6.380  1.00  0.00           H  
ATOM   1749 HG12 ILE A 105     -11.607  -3.576  -5.912  1.00  0.00           H  
ATOM   1750 HG21 ILE A 105     -14.023  -3.677  -5.483  1.00  0.00           H  
ATOM   1751 HG22 ILE A 105     -14.828  -2.529  -4.431  1.00  0.00           H  
ATOM   1752 HG23 ILE A 105     -14.214  -2.006  -5.995  1.00  0.00           H  
ATOM   1753 HD11 ILE A 105      -9.377  -2.901  -5.601  1.00  0.00           H  
ATOM   1754 HD12 ILE A 105      -9.809  -1.362  -4.868  1.00  0.00           H  
ATOM   1755 HD13 ILE A 105     -10.011  -2.861  -3.958  1.00  0.00           H  
ATOM   1756  N   VAL A 106     -14.101   0.670  -5.018  1.00 11.83           N  
ATOM   1757  CA  VAL A 106     -14.473   1.823  -5.846  1.00 11.37           C  
ATOM   1758  C   VAL A 106     -14.057   3.157  -5.201  1.00 14.13           C  
ATOM   1759  O   VAL A 106     -13.587   4.035  -5.920  1.00 13.10           O  
ATOM   1760  CB  VAL A 106     -15.995   1.823  -6.184  1.00 13.51           C  
ATOM   1761  CG1 VAL A 106     -16.592   3.155  -6.686  1.00 13.79           C  
ATOM   1762  CG2 VAL A 106     -16.297   0.700  -7.185  1.00 13.56           C  
ATOM   1763  H   VAL A 106     -14.847   0.263  -4.471  1.00  0.00           H  
ATOM   1764  HA  VAL A 106     -13.925   1.746  -6.787  1.00  0.00           H  
ATOM   1765  HB  VAL A 106     -16.551   1.575  -5.282  1.00  0.00           H  
ATOM   1766 HG11 VAL A 106     -17.622   3.023  -7.021  1.00  0.00           H  
ATOM   1767 HG12 VAL A 106     -16.616   3.907  -5.897  1.00  0.00           H  
ATOM   1768 HG13 VAL A 106     -16.023   3.564  -7.520  1.00  0.00           H  
ATOM   1769 HG21 VAL A 106     -17.351   0.668  -7.457  1.00  0.00           H  
ATOM   1770 HG22 VAL A 106     -15.724   0.816  -8.105  1.00  0.00           H  
ATOM   1771 HG23 VAL A 106     -16.039  -0.264  -6.749  1.00  0.00           H  
ATOM   1772  N   LEU A 107     -14.171   3.265  -3.866  1.00 12.61           N  
ATOM   1773  CA  LEU A 107     -13.704   4.415  -3.084  1.00 13.01           C  
ATOM   1774  C   LEU A 107     -12.164   4.538  -3.070  1.00 14.97           C  
ATOM   1775  O   LEU A 107     -11.657   5.659  -3.048  1.00 15.56           O  
ATOM   1776  CB  LEU A 107     -14.276   4.331  -1.651  1.00 13.50           C  
ATOM   1777  CG  LEU A 107     -15.817   4.449  -1.569  1.00 16.88           C  
ATOM   1778  CD1 LEU A 107     -16.330   4.055  -0.166  1.00 17.52           C  
ATOM   1779  CD2 LEU A 107     -16.327   5.834  -2.025  1.00 21.14           C  
ATOM   1780  H   LEU A 107     -14.578   2.503  -3.340  1.00  0.00           H  
ATOM   1781  HA  LEU A 107     -14.091   5.317  -3.560  1.00  0.00           H  
ATOM   1782  HB3 LEU A 107     -13.832   5.109  -1.027  1.00  0.00           H  
ATOM   1783  HB2 LEU A 107     -13.963   3.385  -1.209  1.00  0.00           H  
ATOM   1784  HG  LEU A 107     -16.248   3.723  -2.257  1.00  0.00           H  
ATOM   1785 HD11 LEU A 107     -16.994   3.193  -0.228  1.00  0.00           H  
ATOM   1786 HD12 LEU A 107     -15.516   3.779   0.505  1.00  0.00           H  
ATOM   1787 HD13 LEU A 107     -16.884   4.854   0.325  1.00  0.00           H  
ATOM   1788 HD21 LEU A 107     -17.057   6.265  -1.342  1.00  0.00           H  
ATOM   1789 HD22 LEU A 107     -15.516   6.557  -2.122  1.00  0.00           H  
ATOM   1790 HD23 LEU A 107     -16.810   5.762  -3.001  1.00  0.00           H  
ATOM   1791  N   MET A 108     -11.458   3.395  -3.138  1.00 13.11           N  
ATOM   1792  CA  MET A 108     -10.006   3.302  -3.321  1.00 11.99           C  
ATOM   1793  C   MET A 108      -9.559   3.774  -4.717  1.00 14.43           C  
ATOM   1794  O   MET A 108      -8.578   4.513  -4.805  1.00 14.67           O  
ATOM   1795  CB  MET A 108      -9.544   1.853  -3.060  1.00 12.82           C  
ATOM   1796  CG  MET A 108      -9.566   1.452  -1.577  1.00 14.37           C  
ATOM   1797  SD  MET A 108      -9.329  -0.322  -1.281  1.00 15.67           S  
ATOM   1798  CE  MET A 108      -7.539  -0.453  -1.517  1.00 13.40           C  
ATOM   1799  H   MET A 108     -11.956   2.515  -3.119  1.00  0.00           H  
ATOM   1800  HA  MET A 108      -9.527   3.954  -2.589  1.00  0.00           H  
ATOM   1801  HB3 MET A 108      -8.535   1.712  -3.447  1.00  0.00           H  
ATOM   1802  HB2 MET A 108     -10.158   1.157  -3.628  1.00  0.00           H  
ATOM   1803  HG3 MET A 108     -10.510   1.740  -1.120  1.00  0.00           H  
ATOM   1804  HG2 MET A 108      -8.804   1.998  -1.026  1.00  0.00           H  
ATOM   1805  HE1 MET A 108      -7.219  -1.489  -1.408  1.00  0.00           H  
ATOM   1806  HE2 MET A 108      -7.252  -0.105  -2.509  1.00  0.00           H  
ATOM   1807  HE3 MET A 108      -7.020   0.146  -0.771  1.00  0.00           H  
ATOM   1808  N   ALA A 109     -10.300   3.374  -5.767  1.00 12.12           N  
ATOM   1809  CA  ALA A 109     -10.083   3.799  -7.153  1.00 11.47           C  
ATOM   1810  C   ALA A 109     -10.380   5.290  -7.390  1.00 15.06           C  
ATOM   1811  O   ALA A 109      -9.658   5.919  -8.160  1.00 14.72           O  
ATOM   1812  CB  ALA A 109     -10.922   2.923  -8.098  1.00 11.61           C  
ATOM   1813  H   ALA A 109     -11.086   2.757  -5.611  1.00  0.00           H  
ATOM   1814  HA  ALA A 109      -9.031   3.633  -7.393  1.00  0.00           H  
ATOM   1815  HB1 ALA A 109     -10.885   3.287  -9.126  1.00  0.00           H  
ATOM   1816  HB2 ALA A 109     -10.560   1.898  -8.108  1.00  0.00           H  
ATOM   1817  HB3 ALA A 109     -11.966   2.890  -7.791  1.00  0.00           H  
ATOM   1818  N   GLU A 110     -11.400   5.830  -6.700  1.00 13.10           N  
ATOM   1819  CA  GLU A 110     -11.759   7.249  -6.693  1.00 12.67           C  
ATOM   1820  C   GLU A 110     -10.684   8.142  -6.059  1.00 17.51           C  
ATOM   1821  O   GLU A 110     -10.400   9.203  -6.609  1.00 16.25           O  
ATOM   1822  CB  GLU A 110     -13.116   7.447  -5.990  1.00 14.07           C  
ATOM   1823  CG  GLU A 110     -14.323   7.136  -6.897  1.00 17.05           C  
ATOM   1824  CD  GLU A 110     -15.668   7.329  -6.192  1.00 21.53           C  
ATOM   1825  OE1 GLU A 110     -15.746   8.234  -5.331  1.00 22.22           O  
ATOM   1826  OE2 GLU A 110     -16.606   6.582  -6.545  1.00 21.84           O  
ATOM   1827  H   GLU A 110     -11.974   5.229  -6.122  1.00  0.00           H  
ATOM   1828  HA  GLU A 110     -11.857   7.583  -7.726  1.00  0.00           H  
ATOM   1829  HB3 GLU A 110     -13.196   8.464  -5.607  1.00  0.00           H  
ATOM   1830  HB2 GLU A 110     -13.162   6.809  -5.108  1.00  0.00           H  
ATOM   1831  HG3 GLU A 110     -14.264   6.115  -7.270  1.00  0.00           H  
ATOM   1832  HG2 GLU A 110     -14.307   7.782  -7.775  1.00  0.00           H  
ATOM   1833  N   ALA A 111     -10.095   7.694  -4.938  1.00 15.13           N  
ATOM   1834  CA  ALA A 111      -9.002   8.379  -4.245  1.00 15.82           C  
ATOM   1835  C   ALA A 111      -7.698   8.426  -5.062  1.00 17.75           C  
ATOM   1836  O   ALA A 111      -7.013   9.449  -5.036  1.00 18.55           O  
ATOM   1837  CB  ALA A 111      -8.779   7.697  -2.891  1.00 17.23           C  
ATOM   1838  H   ALA A 111     -10.400   6.818  -4.534  1.00  0.00           H  
ATOM   1839  HA  ALA A 111      -9.312   9.408  -4.058  1.00  0.00           H  
ATOM   1840  HB1 ALA A 111      -7.912   8.101  -2.368  1.00  0.00           H  
ATOM   1841  HB2 ALA A 111      -9.646   7.821  -2.241  1.00  0.00           H  
ATOM   1842  HB3 ALA A 111      -8.625   6.628  -3.030  1.00  0.00           H  
ATOM   1843  N   LEU A 112      -7.412   7.344  -5.809  1.00 14.50           N  
ATOM   1844  CA  LEU A 112      -6.316   7.265  -6.779  1.00 15.23           C  
ATOM   1845  C   LEU A 112      -6.561   8.140  -8.019  1.00 16.11           C  
ATOM   1846  O   LEU A 112      -5.597   8.698  -8.539  1.00 14.82           O  
ATOM   1847  CB  LEU A 112      -6.108   5.798  -7.206  1.00 16.68           C  
ATOM   1848  CG  LEU A 112      -5.453   4.910  -6.130  1.00 24.15           C  
ATOM   1849  CD1 LEU A 112      -5.633   3.419  -6.473  1.00 24.74           C  
ATOM   1850  CD2 LEU A 112      -3.973   5.283  -5.908  1.00 28.26           C  
ATOM   1851  H   LEU A 112      -8.016   6.535  -5.757  1.00  0.00           H  
ATOM   1852  HA  LEU A 112      -5.406   7.630  -6.299  1.00  0.00           H  
ATOM   1853  HB3 LEU A 112      -5.486   5.754  -8.101  1.00  0.00           H  
ATOM   1854  HB2 LEU A 112      -7.074   5.383  -7.495  1.00  0.00           H  
ATOM   1855  HG  LEU A 112      -5.973   5.075  -5.186  1.00  0.00           H  
ATOM   1856 HD11 LEU A 112      -6.156   2.905  -5.667  1.00  0.00           H  
ATOM   1857 HD12 LEU A 112      -6.222   3.268  -7.378  1.00  0.00           H  
ATOM   1858 HD13 LEU A 112      -4.687   2.903  -6.633  1.00  0.00           H  
ATOM   1859 HD21 LEU A 112      -3.341   4.416  -5.722  1.00  0.00           H  
ATOM   1860 HD22 LEU A 112      -3.550   5.816  -6.761  1.00  0.00           H  
ATOM   1861 HD23 LEU A 112      -3.880   5.940  -5.046  1.00  0.00           H  
ATOM   1862  N   GLU A 113      -7.828   8.262  -8.457  1.00 13.73           N  
ATOM   1863  CA  GLU A 113      -8.235   9.118  -9.572  1.00 13.19           C  
ATOM   1864  C   GLU A 113      -8.153  10.616  -9.228  1.00 15.23           C  
ATOM   1865  O   GLU A 113      -7.739  11.397 -10.083  1.00 15.34           O  
ATOM   1866  CB  GLU A 113      -9.619   8.693 -10.103  1.00 14.29           C  
ATOM   1867  CG  GLU A 113     -10.089   9.508 -11.327  1.00 17.96           C  
ATOM   1868  CD  GLU A 113     -11.397   8.995 -11.923  1.00 25.73           C  
ATOM   1869  OE1 GLU A 113     -12.346   8.792 -11.135  1.00 22.80           O  
ATOM   1870  OE2 GLU A 113     -11.432   8.820 -13.160  1.00 31.21           O  
ATOM   1871  H   GLU A 113      -8.566   7.741  -8.003  1.00  0.00           H  
ATOM   1872  HA  GLU A 113      -7.530   8.940 -10.381  1.00  0.00           H  
ATOM   1873  HB3 GLU A 113     -10.356   8.776  -9.303  1.00  0.00           H  
ATOM   1874  HB2 GLU A 113      -9.587   7.636 -10.370  1.00  0.00           H  
ATOM   1875  HG3 GLU A 113      -9.317   9.501 -12.098  1.00  0.00           H  
ATOM   1876  HG2 GLU A 113     -10.248  10.549 -11.050  1.00  0.00           H  
ATOM   1877  N   LYS A 114      -8.493  10.985  -7.982  1.00 13.96           N  
ATOM   1878  CA  LYS A 114      -8.326  12.341  -7.455  1.00 15.84           C  
ATOM   1879  C   LYS A 114      -6.848  12.755  -7.329  1.00 19.36           C  
ATOM   1880  O   LYS A 114      -6.531  13.894  -7.666  1.00 19.77           O  
ATOM   1881  CB  LYS A 114      -9.121  12.515  -6.135  1.00 18.96           C  
ATOM   1882  CG  LYS A 114     -10.485  13.216  -6.315  1.00 37.66           C  
ATOM   1883  CD  LYS A 114     -11.562  12.412  -7.071  1.00 51.75           C  
ATOM   1884  CE  LYS A 114     -12.492  11.612  -6.145  1.00 67.85           C  
ATOM   1885  NZ  LYS A 114     -13.446  10.796  -6.919  1.00 78.67           N  
ATOM   1886  H   LYS A 114      -8.851  10.291  -7.338  1.00  0.00           H  
ATOM   1887  HA  LYS A 114      -8.763  13.013  -8.197  1.00  0.00           H  
ATOM   1888  HB3 LYS A 114      -8.548  13.155  -5.462  1.00  0.00           H  
ATOM   1889  HB2 LYS A 114      -9.224  11.568  -5.603  1.00  0.00           H  
ATOM   1890  HG3 LYS A 114     -10.321  14.158  -6.839  1.00  0.00           H  
ATOM   1891  HG2 LYS A 114     -10.869  13.503  -5.335  1.00  0.00           H  
ATOM   1892  HD3 LYS A 114     -11.094  11.733  -7.784  1.00  0.00           H  
ATOM   1893  HD2 LYS A 114     -12.158  13.100  -7.672  1.00  0.00           H  
ATOM   1894  HE3 LYS A 114     -13.056  12.290  -5.503  1.00  0.00           H  
ATOM   1895  HE2 LYS A 114     -11.918  10.961  -5.486  1.00  0.00           H  
ATOM   1896  HZ1 LYS A 114     -12.936  10.142  -7.497  1.00  0.00           H  
ATOM   1897  HZ2 LYS A 114     -14.048  10.283  -6.289  1.00  0.00           H  
ATOM   1898  HZ3 LYS A 114     -14.009  11.393  -7.507  1.00  0.00           H  
ATOM   1899  N   LEU A 115      -5.968  11.819  -6.922  1.00 17.51           N  
ATOM   1900  CA  LEU A 115      -4.512  12.006  -6.916  1.00 18.26           C  
ATOM   1901  C   LEU A 115      -3.932  12.134  -8.338  1.00 19.42           C  
ATOM   1902  O   LEU A 115      -3.060  12.974  -8.556  1.00 19.06           O  
ATOM   1903  CB  LEU A 115      -3.843  10.854  -6.131  1.00 18.79           C  
ATOM   1904  CG  LEU A 115      -2.313  10.995  -5.930  1.00 23.33           C  
ATOM   1905  CD1 LEU A 115      -1.949  12.195  -5.029  1.00 25.07           C  
ATOM   1906  CD2 LEU A 115      -1.690   9.670  -5.449  1.00 25.34           C  
ATOM   1907  H   LEU A 115      -6.302  10.906  -6.648  1.00  0.00           H  
ATOM   1908  HA  LEU A 115      -4.309  12.942  -6.394  1.00  0.00           H  
ATOM   1909  HB3 LEU A 115      -4.046   9.920  -6.657  1.00  0.00           H  
ATOM   1910  HB2 LEU A 115      -4.320  10.749  -5.155  1.00  0.00           H  
ATOM   1911  HG  LEU A 115      -1.850  11.189  -6.897  1.00  0.00           H  
ATOM   1912 HD11 LEU A 115      -1.247  11.937  -4.236  1.00  0.00           H  
ATOM   1913 HD12 LEU A 115      -1.486  12.988  -5.617  1.00  0.00           H  
ATOM   1914 HD13 LEU A 115      -2.827  12.626  -4.547  1.00  0.00           H  
ATOM   1915 HD21 LEU A 115      -0.959   9.318  -6.175  1.00  0.00           H  
ATOM   1916 HD22 LEU A 115      -1.168   9.764  -4.499  1.00  0.00           H  
ATOM   1917 HD23 LEU A 115      -2.432   8.879  -5.334  1.00  0.00           H  
ATOM   1918  N   PHE A 116      -4.441  11.315  -9.275  1.00 14.91           N  
ATOM   1919  CA  PHE A 116      -4.086  11.331 -10.694  1.00 14.23           C  
ATOM   1920  C   PHE A 116      -4.381  12.676 -11.373  1.00 18.52           C  
ATOM   1921  O   PHE A 116      -3.492  13.218 -12.022  1.00 17.02           O  
ATOM   1922  CB  PHE A 116      -4.750  10.135 -11.407  1.00 14.27           C  
ATOM   1923  CG  PHE A 116      -4.661  10.101 -12.921  1.00 14.25           C  
ATOM   1924  CD1 PHE A 116      -3.443   9.775 -13.549  1.00 16.78           C  
ATOM   1925  CD2 PHE A 116      -5.755  10.514 -13.712  1.00 17.61           C  
ATOM   1926  CE1 PHE A 116      -3.348   9.813 -14.933  1.00 18.13           C  
ATOM   1927  CE2 PHE A 116      -5.646  10.519 -15.095  1.00 21.09           C  
ATOM   1928  CZ  PHE A 116      -4.451  10.158 -15.702  1.00 19.44           C  
ATOM   1929  H   PHE A 116      -5.134  10.631  -9.005  1.00  0.00           H  
ATOM   1930  HA  PHE A 116      -3.006  11.183 -10.755  1.00  0.00           H  
ATOM   1931  HB3 PHE A 116      -5.799  10.080 -11.134  1.00  0.00           H  
ATOM   1932  HB2 PHE A 116      -4.307   9.217 -11.030  1.00  0.00           H  
ATOM   1933  HD1 PHE A 116      -2.586   9.495 -12.956  1.00  0.00           H  
ATOM   1934  HD2 PHE A 116      -6.685  10.809 -13.247  1.00  0.00           H  
ATOM   1935  HE1 PHE A 116      -2.413   9.572 -15.415  1.00  0.00           H  
ATOM   1936  HE2 PHE A 116      -6.490  10.813 -15.701  1.00  0.00           H  
ATOM   1937  HZ  PHE A 116      -4.369  10.170 -16.777  1.00  0.00           H  
ATOM   1938  N   LEU A 117      -5.598  13.204 -11.160  1.00 16.18           N  
ATOM   1939  CA  LEU A 117      -6.050  14.498 -11.673  1.00 16.98           C  
ATOM   1940  C   LEU A 117      -5.279  15.695 -11.085  1.00 19.93           C  
ATOM   1941  O   LEU A 117      -5.080  16.669 -11.809  1.00 20.82           O  
ATOM   1942  CB  LEU A 117      -7.569  14.640 -11.436  1.00 17.67           C  
ATOM   1943  CG  LEU A 117      -8.437  13.739 -12.347  1.00 21.24           C  
ATOM   1944  CD1 LEU A 117      -9.904  13.716 -11.871  1.00 21.18           C  
ATOM   1945  CD2 LEU A 117      -8.315  14.111 -13.840  1.00 23.57           C  
ATOM   1946  H   LEU A 117      -6.272  12.686 -10.611  1.00  0.00           H  
ATOM   1947  HA  LEU A 117      -5.857  14.506 -12.746  1.00  0.00           H  
ATOM   1948  HB3 LEU A 117      -7.877  15.676 -11.586  1.00  0.00           H  
ATOM   1949  HB2 LEU A 117      -7.777  14.419 -10.388  1.00  0.00           H  
ATOM   1950  HG  LEU A 117      -8.069  12.719 -12.250  1.00  0.00           H  
ATOM   1951 HD11 LEU A 117     -10.293  12.698 -11.869  1.00  0.00           H  
ATOM   1952 HD12 LEU A 117     -10.014  14.102 -10.857  1.00  0.00           H  
ATOM   1953 HD13 LEU A 117     -10.559  14.311 -12.508  1.00  0.00           H  
ATOM   1954 HD21 LEU A 117      -9.283  14.175 -14.338  1.00  0.00           H  
ATOM   1955 HD22 LEU A 117      -7.818  15.071 -13.984  1.00  0.00           H  
ATOM   1956 HD23 LEU A 117      -7.733  13.361 -14.376  1.00  0.00           H  
ATOM   1957  N   GLN A 118      -4.820  15.593  -9.823  1.00 18.21           N  
ATOM   1958  CA  GLN A 118      -3.942  16.578  -9.181  1.00 19.45           C  
ATOM   1959  C   GLN A 118      -2.540  16.663  -9.813  1.00 21.90           C  
ATOM   1960  O   GLN A 118      -2.002  17.765  -9.906  1.00 22.26           O  
ATOM   1961  CB  GLN A 118      -3.853  16.306  -7.665  1.00 21.59           C  
ATOM   1962  CG  GLN A 118      -5.091  16.781  -6.883  1.00 26.98           C  
ATOM   1963  CD  GLN A 118      -5.051  16.360  -5.411  1.00 44.95           C  
ATOM   1964  OE1 GLN A 118      -4.730  15.219  -5.086  1.00 40.17           O  
ATOM   1965  NE2 GLN A 118      -5.405  17.277  -4.508  1.00 35.77           N  
ATOM   1966  H   GLN A 118      -5.036  14.768  -9.281  1.00  0.00           H  
ATOM   1967  HA  GLN A 118      -4.401  17.559  -9.318  1.00  0.00           H  
ATOM   1968  HB3 GLN A 118      -2.978  16.807  -7.247  1.00  0.00           H  
ATOM   1969  HB2 GLN A 118      -3.689  15.241  -7.500  1.00  0.00           H  
ATOM   1970  HG3 GLN A 118      -6.001  16.378  -7.325  1.00  0.00           H  
ATOM   1971  HG2 GLN A 118      -5.173  17.866  -6.956  1.00  0.00           H  
ATOM   1972 HE22 GLN A 118      -5.401  17.044  -3.526  1.00  0.00           H  
ATOM   1973 HE21 GLN A 118      -5.672  18.206  -4.799  1.00  0.00           H  
ATOM   1974  N   LYS A 119      -1.987  15.518 -10.252  1.00 17.85           N  
ATOM   1975  CA  LYS A 119      -0.692  15.460 -10.934  1.00 17.31           C  
ATOM   1976  C   LYS A 119      -0.796  15.787 -12.433  1.00 20.92           C  
ATOM   1977  O   LYS A 119       0.098  16.454 -12.946  1.00 22.21           O  
ATOM   1978  CB  LYS A 119      -0.012  14.095 -10.693  1.00 19.95           C  
ATOM   1979  CG  LYS A 119       0.354  13.795  -9.226  1.00 23.98           C  
ATOM   1980  CD  LYS A 119       1.193  14.897  -8.556  1.00 31.31           C  
ATOM   1981  CE  LYS A 119       1.746  14.483  -7.189  1.00 36.19           C  
ATOM   1982  NZ  LYS A 119       2.478  15.594  -6.558  1.00 44.60           N  
ATOM   1983  H   LYS A 119      -2.480  14.643 -10.136  1.00  0.00           H  
ATOM   1984  HA  LYS A 119      -0.046  16.234 -10.518  1.00  0.00           H  
ATOM   1985  HB3 LYS A 119       0.914  14.067 -11.267  1.00  0.00           H  
ATOM   1986  HB2 LYS A 119      -0.637  13.289 -11.083  1.00  0.00           H  
ATOM   1987  HG3 LYS A 119       0.902  12.853  -9.193  1.00  0.00           H  
ATOM   1988  HG2 LYS A 119      -0.551  13.632  -8.644  1.00  0.00           H  
ATOM   1989  HD3 LYS A 119       0.575  15.784  -8.414  1.00  0.00           H  
ATOM   1990  HD2 LYS A 119       2.011  15.193  -9.214  1.00  0.00           H  
ATOM   1991  HE3 LYS A 119       2.419  13.632  -7.299  1.00  0.00           H  
ATOM   1992  HE2 LYS A 119       0.934  14.176  -6.529  1.00  0.00           H  
ATOM   1993  HZ1 LYS A 119       1.857  16.381  -6.435  1.00  0.00           H  
ATOM   1994  HZ2 LYS A 119       2.833  15.301  -5.659  1.00  0.00           H  
ATOM   1995  HZ3 LYS A 119       3.249  15.870  -7.151  1.00  0.00           H  
ATOM   1996  N   ILE A 120      -1.883  15.367 -13.102  1.00 18.65           N  
ATOM   1997  CA  ILE A 120      -2.162  15.675 -14.512  1.00 20.06           C  
ATOM   1998  C   ILE A 120      -2.499  17.161 -14.769  1.00 24.74           C  
ATOM   1999  O   ILE A 120      -2.278  17.639 -15.881  1.00 25.04           O  
ATOM   2000  CB  ILE A 120      -3.265  14.734 -15.088  1.00 23.35           C  
ATOM   2001  CG1 ILE A 120      -2.742  13.287 -15.230  1.00 22.47           C  
ATOM   2002  CG2 ILE A 120      -3.956  15.178 -16.398  1.00 26.79           C  
ATOM   2003  CD1 ILE A 120      -1.613  13.074 -16.250  1.00 22.86           C  
ATOM   2004  H   ILE A 120      -2.575  14.802 -12.626  1.00  0.00           H  
ATOM   2005  HA  ILE A 120      -1.238  15.486 -15.057  1.00  0.00           H  
ATOM   2006  HB  ILE A 120      -4.059  14.690 -14.341  1.00  0.00           H  
ATOM   2007 HG13 ILE A 120      -3.581  12.646 -15.490  1.00  0.00           H  
ATOM   2008 HG12 ILE A 120      -2.385  12.922 -14.268  1.00  0.00           H  
ATOM   2009 HG21 ILE A 120      -4.641  14.409 -16.759  1.00  0.00           H  
ATOM   2010 HG22 ILE A 120      -4.552  16.080 -16.258  1.00  0.00           H  
ATOM   2011 HG23 ILE A 120      -3.236  15.375 -17.193  1.00  0.00           H  
ATOM   2012 HD11 ILE A 120      -1.522  12.014 -16.482  1.00  0.00           H  
ATOM   2013 HD12 ILE A 120      -1.789  13.600 -17.187  1.00  0.00           H  
ATOM   2014 HD13 ILE A 120      -0.652  13.404 -15.855  1.00  0.00           H  
ATOM   2015  N   ASN A 121      -2.941  17.887 -13.727  1.00 21.24           N  
ATOM   2016  CA  ASN A 121      -3.064  19.349 -13.716  1.00 23.06           C  
ATOM   2017  C   ASN A 121      -1.698  20.064 -13.870  1.00 28.18           C  
ATOM   2018  O   ASN A 121      -1.663  21.174 -14.397  1.00 27.52           O  
ATOM   2019  CB  ASN A 121      -3.807  19.749 -12.417  1.00 21.45           C  
ATOM   2020  CG  ASN A 121      -4.114  21.243 -12.285  1.00 17.50           C  
ATOM   2021  OD1 ASN A 121      -3.520  21.930 -11.459  1.00 27.85           O  
ATOM   2022  ND2 ASN A 121      -5.049  21.749 -13.092  1.00 23.10           N  
ATOM   2023  H   ASN A 121      -3.124  17.423 -12.848  1.00  0.00           H  
ATOM   2024  HA  ASN A 121      -3.683  19.629 -14.571  1.00  0.00           H  
ATOM   2025  HB3 ASN A 121      -3.230  19.438 -11.546  1.00  0.00           H  
ATOM   2026  HB2 ASN A 121      -4.757  19.219 -12.357  1.00  0.00           H  
ATOM   2027 HD22 ASN A 121      -5.278  22.731 -13.040  1.00  0.00           H  
ATOM   2028 HD21 ASN A 121      -5.526  21.163 -13.761  1.00  0.00           H  
ATOM   2029  N   GLU A 122      -0.610  19.399 -13.441  1.00 25.12           N  
ATOM   2030  CA  GLU A 122       0.774  19.872 -13.511  1.00 26.39           C  
ATOM   2031  C   GLU A 122       1.592  19.167 -14.621  1.00 28.32           C  
ATOM   2032  O   GLU A 122       2.819  19.276 -14.612  1.00 29.32           O  
ATOM   2033  CB  GLU A 122       1.421  19.700 -12.119  1.00 28.17           C  
ATOM   2034  CG  GLU A 122       0.753  20.529 -11.001  1.00 39.90           C  
ATOM   2035  CD  GLU A 122       1.396  20.337  -9.622  1.00 64.69           C  
ATOM   2036  OE1 GLU A 122       0.751  20.765  -8.640  1.00 64.99           O  
ATOM   2037  OE2 GLU A 122       2.512  19.774  -9.555  1.00 57.43           O  
ATOM   2038  H   GLU A 122      -0.729  18.482 -13.036  1.00  0.00           H  
ATOM   2039  HA  GLU A 122       0.791  20.936 -13.754  1.00  0.00           H  
ATOM   2040  HB3 GLU A 122       2.480  19.961 -12.168  1.00  0.00           H  
ATOM   2041  HB2 GLU A 122       1.377  18.650 -11.836  1.00  0.00           H  
ATOM   2042  HG3 GLU A 122      -0.302  20.266 -10.914  1.00  0.00           H  
ATOM   2043  HG2 GLU A 122       0.791  21.589 -11.252  1.00  0.00           H  
ATOM   2044  N   LEU A 123       0.922  18.477 -15.565  1.00 23.48           N  
ATOM   2045  CA  LEU A 123       1.529  17.837 -16.742  1.00 23.25           C  
ATOM   2046  C   LEU A 123       2.148  18.901 -17.686  1.00 28.09           C  
ATOM   2047  O   LEU A 123       1.423  19.822 -18.066  1.00 29.66           O  
ATOM   2048  CB  LEU A 123       0.418  17.048 -17.478  1.00 22.80           C  
ATOM   2049  CG  LEU A 123       0.885  16.198 -18.687  1.00 27.32           C  
ATOM   2050  CD1 LEU A 123       1.694  14.963 -18.235  1.00 25.85           C  
ATOM   2051  CD2 LEU A 123      -0.310  15.803 -19.576  1.00 30.90           C  
ATOM   2052  H   LEU A 123      -0.086  18.438 -15.515  1.00  0.00           H  
ATOM   2053  HA  LEU A 123       2.259  17.121 -16.372  1.00  0.00           H  
ATOM   2054  HB3 LEU A 123      -0.341  17.756 -17.818  1.00  0.00           H  
ATOM   2055  HB2 LEU A 123      -0.090  16.392 -16.774  1.00  0.00           H  
ATOM   2056  HG  LEU A 123       1.538  16.800 -19.318  1.00  0.00           H  
ATOM   2057 HD11 LEU A 123       1.349  14.036 -18.690  1.00  0.00           H  
ATOM   2058 HD12 LEU A 123       2.747  15.069 -18.491  1.00  0.00           H  
ATOM   2059 HD13 LEU A 123       1.631  14.819 -17.157  1.00  0.00           H  
ATOM   2060 HD21 LEU A 123      -0.197  14.814 -20.018  1.00  0.00           H  
ATOM   2061 HD22 LEU A 123      -1.249  15.806 -19.020  1.00  0.00           H  
ATOM   2062 HD23 LEU A 123      -0.420  16.504 -20.403  1.00  0.00           H  
ATOM   2063  N   PRO A 124       3.446  18.768 -18.069  1.00 23.77           N  
ATOM   2064  CA  PRO A 124       4.103  19.631 -19.082  1.00 25.72           C  
ATOM   2065  C   PRO A 124       3.408  19.850 -20.415  1.00 65.35           C  
ATOM   2066  O   PRO A 124       3.867  20.586 -21.287  1.00 38.58           O  
ATOM   2067  CB  PRO A 124       5.483  18.966 -19.275  1.00 26.72           C  
ATOM   2068  CG  PRO A 124       5.771  18.308 -17.941  1.00 29.55           C  
ATOM   2069  CD  PRO A 124       4.401  17.807 -17.510  1.00 24.57           C  
ATOM   2070  HA  PRO A 124       4.252  20.601 -18.604  1.00  0.00           H  
ATOM   2071  HXT PRO A 124       2.478  19.301 -20.557  1.00  0.00           H  
ATOM   2072  HB3 PRO A 124       6.261  19.676 -19.558  1.00  0.00           H  
ATOM   2073  HB2 PRO A 124       5.451  18.192 -20.045  1.00  0.00           H  
ATOM   2074  HG3 PRO A 124       6.122  19.061 -17.235  1.00  0.00           H  
ATOM   2075  HG2 PRO A 124       6.524  17.522 -17.992  1.00  0.00           H  
ATOM   2076  HD2 PRO A 124       4.203  16.821 -17.930  1.00  0.00           H  
ATOM   2077  HD3 PRO A 124       4.357  17.740 -16.423  1.00  0.00           H  
TER    2077      PRO A 124
END
