# Supplementary material for: Fast Quantitative Validation of 3D Models of Low-Affinity Protein–Ligand Complexes by STD NMR Spectroscopy
Source: J Med Chem. 2024 Jun 7;67(12):10025–34. doi: 10.1021/acs.jmedchem.4c00204 (PMC11215723; doi:10.1021/acs.jmedchem.4c00204)
Supplement: Supplementary file 5 — jm4c00204_si_005.zip [file jm4c00204_si_005.zip › Supporting_Information_for_Publication/5M3A/5M3A_DockingPoses_Data.xlsx]

## Sheet: Hoja1
Model	RMSD	R-NOE	Glide Emodel
X-ray	0	0.162246
1	6.362	0.438483	-31.483
2	5.699	0.414947	-42.712
3	5.773	0.438203	-38.698
4	5.601	0.500743	-39.678
5	6.538	0.565313	-34.735
6	5.624	0.545098	-49.812
7	7.234	0.635834	-33.383
8	5.418	0.391497	-31.167
9	3.847	0.294205	-58.151
10	4.608	0.265486	-54.386
11	4.453	0.231163	-48.821
12	3.016	0.212838	-49.238
13	4.427	0.235151	-41.266
14	4.994	0.354979	-35.555
15	4.853	0.412648	-44.468
16	5.002	0.287638	-36.368
17	6.196	0.605701	-27.639
18	6.156	0.536087	-48.728
19	5.871	0.564653	-40.167

## Sheet: Hoja2
Model	RMSD	R-NOE	Glide Emodel	DS
xray	0	0.162246		-6.7
1	0.39	0.157821	-50.889	-6.389
2	0.647	0.187363	-55.676	-7.134
3	0.827	0.169694	-49.6	-6.634
4	1.396	0.20969	-48.598	-5.997
5	2.053	0.135961	-56.196	-7.347
6	2.087	0.22455	-49.6	-6.263
7	2.114	0.192686	-57.492	-7.252
8	2.165	0.192945	-51.683	-6.445
9	2.292	0.196443	-53.851	-6.799
10	2.84	0.274982	-55.003	-7.013
11	2.865	0.172735	-54.899	-6.893
12	2.873	0.209708	-51.765	-6.153
13	2.952	0.213839	-44.413	-5.913
14	3.016	0.213269	-49.238	-6.046
15	3.049	0.214871	-47.466	-6.423
16	3.413	0.231013	-54.443	-6.71
17	3.818	0.283302	-55.346	-6.822
18	3.847	0.293963	-58.151	-7.447
19	4.001	0.187263	-42.432	-5.387
20	4.08	0.173482	-27.457	-5.106
21	4.24	0.279465	-39.819	-5.281
22	4.27	0.274707	-38.84	-5.258
23	4.404	0.298465	-45.361	-6.374
24	4.427	0.234837	-41.266	-4.83
25	4.453	0.230934	-48.821	-6.615
26	4.467	0.314329	-38.71	-4.653
27	4.577	0.289648	-53.255	-7.057
28	4.608	0.26578	-54.386	-7.135
29	4.76	0.417768	-42.344	-5.274
30	4.801	0.339817	-24.844	-3.807
31	4.853	0.412741	-44.468	-5.559
32	4.949	0.330006	-39.854	-4.62
33	4.994	0.356078	-35.555	-4.256
34	5.002	0.286965	-36.368	-4.31
35	5.229	0.41923	-43.568	-5.473
36	5.378	0.472701	-31.108	-3.826
37	5.418	0.390404	-31.167	-4.126
38	5.553	0.460193	-36.078	-4.237
39	5.601	0.500644	-39.678	-4.842
40	5.624	0.543601	-49.812	-6.744
41	5.699	0.414919	-42.712	-5.628
42	5.773	0.437935	-38.698	-4.484
43	5.871	0.56389	-40.167	-5.888
44	6.134	0.439949	-36.164	-3.805
45	6.165	0.534577	-48.728	-6.432
46	6.196	0.604273	-27.639	-3.215
47	6.231	0.564661	-13.031	-3.55
48	6.362	0.438773	-31.483	-3.176
49	6.538	0.564788	-34.735	-5.144
50	7.234	0.634984	-33.383	-4.178
