# Supplementary material for: Fast Quantitative Validation of 3D Models of Low-Affinity Protein–Ligand Complexes by STD NMR Spectroscopy
Source: J Med Chem. 2024 Jun 7;67(12):10025–34. doi: 10.1021/acs.jmedchem.4c00204 (PMC11215723; doi:10.1021/acs.jmedchem.4c00204)
Supplement: Supplementary file 5 — jm4c00204_si_005.zip [file jm4c00204_si_005.zip › Supporting_Information_for_Publication/5M3A/5M3A_Ligand_DockingPoses.pdb]

HEADER    TRANSCRIPTION                           14-OCT-16   5M3A
TITLE     CRYSTAL STRUCTURE OF BRD4 BROMODOMAIN 1 IN COMPLEX WITH
TITLE    2 LIGAND 2
EXPDTA    X-RAY DIFFRACTION
REMARK   2 RESOLUTION.    1.65 ANGSTROMS
REMARK   3  R VALUE : 0.187000
REMARK   3  FREE R VALUE : 0.214000
REMARK   4 5M3A COMPLIES WITH FORMAT V. 3.30,
REMARK 200  TEMPERATURE           (KELVIN) : 100.00
REMARK 200  PH                             : 7.20
REMARK 350 BIOMOLECULE: 1
REMARK 350 APPLY THE FOLLOWING TO CHAINS: A
REMARK 350   BIOMT1  1   1.000000 0.000000 0.000000   0.000000
REMARK 350   BIOMT2  1   0.000000 1.000000 0.000000   0.000000
REMARK 350   BIOMT3  1   0.000000 0.000000 1.000000   0.000000
REMARK 888
REMARK 888 WRITTEN BY MAESTRO (A PRODUCT OF SCHRODINGER, LLC)
CRYST1   37.260   44.180   78.490  90.00  90.00  90.00 P 21 21 21    4
MODEL        1
HETATM    1  C4  7E7 A 303      27.717  50.894  -5.497  1.00 15.35           C  
HETATM    2  C5  7E7 A 303      27.655  51.692  -4.357  1.00 13.95           C  
HETATM    3  C6  7E7 A 303      28.262  51.277  -3.171  1.00 13.06           C  
HETATM    4  C8  7E7 A 303      28.729  51.764  -0.892  1.00 10.15           C  
HETATM    5  C10 7E7 A 303      29.311  50.946   1.047  1.00 11.15           C  
HETATM    6  N12 7E7 A 303      30.014  52.101  -0.556  1.00 10.74           N  
HETATM    7  C13 7E7 A 303      26.844  50.453   0.323  1.00  9.69           C  
HETATM    8  C15 7E7 A 303      25.256  49.001   1.440  1.00 11.45           C  
HETATM    9  C21 7E7 A 303      24.277  49.474   0.553  1.00 10.74           C  
HETATM   10  C22 7E7 A 303      23.538  51.571  -2.367  1.00  9.88           C  
HETATM   11  C1  7E7 A 303      28.938  50.044  -3.139  1.00 13.35           C  
HETATM   12  C14 7E7 A 303      26.547  49.524   1.327  1.00 10.47           C  
HETATM   13  C19 7E7 A 303      23.561  50.666  -1.154  1.00  9.64           C  
HETATM   14  C2  7E7 A 303      29.001  49.247  -4.276  1.00 14.57           C  
HETATM   15  C23 7E7 A 303      30.951  52.901  -1.328  1.00 11.71           C  
HETATM   16  C3  7E7 A 303      28.388  49.674  -5.451  1.00 15.25           C  
HETATM   17  C9  7E7 A 303      28.215  51.026   0.167  1.00  9.58           C  
HETATM   18  N11 7E7 A 303      30.382  51.578   0.622  1.00 11.04           N  
HETATM   19  N16 7E7 A 303      25.924  50.902  -0.572  1.00  9.62           N  
HETATM   20  N17 7E7 A 303      22.958  49.215   0.399  1.00  9.32           N  
HETATM   21  N18 7E7 A 303      22.538  49.990  -0.671  1.00  9.68           N  
HETATM   22  N20 7E7 A 303      24.689  50.402  -0.412  1.00 10.31           N  
HETATM   23  O7  7E7 A 303      28.155  52.121  -2.083  1.00 12.68           O  
HETATM   24  HC4 7E7 A 303      27.246  51.219  -6.414  1.00  0.00           H  
HETATM   25  HC5 7E7 A 303      27.134  52.637  -4.392  1.00  0.00           H  
HETATM   26 HC10 7E7 A 303      29.319  50.428   1.996  1.00  0.00           H  
HETATM   27 HC15 7E7 A 303      25.014  48.281   2.207  1.00  0.00           H  
HETATM   28 H221 7E7 A 303      24.115  51.142  -3.188  1.00  0.00           H  
HETATM   29 H222 7E7 A 303      22.528  51.741  -2.741  1.00  0.00           H  
HETATM   30 H223 7E7 A 303      23.973  52.549  -2.157  1.00  0.00           H  
HETATM   31  HC1 7E7 A 303      29.418  49.694  -2.237  1.00  0.00           H  
HETATM   32 HC14 7E7 A 303      27.317  49.196   2.016  1.00  0.00           H  
HETATM   33  HC2 7E7 A 303      29.524  48.302  -4.246  1.00  0.00           H  
HETATM   34 H231 7E7 A 303      31.842  53.136  -0.742  1.00  0.00           H  
HETATM   35 H232 7E7 A 303      31.239  52.354  -2.225  1.00  0.00           H  
HETATM   36 H233 7E7 A 303      30.468  53.833  -1.626  1.00  0.00           H  
HETATM   37  HC3 7E7 A 303      28.436  49.052  -6.333  1.00  0.00           H  
ENDMDL
MODEL        2
HETATM    1  C4  7E7 A 303      27.499  50.141  -5.305  1.00 15.35           C  
HETATM    2  C5  7E7 A 303      27.140  50.843  -4.156  1.00 13.95           C  
HETATM    3  C6  7E7 A 303      27.869  50.688  -2.977  1.00 13.06           C  
HETATM    4  C8  7E7 A 303      28.111  51.279  -0.685  1.00 10.15           C  
HETATM    5  C10 7E7 A 303      28.867  50.772   1.299  1.00 11.15           C  
HETATM    6  N12 7E7 A 303      29.345  51.827  -0.448  1.00 10.74           N  
HETATM    7  C13 7E7 A 303      26.469  49.872   0.755  1.00  9.69           C  
HETATM    8  C15 7E7 A 303      25.188  48.229   1.997  1.00 11.45           C  
HETATM    9  C21 7E7 A 303      24.074  48.589   1.223  1.00 10.74           C  
HETATM   10  C22 7E7 A 303      22.797  50.618  -1.553  1.00  9.88           C  
HETATM   11  C1  7E7 A 303      28.973  49.818  -2.961  1.00 13.35           C  
HETATM   12  C14 7E7 A 303      26.391  48.900   1.759  1.00 10.47           C  
HETATM   13  C19 7E7 A 303      23.044  49.708  -0.371  1.00  9.64           C  
HETATM   14  C2  7E7 A 303      29.333  49.118  -4.106  1.00 14.57           C  
HETATM   15  C23 7E7 A 303      30.136  52.651  -1.350  1.00 11.71           C  
HETATM   16  C3  7E7 A 303      28.592  49.279  -5.273  1.00 15.25           C  
HETATM   17  C9  7E7 A 303      27.737  50.605   0.472  1.00  9.58           C  
HETATM   18  N11 7E7 A 303      29.822  51.493   0.757  1.00 11.04           N  
HETATM   19  N16 7E7 A 303      25.415  50.217  -0.033  1.00  9.62           N  
HETATM   20  N17 7E7 A 303      22.784  48.180   1.200  1.00  9.32           N  
HETATM   21  N18 7E7 A 303      22.162  48.910   0.199  1.00  9.68           N  
HETATM   22  N20 7E7 A 303      24.269  49.573   0.243  1.00 10.31           N  
HETATM   23  O7  7E7 A 303      27.449  51.412  -1.877  1.00 12.68           O  
HETATM   24  HC4 7E7 A 303      26.929  50.262  -6.215  1.00  0.00           H  
HETATM   25  HC5 7E7 A 303      26.290  51.509  -4.179  1.00  0.00           H  
HETATM   26 HC10 7E7 A 303      28.976  50.373   2.299  1.00  0.00           H  
HETATM   27 HC15 7E7 A 303      25.114  47.474   2.766  1.00  0.00           H  
HETATM   28 H221 7E7 A 303      23.325  50.271  -2.440  1.00  0.00           H  
HETATM   29 H222 7E7 A 303      21.747  50.673  -1.820  1.00  0.00           H  
HETATM   30 H223 7E7 A 303      23.130  51.636  -1.367  1.00  0.00           H  
HETATM   31  HC1 7E7 A 303      29.561  49.675  -2.066  1.00  0.00           H  
HETATM   32 HC14 7E7 A 303      27.257  48.662   2.355  1.00  0.00           H  
HETATM   33  HC2 7E7 A 303      30.184  48.452  -4.088  1.00  0.00           H  
HETATM   34 H231 7E7 A 303      31.001  53.070  -0.836  1.00  0.00           H  
HETATM   35 H232 7E7 A 303      30.468  52.048  -2.194  1.00  0.00           H  
HETATM   36 H233 7E7 A 303      29.515  53.467  -1.724  1.00  0.00           H  
HETATM   37  HC3 7E7 A 303      28.872  48.730  -6.160  1.00  0.00           H  
ENDMDL
MODEL        3
HETATM    1  C4  7E7 A 303      29.213  49.148  -3.714  1.00 15.35           C  
HETATM    2  C5  7E7 A 303      29.337  49.968  -2.594  1.00 13.95           C  
HETATM    3  C6  7E7 A 303      28.709  51.222  -2.564  1.00 13.06           C  
HETATM    4  C8  7E7 A 303      29.130  51.646  -0.250  1.00 10.15           C  
HETATM    5  C10 7E7 A 303      29.236  50.841   1.780  1.00 11.15           C  
HETATM    6  N12 7E7 A 303      30.319  51.949   0.371  1.00 10.74           N  
HETATM    7  C13 7E7 A 303      26.987  50.362   0.566  1.00  9.69           C  
HETATM    8  C15 7E7 A 303      25.215  48.940   1.420  1.00 11.45           C  
HETATM    9  C21 7E7 A 303      24.373  49.494   0.444  1.00 10.74           C  
HETATM   10  C22 7E7 A 303      24.051  51.722  -2.463  1.00  9.88           C  
HETATM   11  C1  7E7 A 303      27.962  51.641  -3.665  1.00 13.35           C  
HETATM   12  C14 7E7 A 303      26.537  49.391   1.469  1.00 10.47           C  
HETATM   13  C19 7E7 A 303      23.912  50.768  -1.293  1.00  9.64           C  
HETATM   14  C2  7E7 A 303      27.824  50.817  -4.780  1.00 14.57           C  
HETATM   15  C23 7E7 A 303      31.422  52.768  -0.117  1.00 11.71           C  
HETATM   16  C3  7E7 A 303      28.451  49.573  -4.799  1.00 15.25           C  
HETATM   17  C9  7E7 A 303      28.379  50.904   0.664  1.00  9.58           C  
HETATM   18  N11 7E7 A 303      30.379  51.466   1.615  1.00 11.04           N  
HETATM   19  N16 7E7 A 303      26.205  50.889  -0.417  1.00  9.62           N  
HETATM   20  N17 7E7 A 303      23.070  49.305   0.130  1.00  9.32           N  
HETATM   21  N18 7E7 A 303      22.811  50.124  -0.958  1.00  9.68           N  
HETATM   22  N20 7E7 A 303      24.937  50.436  -0.431  1.00 10.31           N  
HETATM   23  O7  7E7 A 303      28.811  52.099  -1.504  1.00 12.68           O  
HETATM   24  HC4 7E7 A 303      29.698  48.183  -3.740  1.00  0.00           H  
HETATM   25  HC5 7E7 A 303      29.932  49.630  -1.760  1.00  0.00           H  
HETATM   26 HC10 7E7 A 303      29.004  50.368   2.723  1.00  0.00           H  
HETATM   27 HC15 7E7 A 303      24.848  48.200   2.116  1.00  0.00           H  
HETATM   28 H221 7E7 A 303      24.783  51.359  -3.184  1.00  0.00           H  
HETATM   29 H222 7E7 A 303      23.111  51.847  -3.002  1.00  0.00           H  
HETATM   30 H223 7E7 A 303      24.375  52.715  -2.152  1.00  0.00           H  
HETATM   31  HC1 7E7 A 303      27.481  52.608  -3.648  1.00  0.00           H  
HETATM   32 HC14 7E7 A 303      27.202  48.992   2.222  1.00  0.00           H  
HETATM   33  HC2 7E7 A 303      27.239  51.143  -5.627  1.00  0.00           H  
HETATM   34 H231 7E7 A 303      32.371  52.368   0.242  1.00  0.00           H  
HETATM   35 H232 7E7 A 303      31.419  52.781  -1.208  1.00  0.00           H  
HETATM   36 H233 7E7 A 303      31.337  53.788   0.255  1.00  0.00           H  
HETATM   37  HC3 7E7 A 303      28.349  48.934  -5.665  1.00  0.00           H  
ENDMDL
MODEL        4
HETATM    1  C4  7E7 A 303      25.816  50.773  -5.592  1.00 15.35           C  
HETATM    2  C5  7E7 A 303      25.720  51.271  -4.294  1.00 13.95           C  
HETATM    3  C6  7E7 A 303      26.738  51.035  -3.367  1.00 13.06           C  
HETATM    4  C8  7E7 A 303      27.550  51.494  -1.155  1.00 10.15           C  
HETATM    5  C10 7E7 A 303      28.849  51.108   0.563  1.00 11.15           C  
HETATM    6  N12 7E7 A 303      28.747  52.166  -1.243  1.00 10.74           N  
HETATM    7  C13 7E7 A 303      26.496  49.967   0.679  1.00  9.69           C  
HETATM    8  C15 7E7 A 303      25.818  48.234   2.243  1.00 11.45           C  
HETATM    9  C21 7E7 A 303      24.555  48.253   1.641  1.00 10.74           C  
HETATM   10  C22 7E7 A 303      22.382  49.850  -0.817  1.00  9.88           C  
HETATM   11  C1  7E7 A 303      27.854  50.272  -3.752  1.00 13.35           C  
HETATM   12  C14 7E7 A 303      26.774  49.136   1.769  1.00 10.47           C  
HETATM   13  C19 7E7 A 303      23.047  49.018   0.244  1.00  9.64           C  
HETATM   14  C2  7E7 A 303      27.957  49.780  -5.051  1.00 14.57           C  
HETATM   15  C23 7E7 A 303      29.221  53.034  -2.309  1.00 11.71           C  
HETATM   16  C3  7E7 A 303      26.938  50.034  -5.966  1.00 15.25           C  
HETATM   17  C9  7E7 A 303      27.561  50.820   0.065  1.00  9.58           C  
HETATM   18  N11 7E7 A 303      29.558  51.892  -0.216  1.00 11.04           N  
HETATM   19  N16 7E7 A 303      25.276  50.013   0.083  1.00  9.62           N  
HETATM   20  N17 7E7 A 303      23.408  47.568   1.859  1.00  9.32           N  
HETATM   21  N18 7E7 A 303      22.480  48.068   0.960  1.00  9.68           N  
HETATM   22  N20 7E7 A 303      24.364  49.171   0.601  1.00 10.31           N  
HETATM   23  O7  7E7 A 303      26.561  51.567  -2.103  1.00 12.68           O  
HETATM   24  HC4 7E7 A 303      25.027  50.960  -6.305  1.00  0.00           H  
HETATM   25  HC5 7E7 A 303      24.856  51.848  -4.004  1.00  0.00           H  
HETATM   26 HC10 7E7 A 303      29.261  50.753   1.495  1.00  0.00           H  
HETATM   27 HC15 7E7 A 303      26.035  47.566   3.064  1.00  0.00           H  
HETATM   28 H221 7E7 A 303      22.841  49.710  -1.798  1.00  0.00           H  
HETATM   29 H222 7E7 A 303      21.338  49.568  -0.878  1.00  0.00           H  
HETATM   30 H223 7E7 A 303      22.420  50.916  -0.589  1.00  0.00           H  
HETATM   31  HC1 7E7 A 303      28.645  50.053  -3.052  1.00  0.00           H  
HETATM   32 HC14 7E7 A 303      27.738  49.169   2.238  1.00  0.00           H  
HETATM   33  HC2 7E7 A 303      28.820  49.199  -5.346  1.00  0.00           H  
HETATM   34 H231 7E7 A 303      29.949  53.751  -1.926  1.00  0.00           H  
HETATM   35 H232 7E7 A 303      29.685  52.427  -3.089  1.00  0.00           H  
HETATM   36 H233 7E7 A 303      28.377  53.585  -2.732  1.00  0.00           H  
HETATM   37  HC3 7E7 A 303      27.017  49.650  -6.972  1.00  0.00           H  
ENDMDL
MODEL        5
HETATM    1  C4  7E7 A 303      27.892  50.677  -4.805  1.00 15.35           C  
HETATM    2  C5  7E7 A 303      27.887  51.473  -3.662  1.00 13.95           C  
HETATM    3  C6  7E7 A 303      28.589  51.079  -2.522  1.00 13.06           C  
HETATM    4  C8  7E7 A 303      28.597  51.414  -0.156  1.00 10.15           C  
HETATM    5  C10 7E7 A 303      28.289  50.563   1.840  1.00 11.15           C  
HETATM    6  N12 7E7 A 303      29.693  51.569   0.660  1.00 10.74           N  
HETATM    7  C13 7E7 A 303      26.218  50.410   0.284  1.00  9.69           C  
HETATM    8  C15 7E7 A 303      24.156  50.769  -0.940  1.00 11.45           C  
HETATM    9  C21 7E7 A 303      23.579  49.753  -0.160  1.00 10.74           C  
HETATM   10  C22 7E7 A 303      24.040  47.292   2.528  1.00  9.88           C  
HETATM   11  C1  7E7 A 303      29.335  49.890  -2.549  1.00 13.35           C  
HETATM   12  C14 7E7 A 303      25.498  51.088  -0.707  1.00 10.47           C  
HETATM   13  C19 7E7 A 303      23.591  48.196   1.399  1.00  9.64           C  
HETATM   14  C2  7E7 A 303      29.340  49.092  -3.691  1.00 14.57           C  
HETATM   15  C23 7E7 A 303      30.938  52.265   0.392  1.00 11.71           C  
HETATM   16  C3  7E7 A 303      28.613  49.486  -4.812  1.00 15.25           C  
HETATM   17  C9  7E7 A 303      27.629  50.768   0.614  1.00  9.58           C  
HETATM   18  N11 7E7 A 303      29.498  51.074   1.884  1.00 11.04           N  
HETATM   19  N16 7E7 A 303      25.682  49.431   1.063  1.00  9.62           N  
HETATM   20  N17 7E7 A 303      22.355  49.177  -0.140  1.00  9.32           N  
HETATM   21  N18 7E7 A 303      22.394  48.203   0.847  1.00  9.68           N  
HETATM   22  N20 7E7 A 303      24.396  49.142   0.801  1.00 10.31           N  
HETATM   23  O7  7E7 A 303      28.531  51.920  -1.429  1.00 12.68           O  
HETATM   24  HC4 7E7 A 303      27.337  50.982  -5.680  1.00  0.00           H  
HETATM   25  HC5 7E7 A 303      27.326  52.394  -3.654  1.00  0.00           H  
HETATM   26 HC10 7E7 A 303      27.865  50.071   2.705  1.00  0.00           H  
HETATM   27 HC15 7E7 A 303      23.582  51.279  -1.701  1.00  0.00           H  
HETATM   28 H221 7E7 A 303      24.239  47.858   3.438  1.00  0.00           H  
HETATM   29 H222 7E7 A 303      23.296  46.534   2.775  1.00  0.00           H  
HETATM   30 H223 7E7 A 303      24.962  46.769   2.274  1.00  0.00           H  
HETATM   31  HC1 7E7 A 303      29.902  49.577  -1.685  1.00  0.00           H  
HETATM   32 HC14 7E7 A 303      25.969  51.872  -1.282  1.00  0.00           H  
HETATM   33  HC2 7E7 A 303      29.903  48.169  -3.709  1.00  0.00           H  
HETATM   34 H231 7E7 A 303      31.776  51.614   0.643  1.00  0.00           H  
HETATM   35 H232 7E7 A 303      30.987  52.553  -0.656  1.00  0.00           H  
HETATM   36 H233 7E7 A 303      30.995  53.159   1.011  1.00  0.00           H  
HETATM   37  HC3 7E7 A 303      28.618  48.864  -5.697  1.00  0.00           H  
ENDMDL
MODEL        6
HETATM    1  C4  7E7 A 303      29.223  51.380  -5.140  1.00 15.35           C  
HETATM    2  C5  7E7 A 303      29.272  52.113  -3.956  1.00 13.95           C  
HETATM    3  C6  7E7 A 303      29.322  51.464  -2.723  1.00 13.06           C  
HETATM    4  C8  7E7 A 303      29.190  51.725  -0.345  1.00 10.15           C  
HETATM    5  C10 7E7 A 303      28.558  50.768   1.520  1.00 11.15           C  
HETATM    6  N12 7E7 A 303      30.166  51.756   0.623  1.00 10.74           N  
HETATM    7  C13 7E7 A 303      26.692  50.918  -0.273  1.00  9.69           C  
HETATM    8  C15 7E7 A 303      24.832  51.562  -1.691  1.00 11.45           C  
HETATM    9  C21 7E7 A 303      24.048  50.628  -0.995  1.00 10.74           C  
HETATM   10  C22 7E7 A 303      23.932  47.998   1.570  1.00  9.88           C  
HETATM   11  C1  7E7 A 303      29.337  50.061  -2.689  1.00 13.35           C  
HETATM   12  C14 7E7 A 303      26.172  51.699  -1.313  1.00 10.47           C  
HETATM   13  C19 7E7 A 303      23.701  49.039   0.495  1.00  9.64           C  
HETATM   14  C2  7E7 A 303      29.291  49.323  -3.869  1.00 14.57           C  
HETATM   15  C23 7E7 A 303      31.473  52.390   0.581  1.00 11.71           C  
HETATM   16  C3  7E7 A 303      29.232  49.987  -5.091  1.00 15.25           C  
HETATM   17  C9  7E7 A 303      28.079  51.120   0.242  1.00  9.58           C  
HETATM   18  N11 7E7 A 303      29.783  51.169   1.759  1.00 11.04           N  
HETATM   19  N16 7E7 A 303      25.959  49.995   0.409  1.00  9.62           N  
HETATM   20  N17 7E7 A 303      22.752  50.248  -1.086  1.00  9.32           N  
HETATM   21  N18 7E7 A 303      22.568  49.245  -0.147  1.00  9.68           N  
HETATM   22  N20 7E7 A 303      24.677  49.891   0.019  1.00 10.31           N  
HETATM   23  O7  7E7 A 303      29.368  52.263  -1.595  1.00 12.68           O  
HETATM   24  HC4 7E7 A 303      29.180  51.888  -6.093  1.00  0.00           H  
HETATM   25  HC5 7E7 A 303      29.264  53.193  -3.994  1.00  0.00           H  
HETATM   26 HC10 7E7 A 303      27.990  50.254   2.285  1.00  0.00           H  
HETATM   27 HC15 7E7 A 303      24.408  52.161  -2.483  1.00  0.00           H  
HETATM   28 H221 7E7 A 303      24.411  48.431   2.449  1.00  0.00           H  
HETATM   29 H222 7E7 A 303      23.002  47.537   1.908  1.00  0.00           H  
HETATM   30 H223 7E7 A 303      24.581  47.193   1.217  1.00  0.00           H  
HETATM   31  HC1 7E7 A 303      29.392  49.538  -1.750  1.00  0.00           H  
HETATM   32 HC14 7E7 A 303      26.795  52.431  -1.807  1.00  0.00           H  
HETATM   33  HC2 7E7 A 303      29.303  48.243  -3.837  1.00  0.00           H  
HETATM   34 H231 7E7 A 303      31.490  53.221   1.286  1.00  0.00           H  
HETATM   35 H232 7E7 A 303      32.241  51.666   0.860  1.00  0.00           H  
HETATM   36 H233 7E7 A 303      31.672  52.773  -0.420  1.00  0.00           H  
HETATM   37  HC3 7E7 A 303      29.195  49.417  -6.009  1.00  0.00           H  
ENDMDL
MODEL        7
HETATM    1  C4  7E7 A 303      27.700  50.030  -5.680  1.00 15.35           C  
HETATM    2  C5  7E7 A 303      27.322  50.824  -4.599  1.00 13.95           C  
HETATM    3  C6  7E7 A 303      27.929  50.666  -3.354  1.00 13.06           C  
HETATM    4  C8  7E7 A 303      27.899  51.305  -1.045  1.00 10.15           C  
HETATM    5  C10 7E7 A 303      28.203  50.766   1.051  1.00 11.15           C  
HETATM    6  N12 7E7 A 303      29.135  51.690  -0.582  1.00 10.74           N  
HETATM    7  C13 7E7 A 303      25.816  50.272   0.098  1.00  9.69           C  
HETATM    8  C15 7E7 A 303      23.520  50.269  -0.693  1.00 11.45           C  
HETATM    9  C21 7E7 A 303      23.262  49.246   0.236  1.00 10.74           C  
HETATM   10  C22 7E7 A 303      24.561  47.177   2.978  1.00  9.88           C  
HETATM   11  C1  7E7 A 303      28.938  49.695  -3.203  1.00 13.35           C  
HETATM   12  C14 7E7 A 303      24.824  50.772  -0.759  1.00 10.47           C  
HETATM   13  C19 7E7 A 303      23.790  47.871   1.875  1.00  9.64           C  
HETATM   14  C2  7E7 A 303      29.317  48.902  -4.280  1.00 14.57           C  
HETATM   15  C23 7E7 A 303      30.178  52.396  -1.309  1.00 11.71           C  
HETATM   16  C3  7E7 A 303      28.697  49.073  -5.514  1.00 15.25           C  
HETATM   17  C9  7E7 A 303      27.222  50.767   0.038  1.00  9.58           C  
HETATM   18  N11 7E7 A 303      29.342  51.312   0.683  1.00 11.04           N  
HETATM   19  N16 7E7 A 303      25.582  49.326   1.046  1.00  9.62           N  
HETATM   20  N17 7E7 A 303      22.168  48.505   0.525  1.00  9.32           N  
HETATM   21  N18 7E7 A 303      22.528  47.656   1.562  1.00  9.68           N  
HETATM   22  N20 7E7 A 303      24.324  48.848   1.061  1.00 10.31           N  
HETATM   23  O7  7E7 A 303      27.479  51.490  -2.338  1.00 12.68           O  
HETATM   24  HC4 7E7 A 303      27.224  50.156  -6.641  1.00  0.00           H  
HETATM   25  HC5 7E7 A 303      26.544  51.564  -4.723  1.00  0.00           H  
HETATM   26 HC10 7E7 A 303      28.068  50.381   2.052  1.00  0.00           H  
HETATM   27 HC15 7E7 A 303      22.746  50.631  -1.354  1.00  0.00           H  
HETATM   28 H221 7E7 A 303      24.810  47.873   3.780  1.00  0.00           H  
HETATM   29 H222 7E7 A 303      23.997  46.359   3.429  1.00  0.00           H  
HETATM   30 H223 7E7 A 303      25.503  46.768   2.614  1.00  0.00           H  
HETATM   31  HC1 7E7 A 303      29.427  49.538  -2.253  1.00  0.00           H  
HETATM   32 HC14 7E7 A 303      25.065  51.546  -1.476  1.00  0.00           H  
HETATM   33  HC2 7E7 A 303      30.084  48.150  -4.158  1.00  0.00           H  
HETATM   34 H231 7E7 A 303      30.976  52.713  -0.636  1.00  0.00           H  
HETATM   35 H232 7E7 A 303      30.589  51.746  -2.079  1.00  0.00           H  
HETATM   36 H233 7E7 A 303      29.745  53.277  -1.785  1.00  0.00           H  
HETATM   37  HC3 7E7 A 303      28.992  48.455  -6.352  1.00  0.00           H  
ENDMDL
MODEL        8
HETATM    1  C4  7E7 A 303      24.543  51.399  -5.140  1.00 15.35           C  
HETATM    2  C5  7E7 A 303      24.638  51.668  -3.777  1.00 13.95           C  
HETATM    3  C6  7E7 A 303      25.777  51.299  -3.060  1.00 13.06           C  
HETATM    4  C8  7E7 A 303      26.897  51.391  -0.933  1.00 10.15           C  
HETATM    5  C10 7E7 A 303      28.390  50.771   0.543  1.00 11.15           C  
HETATM    6  N12 7E7 A 303      28.096  52.048  -1.091  1.00 10.74           N  
HETATM    7  C13 7E7 A 303      26.062  49.648   0.828  1.00  9.69           C  
HETATM    8  C15 7E7 A 303      25.591  47.849   2.390  1.00 11.45           C  
HETATM    9  C21 7E7 A 303      24.266  47.876   1.936  1.00 10.74           C  
HETATM   10  C22 7E7 A 303      21.757  49.528  -0.154  1.00  9.88           C  
HETATM   11  C1  7E7 A 303      26.823  50.636  -3.725  1.00 13.35           C  
HETATM   12  C14 7E7 A 303      26.484  48.760   1.823  1.00 10.47           C  
HETATM   13  C19 7E7 A 303      22.594  48.658   0.749  1.00  9.64           C  
HETATM   14  C2  7E7 A 303      26.734  50.373  -5.092  1.00 14.57           C  
HETATM   15  C23 7E7 A 303      28.458  53.058  -2.074  1.00 11.71           C  
HETATM   16  C3  7E7 A 303      25.596  50.759  -5.793  1.00 15.25           C  
HETATM   17  C9  7E7 A 303      27.047  50.564   0.178  1.00  9.58           C  
HETATM   18  N11 7E7 A 303      29.021  51.633  -0.217  1.00 11.04           N  
HETATM   19  N16 7E7 A 303      24.777  49.713   0.383  1.00  9.62           N  
HETATM   20  N17 7E7 A 303      23.166  47.163   2.263  1.00  9.32           N  
HETATM   21  N18 7E7 A 303      22.137  47.668   1.490  1.00  9.68           N  
HETATM   22  N20 7E7 A 303      23.943  48.827   0.959  1.00 10.31           N  
HETATM   23  O7  7E7 A 303      25.789  51.611  -1.711  1.00 12.68           O  
HETATM   24  HC4 7E7 A 303      23.661  51.690  -5.687  1.00  0.00           H  
HETATM   25  HC5 7E7 A 303      23.826  52.170  -3.270  1.00  0.00           H  
HETATM   26 HC10 7E7 A 303      28.907  50.299   1.366  1.00  0.00           H  
HETATM   27 HC15 7E7 A 303      25.909  47.154   3.153  1.00  0.00           H  
HETATM   28 H221 7E7 A 303      22.141  49.568  -1.171  1.00  0.00           H  
HETATM   29 H222 7E7 A 303      20.727  49.168  -0.159  1.00  0.00           H  
HETATM   30 H223 7E7 A 303      21.737  50.557   0.206  1.00  0.00           H  
HETATM   31  HC1 7E7 A 303      27.705  50.314  -3.193  1.00  0.00           H  
HETATM   32 HC14 7E7 A 303      27.507  48.768   2.152  1.00  0.00           H  
HETATM   33  HC2 7E7 A 303      27.546  49.872  -5.601  1.00  0.00           H  
HETATM   34 H231 7E7 A 303      29.365  53.584  -1.762  1.00  0.00           H  
HETATM   35 H232 7E7 A 303      28.645  52.583  -3.040  1.00  0.00           H  
HETATM   36 H233 7E7 A 303      27.639  53.775  -2.175  1.00  0.00           H  
HETATM   37  HC3 7E7 A 303      25.523  50.553  -6.850  1.00  0.00           H  
ENDMDL
MODEL        9
HETATM    1  C4  7E7 A 303      25.941  52.102  -4.239  1.00 15.35           C  
HETATM    2  C5  7E7 A 303      26.557  51.175  -3.403  1.00 13.95           C  
HETATM    3  C6  7E7 A 303      26.965  51.540  -2.119  1.00 13.06           C  
HETATM    4  C8  7E7 A 303      27.982  50.769  -0.081  1.00 10.15           C  
HETATM    5  C10 7E7 A 303      28.367  50.735   2.075  1.00 11.15           C  
HETATM    6  N12 7E7 A 303      29.170  51.374   0.242  1.00 10.74           N  
HETATM    7  C13 7E7 A 303      26.192  49.517   1.285  1.00  9.69           C  
HETATM    8  C15 7E7 A 303      24.917  47.704   2.267  1.00 11.45           C  
HETATM    9  C21 7E7 A 303      23.854  48.069   1.425  1.00 10.74           C  
HETATM   10  C22 7E7 A 303      22.679  50.356  -1.199  1.00  9.88           C  
HETATM   11  C1  7E7 A 303      26.746  52.852  -1.672  1.00 13.35           C  
HETATM   12  C14 7E7 A 303      26.101  48.446   2.184  1.00 10.47           C  
HETATM   13  C19 7E7 A 303      22.895  49.291  -0.141  1.00  9.64           C  
HETATM   14  C2  7E7 A 303      26.139  53.783  -2.513  1.00 14.57           C  
HETATM   15  C23 7E7 A 303      30.114  52.022  -0.652  1.00 11.71           C  
HETATM   16  C3  7E7 A 303      25.738  53.405  -3.791  1.00 15.25           C  
HETATM   17  C9  7E7 A 303      27.437  50.309   1.111  1.00  9.58           C  
HETATM   18  N11 7E7 A 303      29.406  51.355   1.561  1.00 11.04           N  
HETATM   19  N16 7E7 A 303      25.182  49.892   0.458  1.00  9.62           N  
HETATM   20  N17 7E7 A 303      22.603  47.590   1.238  1.00  9.32           N  
HETATM   21  N18 7E7 A 303      22.031  48.372   0.244  1.00  9.68           N  
HETATM   22  N20 7E7 A 303      24.066  49.158   0.568  1.00 10.31           N  
HETATM   23  O7  7E7 A 303      27.559  50.550  -1.366  1.00 12.68           O  
HETATM   24  HC4 7E7 A 303      25.626  51.813  -5.231  1.00  0.00           H  
HETATM   25  HC5 7E7 A 303      26.717  50.164  -3.747  1.00  0.00           H  
HETATM   26 HC10 7E7 A 303      28.292  50.554   3.138  1.00  0.00           H  
HETATM   27 HC15 7E7 A 303      24.824  46.875   2.952  1.00  0.00           H  
HETATM   28 H221 7E7 A 303      23.476  50.352  -1.942  1.00  0.00           H  
HETATM   29 H222 7E7 A 303      21.745  50.243  -1.742  1.00  0.00           H  
HETATM   30 H223 7E7 A 303      22.667  51.352  -0.758  1.00  0.00           H  
HETATM   31  HC1 7E7 A 303      27.041  53.156  -0.680  1.00  0.00           H  
HETATM   32 HC14 7E7 A 303      26.937  48.189   2.814  1.00  0.00           H  
HETATM   33  HC2 7E7 A 303      25.970  54.795  -2.176  1.00  0.00           H  
HETATM   34 H231 7E7 A 303      31.071  52.177  -0.152  1.00  0.00           H  
HETATM   35 H232 7E7 A 303      30.256  51.398  -1.536  1.00  0.00           H  
HETATM   36 H233 7E7 A 303      29.710  52.987  -0.959  1.00  0.00           H  
HETATM   37  HC3 7E7 A 303      25.262  54.126  -4.438  1.00  0.00           H  
ENDMDL
MODEL       10
HETATM    1  C4  7E7 A 303      25.751  51.242  -5.452  1.00 15.35           C  
HETATM    2  C5  7E7 A 303      25.552  51.602  -4.121  1.00 13.95           C  
HETATM    3  C6  7E7 A 303      26.433  51.168  -3.127  1.00 13.06           C  
HETATM    4  C8  7E7 A 303      26.924  51.166  -0.766  1.00 10.15           C  
HETATM    5  C10 7E7 A 303      27.778  50.368   1.087  1.00 11.15           C  
HETATM    6  N12 7E7 A 303      28.216  51.592  -0.558  1.00 10.74           N  
HETATM    7  C13 7E7 A 303      25.307  49.670   0.637  1.00  9.69           C  
HETATM    8  C15 7E7 A 303      22.939  49.278   0.276  1.00 11.45           C  
HETATM    9  C21 7E7 A 303      23.000  48.302   1.284  1.00 10.74           C  
HETATM   10  C22 7E7 A 303      25.002  46.769   3.950  1.00  9.88           C  
HETATM   11  C1  7E7 A 303      27.530  50.368  -3.488  1.00 13.35           C  
HETATM   12  C14 7E7 A 303      24.115  49.966  -0.039  1.00 10.47           C  
HETATM   13  C19 7E7 A 303      23.986  47.186   2.908  1.00  9.64           C  
HETATM   14  C2  7E7 A 303      27.737  50.011  -4.819  1.00 14.57           C  
HETATM   15  C23 7E7 A 303      29.033  52.453  -1.399  1.00 11.71           C  
HETATM   16  C3  7E7 A 303      26.844  50.449  -5.796  1.00 15.25           C  
HETATM   17  C9  7E7 A 303      26.590  50.373   0.329  1.00  9.58           C  
HETATM   18  N11 7E7 A 303      28.751  51.073   0.553  1.00 11.04           N  
HETATM   19  N16 7E7 A 303      25.391  48.740   1.629  1.00  9.62           N  
HETATM   20  N17 7E7 A 303      22.080  47.482   1.843  1.00  9.32           N  
HETATM   21  N18 7E7 A 303      22.733  46.778   2.844  1.00  9.68           N  
HETATM   22  N20 7E7 A 303      24.239  48.105   1.909  1.00 10.31           N  
HETATM   23  O7  7E7 A 303      26.147  51.553  -1.831  1.00 12.68           O  
HETATM   24  HC4 7E7 A 303      25.059  51.577  -6.213  1.00  0.00           H  
HETATM   25  HC5 7E7 A 303      24.703  52.217  -3.854  1.00  0.00           H  
HETATM   26 HC10 7E7 A 303      27.921  49.843   2.021  1.00  0.00           H  
HETATM   27 HC15 7E7 A 303      22.008  49.507  -0.218  1.00  0.00           H  
HETATM   28 H221 7E7 A 303      25.258  47.601   4.606  1.00  0.00           H  
HETATM   29 H222 7E7 A 303      24.635  45.968   4.592  1.00  0.00           H  
HETATM   30 H223 7E7 A 303      25.936  46.436   3.499  1.00  0.00           H  
HETATM   31  HC1 7E7 A 303      28.215  49.994  -2.743  1.00  0.00           H  
HETATM   32 HC14 7E7 A 303      24.096  50.727  -0.804  1.00  0.00           H  
HETATM   33  HC2 7E7 A 303      28.578  49.391  -5.092  1.00  0.00           H  
HETATM   34 H231 7E7 A 303      29.771  52.987  -0.797  1.00  0.00           H  
HETATM   35 H232 7E7 A 303      29.554  51.847  -2.141  1.00  0.00           H  
HETATM   36 H233 7E7 A 303      28.393  53.177  -1.906  1.00  0.00           H  
HETATM   37  HC3 7E7 A 303      26.999  50.167  -6.828  1.00  0.00           H  
ENDMDL
MODEL       11
HETATM    1  C4  7E7 A 303      25.600  53.509  -3.172  1.00 15.35           C  
HETATM    2  C5  7E7 A 303      26.687  53.274  -2.332  1.00 13.95           C  
HETATM    3  C6  7E7 A 303      27.212  51.985  -2.220  1.00 13.06           C  
HETATM    4  C8  7E7 A 303      28.173  51.245  -0.135  1.00 10.15           C  
HETATM    5  C10 7E7 A 303      27.803  50.386   1.859  1.00 11.15           C  
HETATM    6  N12 7E7 A 303      29.277  51.265   0.687  1.00 10.74           N  
HETATM    7  C13 7E7 A 303      25.707  50.305   0.412  1.00  9.69           C  
HETATM    8  C15 7E7 A 303      23.485  50.615  -0.525  1.00 11.45           C  
HETATM    9  C21 7E7 A 303      23.089  49.457   0.161  1.00 10.74           C  
HETATM   10  C22 7E7 A 303      23.975  46.979   2.718  1.00  9.88           C  
HETATM   11  C1  7E7 A 303      26.691  50.943  -2.987  1.00 13.35           C  
HETATM   12  C14 7E7 A 303      24.804  51.050  -0.357  1.00 10.47           C  
HETATM   13  C19 7E7 A 303      23.376  47.832   1.621  1.00  9.64           C  
HETATM   14  C2  7E7 A 303      25.604  51.175  -3.828  1.00 14.57           C  
HETATM   15  C23 7E7 A 303      30.595  51.800   0.415  1.00 11.71           C  
HETATM   16  C3  7E7 A 303      25.060  52.456  -3.910  1.00 15.25           C  
HETATM   17  C9  7E7 A 303      27.145  50.660   0.640  1.00  9.58           C  
HETATM   18  N11 7E7 A 303      29.051  50.768   1.900  1.00 11.04           N  
HETATM   19  N16 7E7 A 303      25.330  49.199   1.110  1.00  9.62           N  
HETATM   20  N17 7E7 A 303      21.929  48.770   0.244  1.00  9.32           N  
HETATM   21  N18 7E7 A 303      22.137  47.773   1.187  1.00  9.68           N  
HETATM   22  N20 7E7 A 303      24.048  48.841   0.973  1.00 10.31           N  
HETATM   23  O7  7E7 A 303      28.287  51.774  -1.402  1.00 12.68           O  
HETATM   24  HC4 7E7 A 303      25.178  54.500  -3.251  1.00  0.00           H  
HETATM   25  HC5 7E7 A 303      27.113  54.083  -1.758  1.00  0.00           H  
HETATM   26 HC10 7E7 A 303      27.355  49.913   2.722  1.00  0.00           H  
HETATM   27 HC15 7E7 A 303      22.787  51.169  -1.138  1.00  0.00           H  
HETATM   28 H221 7E7 A 303      23.941  47.494   3.679  1.00  0.00           H  
HETATM   29 H222 7E7 A 303      23.450  46.032   2.844  1.00  0.00           H  
HETATM   30 H223 7E7 A 303      25.024  46.759   2.522  1.00  0.00           H  
HETATM   31  HC1 7E7 A 303      27.133  49.964  -2.925  1.00  0.00           H  
HETATM   32 HC14 7E7 A 303      25.105  51.972  -0.816  1.00  0.00           H  
HETATM   33  HC2 7E7 A 303      25.188  50.369  -4.414  1.00  0.00           H  
HETATM   34 H231 7E7 A 303      31.333  51.007   0.539  1.00  0.00           H  
HETATM   35 H232 7E7 A 303      30.631  52.199  -0.598  1.00  0.00           H  
HETATM   36 H233 7E7 A 303      30.818  52.597   1.123  1.00  0.00           H  
HETATM   37  HC3 7E7 A 303      24.216  52.636  -4.561  1.00  0.00           H  
ENDMDL
MODEL       12
HETATM    1  C4  7E7 A 303      23.081  51.788  -4.623  1.00 15.35           C  
HETATM    2  C5  7E7 A 303      23.500  52.020  -3.315  1.00 13.95           C  
HETATM    3  C6  7E7 A 303      24.781  51.654  -2.909  1.00 13.06           C  
HETATM    4  C8  7E7 A 303      26.401  51.748  -1.139  1.00 10.15           C  
HETATM    5  C10 7E7 A 303      28.255  51.155  -0.144  1.00 11.15           C  
HETATM    6  N12 7E7 A 303      27.474  52.503  -1.547  1.00 10.74           N  
HETATM    7  C13 7E7 A 303      26.120  49.860   0.638  1.00  9.69           C  
HETATM    8  C15 7E7 A 303      26.026  48.097   2.309  1.00 11.45           C  
HETATM    9  C21 7E7 A 303      24.657  47.970   2.026  1.00 10.74           C  
HETATM   10  C22 7E7 A 303      21.837  49.199   0.049  1.00  9.88           C  
HETATM   11  C1  7E7 A 303      25.639  51.024  -3.825  1.00 13.35           C  
HETATM   12  C14 7E7 A 303      26.748  49.074   1.613  1.00 10.47           C  
HETATM   13  C19 7E7 A 303      22.798  48.508   0.984  1.00  9.64           C  
HETATM   14  C2  7E7 A 303      25.228  50.798  -5.135  1.00 14.57           C  
HETATM   15  C23 7E7 A 303      27.499  53.575  -2.532  1.00 11.71           C  
HETATM   16  C3  7E7 A 303      23.948  51.182  -5.530  1.00 15.25           C  
HETATM   17  C9  7E7 A 303      26.876  50.872  -0.166  1.00  9.58           C  
HETATM   18  N11 7E7 A 303      28.613  52.117  -0.965  1.00 11.04           N  
HETATM   19  N16 7E7 A 303      24.797  49.753   0.344  1.00  9.62           N  
HETATM   20  N17 7E7 A 303      23.667  47.185   2.513  1.00  9.32           N  
HETATM   21  N18 7E7 A 303      22.511  47.545   1.835  1.00  9.68           N  
HETATM   22  N20 7E7 A 303      24.133  48.825   1.051  1.00 10.31           N  
HETATM   23  O7  7E7 A 303      25.122  51.931  -1.599  1.00 12.68           O  
HETATM   24  HC4 7E7 A 303      22.081  52.062  -4.929  1.00  0.00           H  
HETATM   25  HC5 7E7 A 303      22.827  52.487  -2.612  1.00  0.00           H  
HETATM   26 HC10 7E7 A 303      28.992  50.669   0.478  1.00  0.00           H  
HETATM   27 HC15 7E7 A 303      26.500  47.479   3.058  1.00  0.00           H  
HETATM   28 H221 7E7 A 303      22.226  49.150  -0.958  1.00  0.00           H  
HETATM   29 H222 7E7 A 303      20.840  48.757   0.059  1.00  0.00           H  
HETATM   30 H223 7E7 A 303      21.738  50.263   0.262  1.00  0.00           H  
HETATM   31  HC1 7E7 A 303      26.630  50.708  -3.531  1.00  0.00           H  
HETATM   32 HC14 7E7 A 303      27.798  49.200   1.834  1.00  0.00           H  
HETATM   33  HC2 7E7 A 303      25.893  50.322  -5.839  1.00  0.00           H  
HETATM   34 H231 7E7 A 303      28.413  54.168  -2.444  1.00  0.00           H  
HETATM   35 H232 7E7 A 303      27.454  53.149  -3.535  1.00  0.00           H  
HETATM   36 H233 7E7 A 303      26.635  54.226  -2.379  1.00  0.00           H  
HETATM   37  HC3 7E7 A 303      23.619  50.998  -6.541  1.00  0.00           H  
ENDMDL
MODEL       13
HETATM    1  C4  7E7 A 303      30.512  53.919  -2.354  1.00 15.35           C  
HETATM    2  C5  7E7 A 303      30.332  52.962  -1.357  1.00 13.95           C  
HETATM    3  C6  7E7 A 303      29.736  51.736  -1.661  1.00 13.06           C  
HETATM    4  C8  7E7 A 303      29.161  50.945   0.545  1.00 10.15           C  
HETATM    5  C10 7E7 A 303      28.125  50.790   2.476  1.00 11.15           C  
HETATM    6  N12 7E7 A 303      30.001  51.169   1.614  1.00 10.74           N  
HETATM    7  C13 7E7 A 303      26.584  50.574   0.409  1.00  9.69           C  
HETATM    8  C15 7E7 A 303      24.986  51.210  -1.299  1.00 11.45           C  
HETATM    9  C21 7E7 A 303      24.060  50.366  -0.669  1.00 10.74           C  
HETATM   10  C22 7E7 A 303      23.447  47.881   1.972  1.00  9.88           C  
HETATM   11  C1  7E7 A 303      29.337  51.466  -2.970  1.00 13.35           C  
HETATM   12  C14 7E7 A 303      26.267  51.301  -0.745  1.00 10.47           C  
HETATM   13  C19 7E7 A 303      23.428  48.872   0.827  1.00  9.64           C  
HETATM   14  C2  7E7 A 303      29.507  52.422  -3.968  1.00 14.57           C  
HETATM   15  C23 7E7 A 303      31.449  51.295   1.640  1.00 11.71           C  
HETATM   16  C3  7E7 A 303      30.094  53.646  -3.654  1.00 15.25           C  
HETATM   17  C9  7E7 A 303      27.892  50.767   1.091  1.00  9.58           C  
HETATM   18  N11 7E7 A 303      29.360  51.106   2.787  1.00 11.04           N  
HETATM   19  N16 7E7 A 303      25.712  49.743   1.042  1.00  9.62           N  
HETATM   20  N17 7E7 A 303      22.779  50.025  -0.939  1.00  9.32           N  
HETATM   21  N18 7E7 A 303      22.412  49.089   0.017  1.00  9.68           N  
HETATM   22  N20 7E7 A 303      24.498  49.664   0.466  1.00 10.31           N  
HETATM   23  O7  7E7 A 303      29.582  50.725  -0.743  1.00 12.68           O  
HETATM   24  HC4 7E7 A 303      30.972  54.868  -2.120  1.00  0.00           H  
HETATM   25  HC5 7E7 A 303      30.665  53.169  -0.354  1.00  0.00           H  
HETATM   26 HC10 7E7 A 303      27.377  50.644   3.242  1.00  0.00           H  
HETATM   27 HC15 7E7 A 303      24.714  51.770  -2.182  1.00  0.00           H  
HETATM   28 H221 7E7 A 303      23.630  48.366   2.931  1.00  0.00           H  
HETATM   29 H222 7E7 A 303      22.508  47.334   2.061  1.00  0.00           H  
HETATM   30 H223 7E7 A 303      24.234  47.139   1.838  1.00  0.00           H  
HETATM   31  HC1 7E7 A 303      28.894  50.510  -3.209  1.00  0.00           H  
HETATM   32 HC14 7E7 A 303      26.997  51.963  -1.187  1.00  0.00           H  
HETATM   33  HC2 7E7 A 303      29.192  52.213  -4.980  1.00  0.00           H  
HETATM   34 H231 7E7 A 303      31.734  52.118   2.297  1.00  0.00           H  
HETATM   35 H232 7E7 A 303      31.888  50.369   2.012  1.00  0.00           H  
HETATM   36 H233 7E7 A 303      31.832  51.491   0.643  1.00  0.00           H  
HETATM   37  HC3 7E7 A 303      30.230  54.388  -4.428  1.00  0.00           H  
ENDMDL
MODEL       14
HETATM    1  C4  7E7 A 303      29.489  48.766  -4.157  1.00 15.35           C  
HETATM    2  C5  7E7 A 303      29.337  49.748  -3.185  1.00 13.95           C  
HETATM    3  C6  7E7 A 303      28.416  50.778  -3.366  1.00 13.06           C  
HETATM    4  C8  7E7 A 303      27.546  52.822  -2.521  1.00 10.15           C  
HETATM    5  C10 7E7 A 303      25.958  54.306  -2.747  1.00 11.15           C  
HETATM    6  N12 7E7 A 303      28.025  54.028  -2.962  1.00 10.74           N  
HETATM    7  C13 7E7 A 303      25.175  51.973  -1.904  1.00  9.69           C  
HETATM    8  C15 7E7 A 303      22.937  51.070  -1.986  1.00 11.45           C  
HETATM    9  C21 7E7 A 303      23.278  50.265  -0.888  1.00 10.74           C  
HETATM   10  C22 7E7 A 303      25.908  49.202   1.444  1.00  9.88           C  
HETATM   11  C1  7E7 A 303      27.635  50.808  -4.534  1.00 13.35           C  
HETATM   12  C14 7E7 A 303      23.905  51.940  -2.488  1.00 10.47           C  
HETATM   13  C19 7E7 A 303      24.656  49.466   0.635  1.00  9.64           C  
HETATM   14  C2  7E7 A 303      27.782  49.818  -5.503  1.00 14.57           C  
HETATM   15  C23 7E7 A 303      29.401  54.386  -3.261  1.00 11.71           C  
HETATM   16  C3  7E7 A 303      28.710  48.799  -5.310  1.00 15.25           C  
HETATM   17  C9  7E7 A 303      26.177  52.972  -2.360  1.00  9.58           C  
HETATM   18  N11 7E7 A 303      27.058  54.944  -3.080  1.00 11.04           N  
HETATM   19  N16 7E7 A 303      25.564  51.169  -0.879  1.00  9.62           N  
HETATM   20  N17 7E7 A 303      22.599  49.348  -0.158  1.00  9.32           N  
HETATM   21  N18 7E7 A 303      23.490  48.868   0.792  1.00  9.68           N  
HETATM   22  N20 7E7 A 303      24.593  50.367  -0.407  1.00 10.31           N  
HETATM   23  O7  7E7 A 303      28.339  51.719  -2.357  1.00 12.68           O  
HETATM   24  HC4 7E7 A 303      30.203  47.969  -4.014  1.00  0.00           H  
HETATM   25  HC5 7E7 A 303      29.940  49.717  -2.289  1.00  0.00           H  
HETATM   26 HC10 7E7 A 303      25.002  54.811  -2.754  1.00  0.00           H  
HETATM   27 HC15 7E7 A 303      21.949  51.032  -2.423  1.00  0.00           H  
HETATM   28 H221 7E7 A 303      26.309  50.122   1.865  1.00  0.00           H  
HETATM   29 H222 7E7 A 303      25.731  48.516   2.272  1.00  0.00           H  
HETATM   30 H223 7E7 A 303      26.698  48.768   0.831  1.00  0.00           H  
HETATM   31  HC1 7E7 A 303      26.911  51.590  -4.703  1.00  0.00           H  
HETATM   32 HC14 7E7 A 303      23.663  52.598  -3.311  1.00  0.00           H  
HETATM   33  HC2 7E7 A 303      27.183  49.843  -6.401  1.00  0.00           H  
HETATM   34 H231 7E7 A 303      29.441  55.291  -3.873  1.00  0.00           H  
HETATM   35 H232 7E7 A 303      29.939  54.555  -2.327  1.00  0.00           H  
HETATM   36 H233 7E7 A 303      29.878  53.568  -3.806  1.00  0.00           H  
HETATM   37  HC3 7E7 A 303      28.826  48.026  -6.056  1.00  0.00           H  
ENDMDL
MODEL       15
HETATM    1  C4  7E7 A 303      27.848  49.478  -5.586  1.00 15.35           C  
HETATM    2  C5  7E7 A 303      27.378  50.368  -4.626  1.00 13.95           C  
HETATM    3  C6  7E7 A 303      28.090  50.570  -3.429  1.00 13.06           C  
HETATM    4  C8  7E7 A 303      26.391  51.868  -2.397  1.00 10.15           C  
HETATM    5  C10 7E7 A 303      24.236  52.084  -2.168  1.00 11.15           C  
HETATM    6  N12 7E7 A 303      25.880  52.856  -3.206  1.00 10.74           N  
HETATM    7  C13 7E7 A 303      25.365  50.457  -0.466  1.00  9.69           C  
HETATM    8  C15 7E7 A 303      26.500  49.211   1.282  1.00 11.45           C  
HETATM    9  C21 7E7 A 303      25.268  48.601   1.571  1.00 10.74           C  
HETATM   10  C22 7E7 A 303      21.744  48.264   0.641  1.00  9.88           C  
HETATM   11  C1  7E7 A 303      29.267  49.854  -3.211  1.00 13.35           C  
HETATM   12  C14 7E7 A 303      26.538  50.140   0.234  1.00 10.47           C  
HETATM   13  C19 7E7 A 303      23.116  48.245   1.269  1.00  9.64           C  
HETATM   14  C2  7E7 A 303      29.722  48.943  -4.160  1.00 14.57           C  
HETATM   15  C23 7E7 A 303      26.572  53.689  -4.176  1.00 11.71           C  
HETATM   16  C3  7E7 A 303      29.018  48.768  -5.348  1.00 15.25           C  
HETATM   17  C9  7E7 A 303      25.344  51.426  -1.601  1.00  9.58           C  
HETATM   18  N11 7E7 A 303      24.554  52.962  -3.092  1.00 11.04           N  
HETATM   19  N16 7E7 A 303      24.150  49.929  -0.163  1.00  9.62           N  
HETATM   20  N17 7E7 A 303      24.874  47.658   2.460  1.00  9.32           N  
HETATM   21  N18 7E7 A 303      23.518  47.457   2.246  1.00  9.68           N  
HETATM   22  N20 7E7 A 303      24.164  49.011   0.815  1.00 10.31           N  
HETATM   23  O7  7E7 A 303      27.694  51.446  -2.435  1.00 12.68           O  
HETATM   24  HC4 7E7 A 303      27.299  49.331  -6.504  1.00  0.00           H  
HETATM   25  HC5 7E7 A 303      26.457  50.890  -4.830  1.00  0.00           H  
HETATM   26 HC10 7E7 A 303      23.208  51.964  -1.856  1.00  0.00           H  
HETATM   27 HC15 7E7 A 303      27.388  48.949   1.839  1.00  0.00           H  
HETATM   28 H221 7E7 A 303      21.737  47.570  -0.196  1.00  0.00           H  
HETATM   29 H222 7E7 A 303      20.957  47.969   1.336  1.00  0.00           H  
HETATM   30 H223 7E7 A 303      21.475  49.243   0.242  1.00  0.00           H  
HETATM   31  HC1 7E7 A 303      29.817  49.994  -2.292  1.00  0.00           H  
HETATM   32 HC14 7E7 A 303      27.472  50.610  -0.034  1.00  0.00           H  
HETATM   33  HC2 7E7 A 303      30.618  48.370  -3.978  1.00  0.00           H  
HETATM   34 H231 7E7 A 303      26.258  53.417  -5.185  1.00  0.00           H  
HETATM   35 H232 7E7 A 303      26.332  54.737  -3.990  1.00  0.00           H  
HETATM   36 H233 7E7 A 303      27.650  53.555  -4.083  1.00  0.00           H  
HETATM   37  HC3 7E7 A 303      29.375  48.062  -6.085  1.00  0.00           H  
ENDMDL
MODEL       16
HETATM    1  C4  7E7 A 303      25.126  53.401  -4.769  1.00 15.35           C  
HETATM    2  C5  7E7 A 303      25.578  52.250  -4.129  1.00 13.95           C  
HETATM    3  C6  7E7 A 303      26.235  52.335  -2.902  1.00 13.06           C  
HETATM    4  C8  7E7 A 303      27.275  51.091  -1.128  1.00 10.15           C  
HETATM    5  C10 7E7 A 303      27.952  50.715   0.920  1.00 11.15           C  
HETATM    6  N12 7E7 A 303      28.596  51.426  -0.945  1.00 10.74           N  
HETATM    7  C13 7E7 A 303      25.489  50.012   0.405  1.00  9.69           C  
HETATM    8  C15 7E7 A 303      23.121  49.741  -0.044  1.00 11.45           C  
HETATM    9  C21 7E7 A 303      23.103  48.752   0.953  1.00 10.74           C  
HETATM   10  C22 7E7 A 303      24.957  47.044   3.619  1.00  9.88           C  
HETATM   11  C1  7E7 A 303      26.439  53.593  -2.313  1.00 13.35           C  
HETATM   12  C14 7E7 A 303      24.341  50.367  -0.316  1.00 10.47           C  
HETATM   13  C19 7E7 A 303      23.985  47.556   2.578  1.00  9.64           C  
HETATM   14  C2  7E7 A 303      25.994  54.746  -2.958  1.00 14.57           C  
HETATM   15  C23 7E7 A 303      29.566  51.854  -1.939  1.00 11.71           C  
HETATM   16  C3  7E7 A 303      25.337  54.644  -4.181  1.00 15.25           C  
HETATM   17  C9  7E7 A 303      26.824  50.592   0.087  1.00  9.58           C  
HETATM   18  N11 7E7 A 303      29.013  51.182   0.302  1.00 11.04           N  
HETATM   19  N16 7E7 A 303      25.489  49.103   1.418  1.00  9.62           N  
HETATM   20  N17 7E7 A 303      22.134  47.946   1.445  1.00  9.32           N  
HETATM   21  N18 7E7 A 303      22.724  47.192   2.451  1.00  9.68           N  
HETATM   22  N20 7E7 A 303      24.303  48.507   1.634  1.00 10.31           N  
HETATM   23  O7  7E7 A 303      26.632  51.138  -2.338  1.00 12.68           O  
HETATM   24  HC4 7E7 A 303      24.613  53.329  -5.717  1.00  0.00           H  
HETATM   25  HC5 7E7 A 303      25.413  51.284  -4.582  1.00  0.00           H  
HETATM   26 HC10 7E7 A 303      27.998  50.415   1.958  1.00  0.00           H  
HETATM   27 HC15 7E7 A 303      22.227  50.003  -0.589  1.00  0.00           H  
HETATM   28 H221 7E7 A 303      25.175  47.804   4.369  1.00  0.00           H  
HETATM   29 H222 7E7 A 303      24.572  46.174   4.152  1.00  0.00           H  
HETATM   30 H223 7E7 A 303      25.913  46.768   3.173  1.00  0.00           H  
HETATM   31  HC1 7E7 A 303      26.936  53.687  -1.360  1.00  0.00           H  
HETATM   32 HC14 7E7 A 303      24.396  51.115  -1.094  1.00  0.00           H  
HETATM   33  HC2 7E7 A 303      26.148  55.720  -2.517  1.00  0.00           H  
HETATM   34 H231 7E7 A 303      30.239  52.597  -1.509  1.00  0.00           H  
HETATM   35 H232 7E7 A 303      30.137  50.988  -2.271  1.00  0.00           H  
HETATM   36 H233 7E7 A 303      29.058  52.293  -2.798  1.00  0.00           H  
HETATM   37  HC3 7E7 A 303      24.987  55.538  -4.676  1.00  0.00           H  
ENDMDL
MODEL       17
HETATM    1  C4  7E7 A 303      23.084  51.968  -5.257  1.00 15.35           C  
HETATM    2  C5  7E7 A 303      23.284  52.140  -3.890  1.00 13.95           C  
HETATM    3  C6  7E7 A 303      24.422  51.627  -3.269  1.00 13.06           C  
HETATM    4  C8  7E7 A 303      25.614  51.404  -1.193  1.00 10.15           C  
HETATM    5  C10 7E7 A 303      27.051  50.487   0.175  1.00 11.15           C  
HETATM    6  N12 7E7 A 303      26.871  51.951  -1.311  1.00 10.74           N  
HETATM    7  C13 7E7 A 303      24.615  49.575   0.382  1.00  9.69           C  
HETATM    8  C15 7E7 A 303      22.352  48.701   0.384  1.00 11.45           C  
HETATM    9  C21 7E7 A 303      22.720  47.901   1.476  1.00 10.74           C  
HETATM   10  C22 7E7 A 303      25.325  47.013   3.905  1.00  9.88           C  
HETATM   11  C1  7E7 A 303      25.367  50.928  -4.036  1.00 13.35           C  
HETATM   12  C14 7E7 A 303      23.319  49.555  -0.153  1.00 10.47           C  
HETATM   13  C19 7E7 A 303      24.099  47.168   3.030  1.00  9.64           C  
HETATM   14  C2  7E7 A 303      25.178  50.768  -5.407  1.00 14.57           C  
HETATM   15  C23 7E7 A 303      27.322  52.998  -2.213  1.00 11.71           C  
HETATM   16  C3  7E7 A 303      24.035  51.284  -6.011  1.00 15.25           C  
HETATM   17  C9  7E7 A 303      25.690  50.448  -0.184  1.00  9.58           C  
HETATM   18  N11 7E7 A 303      27.759  51.356  -0.509  1.00 11.04           N  
HETATM   19  N16 7E7 A 303      25.001  48.801   1.435  1.00  9.62           N  
HETATM   20  N17 7E7 A 303      22.045  47.016   2.243  1.00  9.32           N  
HETATM   21  N18 7E7 A 303      22.938  46.568   3.205  1.00  9.68           N  
HETATM   22  N20 7E7 A 303      24.038  48.009   1.938  1.00 10.31           N  
HETATM   23  O7  7E7 A 303      24.525  51.834  -1.907  1.00 12.68           O  
HETATM   24  HC4 7E7 A 303      22.194  52.357  -5.728  1.00  0.00           H  
HETATM   25  HC5 7E7 A 303      22.544  52.667  -3.306  1.00  0.00           H  
HETATM   26 HC10 7E7 A 303      27.514  49.873   0.936  1.00  0.00           H  
HETATM   27 HC15 7E7 A 303      21.346  48.672  -0.004  1.00  0.00           H  
HETATM   28 H221 7E7 A 303      25.553  47.934   4.440  1.00  0.00           H  
HETATM   29 H222 7E7 A 303      25.204  46.231   4.655  1.00  0.00           H  
HETATM   30 H223 7E7 A 303      26.207  46.768   3.314  1.00  0.00           H  
HETATM   31  HC1 7E7 A 303      26.246  50.499  -3.581  1.00  0.00           H  
HETATM   32 HC14 7E7 A 303      23.058  50.188  -0.988  1.00  0.00           H  
HETATM   33  HC2 7E7 A 303      25.909  50.234  -5.997  1.00  0.00           H  
HETATM   34 H231 7E7 A 303      28.128  53.568  -1.751  1.00  0.00           H  
HETATM   35 H232 7E7 A 303      27.688  52.548  -3.135  1.00  0.00           H  
HETATM   36 H233 7E7 A 303      26.495  53.671  -2.439  1.00  0.00           H  
HETATM   37  HC3 7E7 A 303      23.880  51.149  -7.072  1.00  0.00           H  
ENDMDL
MODEL       18
HETATM    1  C4  7E7 A 303      24.972  52.443  -4.386  1.00 15.35           C  
HETATM    2  C5  7E7 A 303      25.285  51.347  -3.587  1.00 13.95           C  
HETATM    3  C6  7E7 A 303      25.872  51.528  -2.334  1.00 13.06           C  
HETATM    4  C8  7E7 A 303      26.797  50.409  -0.406  1.00 10.15           C  
HETATM    5  C10 7E7 A 303      27.507  50.149   1.649  1.00 11.15           C  
HETATM    6  N12 7E7 A 303      28.077  50.888  -0.224  1.00 10.74           N  
HETATM    7  C13 7E7 A 303      25.204  49.044   1.147  1.00  9.69           C  
HETATM    8  C15 7E7 A 303      22.897  48.384   0.789  1.00 11.45           C  
HETATM    9  C21 7E7 A 303      23.005  47.572   1.930  1.00 10.74           C  
HETATM   10  C22 7E7 A 303      25.072  46.547   4.787  1.00  9.88           C  
HETATM   11  C1  7E7 A 303      26.137  52.830  -1.880  1.00 13.35           C  
HETATM   12  C14 7E7 A 303      24.015  49.138   0.412  1.00 10.47           C  
HETATM   13  C19 7E7 A 303      24.038  46.769   3.703  1.00  9.64           C  
HETATM   14  C2  7E7 A 303      25.830  53.928  -2.681  1.00 14.57           C  
HETATM   15  C23 7E7 A 303      28.997  51.462  -1.196  1.00 11.71           C  
HETATM   16  C3  7E7 A 303      25.248  53.730  -3.929  1.00 15.25           C  
HETATM   17  C9  7E7 A 303      26.428  49.831   0.804  1.00  9.58           C  
HETATM   18  N11 7E7 A 303      28.491  50.768   1.042  1.00 11.04           N  
HETATM   19  N16 7E7 A 303      25.342  48.248   2.242  1.00  9.62           N  
HETATM   20  N17 7E7 A 303      22.136  46.768   2.586  1.00  9.32           N  
HETATM   21  N18 7E7 A 303      22.814  46.277   3.693  1.00  9.68           N  
HETATM   22  N20 7E7 A 303      24.237  47.568   2.597  1.00 10.31           N  
HETATM   23  O7  7E7 A 303      26.134  50.382  -1.608  1.00 12.68           O  
HETATM   24  HC4 7E7 A 303      24.514  52.296  -5.354  1.00  0.00           H  
HETATM   25  HC5 7E7 A 303      25.068  50.350  -3.939  1.00  0.00           H  
HETATM   26 HC10 7E7 A 303      27.585  49.880   2.693  1.00  0.00           H  
HETATM   27 HC15 7E7 A 303      21.968  48.444   0.243  1.00  0.00           H  
HETATM   28 H221 7E7 A 303      25.158  47.418   5.437  1.00  0.00           H  
HETATM   29 H222 7E7 A 303      24.831  45.698   5.428  1.00  0.00           H  
HETATM   30 H223 7E7 A 303      26.063  46.368   4.371  1.00  0.00           H  
HETATM   31  HC1 7E7 A 303      26.564  53.007  -0.905  1.00  0.00           H  
HETATM   32 HC14 7E7 A 303      23.959  49.793  -0.445  1.00  0.00           H  
HETATM   33  HC2 7E7 A 303      26.028  54.931  -2.330  1.00  0.00           H  
HETATM   34 H231 7E7 A 303      29.090  52.534  -1.017  1.00  0.00           H  
HETATM   35 H232 7E7 A 303      29.975  50.989  -1.100  1.00  0.00           H  
HETATM   36 H233 7E7 A 303      28.630  51.294  -2.209  1.00  0.00           H  
HETATM   37  HC3 7E7 A 303      25.001  54.581  -4.546  1.00  0.00           H  
ENDMDL
MODEL       19
HETATM    1  C4  7E7 A 303      29.597  51.405  -3.098  1.00 15.35           C  
HETATM    2  C5  7E7 A 303      28.587  52.349  -2.936  1.00 13.95           C  
HETATM    3  C6  7E7 A 303      27.303  52.097  -3.420  1.00 13.06           C  
HETATM    4  C8  7E7 A 303      25.019  52.745  -3.253  1.00 10.15           C  
HETATM    5  C10 7E7 A 303      22.980  51.973  -3.117  1.00 11.15           C  
HETATM    6  N12 7E7 A 303      24.215  53.219  -4.257  1.00 10.74           N  
HETATM    7  C13 7E7 A 303      24.579  51.148  -1.221  1.00  9.69           C  
HETATM    8  C15 7E7 A 303      26.162  50.394   0.464  1.00 11.45           C  
HETATM    9  C21 7E7 A 303      25.190  49.481   0.896  1.00 10.74           C  
HETATM   10  C22 7E7 A 303      21.755  48.268   0.545  1.00  9.88           C  
HETATM   11  C1  7E7 A 303      27.044  50.897  -4.102  1.00 13.35           C  
HETATM   12  C14 7E7 A 303      25.835  51.237  -0.603  1.00 10.47           C  
HETATM   13  C19 7E7 A 303      23.187  48.579   0.901  1.00  9.64           C  
HETATM   14  C2  7E7 A 303      28.057  49.957  -4.275  1.00 14.57           C  
HETATM   15  C23 7E7 A 303      24.556  54.168  -5.303  1.00 11.71           C  
HETATM   16  C3  7E7 A 303      29.328  50.211  -3.764  1.00 15.25           C  
HETATM   17  C9  7E7 A 303      24.224  51.924  -2.454  1.00  9.58           C  
HETATM   18  N11 7E7 A 303      22.964  52.760  -4.167  1.00 11.04           N  
HETATM   19  N16 7E7 A 303      23.594  50.320  -0.777  1.00  9.62           N  
HETATM   20  N17 7E7 A 303      25.176  48.513   1.840  1.00  9.32           N  
HETATM   21  N18 7E7 A 303      23.901  47.968   1.824  1.00  9.68           N  
HETATM   22  N20 7E7 A 303      23.948  49.524   0.251  1.00 10.31           N  
HETATM   23  O7  7E7 A 303      26.348  53.063  -3.169  1.00 12.68           O  
HETATM   24  HC4 7E7 A 303      30.580  51.595  -2.697  1.00  0.00           H  
HETATM   25  HC5 7E7 A 303      28.789  53.272  -2.414  1.00  0.00           H  
HETATM   26 HC10 7E7 A 303      22.088  51.438  -2.826  1.00  0.00           H  
HETATM   27 HC15 7E7 A 303      27.136  50.427   0.930  1.00  0.00           H  
HETATM   28 H221 7E7 A 303      21.737  47.569  -0.288  1.00  0.00           H  
HETATM   29 H222 7E7 A 303      21.214  47.821   1.380  1.00  0.00           H  
HETATM   30 H223 7E7 A 303      21.200  49.156   0.241  1.00  0.00           H  
HETATM   31  HC1 7E7 A 303      26.060  50.685  -4.494  1.00  0.00           H  
HETATM   32 HC14 7E7 A 303      26.572  51.942  -0.951  1.00  0.00           H  
HETATM   33  HC2 7E7 A 303      27.855  49.030  -4.791  1.00  0.00           H  
HETATM   34 H231 7E7 A 303      23.927  54.012  -6.180  1.00  0.00           H  
HETATM   35 H232 7E7 A 303      24.409  55.180  -4.927  1.00  0.00           H  
HETATM   36 H233 7E7 A 303      25.598  54.038  -5.591  1.00  0.00           H  
HETATM   37  HC3 7E7 A 303      30.110  49.473  -3.887  1.00  0.00           H  
ENDMDL
MODEL       20
HETATM    1  C4  7E7 A 303      29.737  51.048  -1.434  1.00 15.35           C  
HETATM    2  C5  7E7 A 303      28.596  50.391  -1.869  1.00 13.95           C  
HETATM    3  C6  7E7 A 303      27.534  51.109  -2.412  1.00 13.06           C  
HETATM    4  C8  7E7 A 303      25.195  50.971  -2.795  1.00 10.15           C  
HETATM    5  C10 7E7 A 303      23.114  51.544  -2.545  1.00 11.15           C  
HETATM    6  N12 7E7 A 303      24.703  51.632  -3.894  1.00 10.74           N  
HETATM    7  C13 7E7 A 303      24.109  50.172  -0.570  1.00  9.69           C  
HETATM    8  C15 7E7 A 303      25.163  48.880   1.187  1.00 11.45           C  
HETATM    9  C21 7E7 A 303      23.909  48.291   1.421  1.00 10.74           C  
HETATM   10  C22 7E7 A 303      20.309  48.368   0.642  1.00  9.88           C  
HETATM   11  C1  7E7 A 303      27.643  52.497  -2.573  1.00 13.35           C  
HETATM   12  C14 7E7 A 303      25.253  49.833   0.164  1.00 10.47           C  
HETATM   13  C19 7E7 A 303      21.737  48.071   1.112  1.00  9.64           C  
HETATM   14  C2  7E7 A 303      28.812  53.146  -2.189  1.00 14.57           C  
HETATM   15  C23 7E7 A 303      25.367  51.918  -5.156  1.00 11.71           C  
HETATM   16  C3  7E7 A 303      29.850  52.424  -1.606  1.00 15.25           C  
HETATM   17  C9  7E7 A 303      24.162  50.903  -1.871  1.00  9.58           C  
HETATM   18  N11 7E7 A 303      23.437  52.019  -3.725  1.00 11.04           N  
HETATM   19  N16 7E7 A 303      22.866  49.707  -0.285  1.00  9.62           N  
HETATM   20  N17 7E7 A 303      23.469  47.317   2.253  1.00  9.32           N  
HETATM   21  N18 7E7 A 303      22.110  47.175   2.010  1.00  9.68           N  
HETATM   22  N20 7E7 A 303      22.830  48.769   0.666  1.00 10.31           N  
HETATM   23  O7  7E7 A 303      26.425  50.377  -2.758  1.00 12.68           O  
HETATM   24  HC4 7E7 A 303      30.530  50.476  -0.982  1.00  0.00           H  
HETATM   25  HC5 7E7 A 303      28.531  49.322  -1.759  1.00  0.00           H  
HETATM   26 HC10 7E7 A 303      22.107  51.596  -2.172  1.00  0.00           H  
HETATM   27 HC15 7E7 A 303      26.036  48.567   1.742  1.00  0.00           H  
HETATM   28 H221 7E7 A 303      20.136  47.968  -0.350  1.00  0.00           H  
HETATM   29 H222 7E7 A 303      19.667  47.954   1.392  1.00  0.00           H  
HETATM   30 H223 7E7 A 303      19.739  49.303   0.642  1.00  0.00           H  
HETATM   31  HC1 7E7 A 303      26.837  53.077  -2.992  1.00  0.00           H  
HETATM   32 HC14 7E7 A 303      26.215  50.241  -0.109  1.00  0.00           H  
HETATM   33  HC2 7E7 A 303      28.903  54.214  -2.318  1.00  0.00           H  
HETATM   34 H231 7E7 A 303      24.705  51.663  -5.986  1.00  0.00           H  
HETATM   35 H232 7E7 A 303      25.618  52.980  -5.199  1.00  0.00           H  
HETATM   36 H233 7E7 A 303      26.282  51.327  -5.238  1.00  0.00           H  
HETATM   37  HC3 7E7 A 303      30.747  52.935  -1.290  1.00  0.00           H  
ENDMDL
MODEL       21
HETATM    1  C4  7E7 A 303      29.252  53.250  -2.171  1.00 15.35           C  
HETATM    2  C5  7E7 A 303      28.067  52.740  -2.695  1.00 13.95           C  
HETATM    3  C6  7E7 A 303      27.731  51.396  -2.482  1.00 13.06           C  
HETATM    4  C8  7E7 A 303      25.482  51.496  -3.265  1.00 10.15           C  
HETATM    5  C10 7E7 A 303      23.482  52.368  -3.372  1.00 11.15           C  
HETATM    6  N12 7E7 A 303      25.296  52.236  -4.409  1.00 10.74           N  
HETATM    7  C13 7E7 A 303      23.879  50.769  -1.347  1.00  9.69           C  
HETATM    8  C15 7E7 A 303      22.144  49.561  -0.158  1.00 11.45           C  
HETATM    9  C21 7E7 A 303      23.141  49.053   0.680  1.00 10.74           C  
HETATM   10  C22 7E7 A 303      26.669  49.067   1.670  1.00  9.88           C  
HETATM   11  C1  7E7 A 303      28.576  50.594  -1.723  1.00 13.35           C  
HETATM   12  C14 7E7 A 303      22.537  50.419  -1.187  1.00 10.47           C  
HETATM   13  C19 7E7 A 303      25.190  48.867   1.442  1.00  9.64           C  
HETATM   14  C2  7E7 A 303      29.737  51.111  -1.161  1.00 14.57           C  
HETATM   15  C23 7E7 A 303      26.194  52.417  -5.538  1.00 11.71           C  
HETATM   16  C3  7E7 A 303      30.078  52.439  -1.398  1.00 15.25           C  
HETATM   17  C9  7E7 A 303      24.277  51.521  -2.575  1.00  9.58           C  
HETATM   18  N11 7E7 A 303      24.083  52.793  -4.459  1.00 11.04           N  
HETATM   19  N16 7E7 A 303      24.869  50.347  -0.509  1.00  9.62           N  
HETATM   20  N17 7E7 A 303      23.114  48.173   1.706  1.00  9.32           N  
HETATM   21  N18 7E7 A 303      24.422  48.057   2.147  1.00  9.68           N  
HETATM   22  N20 7E7 A 303      24.454  49.498   0.460  1.00 10.31           N  
HETATM   23  O7  7E7 A 303      26.613  50.776  -2.994  1.00 12.68           O  
HETATM   24  HC4 7E7 A 303      29.521  54.281  -2.352  1.00  0.00           H  
HETATM   25  HC5 7E7 A 303      27.432  53.391  -3.274  1.00  0.00           H  
HETATM   26 HC10 7E7 A 303      22.457  52.643  -3.174  1.00  0.00           H  
HETATM   27 HC15 7E7 A 303      21.115  49.256  -0.041  1.00  0.00           H  
HETATM   28 H221 7E7 A 303      26.987  50.090   1.468  1.00  0.00           H  
HETATM   29 H222 7E7 A 303      26.937  48.848   2.704  1.00  0.00           H  
HETATM   30 H223 7E7 A 303      27.259  48.406   1.042  1.00  0.00           H  
HETATM   31  HC1 7E7 A 303      28.304  49.568  -1.561  1.00  0.00           H  
HETATM   32 HC14 7E7 A 303      21.802  50.768  -1.900  1.00  0.00           H  
HETATM   33  HC2 7E7 A 303      30.372  50.479  -0.558  1.00  0.00           H  
HETATM   34 H231 7E7 A 303      26.381  53.481  -5.691  1.00  0.00           H  
HETATM   35 H232 7E7 A 303      27.139  51.906  -5.356  1.00  0.00           H  
HETATM   36 H233 7E7 A 303      25.735  51.997  -6.434  1.00  0.00           H  
HETATM   37  HC3 7E7 A 303      30.986  52.844  -0.977  1.00  0.00           H  
ENDMDL
MODEL       22
HETATM    1  C4  7E7 A 303      29.683  50.368  -1.824  1.00 15.35           C  
HETATM    2  C5  7E7 A 303      28.604  50.114  -2.663  1.00 13.95           C  
HETATM    3  C6  7E7 A 303      27.488  50.948  -2.643  1.00 13.06           C  
HETATM    4  C8  7E7 A 303      25.326  51.380  -3.563  1.00 10.15           C  
HETATM    5  C10 7E7 A 303      23.387  52.380  -3.459  1.00 11.15           C  
HETATM    6  N12 7E7 A 303      25.125  52.232  -4.617  1.00 10.74           N  
HETATM    7  C13 7E7 A 303      23.860  50.734  -1.503  1.00  9.69           C  
HETATM    8  C15 7E7 A 303      22.219  49.558  -0.158  1.00 11.45           C  
HETATM    9  C21 7E7 A 303      23.273  49.112   0.648  1.00 10.74           C  
HETATM   10  C22 7E7 A 303      26.834  49.360   1.441  1.00  9.88           C  
HETATM   11  C1  7E7 A 303      27.473  52.065  -1.797  1.00 13.35           C  
HETATM   12  C14 7E7 A 303      22.537  50.370  -1.252  1.00 10.47           C  
HETATM   13  C19 7E7 A 303      25.366  49.042   1.307  1.00  9.64           C  
HETATM   14  C2  7E7 A 303      28.556  52.318  -0.963  1.00 14.57           C  
HETATM   15  C23 7E7 A 303      26.030  52.514  -5.719  1.00 11.71           C  
HETATM   16  C3  7E7 A 303      29.656  51.467  -0.973  1.00 15.25           C  
HETATM   17  C9  7E7 A 303      24.193  51.464  -2.759  1.00  9.58           C  
HETATM   18  N11 7E7 A 303      23.949  52.862  -4.544  1.00 11.04           N  
HETATM   19  N16 7E7 A 303      24.898  50.378  -0.699  1.00  9.62           N  
HETATM   20  N17 7E7 A 303      23.335  48.290   1.718  1.00  9.32           N  
HETATM   21  N18 7E7 A 303      24.669  48.246   2.094  1.00  9.68           N  
HETATM   22  N20 7E7 A 303      24.557  49.580   0.332  1.00 10.31           N  
HETATM   23  O7  7E7 A 303      26.440  50.589  -3.461  1.00 12.68           O  
HETATM   24  HC4 7E7 A 303      30.531  49.702  -1.827  1.00  0.00           H  
HETATM   25  HC5 7E7 A 303      28.622  49.254  -3.317  1.00  0.00           H  
HETATM   26 HC10 7E7 A 303      22.401  52.703  -3.167  1.00  0.00           H  
HETATM   27 HC15 7E7 A 303      21.203  49.245   0.037  1.00  0.00           H  
HETATM   28 H221 7E7 A 303      26.991  50.378   1.801  1.00  0.00           H  
HETATM   29 H222 7E7 A 303      27.330  48.690   2.139  1.00  0.00           H  
HETATM   30 H223 7E7 A 303      27.337  49.286   0.482  1.00  0.00           H  
HETATM   31  HC1 7E7 A 303      26.623  52.728  -1.762  1.00  0.00           H  
HETATM   32 HC14 7E7 A 303      21.764  50.692  -1.936  1.00  0.00           H  
HETATM   33  HC2 7E7 A 303      28.536  53.168  -0.306  1.00  0.00           H  
HETATM   34 H231 7E7 A 303      25.515  53.056  -6.517  1.00  0.00           H  
HETATM   35 H232 7E7 A 303      26.864  53.115  -5.350  1.00  0.00           H  
HETATM   36 H233 7E7 A 303      26.415  51.574  -6.119  1.00  0.00           H  
HETATM   37  HC3 7E7 A 303      30.491  51.662  -0.317  1.00  0.00           H  
ENDMDL
MODEL       23
HETATM    1  C4  7E7 A 303      28.445  50.368  -2.903  1.00 15.35           C  
HETATM    2  C5  7E7 A 303      27.197  50.610  -2.348  1.00 13.95           C  
HETATM    3  C6  7E7 A 303      27.087  51.058  -1.021  1.00 13.06           C  
HETATM    4  C8  7E7 A 303      24.722  51.317  -1.130  1.00 10.15           C  
HETATM    5  C10 7E7 A 303      22.737  50.985  -1.955  1.00 11.15           C  
HETATM    6  N12 7E7 A 303      24.442  52.176  -2.170  1.00 10.74           N  
HETATM    7  C13 7E7 A 303      23.358  49.440   0.062  1.00  9.69           C  
HETATM    8  C15 7E7 A 303      21.839  47.968   1.248  1.00 11.45           C  
HETATM    9  C21 7E7 A 303      22.919  47.568   2.039  1.00 10.74           C  
HETATM   10  C22 7E7 A 303      26.492  47.870   2.738  1.00  9.88           C  
HETATM   11  C1  7E7 A 303      28.236  51.232  -0.254  1.00 13.35           C  
HETATM   12  C14 7E7 A 303      22.078  48.908   0.242  1.00 10.47           C  
HETATM   13  C19 7E7 A 303      25.015  47.577   2.680  1.00  9.64           C  
HETATM   14  C2  7E7 A 303      29.488  50.994  -0.805  1.00 14.57           C  
HETATM   15  C23 7E7 A 303      25.217  53.306  -2.671  1.00 11.71           C  
HETATM   16  C3  7E7 A 303      29.578  50.565  -2.125  1.00 15.25           C  
HETATM   17  C9  7E7 A 303      23.600  50.517  -0.949  1.00  9.58           C  
HETATM   18  N11 7E7 A 303      23.225  51.968  -2.673  1.00 11.04           N  
HETATM   19  N16 7E7 A 303      24.435  49.049   0.800  1.00  9.62           N  
HETATM   20  N17 7E7 A 303      23.024  46.728   3.092  1.00  9.32           N  
HETATM   21  N18 7E7 A 303      24.352  46.769   3.485  1.00  9.68           N  
HETATM   22  N20 7E7 A 303      24.164  48.136   1.754  1.00 10.31           N  
HETATM   23  O7  7E7 A 303      25.886  51.345  -0.409  1.00 12.68           O  
HETATM   24  HC4 7E7 A 303      28.533  50.025  -3.923  1.00  0.00           H  
HETATM   25  HC5 7E7 A 303      26.325  50.439  -2.961  1.00  0.00           H  
HETATM   26 HC10 7E7 A 303      21.740  50.628  -2.158  1.00  0.00           H  
HETATM   27 HC15 7E7 A 303      20.849  47.580   1.442  1.00  0.00           H  
HETATM   28 H221 7E7 A 303      26.707  48.932   2.617  1.00  0.00           H  
HETATM   29 H222 7E7 A 303      26.937  47.567   3.687  1.00  0.00           H  
HETATM   30 H223 7E7 A 303      27.008  47.342   1.939  1.00  0.00           H  
HETATM   31  HC1 7E7 A 303      28.155  51.565   0.768  1.00  0.00           H  
HETATM   32 HC14 7E7 A 303      21.245  49.266  -0.337  1.00  0.00           H  
HETATM   33  HC2 7E7 A 303      30.380  51.133  -0.212  1.00  0.00           H  
HETATM   34 H231 7E7 A 303      25.059  53.422  -3.745  1.00  0.00           H  
HETATM   35 H232 7E7 A 303      24.906  54.218  -2.160  1.00  0.00           H  
HETATM   36 H233 7E7 A 303      26.280  53.159  -2.488  1.00  0.00           H  
HETATM   37  HC3 7E7 A 303      30.537  50.367  -2.557  1.00  0.00           H  
ENDMDL
MODEL       24
HETATM    1  C4  7E7 A 303      30.137  52.367  -1.000  1.00 15.35           C  
HETATM    2  C5  7E7 A 303      29.414  51.313  -1.557  1.00 13.95           C  
HETATM    3  C6  7E7 A 303      29.016  51.362  -2.892  1.00 13.06           C  
HETATM    4  C8  7E7 A 303      27.446  50.446  -4.422  1.00 10.15           C  
HETATM    5  C10 7E7 A 303      25.764  50.788  -5.774  1.00 11.15           C  
HETATM    6  N12 7E7 A 303      27.786  50.229  -5.735  1.00 10.74           N  
HETATM    7  C13 7E7 A 303      25.176  50.955  -3.232  1.00  9.69           C  
HETATM    8  C15 7E7 A 303      22.937  51.162  -2.328  1.00 11.45           C  
HETATM    9  C21 7E7 A 303      23.480  50.912  -1.059  1.00 10.74           C  
HETATM   10  C22 7E7 A 303      26.506  50.307   0.928  1.00  9.88           C  
HETATM   11  C1  7E7 A 303      29.352  52.479  -3.674  1.00 13.35           C  
HETATM   12  C14 7E7 A 303      23.807  51.180  -3.420  1.00 10.47           C  
HETATM   13  C19 7E7 A 303      25.125  50.547   0.359  1.00  9.64           C  
HETATM   14  C2  7E7 A 303      30.092  53.523  -3.126  1.00 14.57           C  
HETATM   15  C23 7E7 A 303      29.075  49.827  -6.278  1.00 11.71           C  
HETATM   16  C3  7E7 A 303      30.485  53.458  -1.790  1.00 15.25           C  
HETATM   17  C9  7E7 A 303      26.090  50.768  -4.404  1.00  9.58           C  
HETATM   18  N11 7E7 A 303      26.766  50.472  -6.564  1.00 11.04           N  
HETATM   19  N16 7E7 A 303      25.740  50.779  -2.004  1.00  9.62           N  
HETATM   20  N17 7E7 A 303      22.939  50.769   0.172  1.00  9.32           N  
HETATM   21  N18 7E7 A 303      23.999  50.557   1.042  1.00  9.68           N  
HETATM   22  N20 7E7 A 303      24.871  50.760  -0.979  1.00 10.31           N  
HETATM   23  O7  7E7 A 303      28.318  50.277  -3.380  1.00 12.68           O  
HETATM   24  HC4 7E7 A 303      30.440  52.324   0.035  1.00  0.00           H  
HETATM   25  HC5 7E7 A 303      29.153  50.454  -0.955  1.00  0.00           H  
HETATM   26 HC10 7E7 A 303      24.791  51.002  -6.191  1.00  0.00           H  
HETATM   27 HC15 7E7 A 303      21.872  51.271  -2.473  1.00  0.00           H  
HETATM   28 H221 7E7 A 303      27.189  51.119   0.680  1.00  0.00           H  
HETATM   29 H222 7E7 A 303      26.512  50.208   2.013  1.00  0.00           H  
HETATM   30 H223 7E7 A 303      26.941  49.391   0.526  1.00  0.00           H  
HETATM   31  HC1 7E7 A 303      29.052  52.540  -4.709  1.00  0.00           H  
HETATM   32 HC14 7E7 A 303      23.396  51.312  -4.410  1.00  0.00           H  
HETATM   33  HC2 7E7 A 303      30.355  54.381  -3.729  1.00  0.00           H  
HETATM   34 H231 7E7 A 303      28.963  49.457  -7.300  1.00  0.00           H  
HETATM   35 H232 7E7 A 303      29.749  50.686  -6.276  1.00  0.00           H  
HETATM   36 H233 7E7 A 303      29.497  49.035  -5.660  1.00  0.00           H  
HETATM   37  HC3 7E7 A 303      31.056  54.268  -1.362  1.00  0.00           H  
ENDMDL
MODEL       25
HETATM    1  C4  7E7 A 303      27.755  50.380  -3.873  1.00 15.35           C  
HETATM    2  C5  7E7 A 303      26.716  50.509  -2.954  1.00 13.95           C  
HETATM    3  C6  7E7 A 303      26.878  51.308  -1.813  1.00 13.06           C  
HETATM    4  C8  7E7 A 303      24.632  51.000  -1.000  1.00 10.15           C  
HETATM    5  C10 7E7 A 303      22.648  50.100  -0.805  1.00 11.15           C  
HETATM    6  N12 7E7 A 303      23.740  51.500  -1.919  1.00 10.74           N  
HETATM    7  C13 7E7 A 303      24.417  49.154   0.839  1.00  9.69           C  
HETATM    8  C15 7E7 A 303      26.163  48.369   2.309  1.00 11.45           C  
HETATM    9  C21 7E7 A 303      25.204  47.601   2.978  1.00 10.74           C  
HETATM   10  C22 7E7 A 303      21.769  46.363   3.018  1.00  9.88           C  
HETATM   11  C1  7E7 A 303      28.091  51.965  -1.602  1.00 13.35           C  
HETATM   12  C14 7E7 A 303      25.756  49.162   1.239  1.00 10.47           C  
HETATM   13  C19 7E7 A 303      23.197  46.768   3.261  1.00  9.64           C  
HETATM   14  C2  7E7 A 303      29.132  51.836  -2.517  1.00 14.57           C  
HETATM   15  C23 7E7 A 303      23.959  52.501  -2.954  1.00 11.71           C  
HETATM   16  C3  7E7 A 303      28.958  51.044  -3.650  1.00 15.25           C  
HETATM   17  C9  7E7 A 303      23.940  50.039  -0.262  1.00  9.58           C  
HETATM   18  N11 7E7 A 303      22.537  50.932  -1.810  1.00 11.04           N  
HETATM   19  N16 7E7 A 303      23.471  48.353   1.407  1.00  9.62           N  
HETATM   20  N17 7E7 A 303      25.236  46.829   4.088  1.00  9.32           N  
HETATM   21  N18 7E7 A 303      23.956  46.324   4.243  1.00  9.68           N  
HETATM   22  N20 7E7 A 303      23.906  47.627   2.456  1.00 10.31           N  
HETATM   23  O7  7E7 A 303      25.911  51.472  -0.842  1.00 12.68           O  
HETATM   24  HC4 7E7 A 303      27.630  49.762  -4.751  1.00  0.00           H  
HETATM   25  HC5 7E7 A 303      25.796  49.973  -3.127  1.00  0.00           H  
HETATM   26 HC10 7E7 A 303      21.802  49.522  -0.464  1.00  0.00           H  
HETATM   27 HC15 7E7 A 303      27.182  48.404   2.642  1.00  0.00           H  
HETATM   28 H221 7E7 A 303      21.732  45.568   2.278  1.00  0.00           H  
HETATM   29 H222 7E7 A 303      21.337  45.974   3.935  1.00  0.00           H  
HETATM   30 H223 7E7 A 303      21.137  47.168   2.647  1.00  0.00           H  
HETATM   31  HC1 7E7 A 303      28.221  52.577  -0.721  1.00  0.00           H  
HETATM   32 HC14 7E7 A 303      26.482  49.788   0.746  1.00  0.00           H  
HETATM   33  HC2 7E7 A 303      30.068  52.347  -2.350  1.00  0.00           H  
HETATM   34 H231 7E7 A 303      23.009  52.909  -3.301  1.00  0.00           H  
HETATM   35 H232 7E7 A 303      24.574  53.309  -2.559  1.00  0.00           H  
HETATM   36 H233 7E7 A 303      24.468  52.039  -3.800  1.00  0.00           H  
HETATM   37  HC3 7E7 A 303      29.763  50.942  -4.362  1.00  0.00           H  
ENDMDL
MODEL       26
HETATM    1  C4  7E7 A 303      30.596  50.659  -6.053  1.00 15.35           C  
HETATM    2  C5  7E7 A 303      29.721  51.459  -5.321  1.00 13.95           C  
HETATM    3  C6  7E7 A 303      28.532  50.927  -4.823  1.00 13.06           C  
HETATM    4  C8  7E7 A 303      26.346  51.533  -4.074  1.00 10.15           C  
HETATM    5  C10 7E7 A 303      24.244  51.168  -3.581  1.00 11.15           C  
HETATM    6  N12 7E7 A 303      25.528  51.608  -5.178  1.00 10.74           N  
HETATM    7  C13 7E7 A 303      25.879  51.071  -1.547  1.00  9.69           C  
HETATM    8  C15 7E7 A 303      25.267  50.765   0.781  1.00 11.45           C  
HETATM    9  C21 7E7 A 303      26.637  50.768   1.087  1.00 10.74           C  
HETATM   10  C22 7E7 A 303      30.069  51.024  -0.179  1.00  9.88           C  
HETATM   11  C1  7E7 A 303      28.240  49.573  -5.032  1.00 13.35           C  
HETATM   12  C14 7E7 A 303      24.896  50.923  -0.559  1.00 10.47           C  
HETATM   13  C19 7E7 A 303      28.779  50.902   0.595  1.00  9.64           C  
HETATM   14  C2  7E7 A 303      29.114  48.769  -5.757  1.00 14.57           C  
HETATM   15  C23 7E7 A 303      25.894  51.856  -6.563  1.00 11.71           C  
HETATM   16  C3  7E7 A 303      30.287  49.317  -6.269  1.00 15.25           C  
HETATM   17  C9  7E7 A 303      25.518  51.253  -2.987  1.00  9.58           C  
HETATM   18  N11 7E7 A 303      24.250  51.355  -4.881  1.00 11.04           N  
HETATM   19  N16 7E7 A 303      27.213  51.065  -1.280  1.00  9.62           N  
HETATM   20  N17 7E7 A 303      27.337  50.671   2.242  1.00  9.32           N  
HETATM   21  N18 7E7 A 303      28.677  50.768   1.902  1.00  9.68           N  
HETATM   22  N20 7E7 A 303      27.529  50.920   0.017  1.00 10.31           N  
HETATM   23  O7  7E7 A 303      27.699  51.769  -4.115  1.00 12.68           O  
HETATM   24  HC4 7E7 A 303      31.509  51.077  -6.452  1.00  0.00           H  
HETATM   25  HC5 7E7 A 303      29.954  52.500  -5.152  1.00  0.00           H  
HETATM   26 HC10 7E7 A 303      23.314  50.955  -3.073  1.00  0.00           H  
HETATM   27 HC15 7E7 A 303      24.525  50.659   1.558  1.00  0.00           H  
HETATM   28 H221 7E7 A 303      30.153  51.994  -0.671  1.00  0.00           H  
HETATM   29 H222 7E7 A 303      30.938  50.910   0.468  1.00  0.00           H  
HETATM   30 H223 7E7 A 303      30.137  50.261  -0.956  1.00  0.00           H  
HETATM   31  HC1 7E7 A 303      27.337  49.150  -4.629  1.00  0.00           H  
HETATM   32 HC14 7E7 A 303      23.849  50.939  -0.820  1.00  0.00           H  
HETATM   33  HC2 7E7 A 303      28.882  47.727  -5.925  1.00  0.00           H  
HETATM   34 H231 7E7 A 303      25.095  52.396  -7.074  1.00  0.00           H  
HETATM   35 H232 7E7 A 303      26.804  52.457  -6.603  1.00  0.00           H  
HETATM   36 H233 7E7 A 303      26.069  50.903  -7.064  1.00  0.00           H  
HETATM   37  HC3 7E7 A 303      30.963  48.695  -6.838  1.00  0.00           H  
ENDMDL
MODEL       27
HETATM    1  C4  7E7 A 303      30.463  51.607   1.794  1.00 15.35           C  
HETATM    2  C5  7E7 A 303      29.749  51.174   0.680  1.00 13.95           C  
HETATM    3  C6  7E7 A 303      28.416  50.787   0.813  1.00 13.06           C  
HETATM    4  C8  7E7 A 303      26.851  51.213  -0.919  1.00 10.15           C  
HETATM    5  C10 7E7 A 303      25.155  52.176  -1.907  1.00 11.15           C  
HETATM    6  N12 7E7 A 303      27.241  52.229  -1.760  1.00 10.74           N  
HETATM    7  C13 7E7 A 303      24.504  50.235  -0.293  1.00  9.69           C  
HETATM    8  C15 7E7 A 303      22.272  49.348   0.051  1.00 11.45           C  
HETATM    9  C21 7E7 A 303      22.814  48.497   1.023  1.00 10.74           C  
HETATM   10  C22 7E7 A 303      25.802  47.447   2.881  1.00  9.88           C  
HETATM   11  C1  7E7 A 303      27.816  50.768   2.075  1.00 13.35           C  
HETATM   12  C14 7E7 A 303      23.137  50.228  -0.607  1.00 10.47           C  
HETATM   13  C19 7E7 A 303      24.437  47.682   2.266  1.00  9.64           C  
HETATM   14  C2  7E7 A 303      28.538  51.168   3.196  1.00 14.57           C  
HETATM   15  C23 7E7 A 303      28.588  52.665  -2.092  1.00 11.71           C  
HETATM   16  C3  7E7 A 303      29.846  51.620   3.043  1.00 15.25           C  
HETATM   17  C9  7E7 A 303      25.458  51.155  -0.987  1.00  9.58           C  
HETATM   18  N11 7E7 A 303      26.203  52.833  -2.343  1.00 11.04           N  
HETATM   19  N16 7E7 A 303      25.055  49.412   0.642  1.00  9.62           N  
HETATM   20  N17 7E7 A 303      22.273  47.568   1.843  1.00  9.32           N  
HETATM   21  N18 7E7 A 303      23.316  47.081   2.616  1.00  9.68           N  
HETATM   22  N20 7E7 A 303      24.191  48.590   1.259  1.00 10.31           N  
HETATM   23  O7  7E7 A 303      27.730  50.368  -0.297  1.00 12.68           O  
HETATM   24  HC4 7E7 A 303      31.489  51.929   1.689  1.00  0.00           H  
HETATM   25  HC5 7E7 A 303      30.226  51.146  -0.287  1.00  0.00           H  
HETATM   26 HC10 7E7 A 303      24.166  52.455  -2.240  1.00  0.00           H  
HETATM   27 HC15 7E7 A 303      21.213  49.335  -0.158  1.00  0.00           H  
HETATM   28 H221 7E7 A 303      26.236  48.367   3.272  1.00  0.00           H  
HETATM   29 H222 7E7 A 303      25.763  46.746   3.715  1.00  0.00           H  
HETATM   30 H223 7E7 A 303      26.509  47.046   2.154  1.00  0.00           H  
HETATM   31  HC1 7E7 A 303      26.795  50.442   2.190  1.00  0.00           H  
HETATM   32 HC14 7E7 A 303      22.741  50.898  -1.356  1.00  0.00           H  
HETATM   33  HC2 7E7 A 303      28.088  51.145   4.176  1.00  0.00           H  
HETATM   34 H231 7E7 A 303      28.578  53.354  -2.938  1.00  0.00           H  
HETATM   35 H232 7E7 A 303      29.024  53.168  -1.230  1.00  0.00           H  
HETATM   36 H233 7E7 A 303      29.192  51.796  -2.355  1.00  0.00           H  
HETATM   37  HC3 7E7 A 303      30.397  51.967   3.905  1.00  0.00           H  
ENDMDL
MODEL       28
HETATM    1  C4  7E7 A 303      28.648  51.187   3.719  1.00 15.35           C  
HETATM    2  C5  7E7 A 303      28.317  50.768   2.435  1.00 13.95           C  
HETATM    3  C6  7E7 A 303      29.084  51.168   1.340  1.00 13.06           C  
HETATM    4  C8  7E7 A 303      27.982  51.605  -0.711  1.00 10.15           C  
HETATM    5  C10 7E7 A 303      26.496  52.738  -1.852  1.00 11.15           C  
HETATM    6  N12 7E7 A 303      28.553  52.509  -1.574  1.00 10.74           N  
HETATM    7  C13 7E7 A 303      25.465  50.856  -0.386  1.00  9.69           C  
HETATM    8  C15 7E7 A 303      23.093  50.325  -0.294  1.00 11.45           C  
HETATM    9  C21 7E7 A 303      23.409  49.293   0.601  1.00 10.74           C  
HETATM   10  C22 7E7 A 303      26.008  47.567   2.541  1.00  9.88           C  
HETATM   11  C1  7E7 A 303      30.213  51.968   1.544  1.00 13.35           C  
HETATM   12  C14 7E7 A 303      24.143  51.104  -0.786  1.00 10.47           C  
HETATM   13  C19 7E7 A 303      24.770  48.086   1.842  1.00  9.64           C  
HETATM   14  C2  7E7 A 303      30.535  52.410   2.825  1.00 14.57           C  
HETATM   15  C23 7E7 A 303      29.963  52.770  -1.814  1.00 11.71           C  
HETATM   16  C3  7E7 A 303      29.738  52.032   3.904  1.00 15.25           C  
HETATM   17  C9  7E7 A 303      26.599  51.674  -0.934  1.00  9.58           C  
HETATM   18  N11 7E7 A 303      27.648  53.230  -2.236  1.00 11.04           N  
HETATM   19  N16 7E7 A 303      25.797  49.862   0.481  1.00  9.62           N  
HETATM   20  N17 7E7 A 303      22.662  48.367   1.248  1.00  9.32           N  
HETATM   21  N18 7E7 A 303      23.545  47.624   2.017  1.00  9.68           N  
HETATM   22  N20 7E7 A 303      24.759  49.132   0.941  1.00 10.31           N  
HETATM   23  O7  7E7 A 303      28.729  50.767   0.075  1.00 12.68           O  
HETATM   24  HC4 7E7 A 303      28.071  50.848   4.569  1.00  0.00           H  
HETATM   25  HC5 7E7 A 303      27.472  50.121   2.296  1.00  0.00           H  
HETATM   26 HC10 7E7 A 303      25.582  53.134  -2.269  1.00  0.00           H  
HETATM   27 HC15 7E7 A 303      22.073  50.512  -0.592  1.00  0.00           H  
HETATM   28 H221 7E7 A 303      26.497  48.339   3.134  1.00  0.00           H  
HETATM   29 H222 7E7 A 303      25.774  46.766   3.239  1.00  0.00           H  
HETATM   30 H223 7E7 A 303      26.743  47.180   1.837  1.00  0.00           H  
HETATM   31  HC1 7E7 A 303      30.836  52.256   0.712  1.00  0.00           H  
HETATM   32 HC14 7E7 A 303      23.917  51.899  -1.480  1.00  0.00           H  
HETATM   33  HC2 7E7 A 303      31.398  53.038   2.982  1.00  0.00           H  
HETATM   34 H231 7E7 A 303      30.121  53.065  -2.854  1.00  0.00           H  
HETATM   35 H232 7E7 A 303      30.300  53.569  -1.153  1.00  0.00           H  
HETATM   36 H233 7E7 A 303      30.537  51.864  -1.619  1.00  0.00           H  
HETATM   37  HC3 7E7 A 303      29.987  52.368   4.901  1.00  0.00           H  
ENDMDL
MODEL       29
HETATM    1  C4  7E7 A 303      29.053  51.793  -5.522  1.00 15.35           C  
HETATM    2  C5  7E7 A 303      28.118  52.392  -4.676  1.00 13.95           C  
HETATM    3  C6  7E7 A 303      27.263  51.614  -3.894  1.00 13.06           C  
HETATM    4  C8  7E7 A 303      25.440  51.603  -2.323  1.00 10.15           C  
HETATM    5  C10 7E7 A 303      24.218  50.619  -0.794  1.00 11.15           C  
HETATM    6  N12 7E7 A 303      24.153  51.369  -2.749  1.00 10.74           N  
HETATM    7  C13 7E7 A 303      26.712  50.968  -0.125  1.00  9.69           C  
HETATM    8  C15 7E7 A 303      27.739  50.369   1.992  1.00 11.45           C  
HETATM    9  C21 7E7 A 303      28.933  50.945   1.519  1.00 10.74           C  
HETATM   10  C22 7E7 A 303      30.598  52.634  -1.277  1.00  9.88           C  
HETATM   11  C1  7E7 A 303      27.359  50.217  -3.961  1.00 13.35           C  
HETATM   12  C14 7E7 A 303      26.621  50.395   1.153  1.00 10.47           C  
HETATM   13  C19 7E7 A 303      30.171  51.964   0.010  1.00  9.64           C  
HETATM   14  C2  7E7 A 303      28.291  49.614  -4.806  1.00 14.57           C  
HETATM   15  C23 7E7 A 303      23.557  51.708  -4.031  1.00 11.71           C  
HETATM   16  C3  7E7 A 303      29.134  50.403  -5.582  1.00 15.25           C  
HETATM   17  C9  7E7 A 303      25.532  51.059  -1.038  1.00  9.58           C  
HETATM   18  N11 7E7 A 303      23.402  50.786  -1.808  1.00 11.04           N  
HETATM   19  N16 7E7 A 303      27.865  51.485  -0.624  1.00  9.62           N  
HETATM   20  N17 7E7 A 303      30.151  51.169   2.065  1.00  9.32           N  
HETATM   21  N18 7E7 A 303      30.914  51.788   1.084  1.00  9.68           N  
HETATM   22  N20 7E7 A 303      28.912  51.459   0.217  1.00 10.31           N  
HETATM   23  O7  7E7 A 303      26.365  52.279  -3.081  1.00 12.68           O  
HETATM   24  HC4 7E7 A 303      29.707  52.403  -6.129  1.00  0.00           H  
HETATM   25  HC5 7E7 A 303      28.053  53.468  -4.629  1.00  0.00           H  
HETATM   26 HC10 7E7 A 303      23.863  50.163   0.118  1.00  0.00           H  
HETATM   27 HC15 7E7 A 303      27.686  49.941   2.985  1.00  0.00           H  
HETATM   28 H221 7E7 A 303      30.045  53.559  -1.442  1.00  0.00           H  
HETATM   29 H222 7E7 A 303      31.659  52.884  -1.281  1.00  0.00           H  
HETATM   30 H223 7E7 A 303      30.415  51.992  -2.139  1.00  0.00           H  
HETATM   31  HC1 7E7 A 303      26.718  49.595  -3.356  1.00  0.00           H  
HETATM   32 HC14 7E7 A 303      25.684  49.989   1.502  1.00  0.00           H  
HETATM   33  HC2 7E7 A 303      28.359  48.537  -4.856  1.00  0.00           H  
HETATM   34 H231 7E7 A 303      22.598  51.199  -4.157  1.00  0.00           H  
HETATM   35 H232 7E7 A 303      23.407  52.785  -4.087  1.00  0.00           H  
HETATM   36 H233 7E7 A 303      24.229  51.393  -4.829  1.00  0.00           H  
HETATM   37  HC3 7E7 A 303      29.856  49.935  -6.239  1.00  0.00           H  
ENDMDL
MODEL       30
HETATM    1  C4  7E7 A 303      30.300  52.788  -3.871  1.00 15.35           C  
HETATM    2  C5  7E7 A 303      29.371  51.750  -3.904  1.00 13.95           C  
HETATM    3  C6  7E7 A 303      28.020  52.003  -3.658  1.00 13.06           C  
HETATM    4  C8  7E7 A 303      25.873  51.039  -3.274  1.00 10.15           C  
HETATM    5  C10 7E7 A 303      23.975  51.245  -2.207  1.00 11.15           C  
HETATM    6  N12 7E7 A 303      24.808  51.168  -4.127  1.00 10.74           N  
HETATM    7  C13 7E7 A 303      26.069  50.976  -0.672  1.00  9.69           C  
HETATM    8  C15 7E7 A 303      26.095  51.168   1.728  1.00 11.45           C  
HETATM    9  C21 7E7 A 303      27.435  50.846   1.723  1.00 10.74           C  
HETATM   10  C22 7E7 A 303      30.424  50.718  -0.260  1.00  9.88           C  
HETATM   11  C1  7E7 A 303      27.604  53.317  -3.383  1.00 13.35           C  
HETATM   12  C14 7E7 A 303      25.382  51.190   0.528  1.00 10.47           C  
HETATM   13  C19 7E7 A 303      29.366  50.771   0.771  1.00  9.64           C  
HETATM   14  C2  7E7 A 303      28.530  54.355  -3.357  1.00 14.57           C  
HETATM   15  C23 7E7 A 303      24.823  51.245  -5.579  1.00 11.71           C  
HETATM   16  C3  7E7 A 303      29.874  54.086  -3.599  1.00 15.25           C  
HETATM   17  C9  7E7 A 303      25.354  51.071  -1.981  1.00  9.58           C  
HETATM   18  N11 7E7 A 303      23.653  51.329  -3.476  1.00 11.04           N  
HETATM   19  N16 7E7 A 303      27.416  50.772  -0.727  1.00  9.62           N  
HETATM   20  N17 7E7 A 303      28.356  50.848   2.710  1.00  9.32           N  
HETATM   21  N18 7E7 A 303      29.576  50.807   2.072  1.00  9.68           N  
HETATM   22  N20 7E7 A 303      28.031  50.768   0.474  1.00 10.31           N  
HETATM   23  O7  7E7 A 303      27.166  50.918  -3.707  1.00 12.68           O  
HETATM   24  HC4 7E7 A 303      31.346  52.591  -4.060  1.00  0.00           H  
HETATM   25  HC5 7E7 A 303      29.698  50.743  -4.113  1.00  0.00           H  
HETATM   26 HC10 7E7 A 303      23.210  51.331  -1.449  1.00  0.00           H  
HETATM   27 HC15 7E7 A 303      25.736  51.573   2.642  1.00  0.00           H  
HETATM   28 H221 7E7 A 303      30.537  51.679  -0.758  1.00  0.00           H  
HETATM   29 H222 7E7 A 303      31.337  50.442   0.247  1.00  0.00           H  
HETATM   30 H223 7E7 A 303      30.216  49.968  -1.024  1.00  0.00           H  
HETATM   31  HC1 7E7 A 303      26.566  53.539  -3.192  1.00  0.00           H  
HETATM   32 HC14 7E7 A 303      24.338  51.468   0.534  1.00  0.00           H  
HETATM   33  HC2 7E7 A 303      28.206  55.363  -3.145  1.00  0.00           H  
HETATM   34 H231 7E7 A 303      23.912  50.805  -5.987  1.00  0.00           H  
HETATM   35 H232 7E7 A 303      24.891  52.290  -5.880  1.00  0.00           H  
HETATM   36 H233 7E7 A 303      25.684  50.699  -5.966  1.00  0.00           H  
HETATM   37  HC3 7E7 A 303      30.594  54.893  -3.577  1.00  0.00           H  
ENDMDL
MODEL       31
HETATM    1  C4  7E7 A 303      28.135  52.813  -5.119  1.00 15.35           C  
HETATM    2  C5  7E7 A 303      27.177  53.120  -4.155  1.00 13.95           C  
HETATM    3  C6  7E7 A 303      26.493  52.104  -3.489  1.00 13.06           C  
HETATM    4  C8  7E7 A 303      24.859  51.568  -1.818  1.00 10.15           C  
HETATM    5  C10 7E7 A 303      23.999  50.156  -0.383  1.00 11.15           C  
HETATM    6  N12 7E7 A 303      23.570  51.224  -2.133  1.00 10.74           N  
HETATM    7  C13 7E7 A 303      26.482  50.813   0.084  1.00  9.69           C  
HETATM    8  C15 7E7 A 303      27.737  50.368   2.110  1.00 11.45           C  
HETATM    9  C21 7E7 A 303      28.863  50.916   1.474  1.00 10.74           C  
HETATM   10  C22 7E7 A 303      30.231  52.416  -1.588  1.00  9.88           C  
HETATM   11  C1  7E7 A 303      26.777  50.767  -3.800  1.00 13.35           C  
HETATM   12  C14 7E7 A 303      26.540  50.312   1.389  1.00 10.47           C  
HETATM   13  C19 7E7 A 303      29.930  51.834  -0.223  1.00  9.64           C  
HETATM   14  C2  7E7 A 303      27.737  50.454  -4.759  1.00 14.57           C  
HETATM   15  C23 7E7 A 303      22.801  51.628  -3.295  1.00 11.71           C  
HETATM   16  C3  7E7 A 303      28.412  51.480  -5.415  1.00 15.25           C  
HETATM   17  C9  7E7 A 303      25.193  50.847  -0.671  1.00  9.58           C  
HETATM   18  N11 7E7 A 303      23.044  50.356  -1.263  1.00 11.04           N  
HETATM   19  N16 7E7 A 303      27.562  51.321  -0.568  1.00  9.62           N  
HETATM   20  N17 7E7 A 303      30.132  51.168   1.871  1.00  9.32           N  
HETATM   21  N18 7E7 A 303      30.777  51.736   0.782  1.00  9.68           N  
HETATM   22  N20 7E7 A 303      28.698  51.345   0.148  1.00 10.31           N  
HETATM   23  O7  7E7 A 303      25.574  52.492  -2.536  1.00 12.68           O  
HETATM   24  HC4 7E7 A 303      28.661  53.604  -5.632  1.00  0.00           H  
HETATM   25  HC5 7E7 A 303      26.961  54.152  -3.921  1.00  0.00           H  
HETATM   26 HC10 7E7 A 303      23.845  49.484   0.448  1.00  0.00           H  
HETATM   27 HC15 7E7 A 303      27.801  49.996   3.123  1.00  0.00           H  
HETATM   28 H221 7E7 A 303      29.582  53.262  -1.814  1.00  0.00           H  
HETATM   29 H222 7E7 A 303      31.259  52.771  -1.671  1.00  0.00           H  
HETATM   30 H223 7E7 A 303      30.080  51.679  -2.379  1.00  0.00           H  
HETATM   31  HC1 7E7 A 303      26.263  49.968  -3.291  1.00  0.00           H  
HETATM   32 HC14 7E7 A 303      25.653  49.900   1.842  1.00  0.00           H  
HETATM   33  HC2 7E7 A 303      27.957  49.422  -4.992  1.00  0.00           H  
HETATM   34 H231 7E7 A 303      21.736  51.569  -3.077  1.00  0.00           H  
HETATM   35 H232 7E7 A 303      23.059  52.650  -3.573  1.00  0.00           H  
HETATM   36 H233 7E7 A 303      23.029  50.958  -4.125  1.00  0.00           H  
HETATM   37  HC3 7E7 A 303      29.154  51.240  -6.162  1.00  0.00           H  
ENDMDL
MODEL       32
HETATM    1  C4  7E7 A 303      29.015  48.772  -4.903  1.00 15.35           C  
HETATM    2  C5  7E7 A 303      28.137  49.679  -4.320  1.00 13.95           C  
HETATM    3  C6  7E7 A 303      27.608  50.738  -5.069  1.00 13.06           C  
HETATM    4  C8  7E7 A 303      25.936  51.409  -3.486  1.00 10.15           C  
HETATM    5  C10 7E7 A 303      24.899  51.059  -1.590  1.00 11.15           C  
HETATM    6  N12 7E7 A 303      24.590  51.202  -3.655  1.00 10.74           N  
HETATM    7  C13 7E7 A 303      27.464  51.453  -1.359  1.00  9.69           C  
HETATM    8  C15 7E7 A 303      29.812  52.042  -1.224  1.00 11.45           C  
HETATM    9  C21 7E7 A 303      29.788  51.623   0.114  1.00 10.74           C  
HETATM   10  C22 7E7 A 303      27.745  50.449   2.927  1.00  9.88           C  
HETATM   11  C1  7E7 A 303      27.979  50.881  -6.407  1.00 13.35           C  
HETATM   12  C14 7E7 A 303      28.624  51.965  -1.954  1.00 10.47           C  
HETATM   13  C19 7E7 A 303      28.810  50.896   1.947  1.00  9.64           C  
HETATM   14  C2  7E7 A 303      28.851  49.969  -6.998  1.00 14.57           C  
HETATM   15  C23 7E7 A 303      23.828  51.272  -4.891  1.00 11.71           C  
HETATM   16  C3  7E7 A 303      29.364  48.917  -6.243  1.00 15.25           C  
HETATM   17  C9  7E7 A 303      26.181  51.319  -2.115  1.00  9.58           C  
HETATM   18  N11 7E7 A 303      23.951  51.009  -2.497  1.00 11.04           N  
HETATM   19  N16 7E7 A 303      27.411  51.038  -0.063  1.00  9.62           N  
HETATM   20  N17 7E7 A 303      30.717  51.604   1.097  1.00  9.32           N  
HETATM   21  N18 7E7 A 303      30.066  51.168   2.241  1.00  9.68           N  
HETATM   22  N20 7E7 A 303      28.568  51.149   0.614  1.00 10.31           N  
HETATM   23  O7  7E7 A 303      26.763  51.695  -4.544  1.00 12.68           O  
HETATM   24  HC4 7E7 A 303      29.430  47.968  -4.316  1.00  0.00           H  
HETATM   25  HC5 7E7 A 303      27.884  49.568  -3.280  1.00  0.00           H  
HETATM   26 HC10 7E7 A 303      24.667  50.926  -0.544  1.00  0.00           H  
HETATM   27 HC15 7E7 A 303      30.715  52.435  -1.667  1.00  0.00           H  
HETATM   28 H221 7E7 A 303      27.302  49.498   2.633  1.00  0.00           H  
HETATM   29 H222 7E7 A 303      28.137  50.324   3.937  1.00  0.00           H  
HETATM   30 H223 7E7 A 303      26.937  51.178   2.987  1.00  0.00           H  
HETATM   31  HC1 7E7 A 303      27.581  51.699  -6.989  1.00  0.00           H  
HETATM   32 HC14 7E7 A 303      28.611  52.303  -2.979  1.00  0.00           H  
HETATM   33  HC2 7E7 A 303      29.122  50.068  -8.041  1.00  0.00           H  
HETATM   34 H231 7E7 A 303      22.867  50.768  -4.781  1.00  0.00           H  
HETATM   35 H232 7E7 A 303      23.657  52.318  -5.145  1.00  0.00           H  
HETATM   36 H233 7E7 A 303      24.390  50.790  -5.692  1.00  0.00           H  
HETATM   37  HC3 7E7 A 303      30.039  48.207  -6.700  1.00  0.00           H  
ENDMDL
MODEL       33
HETATM    1  C4  7E7 A 303      29.692  51.859  -7.474  1.00 15.35           C  
HETATM    2  C5  7E7 A 303      28.473  51.413  -6.968  1.00 13.95           C  
HETATM    3  C6  7E7 A 303      28.343  50.092  -6.514  1.00 13.06           C  
HETATM    4  C8  7E7 A 303      25.998  50.266  -6.014  1.00 10.15           C  
HETATM    5  C10 7E7 A 303      24.087  51.236  -5.570  1.00 11.15           C  
HETATM    6  N12 7E7 A 303      25.242  50.469  -7.145  1.00 10.74           N  
HETATM    7  C13 7E7 A 303      25.610  50.783  -3.495  1.00  9.69           C  
HETATM    8  C15 7E7 A 303      27.244  50.769  -1.701  1.00 11.45           C  
HETATM    9  C21 7E7 A 303      26.171  50.777  -0.796  1.00 10.74           C  
HETATM   10  C22 7E7 A 303      22.530  50.806  -0.323  1.00  9.88           C  
HETATM   11  C1  7E7 A 303      29.443  49.236  -6.558  1.00 13.35           C  
HETATM   12  C14 7E7 A 303      26.944  50.769  -3.067  1.00 10.47           C  
HETATM   13  C19 7E7 A 303      24.040  50.796  -0.240  1.00  9.64           C  
HETATM   14  C2  7E7 A 303      30.661  49.680  -7.065  1.00 14.57           C  
HETATM   15  C23 7E7 A 303      25.535  50.110  -8.524  1.00 11.71           C  
HETATM   16  C3  7E7 A 303      30.780  50.991  -7.522  1.00 15.25           C  
HETATM   17  C9  7E7 A 303      25.261  50.771  -4.948  1.00  9.58           C  
HETATM   18  N11 7E7 A 303      24.079  51.072  -6.873  1.00 11.04           N  
HETATM   19  N16 7E7 A 303      24.549  50.817  -2.642  1.00  9.62           N  
HETATM   20  N17 7E7 A 303      26.097  50.767   0.555  1.00  9.32           N  
HETATM   21  N18 7E7 A 303      24.747  50.779   0.873  1.00  9.68           N  
HETATM   22  N20 7E7 A 303      24.877  50.799  -1.336  1.00 10.31           N  
HETATM   23  O7  7E7 A 303      27.179  49.568  -5.994  1.00 12.68           O  
HETATM   24  HC4 7E7 A 303      29.792  52.874  -7.829  1.00  0.00           H  
HETATM   25  HC5 7E7 A 303      27.639  52.097  -6.933  1.00  0.00           H  
HETATM   26 HC10 7E7 A 303      23.246  51.688  -5.063  1.00  0.00           H  
HETATM   27 HC15 7E7 A 303      28.265  50.753  -1.351  1.00  0.00           H  
HETATM   28 H221 7E7 A 303      22.141  49.847  -0.661  1.00  0.00           H  
HETATM   29 H222 7E7 A 303      22.072  51.020   0.642  1.00  0.00           H  
HETATM   30 H223 7E7 A 303      22.168  51.564  -1.018  1.00  0.00           H  
HETATM   31  HC1 7E7 A 303      29.345  48.218  -6.208  1.00  0.00           H  
HETATM   32 HC14 7E7 A 303      27.746  50.755  -3.790  1.00  0.00           H  
HETATM   33  HC2 7E7 A 303      31.507  49.010  -7.109  1.00  0.00           H  
HETATM   34 H231 7E7 A 303      24.735  49.483  -8.918  1.00  0.00           H  
HETATM   35 H232 7E7 A 303      25.614  51.018  -9.124  1.00  0.00           H  
HETATM   36 H233 7E7 A 303      26.479  49.568  -8.587  1.00  0.00           H  
HETATM   37  HC3 7E7 A 303      31.724  51.336  -7.918  1.00  0.00           H  
ENDMDL
MODEL       34
HETATM    1  C4  7E7 A 303      22.461  52.722  -4.529  1.00 15.35           C  
HETATM    2  C5  7E7 A 303      23.335  51.715  -4.128  1.00 13.95           C  
HETATM    3  C6  7E7 A 303      24.713  51.915  -4.177  1.00 13.06           C  
HETATM    4  C8  7E7 A 303      26.803  50.769  -4.250  1.00 10.15           C  
HETATM    5  C10 7E7 A 303      28.961  50.625  -4.573  1.00 11.15           C  
HETATM    6  N12 7E7 A 303      27.122  50.584  -5.576  1.00 10.74           N  
HETATM    7  C13 7E7 A 303      28.243  50.864  -2.077  1.00  9.69           C  
HETATM    8  C15 7E7 A 303      29.737  51.172  -0.192  1.00 11.45           C  
HETATM    9  C21 7E7 A 303      28.653  50.879   0.646  1.00 10.74           C  
HETATM   10  C22 7E7 A 303      25.090  50.029   0.898  1.00  9.88           C  
HETATM   11  C1  7E7 A 303      25.217  53.156  -4.595  1.00 13.35           C  
HETATM   12  C14 7E7 A 303      29.516  51.155  -1.572  1.00 10.47           C  
HETATM   13  C19 7E7 A 303      26.556  50.366   1.076  1.00  9.64           C  
HETATM   14  C2  7E7 A 303      24.345  54.168  -4.990  1.00 14.57           C  
HETATM   15  C23 7E7 A 303      26.227  50.518  -6.722  1.00 11.71           C  
HETATM   16  C3  7E7 A 303      22.971  53.943  -4.963  1.00 15.25           C  
HETATM   17  C9  7E7 A 303      28.005  50.761  -3.548  1.00  9.58           C  
HETATM   18  N11 7E7 A 303      28.442  50.530  -5.776  1.00 11.04           N  
HETATM   19  N16 7E7 A 303      27.159  50.630  -1.287  1.00  9.62           N  
HETATM   20  N17 7E7 A 303      28.528  50.768   1.986  1.00  9.32           N  
HETATM   21  N18 7E7 A 303      27.204  50.437   2.223  1.00  9.68           N  
HETATM   22  N20 7E7 A 303      27.415  50.634   0.033  1.00 10.31           N  
HETATM   23  O7  7E7 A 303      25.516  50.865  -3.783  1.00 12.68           O  
HETATM   24  HC4 7E7 A 303      21.394  52.552  -4.501  1.00  0.00           H  
HETATM   25  HC5 7E7 A 303      22.938  50.768  -3.793  1.00  0.00           H  
HETATM   26 HC10 7E7 A 303      30.031  50.580  -4.438  1.00  0.00           H  
HETATM   27 HC15 7E7 A 303      30.711  51.381   0.223  1.00  0.00           H  
HETATM   28 H221 7E7 A 303      24.956  49.171   0.239  1.00  0.00           H  
HETATM   29 H222 7E7 A 303      24.602  49.783   1.840  1.00  0.00           H  
HETATM   30 H223 7E7 A 303      24.540  50.861   0.459  1.00  0.00           H  
HETATM   31  HC1 7E7 A 303      26.281  53.339  -4.616  1.00  0.00           H  
HETATM   32 HC14 7E7 A 303      30.338  51.353  -2.244  1.00  0.00           H  
HETATM   33  HC2 7E7 A 303      24.733  55.122  -5.314  1.00  0.00           H  
HETATM   34 H231 7E7 A 303      26.693  49.965  -7.539  1.00  0.00           H  
HETATM   35 H232 7E7 A 303      25.302  50.016  -6.434  1.00  0.00           H  
HETATM   36 H233 7E7 A 303      26.001  51.530  -7.057  1.00  0.00           H  
HETATM   37  HC3 7E7 A 303      22.294  54.727  -5.270  1.00  0.00           H  
ENDMDL
MODEL       35
HETATM    1  C4  7E7 A 303      26.495  55.178  -3.266  1.00 15.35           C  
HETATM    2  C5  7E7 A 303      26.060  53.885  -2.989  1.00 13.95           C  
HETATM    3  C6  7E7 A 303      26.824  52.780  -3.402  1.00 13.06           C  
HETATM    4  C8  7E7 A 303      25.455  51.162  -2.301  1.00 10.15           C  
HETATM    5  C10 7E7 A 303      24.154  50.615  -0.633  1.00 11.15           C  
HETATM    6  N12 7E7 A 303      24.137  51.108  -2.672  1.00 10.74           N  
HETATM    7  C13 7E7 A 303      26.701  50.801  -0.049  1.00  9.69           C  
HETATM    8  C15 7E7 A 303      27.748  50.368   2.092  1.00 11.45           C  
HETATM    9  C21 7E7 A 303      28.931  50.921   1.571  1.00 10.74           C  
HETATM   10  C22 7E7 A 303      30.537  52.549  -1.302  1.00  9.88           C  
HETATM   11  C1  7E7 A 303      28.019  52.992  -4.093  1.00 13.35           C  
HETATM   12  C14 7E7 A 303      26.625  50.314   1.262  1.00 10.47           C  
HETATM   13  C19 7E7 A 303      30.137  51.898   0.006  1.00  9.64           C  
HETATM   14  C2  7E7 A 303      28.461  54.286  -4.360  1.00 14.57           C  
HETATM   15  C23 7E7 A 303      23.573  51.435  -3.971  1.00 11.71           C  
HETATM   16  C3  7E7 A 303      27.695  55.374  -3.946  1.00 15.25           C  
HETATM   17  C9  7E7 A 303      25.508  50.843  -0.949  1.00  9.58           C  
HETATM   18  N11 7E7 A 303      23.336  50.774  -1.651  1.00 11.04           N  
HETATM   19  N16 7E7 A 303      27.840  51.311  -0.590  1.00  9.62           N  
HETATM   20  N17 7E7 A 303      30.156  51.169   2.088  1.00  9.32           N  
HETATM   21  N18 7E7 A 303      30.894  51.772   1.079  1.00  9.68           N  
HETATM   22  N20 7E7 A 303      28.892  51.359   0.241  1.00 10.31           N  
HETATM   23  O7  7E7 A 303      26.467  51.467  -3.174  1.00 12.68           O  
HETATM   24  HC4 7E7 A 303      25.902  56.027  -2.957  1.00  0.00           H  
HETATM   25  HC5 7E7 A 303      25.126  53.752  -2.467  1.00  0.00           H  
HETATM   26 HC10 7E7 A 303      23.768  50.352   0.341  1.00  0.00           H  
HETATM   27 HC15 7E7 A 303      27.713  49.994   3.107  1.00  0.00           H  
HETATM   28 H221 7E7 A 303      29.859  53.360  -1.569  1.00  0.00           H  
HETATM   29 H222 7E7 A 303      31.539  52.976  -1.264  1.00  0.00           H  
HETATM   30 H223 7E7 A 303      30.522  51.834  -2.125  1.00  0.00           H  
HETATM   31  HC1 7E7 A 303      28.606  52.144  -4.415  1.00  0.00           H  
HETATM   32 HC14 7E7 A 303      25.700  49.904   1.640  1.00  0.00           H  
HETATM   33  HC2 7E7 A 303      29.388  54.443  -4.891  1.00  0.00           H  
HETATM   34 H231 7E7 A 303      22.538  51.108  -4.040  1.00  0.00           H  
HETATM   35 H232 7E7 A 303      23.610  52.516  -4.115  1.00  0.00           H  
HETATM   36 H233 7E7 A 303      24.155  50.946  -4.752  1.00  0.00           H  
HETATM   37  HC3 7E7 A 303      28.031  56.379  -4.158  1.00  0.00           H  
ENDMDL
MODEL       36
HETATM    1  C4  7E7 A 303      27.318  50.368   1.079  1.00 15.35           C  
HETATM    2  C5  7E7 A 303      28.605  50.768   0.729  1.00 13.95           C  
HETATM    3  C6  7E7 A 303      28.816  51.632  -0.346  1.00 13.06           C  
HETATM    4  C8  7E7 A 303      30.509  52.772  -1.656  1.00 10.15           C  
HETATM    5  C10 7E7 A 303      30.856  53.903  -3.506  1.00 11.15           C  
HETATM    6  N12 7E7 A 303      31.357  53.836  -1.475  1.00 10.74           N  
HETATM    7  C13 7E7 A 303      29.386  51.788  -3.799  1.00  9.69           C  
HETATM    8  C15 7E7 A 303      28.531  49.558  -4.200  1.00 11.45           C  
HETATM    9  C21 7E7 A 303      27.799  50.096  -5.271  1.00 10.74           C  
HETATM   10  C22 7E7 A 303      26.973  53.066  -7.275  1.00  9.88           C  
HETATM   11  C1  7E7 A 303      27.706  52.135  -1.044  1.00 13.35           C  
HETATM   12  C14 7E7 A 303      29.329  50.431  -3.455  1.00 10.47           C  
HETATM   13  C19 7E7 A 303      27.137  51.710  -6.621  1.00  9.64           C  
HETATM   14  C2  7E7 A 303      26.418  51.727  -0.705  1.00 14.57           C  
HETATM   15  C23 7E7 A 303      31.959  54.306  -0.239  1.00 11.71           C  
HETATM   16  C3  7E7 A 303      26.229  50.840   0.352  1.00 15.25           C  
HETATM   17  C9  7E7 A 303      30.204  52.755  -3.019  1.00  9.58           C  
HETATM   18  N11 7E7 A 303      31.543  54.546  -2.592  1.00 11.04           N  
HETATM   19  N16 7E7 A 303      28.722  52.330  -4.856  1.00  9.62           N  
HETATM   20  N17 7E7 A 303      26.928  49.567  -6.158  1.00  9.32           N  
HETATM   21  N18 7E7 A 303      26.532  50.599  -6.993  1.00  9.68           N  
HETATM   22  N20 7E7 A 303      27.950  51.465  -5.534  1.00 10.31           N  
HETATM   23  O7  7E7 A 303      30.132  51.966  -0.608  1.00 12.68           O  
HETATM   24  HC4 7E7 A 303      27.170  49.688   1.906  1.00  0.00           H  
HETATM   25  HC5 7E7 A 303      29.448  50.395   1.290  1.00  0.00           H  
HETATM   26 HC10 7E7 A 303      30.837  54.245  -4.531  1.00  0.00           H  
HETATM   27 HC15 7E7 A 303      28.468  48.507  -3.958  1.00  0.00           H  
HETATM   28 H221 7E7 A 303      27.924  53.447  -7.651  1.00  0.00           H  
HETATM   29 H222 7E7 A 303      26.285  53.035  -8.122  1.00  0.00           H  
HETATM   30 H223 7E7 A 303      26.582  53.805  -6.574  1.00  0.00           H  
HETATM   31  HC1 7E7 A 303      27.824  52.844  -1.848  1.00  0.00           H  
HETATM   32 HC14 7E7 A 303      29.894  50.060  -2.612  1.00  0.00           H  
HETATM   33  HC2 7E7 A 303      25.568  52.105  -1.256  1.00  0.00           H  
HETATM   34 H231 7E7 A 303      32.961  54.692  -0.436  1.00  0.00           H  
HETATM   35 H232 7E7 A 303      31.338  55.099   0.176  1.00  0.00           H  
HETATM   36 H233 7E7 A 303      32.030  53.482   0.474  1.00  0.00           H  
HETATM   37  HC3 7E7 A 303      25.230  50.527   0.617  1.00  0.00           H  
ENDMDL
MODEL       37
HETATM    1  C4  7E7 A 303      28.897  50.768   1.347  1.00 15.35           C  
HETATM    2  C5  7E7 A 303      29.675  51.120   0.246  1.00 13.95           C  
HETATM    3  C6  7E7 A 303      29.080  51.294  -1.005  1.00 13.06           C  
HETATM    4  C8  7E7 A 303      29.602  52.700  -2.817  1.00 10.15           C  
HETATM    5  C10 7E7 A 303      28.906  54.243  -4.204  1.00 11.15           C  
HETATM    6  N12 7E7 A 303      30.122  53.937  -2.526  1.00 10.74           N  
HETATM    7  C13 7E7 A 303      28.051  51.836  -4.719  1.00  9.69           C  
HETATM    8  C15 7E7 A 303      27.738  49.563  -5.497  1.00 11.45           C  
HETATM    9  C21 7E7 A 303      26.596  50.013  -6.182  1.00 10.74           C  
HETATM   10  C22 7E7 A 303      24.404  52.845  -7.006  1.00  9.88           C  
HETATM   11  C1  7E7 A 303      27.698  51.124  -1.148  1.00 13.35           C  
HETATM   12  C14 7E7 A 303      28.459  50.496  -4.747  1.00 10.47           C  
HETATM   13  C19 7E7 A 303      25.131  51.529  -6.825  1.00  9.64           C  
HETATM   14  C2  7E7 A 303      26.920  50.770  -0.049  1.00 14.57           C  
HETATM   15  C23 7E7 A 303      31.080  54.287  -1.491  1.00 11.71           C  
HETATM   16  C3  7E7 A 303      27.524  50.587   1.193  1.00 15.25           C  
HETATM   17  C9  7E7 A 303      28.814  52.861  -3.953  1.00  9.58           C  
HETATM   18  N11 7E7 A 303      29.702  54.880  -3.376  1.00 11.04           N  
HETATM   19  N16 7E7 A 303      26.965  52.308  -5.391  1.00  9.62           N  
HETATM   20  N17 7E7 A 303      25.673  49.398  -6.957  1.00  9.32           N  
HETATM   21  N18 7E7 A 303      24.766  50.372  -7.342  1.00  9.68           N  
HETATM   22  N20 7E7 A 303      26.282  51.375  -6.079  1.00 10.31           N  
HETATM   23  O7  7E7 A 303      29.889  51.582  -2.080  1.00 12.68           O  
HETATM   24  HC4 7E7 A 303      29.355  50.618   2.314  1.00  0.00           H  
HETATM   25  HC5 7E7 A 303      30.741  51.238   0.357  1.00  0.00           H  
HETATM   26 HC10 7E7 A 303      28.412  54.765  -5.012  1.00  0.00           H  
HETATM   27 HC15 7E7 A 303      28.038  48.525  -5.540  1.00  0.00           H  
HETATM   28 H221 7E7 A 303      25.035  53.586  -7.500  1.00  0.00           H  
HETATM   29 H222 7E7 A 303      23.503  52.736  -7.611  1.00  0.00           H  
HETATM   30 H223 7E7 A 303      24.096  53.269  -6.050  1.00  0.00           H  
HETATM   31  HC1 7E7 A 303      27.228  51.248  -2.112  1.00  0.00           H  
HETATM   32 HC14 7E7 A 303      29.337  50.183  -4.202  1.00  0.00           H  
HETATM   33  HC2 7E7 A 303      25.855  50.627  -0.161  1.00  0.00           H  
HETATM   34 H231 7E7 A 303      30.940  55.324  -1.185  1.00  0.00           H  
HETATM   35 H232 7E7 A 303      30.938  53.642  -0.625  1.00  0.00           H  
HETATM   36 H233 7E7 A 303      32.090  54.157  -1.881  1.00  0.00           H  
HETATM   37  HC3 7E7 A 303      26.925  50.302   2.046  1.00  0.00           H  
ENDMDL
MODEL       38
HETATM    1  C4  7E7 A 303      22.881  52.516  -4.216  1.00 15.35           C  
HETATM    2  C5  7E7 A 303      23.363  51.638  -3.250  1.00 13.95           C  
HETATM    3  C6  7E7 A 303      24.592  51.872  -2.631  1.00 13.06           C  
HETATM    4  C8  7E7 A 303      26.304  50.884  -1.251  1.00 10.15           C  
HETATM    5  C10 7E7 A 303      28.447  50.769  -0.817  1.00 11.15           C  
HETATM    6  N12 7E7 A 303      26.572  50.920   0.093  1.00 10.74           N  
HETATM    7  C13 7E7 A 303      27.894  50.641  -3.352  1.00  9.69           C  
HETATM    8  C15 7E7 A 303      29.530  50.488  -5.140  1.00 11.45           C  
HETATM    9  C21 7E7 A 303      28.459  50.440  -6.044  1.00 10.74           C  
HETATM   10  C22 7E7 A 303      24.816  50.474  -6.533  1.00  9.88           C  
HETATM   11  C1  7E7 A 303      25.320  53.027  -2.957  1.00 13.35           C  
HETATM   12  C14 7E7 A 303      29.229  50.595  -3.779  1.00 10.47           C  
HETATM   13  C19 7E7 A 303      26.327  50.424  -6.603  1.00  9.64           C  
HETATM   14  C2  7E7 A 303      24.843  53.904  -3.927  1.00 14.57           C  
HETATM   15  C23 7E7 A 303      25.624  50.998   1.192  1.00 11.71           C  
HETATM   16  C3  7E7 A 303      23.629  53.640  -4.559  1.00 15.25           C  
HETATM   17  C9  7E7 A 303      27.545  50.769  -1.899  1.00  9.58           C  
HETATM   18  N11 7E7 A 303      27.875  50.818   0.361  1.00 11.04           N  
HETATM   19  N16 7E7 A 303      26.841  50.565  -4.209  1.00  9.62           N  
HETATM   20  N17 7E7 A 303      28.386  50.367  -7.390  1.00  9.32           N  
HETATM   21  N18 7E7 A 303      27.037  50.368  -7.712  1.00  9.68           N  
HETATM   22  N20 7E7 A 303      27.165  50.481  -5.509  1.00 10.31           N  
HETATM   23  O7  7E7 A 303      25.013  50.927  -1.718  1.00 12.68           O  
HETATM   24  HC4 7E7 A 303      21.934  52.318  -4.699  1.00  0.00           H  
HETATM   25  HC5 7E7 A 303      22.787  50.761  -2.995  1.00  0.00           H  
HETATM   26 HC10 7E7 A 303      29.522  50.690  -0.887  1.00  0.00           H  
HETATM   27 HC15 7E7 A 303      30.550  50.456  -5.492  1.00  0.00           H  
HETATM   28 H221 7E7 A 303      24.459  51.503  -6.491  1.00  0.00           H  
HETATM   29 H222 7E7 A 303      24.349  50.010  -7.402  1.00  0.00           H  
HETATM   30 H223 7E7 A 303      24.427  49.968  -5.651  1.00  0.00           H  
HETATM   31  HC1 7E7 A 303      26.263  53.239  -2.477  1.00  0.00           H  
HETATM   32 HC14 7E7 A 303      30.038  50.645  -3.067  1.00  0.00           H  
HETATM   33  HC2 7E7 A 303      25.411  54.786  -4.186  1.00  0.00           H  
HETATM   34 H231 7E7 A 303      26.127  51.327   2.105  1.00  0.00           H  
HETATM   35 H232 7E7 A 303      24.837  51.713   0.943  1.00  0.00           H  
HETATM   36 H233 7E7 A 303      25.179  50.015   1.352  1.00  0.00           H  
HETATM   37  HC3 7E7 A 303      23.258  54.320  -5.311  1.00  0.00           H  
ENDMDL
MODEL       39
HETATM    1  C4  7E7 A 303      23.061  53.205  -5.083  1.00 15.35           C  
HETATM    2  C5  7E7 A 303      22.941  52.290  -4.040  1.00 13.95           C  
HETATM    3  C6  7E7 A 303      23.850  52.298  -2.980  1.00 13.06           C  
HETATM    4  C8  7E7 A 303      24.597  51.027  -1.049  1.00 10.15           C  
HETATM    5  C10 7E7 A 303      26.326  50.557   0.224  1.00 11.15           C  
HETATM    6  N12 7E7 A 303      24.252  50.825   0.265  1.00 10.74           N  
HETATM    7  C13 7E7 A 303      26.927  50.769  -2.276  1.00  9.69           C  
HETATM    8  C15 7E7 A 303      29.179  50.767  -3.170  1.00 11.45           C  
HETATM    9  C21 7E7 A 303      28.620  50.585  -4.444  1.00 10.74           C  
HETATM   10  C22 7E7 A 303      25.557  50.299  -6.453  1.00  9.88           C  
HETATM   11  C1  7E7 A 303      24.866  53.265  -2.957  1.00 13.35           C  
HETATM   12  C14 7E7 A 303      28.312  50.859  -2.080  1.00 10.47           C  
HETATM   13  C19 7E7 A 303      26.952  50.370  -5.867  1.00  9.64           C  
HETATM   14  C2  7E7 A 303      24.987  54.184  -3.998  1.00 14.57           C  
HETATM   15  C23 7E7 A 303      22.938  50.923   0.879  1.00 11.71           C  
HETATM   16  C3  7E7 A 303      24.086  54.146  -5.058  1.00 15.25           C  
HETATM   17  C9  7E7 A 303      25.982  50.803  -1.118  1.00  9.58           C  
HETATM   18  N11 7E7 A 303      25.306  50.573   1.042  1.00 11.04           N  
HETATM   19  N16 7E7 A 303      26.356  50.607  -3.500  1.00  9.62           N  
HETATM   20  N17 7E7 A 303      29.150  50.449  -5.680  1.00  9.32           N  
HETATM   21  N18 7E7 A 303      28.078  50.314  -6.552  1.00  9.68           N  
HETATM   22  N20 7E7 A 303      27.222  50.526  -4.524  1.00 10.31           N  
HETATM   23  O7  7E7 A 303      23.645  51.360  -1.985  1.00 12.68           O  
HETATM   24  HC4 7E7 A 303      22.358  53.183  -5.902  1.00  0.00           H  
HETATM   25  HC5 7E7 A 303      22.139  51.568  -4.058  1.00  0.00           H  
HETATM   26 HC10 7E7 A 303      27.315  50.333   0.595  1.00  0.00           H  
HETATM   27 HC15 7E7 A 303      30.245  50.836  -3.035  1.00  0.00           H  
HETATM   28 H221 7E7 A 303      25.044  51.258  -6.371  1.00  0.00           H  
HETATM   29 H222 7E7 A 303      25.562  50.027  -7.510  1.00  0.00           H  
HETATM   30 H223 7E7 A 303      24.937  49.568  -5.934  1.00  0.00           H  
HETATM   31  HC1 7E7 A 303      25.565  53.313  -2.138  1.00  0.00           H  
HETATM   32 HC14 7E7 A 303      28.719  50.999  -1.089  1.00  0.00           H  
HETATM   33  HC2 7E7 A 303      25.770  54.927  -3.975  1.00  0.00           H  
HETATM   34 H231 7E7 A 303      22.927  50.407   1.841  1.00  0.00           H  
HETATM   35 H232 7E7 A 303      22.696  51.968   1.042  1.00  0.00           H  
HETATM   36 H233 7E7 A 303      22.191  50.480   0.222  1.00  0.00           H  
HETATM   37  HC3 7E7 A 303      24.176  54.862  -5.862  1.00  0.00           H  
ENDMDL
MODEL       40
HETATM    1  C4  7E7 A 303      22.251  48.753   0.497  1.00 15.35           C  
HETATM    2  C5  7E7 A 303      23.074  49.845   0.231  1.00 13.95           C  
HETATM    3  C6  7E7 A 303      24.430  49.802   0.562  1.00 13.06           C  
HETATM    4  C8  7E7 A 303      26.512  50.809  -0.032  1.00 10.15           C  
HETATM    5  C10 7E7 A 303      28.494  50.769  -0.957  1.00 11.15           C  
HETATM    6  N12 7E7 A 303      27.523  50.768   0.901  1.00 10.74           N  
HETATM    7  C13 7E7 A 303      26.500  50.821  -2.640  1.00  9.69           C  
HETATM    8  C15 7E7 A 303      24.601  51.172  -4.109  1.00 11.45           C  
HETATM    9  C21 7E7 A 303      25.418  50.769  -5.175  1.00 10.74           C  
HETATM   10  C22 7E7 A 303      28.707  49.536  -6.255  1.00  9.88           C  
HETATM   11  C1  7E7 A 303      24.952  48.660   1.182  1.00 13.35           C  
HETATM   12  C14 7E7 A 303      25.162  51.193  -2.830  1.00 10.47           C  
HETATM   13  C19 7E7 A 303      27.288  50.034  -6.080  1.00  9.64           C  
HETATM   14  C2  7E7 A 303      24.121  47.592   1.490  1.00 14.57           C  
HETATM   15  C23 7E7 A 303      27.421  50.790   2.353  1.00 11.71           C  
HETATM   16  C3  7E7 A 303      22.776  47.635   1.139  1.00 15.25           C  
HETATM   17  C9  7E7 A 303      27.125  50.802  -1.282  1.00  9.58           C  
HETATM   18  N11 7E7 A 303      28.734  50.768   0.335  1.00 11.04           N  
HETATM   19  N16 7E7 A 303      27.324  50.444  -3.659  1.00  9.62           N  
HETATM   20  N17 7E7 A 303      25.197  50.599  -6.498  1.00  9.32           N  
HETATM   21  N18 7E7 A 303      26.388  50.139  -7.037  1.00  9.68           N  
HETATM   22  N20 7E7 A 303      26.745  50.425  -4.874  1.00 10.31           N  
HETATM   23  O7  7E7 A 303      25.182  50.922   0.283  1.00 12.68           O  
HETATM   24  HC4 7E7 A 303      21.204  48.783   0.232  1.00  0.00           H  
HETATM   25  HC5 7E7 A 303      22.665  50.727  -0.241  1.00  0.00           H  
HETATM   26 HC10 7E7 A 303      29.305  50.754  -1.671  1.00  0.00           H  
HETATM   27 HC15 7E7 A 303      23.567  51.441  -4.274  1.00  0.00           H  
HETATM   28 H221 7E7 A 303      28.881  48.619  -5.690  1.00  0.00           H  
HETATM   29 H222 7E7 A 303      28.941  49.316  -7.298  1.00  0.00           H  
HETATM   30 H223 7E7 A 303      29.436  50.271  -5.913  1.00  0.00           H  
HETATM   31  HC1 7E7 A 303      25.995  48.591   1.443  1.00  0.00           H  
HETATM   32 HC14 7E7 A 303      24.553  51.498  -1.993  1.00  0.00           H  
HETATM   33  HC2 7E7 A 303      24.529  46.741   2.008  1.00  0.00           H  
HETATM   34 H231 7E7 A 303      28.300  51.269   2.788  1.00  0.00           H  
HETATM   35 H232 7E7 A 303      26.538  51.359   2.641  1.00  0.00           H  
HETATM   36 H233 7E7 A 303      27.345  49.772   2.736  1.00  0.00           H  
HETATM   37  HC3 7E7 A 303      22.137  46.796   1.372  1.00  0.00           H  
ENDMDL
MODEL       41
HETATM    1  C4  7E7 A 303      28.781  51.242   3.406  1.00 15.35           C  
HETATM    2  C5  7E7 A 303      27.913  50.768   2.425  1.00 13.95           C  
HETATM    3  C6  7E7 A 303      28.303  50.767   1.078  1.00 13.06           C  
HETATM    4  C8  7E7 A 303      26.144  50.202   0.144  1.00 10.15           C  
HETATM    5  C10 7E7 A 303      23.966  50.221  -0.115  1.00 11.15           C  
HETATM    6  N12 7E7 A 303      25.518  49.204   0.862  1.00 10.74           N  
HETATM    7  C13 7E7 A 303      25.281  51.890  -1.624  1.00  9.69           C  
HETATM    8  C15 7E7 A 303      26.446  53.760  -2.637  1.00 11.45           C  
HETATM    9  C21 7E7 A 303      25.410  53.821  -3.583  1.00 10.74           C  
HETATM   10  C22 7E7 A 303      22.270  52.367  -4.819  1.00  9.88           C  
HETATM   11  C1  7E7 A 303      29.589  51.188   0.737  1.00 13.35           C  
HETATM   12  C14 7E7 A 303      26.373  52.768  -1.654  1.00 10.47           C  
HETATM   13  C19 7E7 A 303      23.529  53.152  -4.519  1.00  9.64           C  
HETATM   14  C2  7E7 A 303      30.458  51.664   1.714  1.00 14.57           C  
HETATM   15  C23 7E7 A 303      26.100  48.086   1.586  1.00 11.71           C  
HETATM   16  C3  7E7 A 303      30.041  51.709   3.041  1.00 15.25           C  
HETATM   17  C9  7E7 A 303      25.142  50.836  -0.578  1.00  9.58           C  
HETATM   18  N11 7E7 A 303      24.187  49.239   0.727  1.00 11.04           N  
HETATM   19  N16 7E7 A 303      24.258  51.930  -2.522  1.00  9.62           N  
HETATM   20  N17 7E7 A 303      25.171  54.620  -4.647  1.00  9.32           N  
HETATM   21  N18 7E7 A 303      23.985  54.177  -5.213  1.00  9.68           N  
HETATM   22  N20 7E7 A 303      24.375  52.881  -3.464  1.00 10.31           N  
HETATM   23  O7  7E7 A 303      27.502  50.369   0.027  1.00 12.68           O  
HETATM   24  HC4 7E7 A 303      28.475  51.255   4.443  1.00  0.00           H  
HETATM   25  HC5 7E7 A 303      26.937  50.433   2.727  1.00  0.00           H  
HETATM   26 HC10 7E7 A 303      22.964  50.467  -0.437  1.00  0.00           H  
HETATM   27 HC15 7E7 A 303      27.271  54.455  -2.674  1.00  0.00           H  
HETATM   28 H221 7E7 A 303      21.570  52.387  -3.983  1.00  0.00           H  
HETATM   29 H222 7E7 A 303      21.738  52.752  -5.689  1.00  0.00           H  
HETATM   30 H223 7E7 A 303      22.495  51.320  -5.022  1.00  0.00           H  
HETATM   31  HC1 7E7 A 303      29.901  51.167  -0.297  1.00  0.00           H  
HETATM   32 HC14 7E7 A 303      27.150  52.695  -0.909  1.00  0.00           H  
HETATM   33  HC2 7E7 A 303      31.446  52.005   1.441  1.00  0.00           H  
HETATM   34 H231 7E7 A 303      25.682  48.038   2.592  1.00  0.00           H  
HETATM   35 H232 7E7 A 303      25.869  47.166   1.045  1.00  0.00           H  
HETATM   36 H233 7E7 A 303      27.182  48.194   1.651  1.00  0.00           H  
HETATM   37  HC3 7E7 A 303      30.713  52.085   3.799  1.00  0.00           H  
ENDMDL
MODEL       42
HETATM    1  C4  7E7 A 303      26.998  54.845  -3.140  1.00 15.35           C  
HETATM    2  C5  7E7 A 303      26.422  53.778  -2.456  1.00 13.95           C  
HETATM    3  C6  7E7 A 303      27.216  52.704  -2.023  1.00 13.06           C  
HETATM    4  C8  7E7 A 303      25.392  51.262  -1.456  1.00 10.15           C  
HETATM    5  C10 7E7 A 303      23.321  50.803  -2.004  1.00 11.15           C  
HETATM    6  N12 7E7 A 303      24.590  51.054  -0.361  1.00 10.74           N  
HETATM    7  C13 7E7 A 303      24.933  51.035  -4.030  1.00  9.69           C  
HETATM    8  C15 7E7 A 303      26.499  50.623  -5.838  1.00 11.45           C  
HETATM    9  C21 7E7 A 303      25.417  50.719  -6.726  1.00 10.74           C  
HETATM   10  C22 7E7 A 303      21.795  51.172  -7.137  1.00  9.88           C  
HETATM   11  C1  7E7 A 303      28.590  52.725  -2.264  1.00 13.35           C  
HETATM   12  C14 7E7 A 303      26.236  50.769  -4.472  1.00 10.47           C  
HETATM   13  C19 7E7 A 303      23.293  50.984  -7.248  1.00  9.64           C  
HETATM   14  C2  7E7 A 303      29.167  53.786  -2.958  1.00 14.57           C  
HETATM   15  C23 7E7 A 303      24.962  51.058   1.042  1.00 11.71           C  
HETATM   16  C3  7E7 A 303      28.368  54.841  -3.393  1.00 15.25           C  
HETATM   17  C9  7E7 A 303      24.584  51.053  -2.576  1.00  9.58           C  
HETATM   18  N11 7E7 A 303      23.328  50.767  -0.693  1.00 11.04           N  
HETATM   19  N16 7E7 A 303      23.871  51.168  -4.872  1.00  9.62           N  
HETATM   20  N17 7E7 A 303      25.302  50.589  -8.067  1.00  9.32           N  
HETATM   21  N18 7E7 A 303      23.959  50.767  -8.365  1.00  9.68           N  
HETATM   22  N20 7E7 A 303      24.156  50.987  -6.173  1.00 10.31           N  
HETATM   23  O7  7E7 A 303      26.713  51.614  -1.338  1.00 12.68           O  
HETATM   24  HC4 7E7 A 303      26.386  55.672  -3.469  1.00  0.00           H  
HETATM   25  HC5 7E7 A 303      25.360  53.791  -2.264  1.00  0.00           H  
HETATM   26 HC10 7E7 A 303      22.414  50.608  -2.558  1.00  0.00           H  
HETATM   27 HC15 7E7 A 303      27.494  50.408  -6.200  1.00  0.00           H  
HETATM   28 H221 7E7 A 303      21.538  52.112  -6.648  1.00  0.00           H  
HETATM   29 H222 7E7 A 303      21.305  51.169  -8.111  1.00  0.00           H  
HETATM   30 H223 7E7 A 303      21.337  50.370  -6.556  1.00  0.00           H  
HETATM   31  HC1 7E7 A 303      29.206  51.906  -1.924  1.00  0.00           H  
HETATM   32 HC14 7E7 A 303      27.038  50.638  -3.760  1.00  0.00           H  
HETATM   33  HC2 7E7 A 303      30.229  53.793  -3.155  1.00  0.00           H  
HETATM   34 H231 7E7 A 303      24.192  51.568   1.620  1.00  0.00           H  
HETATM   35 H232 7E7 A 303      25.055  50.029   1.391  1.00  0.00           H  
HETATM   36 H233 7E7 A 303      25.915  51.569   1.177  1.00  0.00           H  
HETATM   37  HC3 7E7 A 303      28.814  55.667  -3.927  1.00  0.00           H  
ENDMDL
MODEL       43
HETATM    1  C4  7E7 A 303      24.211  51.325  -3.052  1.00 15.35           C  
HETATM    2  C5  7E7 A 303      25.219  50.768  -2.271  1.00 13.95           C  
HETATM    3  C6  7E7 A 303      24.960  50.384  -0.953  1.00 13.06           C  
HETATM    4  C8  7E7 A 303      25.825  49.168   0.950  1.00 10.15           C  
HETATM    5  C10 7E7 A 303      26.159  48.368   2.952  1.00 11.15           C  
HETATM    6  N12 7E7 A 303      24.948  48.141   1.269  1.00 10.74           N  
HETATM    7  C13 7E7 A 303      27.736  50.359   2.251  1.00  9.69           C  
HETATM    8  C15 7E7 A 303      29.270  51.573   3.688  1.00 11.45           C  
HETATM    9  C21 7E7 A 303      29.999  51.907   2.535  1.00 10.74           C  
HETATM   10  C22 7E7 A 303      30.137  51.821  -1.133  1.00  9.88           C  
HETATM   11  C1  7E7 A 303      23.706  50.637  -0.390  1.00 13.35           C  
HETATM   12  C14 7E7 A 303      28.137  50.768   3.530  1.00 10.47           C  
HETATM   13  C19 7E7 A 303      30.349  51.968   0.359  1.00  9.64           C  
HETATM   14  C2  7E7 A 303      22.698  51.168  -1.178  1.00 14.57           C  
HETATM   15  C23 7E7 A 303      23.995  47.414   0.445  1.00 11.71           C  
HETATM   16  C3  7E7 A 303      22.945  51.509  -2.505  1.00 15.25           C  
HETATM   17  C9  7E7 A 303      26.624  49.362   2.062  1.00  9.58           C  
HETATM   18  N11 7E7 A 303      25.172  47.649   2.489  1.00 11.04           N  
HETATM   19  N16 7E7 A 303      28.368  50.749   1.112  1.00  9.62           N  
HETATM   20  N17 7E7 A 303      31.144  52.594   2.321  1.00  9.32           N  
HETATM   21  N18 7E7 A 303      31.346  52.599   0.948  1.00  9.68           N  
HETATM   22  N20 7E7 A 303      29.483  51.471   1.306  1.00 10.31           N  
HETATM   23  O7  7E7 A 303      25.981  49.760  -0.279  1.00 12.68           O  
HETATM   24  HC4 7E7 A 303      24.405  51.597  -4.080  1.00  0.00           H  
HETATM   25  HC5 7E7 A 303      26.196  50.595  -2.696  1.00  0.00           H  
HETATM   26 HC10 7E7 A 303      26.561  48.180   3.939  1.00  0.00           H  
HETATM   27 HC15 7E7 A 303      29.598  51.895   4.667  1.00  0.00           H  
HETATM   28 H221 7E7 A 303      29.178  52.240  -1.440  1.00  0.00           H  
HETATM   29 H222 7E7 A 303      30.905  52.334  -1.714  1.00  0.00           H  
HETATM   30 H223 7E7 A 303      30.137  50.774  -1.440  1.00  0.00           H  
HETATM   31  HC1 7E7 A 303      23.496  50.396   0.641  1.00  0.00           H  
HETATM   32 HC14 7E7 A 303      27.606  50.409   4.400  1.00  0.00           H  
HETATM   33  HC2 7E7 A 303      21.737  51.346  -0.733  1.00  0.00           H  
HETATM   34 H231 7E7 A 303      23.206  46.988   1.067  1.00  0.00           H  
HETATM   35 H232 7E7 A 303      23.525  48.064  -0.284  1.00  0.00           H  
HETATM   36 H233 7E7 A 303      24.522  46.603  -0.055  1.00  0.00           H  
HETATM   37  HC3 7E7 A 303      22.154  51.925  -3.112  1.00  0.00           H  
ENDMDL
MODEL       44
HETATM    1  C4  7E7 A 303      22.356  52.849  -4.363  1.00 15.35           C  
HETATM    2  C5  7E7 A 303      23.063  51.968  -3.551  1.00 13.95           C  
HETATM    3  C6  7E7 A 303      24.432  52.141  -3.345  1.00 13.06           C  
HETATM    4  C8  7E7 A 303      26.431  50.988  -2.658  1.00 10.15           C  
HETATM    5  C10 7E7 A 303      28.549  50.643  -3.107  1.00 11.15           C  
HETATM    6  N12 7E7 A 303      27.210  50.960  -1.529  1.00 10.74           N  
HETATM    7  C13 7E7 A 303      27.022  50.633  -5.213  1.00  9.69           C  
HETATM    8  C15 7E7 A 303      27.771  50.486  -7.520  1.00 11.45           C  
HETATM    9  C21 7E7 A 303      26.421  50.426  -7.900  1.00 10.74           C  
HETATM   10  C22 7E7 A 303      22.914  50.451  -6.825  1.00  9.88           C  
HETATM   11  C1  7E7 A 303      25.082  53.247  -3.912  1.00 13.35           C  
HETATM   12  C14 7E7 A 303      28.061  50.597  -6.155  1.00 10.47           C  
HETATM   13  C19 7E7 A 303      24.254  50.396  -7.521  1.00  9.64           C  
HETATM   14  C2  7E7 A 303      24.376  54.132  -4.723  1.00 14.57           C  
HETATM   15  C23 7E7 A 303      26.774  51.085  -0.148  1.00 11.71           C  
HETATM   16  C3  7E7 A 303      23.018  53.921  -4.958  1.00 15.25           C  
HETATM   17  C9  7E7 A 303      27.296  50.763  -3.742  1.00  9.58           C  
HETATM   18  N11 7E7 A 303      28.502  50.753  -1.800  1.00 11.04           N  
HETATM   19  N16 7E7 A 303      25.710  50.545  -5.559  1.00  9.62           N  
HETATM   20  N17 7E7 A 303      25.792  50.339  -9.095  1.00  9.32           N  
HETATM   21  N18 7E7 A 303      24.434  50.326  -8.825  1.00  9.68           N  
HETATM   22  N20 7E7 A 303      25.468  50.460  -6.876  1.00 10.31           N  
HETATM   23  O7  7E7 A 303      25.074  51.193  -2.573  1.00 12.68           O  
HETATM   24  HC4 7E7 A 303      21.301  52.692  -4.537  1.00  0.00           H  
HETATM   25  HC5 7E7 A 303      22.553  51.126  -3.106  1.00  0.00           H  
HETATM   26 HC10 7E7 A 303      29.491  50.453  -3.598  1.00  0.00           H  
HETATM   27 HC15 7E7 A 303      28.551  50.447  -8.268  1.00  0.00           H  
HETATM   28 H221 7E7 A 303      22.594  51.480  -6.678  1.00  0.00           H  
HETATM   29 H222 7E7 A 303      22.137  49.969  -7.410  1.00  0.00           H  
HETATM   30 H223 7E7 A 303      22.922  49.968  -5.848  1.00  0.00           H  
HETATM   31  HC1 7E7 A 303      26.136  53.412  -3.744  1.00  0.00           H  
HETATM   32 HC14 7E7 A 303      29.092  50.659  -5.842  1.00  0.00           H  
HETATM   33  HC2 7E7 A 303      24.879  54.975  -5.173  1.00  0.00           H  
HETATM   34 H231 7E7 A 303      27.630  51.177   0.524  1.00  0.00           H  
HETATM   35 H232 7E7 A 303      26.142  51.968  -0.049  1.00  0.00           H  
HETATM   36 H233 7E7 A 303      26.200  50.199   0.124  1.00  0.00           H  
HETATM   37  HC3 7E7 A 303      22.470  54.604  -5.591  1.00  0.00           H  
ENDMDL
MODEL       45
HETATM    1  C4  7E7 A 303      22.521  48.443   0.845  1.00 15.35           C  
HETATM    2  C5  7E7 A 303      22.952  49.657   0.312  1.00 13.95           C  
HETATM    3  C6  7E7 A 303      24.312  49.977   0.311  1.00 13.06           C  
HETATM    4  C8  7E7 A 303      25.190  51.155  -1.527  1.00 10.15           C  
HETATM    5  C10 7E7 A 303      26.282  51.207  -3.431  1.00 11.15           C  
HETATM    6  N12 7E7 A 303      24.354  51.169  -2.620  1.00 10.74           N  
HETATM    7  C13 7E7 A 303      27.793  51.382  -1.329  1.00  9.69           C  
HETATM    8  C15 7E7 A 303      30.135  52.006  -1.299  1.00 11.45           C  
HETATM    9  C21 7E7 A 303      30.137  51.732   0.078  1.00 10.74           C  
HETATM   10  C22 7E7 A 303      28.160  50.777   3.018  1.00  9.88           C  
HETATM   11  C1  7E7 A 303      25.228  49.096   0.891  1.00 13.35           C  
HETATM   12  C14 7E7 A 303      28.942  51.818  -2.001  1.00 10.47           C  
HETATM   13  C19 7E7 A 303      29.201  51.167   1.989  1.00  9.64           C  
HETATM   14  C2  7E7 A 303      24.797  47.894   1.442  1.00 14.57           C  
HETATM   15  C23 7E7 A 303      22.904  51.177  -2.652  1.00 11.71           C  
HETATM   16  C3  7E7 A 303      23.444  47.568   1.411  1.00 15.25           C  
HETATM   17  C9  7E7 A 303      26.487  51.249  -2.039  1.00  9.58           C  
HETATM   18  N11 7E7 A 303      25.019  51.161  -3.779  1.00 11.04           N  
HETATM   19  N16 7E7 A 303      27.770  51.107   0.002  1.00  9.62           N  
HETATM   20  N17 7E7 A 303      31.079  51.827   1.044  1.00  9.32           N  
HETATM   21  N18 7E7 A 303      30.459  51.474   2.233  1.00  9.68           N  
HETATM   22  N20 7E7 A 303      28.937  51.285   0.641  1.00 10.31           N  
HETATM   23  O7  7E7 A 303      24.744  51.166  -0.228  1.00 12.68           O  
HETATM   24  HC4 7E7 A 303      21.471  48.188   0.834  1.00  0.00           H  
HETATM   25  HC5 7E7 A 303      22.230  50.348  -0.093  1.00  0.00           H  
HETATM   26 HC10 7E7 A 303      27.053  51.234  -4.187  1.00  0.00           H  
HETATM   27 HC15 7E7 A 303      31.022  52.369  -1.797  1.00  0.00           H  
HETATM   28 H221 7E7 A 303      27.707  49.816   2.783  1.00  0.00           H  
HETATM   29 H222 7E7 A 303      28.569  50.700   4.026  1.00  0.00           H  
HETATM   30 H223 7E7 A 303      27.350  51.505   3.053  1.00  0.00           H  
HETATM   31  HC1 7E7 A 303      26.278  49.330   0.911  1.00  0.00           H  
HETATM   32 HC14 7E7 A 303      28.908  52.041  -3.057  1.00  0.00           H  
HETATM   33  HC2 7E7 A 303      25.511  47.213   1.883  1.00  0.00           H  
HETATM   34 H231 7E7 A 303      22.538  51.591  -3.593  1.00  0.00           H  
HETATM   35 H232 7E7 A 303      22.538  50.158  -2.548  1.00  0.00           H  
HETATM   36 H233 7E7 A 303      22.535  51.794  -1.835  1.00  0.00           H  
HETATM   37  HC3 7E7 A 303      23.108  46.633   1.835  1.00  0.00           H  
ENDMDL
MODEL       46
HETATM    1  C4  7E7 A 303      24.560  51.203  -3.118  1.00 15.35           C  
HETATM    2  C5  7E7 A 303      25.918  50.975  -3.315  1.00 13.95           C  
HETATM    3  C6  7E7 A 303      26.793  52.039  -3.525  1.00 13.06           C  
HETATM    4  C8  7E7 A 303      29.075  52.679  -3.836  1.00 10.15           C  
HETATM    5  C10 7E7 A 303      30.740  54.082  -3.653  1.00 11.15           C  
HETATM    6  N12 7E7 A 303      29.300  53.373  -5.000  1.00 10.74           N  
HETATM    7  C13 7E7 A 303      30.252  52.665  -1.510  1.00  9.69           C  
HETATM    8  C15 7E7 A 303      29.726  51.271   0.408  1.00 11.45           C  
HETATM    9  C21 7E7 A 303      30.850  51.813   1.042  1.00 10.74           C  
HETATM   10  C22 7E7 A 303      33.694  54.129   0.847  1.00  9.88           C  
HETATM   11  C1  7E7 A 303      26.299  53.353  -3.529  1.00 13.35           C  
HETATM   12  C14 7E7 A 303      29.432  51.711  -0.887  1.00 10.47           C  
HETATM   13  C19 7E7 A 303      32.619  53.117   1.183  1.00  9.64           C  
HETATM   14  C2  7E7 A 303      24.937  53.584  -3.342  1.00 14.57           C  
HETATM   15  C23 7E7 A 303      28.635  53.212  -6.284  1.00 11.71           C  
HETATM   16  C3  7E7 A 303      24.074  52.508  -3.139  1.00 15.25           C  
HETATM   17  C9  7E7 A 303      30.022  53.118  -2.917  1.00  9.58           C  
HETATM   18  N11 7E7 A 303      30.325  54.225  -4.892  1.00 11.04           N  
HETATM   19  N16 7E7 A 303      31.338  53.224  -0.906  1.00  9.62           N  
HETATM   20  N17 7E7 A 303      31.427  51.599   2.244  1.00  9.32           N  
HETATM   21  N18 7E7 A 303      32.531  52.435   2.308  1.00  9.68           N  
HETATM   22  N20 7E7 A 303      31.589  52.770   0.336  1.00 10.31           N  
HETATM   23  O7  7E7 A 303      28.120  51.707  -3.715  1.00 12.68           O  
HETATM   24  HC4 7E7 A 303      23.889  50.369  -2.958  1.00  0.00           H  
HETATM   25  HC5 7E7 A 303      26.304  49.968  -3.306  1.00  0.00           H  
HETATM   26 HC10 7E7 A 303      31.573  54.661  -3.279  1.00  0.00           H  
HETATM   27 HC15 7E7 A 303      29.111  50.531   0.900  1.00  0.00           H  
HETATM   28 H221 7E7 A 303      33.268  55.111   0.634  1.00  0.00           H  
HETATM   29 H222 7E7 A 303      34.411  54.255   1.659  1.00  0.00           H  
HETATM   30 H223 7E7 A 303      34.264  53.829  -0.032  1.00  0.00           H  
HETATM   31  HC1 7E7 A 303      26.953  54.200  -3.679  1.00  0.00           H  
HETATM   32 HC14 7E7 A 303      28.579  51.297  -1.400  1.00  0.00           H  
HETATM   33  HC2 7E7 A 303      24.549  54.593  -3.351  1.00  0.00           H  
HETATM   34 H231 7E7 A 303      28.796  54.092  -6.914  1.00  0.00           H  
HETATM   35 H232 7E7 A 303      29.034  52.324  -6.782  1.00  0.00           H  
HETATM   36 H233 7E7 A 303      27.561  53.079  -6.126  1.00  0.00           H  
HETATM   37  HC3 7E7 A 303      23.018  52.688  -2.995  1.00  0.00           H  
ENDMDL
MODEL       47
HETATM    1  C4  7E7 A 303      22.855  50.047   0.430  1.00 15.35           C  
HETATM    2  C5  7E7 A 303      23.722  49.653  -0.558  1.00 13.95           C  
HETATM    3  C6  7E7 A 303      24.909  50.368  -0.842  1.00 13.06           C  
HETATM    4  C8  7E7 A 303      26.684  50.768  -2.449  1.00 10.15           C  
HETATM    5  C10 7E7 A 303      28.000  51.896  -3.793  1.00 11.15           C  
HETATM    6  N12 7E7 A 303      27.892  51.085  -1.863  1.00 10.74           N  
HETATM    7  C13 7E7 A 303      25.724  51.159  -4.822  1.00  9.69           C  
HETATM    8  C15 7E7 A 303      23.426  51.062  -5.586  1.00 11.45           C  
HETATM    9  C21 7E7 A 303      23.924  50.918  -6.891  1.00 10.74           C  
HETATM   10  C22 7E7 A 303      26.887  50.699  -9.050  1.00  9.88           C  
HETATM   11  C1  7E7 A 303      25.231  51.465  -0.053  1.00 13.35           C  
HETATM   12  C14 7E7 A 303      24.352  51.169  -4.543  1.00 10.47           C  
HETATM   13  C19 7E7 A 303      25.521  50.751  -8.400  1.00  9.64           C  
HETATM   14  C2  7E7 A 303      24.370  51.835   0.953  1.00 14.57           C  
HETATM   15  C23 7E7 A 303      28.387  50.768  -0.534  1.00 11.71           C  
HETATM   16  C3  7E7 A 303      23.174  51.168   1.151  1.00 15.25           C  
HETATM   17  C9  7E7 A 303      26.741  51.273  -3.740  1.00  9.58           C  
HETATM   18  N11 7E7 A 303      28.679  51.801  -2.674  1.00 11.04           N  
HETATM   19  N16 7E7 A 303      26.238  51.053  -6.076  1.00  9.62           N  
HETATM   20  N17 7E7 A 303      23.337  50.768  -8.100  1.00  9.32           N  
HETATM   21  N18 7E7 A 303      24.364  50.656  -9.026  1.00  9.68           N  
HETATM   22  N20 7E7 A 303      25.318  50.920  -7.048  1.00 10.31           N  
HETATM   23  O7  7E7 A 303      25.716  49.968  -1.890  1.00 12.68           O  
HETATM   24  HC4 7E7 A 303      21.925  49.523   0.587  1.00  0.00           H  
HETATM   25  HC5 7E7 A 303      23.337  48.829  -1.130  1.00  0.00           H  
HETATM   26 HC10 7E7 A 303      28.407  52.410  -4.652  1.00  0.00           H  
HETATM   27 HC15 7E7 A 303      22.361  51.062  -5.394  1.00  0.00           H  
HETATM   28 H221 7E7 A 303      27.537  49.970  -8.562  1.00  0.00           H  
HETATM   29 H222 7E7 A 303      26.837  50.418 -10.103  1.00  0.00           H  
HETATM   30 H223 7E7 A 303      27.394  51.662  -8.998  1.00  0.00           H  
HETATM   31  HC1 7E7 A 303      26.094  52.082  -0.240  1.00  0.00           H  
HETATM   32 HC14 7E7 A 303      24.004  51.263  -3.524  1.00  0.00           H  
HETATM   33  HC2 7E7 A 303      24.537  52.767   1.442  1.00  0.00           H  
HETATM   34 H231 7E7 A 303      29.399  50.368  -0.605  1.00  0.00           H  
HETATM   35 H232 7E7 A 303      28.407  51.675   0.071  1.00  0.00           H  
HETATM   36 H233 7E7 A 303      27.737  50.031  -0.060  1.00  0.00           H  
HETATM   37  HC3 7E7 A 303      22.460  51.565   1.842  1.00  0.00           H  
ENDMDL
MODEL       48
HETATM    1  C4  7E7 A 303      29.354  50.071  -6.993  1.00 15.35           C  
HETATM    2  C5  7E7 A 303      28.388  51.028  -6.685  1.00 13.95           C  
HETATM    3  C6  7E7 A 303      27.569  50.874  -5.565  1.00 13.06           C  
HETATM    4  C8  7E7 A 303      25.621  51.726  -4.425  1.00 10.15           C  
HETATM    5  C10 7E7 A 303      23.740  51.568  -3.313  1.00 11.15           C  
HETATM    6  N12 7E7 A 303      25.805  51.812  -3.064  1.00 10.74           N  
HETATM    7  C13 7E7 A 303      23.468  51.638  -5.906  1.00  9.69           C  
HETATM    8  C15 7E7 A 303      23.310  51.498  -8.323  1.00 11.45           C  
HETATM    9  C21 7E7 A 303      21.940  51.790  -8.201  1.00 10.74           C  
HETATM   10  C22 7E7 A 303      19.120  52.413  -5.931  1.00  9.88           C  
HETATM   11  C1  7E7 A 303      27.737  49.749  -4.744  1.00 13.35           C  
HETATM   12  C14 7E7 A 303      24.072  51.423  -7.152  1.00 10.47           C  
HETATM   13  C19 7E7 A 303      20.090  52.193  -7.072  1.00  9.64           C  
HETATM   14  C2  7E7 A 303      28.706  48.796  -5.043  1.00 14.57           C  
HETATM   15  C23 7E7 A 303      27.040  52.025  -2.325  1.00 11.71           C  
HETATM   16  C3  7E7 A 303      29.510  48.959  -6.170  1.00 15.25           C  
HETATM   17  C9  7E7 A 303      24.245  51.634  -4.626  1.00  9.58           C  
HETATM   18  N11 7E7 A 303      24.664  51.664  -2.385  1.00 11.04           N  
HETATM   19  N16 7E7 A 303      22.139  51.896  -5.758  1.00  9.62           N  
HETATM   20  N17 7E7 A 303      20.938  51.966  -9.096  1.00  9.32           N  
HETATM   21  N18 7E7 A 303      19.788  52.202  -8.356  1.00  9.68           N  
HETATM   22  N20 7E7 A 303      21.437  51.954  -6.903  1.00 10.31           N  
HETATM   23  O7  7E7 A 303      26.624  51.863  -5.351  1.00 12.68           O  
HETATM   24  HC4 7E7 A 303      29.970  50.187  -7.874  1.00  0.00           H  
HETATM   25  HC5 7E7 A 303      28.261  51.886  -7.328  1.00  0.00           H  
HETATM   26 HC10 7E7 A 303      22.695  51.474  -3.052  1.00  0.00           H  
HETATM   27 HC15 7E7 A 303      23.762  51.343  -9.292  1.00  0.00           H  
HETATM   28 H221 7E7 A 303      19.372  53.306  -5.357  1.00  0.00           H  
HETATM   29 H222 7E7 A 303      18.094  52.537  -6.277  1.00  0.00           H  
HETATM   30 H223 7E7 A 303      19.122  51.572  -5.236  1.00  0.00           H  
HETATM   31  HC1 7E7 A 303      27.115  49.593  -3.877  1.00  0.00           H  
HETATM   32 HC14 7E7 A 303      25.128  51.209  -7.218  1.00  0.00           H  
HETATM   33  HC2 7E7 A 303      28.827  47.930  -4.410  1.00  0.00           H  
HETATM   34 H231 7E7 A 303      26.840  52.600  -1.414  1.00  0.00           H  
HETATM   35 H232 7E7 A 303      27.471  51.059  -2.053  1.00  0.00           H  
HETATM   36 H233 7E7 A 303      27.747  52.586  -2.943  1.00  0.00           H  
HETATM   37  HC3 7E7 A 303      30.253  48.213  -6.412  1.00  0.00           H  
ENDMDL
MODEL       49
HETATM    1  C4  7E7 A 303      26.537  48.768   2.638  1.00 15.35           C  
HETATM    2  C5  7E7 A 303      26.519  49.742   1.646  1.00 13.95           C  
HETATM    3  C6  7E7 A 303      25.536  49.714   0.660  1.00 13.06           C  
HETATM    4  C8  7E7 A 303      24.604  50.897  -1.218  1.00 10.15           C  
HETATM    5  C10 7E7 A 303      23.459  51.168  -3.060  1.00 11.15           C  
HETATM    6  N12 7E7 A 303      23.261  51.076  -0.979  1.00 10.74           N  
HETATM    7  C13 7E7 A 303      26.032  50.840  -3.399  1.00  9.69           C  
HETATM    8  C15 7E7 A 303      28.443  50.606  -3.574  1.00 11.45           C  
HETATM    9  C21 7E7 A 303      28.281  50.524  -4.965  1.00 10.74           C  
HETATM   10  C22 7E7 A 303      25.962  50.526  -7.815  1.00  9.88           C  
HETATM   11  C1  7E7 A 303      24.604  48.663   0.642  1.00 13.35           C  
HETATM   12  C14 7E7 A 303      27.295  50.768  -2.794  1.00 10.47           C  
HETATM   13  C19 7E7 A 303      27.114  50.497  -6.832  1.00  9.64           C  
HETATM   14  C2  7E7 A 303      24.641  47.674   1.620  1.00 14.57           C  
HETATM   15  C23 7E7 A 303      22.551  51.122   0.292  1.00 11.71           C  
HETATM   16  C3  7E7 A 303      25.607  47.733   2.620  1.00 15.25           C  
HETATM   17  C9  7E7 A 303      24.775  50.971  -2.596  1.00  9.58           C  
HETATM   18  N11 7E7 A 303      22.557  51.170  -2.107  1.00 11.04           N  
HETATM   19  N16 7E7 A 303      25.847  50.772  -4.747  1.00  9.62           N  
HETATM   20  N17 7E7 A 303      29.149  50.372  -5.989  1.00  9.32           N  
HETATM   21  N18 7E7 A 303      28.388  50.367  -7.148  1.00  9.68           N  
HETATM   22  N20 7E7 A 303      26.974  50.614  -5.466  1.00 10.31           N  
HETATM   23  O7  7E7 A 303      25.554  50.759  -0.239  1.00 12.68           O  
HETATM   24  HC4 7E7 A 303      27.221  48.868   3.466  1.00  0.00           H  
HETATM   25  HC5 7E7 A 303      27.231  50.554   1.677  1.00  0.00           H  
HETATM   26 HC10 7E7 A 303      23.162  51.257  -4.096  1.00  0.00           H  
HETATM   27 HC15 7E7 A 303      29.424  50.543  -3.126  1.00  0.00           H  
HETATM   28 H221 7E7 A 303      25.487  51.506  -7.843  1.00  0.00           H  
HETATM   29 H222 7E7 A 303      26.286  50.296  -8.831  1.00  0.00           H  
HETATM   30 H223 7E7 A 303      25.190  49.802  -7.555  1.00  0.00           H  
HETATM   31  HC1 7E7 A 303      23.851  48.597  -0.127  1.00  0.00           H  
HETATM   32 HC14 7E7 A 303      27.399  50.831  -1.722  1.00  0.00           H  
HETATM   33  HC2 7E7 A 303      23.920  46.871   1.607  1.00  0.00           H  
HETATM   34 H231 7E7 A 303      21.737  51.845   0.243  1.00  0.00           H  
HETATM   35 H232 7E7 A 303      22.139  50.138   0.512  1.00  0.00           H  
HETATM   36 H233 7E7 A 303      23.233  51.418   1.090  1.00  0.00           H  
HETATM   37  HC3 7E7 A 303      25.623  46.986   3.399  1.00  0.00           H  
ENDMDL
MODEL       50
HETATM    1  C4  7E7 A 303      25.790  50.718  -0.733  1.00 15.35           C  
HETATM    2  C5  7E7 A 303      25.746  51.488  -1.893  1.00 13.95           C  
HETATM    3  C6  7E7 A 303      24.512  51.818  -2.475  1.00 13.06           C  
HETATM    4  C8  7E7 A 303      25.449  53.142  -4.254  1.00 10.15           C  
HETATM    5  C10 7E7 A 303      27.015  53.727  -5.668  1.00 11.15           C  
HETATM    6  N12 7E7 A 303      26.241  54.161  -3.774  1.00 10.74           N  
HETATM    7  C13 7E7 A 303      25.353  51.930  -6.561  1.00  9.69           C  
HETATM    8  C15 7E7 A 303      23.591  50.500  -7.415  1.00 11.45           C  
HETATM    9  C21 7E7 A 303      24.342  50.368  -8.594  1.00 10.74           C  
HETATM   10  C22 7E7 A 303      27.426  51.212 -10.398  1.00  9.88           C  
HETATM   11  C1  7E7 A 303      23.336  51.323  -1.909  1.00 13.35           C  
HETATM   12  C14 7E7 A 303      24.117  51.291  -6.391  1.00 10.47           C  
HETATM   13  C19 7E7 A 303      26.082  50.736  -9.891  1.00  9.64           C  
HETATM   14  C2  7E7 A 303      23.377  50.555  -0.748  1.00 14.57           C  
HETATM   15  C23 7E7 A 303      26.078  54.935  -2.558  1.00 11.71           C  
HETATM   16  C3  7E7 A 303      24.605  50.264  -0.158  1.00 15.25           C  
HETATM   17  C9  7E7 A 303      25.906  52.868  -5.539  1.00  9.58           C  
HETATM   18  N11 7E7 A 303      27.199  54.514  -4.635  1.00 11.04           N  
HETATM   19  N16 7E7 A 303      26.111  51.805  -7.686  1.00  9.62           N  
HETATM   20  N17 7E7 A 303      24.137  49.711  -9.758  1.00  9.32           N  
HETATM   21  N18 7E7 A 303      25.244  49.963 -10.552  1.00  9.68           N  
HETATM   22  N20 7E7 A 303      25.572  51.037  -8.648  1.00 10.31           N  
HETATM   23  O7  7E7 A 303      24.366  52.626  -3.587  1.00 12.68           O  
HETATM   24  HC4 7E7 A 303      26.740  50.476  -0.278  1.00  0.00           H  
HETATM   25  HC5 7E7 A 303      26.674  51.836  -2.322  1.00  0.00           H  
HETATM   26 HC10 7E7 A 303      27.650  53.802  -6.540  1.00  0.00           H  
HETATM   27 HC15 7E7 A 303      22.629  50.016  -7.310  1.00  0.00           H  
HETATM   28 H221 7E7 A 303      28.235  50.856  -9.759  1.00  0.00           H  
HETATM   29 H222 7E7 A 303      27.640  50.839 -11.401  1.00  0.00           H  
HETATM   30 H223 7E7 A 303      27.487  52.299 -10.433  1.00  0.00           H  
HETATM   31  HC1 7E7 A 303      22.385  51.557  -2.365  1.00  0.00           H  
HETATM   32 HC14 7E7 A 303      23.541  51.424  -5.488  1.00  0.00           H  
HETATM   33  HC2 7E7 A 303      22.460  50.196  -0.303  1.00  0.00           H  
HETATM   34 H231 7E7 A 303      27.024  55.390  -2.263  1.00  0.00           H  
HETATM   35 H232 7E7 A 303      25.339  55.719  -2.728  1.00  0.00           H  
HETATM   36 H233 7E7 A 303      25.737  54.285  -1.758  1.00  0.00           H  
HETATM   37  HC3 7E7 A 303      24.639  49.673   0.745  1.00  0.00           H  
ENDMDL
CONECT    1    2   16   24
CONECT    1   16
CONECT    2    1    3   25
CONECT    2    3
CONECT    3    2   11   23
CONECT    3    2
CONECT    4    6   17   23
CONECT    4   17
CONECT    5   17   18   26
CONECT    5   18
CONECT    6    4   15   18
CONECT    7   12   17   19
CONECT    7   19
CONECT    8    9   12   27
CONECT    8   12
CONECT    9    8   20   22
CONECT    9   20
CONECT   10   13   28   29   30
CONECT   11    3   14   31
CONECT   11   14
CONECT   12    7    8   32
CONECT   12    8
CONECT   13   10   21   22
CONECT   13   21
CONECT   14   11   16   33
CONECT   14   11
CONECT   15    6   34   35   36
CONECT   16    1   14   37
CONECT   16    1
CONECT   17    4    5    7
CONECT   17    4
CONECT   18    5    6
CONECT   18    5
CONECT   19    7   22
CONECT   19    7
CONECT   20    9   21
CONECT   20    9
CONECT   21   13   20
CONECT   21   13
CONECT   22    9   13   19
CONECT   23    3    4
CONECT   24    1
CONECT   25    2
CONECT   26    5
CONECT   27    8
CONECT   28   10
CONECT   29   10
CONECT   30   10
CONECT   31   11
CONECT   32   12
CONECT   33   14
CONECT   34   15
CONECT   35   15
CONECT   36   15
CONECT   37   16
END   
