# Supplementary material for: Fast Quantitative Validation of 3D Models of Low-Affinity Protein–Ligand Complexes by STD NMR Spectroscopy
Source: J Med Chem. 2024 Jun 7;67(12):10025–34. doi: 10.1021/acs.jmedchem.4c00204 (PMC11215723; doi:10.1021/acs.jmedchem.4c00204)
Supplement: Supplementary file 5 — jm4c00204_si_005.zip [file jm4c00204_si_005.zip › Supporting_Information_for_Publication/5M3A/5M3A_Protein.pdb]

CRYST1   37.260   44.180   78.490  90.00  90.00  90.00 P 21 21 21     
ATOM      1  N   SER A   1      18.141  61.847   6.172  1.00 31.46           N  
ATOM      2  CA  SER A   1      19.522  62.213   5.707  1.00 30.57           C  
ATOM      3  C   SER A   1      20.497  61.713   6.794  1.00 32.26           C  
ATOM      4  O   SER A   1      21.434  60.993   6.449  1.00 32.03           O  
ATOM      5  CB  SER A   1      19.660  63.713   5.368  1.00 35.44           C  
ATOM      6  OG  SER A   1      20.923  63.999   4.797  1.00 45.78           O  
ATOM      7  H1  SER A   1      17.481  62.080   5.444  1.00  0.00           H  
ATOM      8  H2  SER A   1      18.104  60.851   6.340  1.00  0.00           H  
ATOM      9  H3  SER A   1      17.911  62.356   7.013  1.00  0.00           H  
ATOM     10  HA  SER A   1      19.654  61.621   4.807  1.00  0.00           H  
ATOM     11  HB3 SER A   1      19.517  64.339   6.251  1.00  0.00           H  
ATOM     12  HB2 SER A   1      18.897  64.008   4.647  1.00  0.00           H  
ATOM     13  HG  SER A   1      21.601  63.928   5.474  1.00  0.00           H  
ATOM     14  N   MET A   2      20.287  62.116   8.063  1.00 26.67           N  
ATOM     15  CA  MET A   2      21.105  61.733   9.217  1.00 24.81           C  
ATOM     16  C   MET A   2      21.104  60.217   9.476  1.00 22.95           C  
ATOM     17  O   MET A   2      20.069  59.565   9.328  1.00 21.87           O  
ATOM     18  CB  MET A   2      20.599  62.473  10.473  1.00 27.94           C  
ATOM     19  CG  MET A   2      20.780  63.998  10.413  1.00 32.71           C  
ATOM     20  SD  MET A   2      20.136  64.890  11.855  1.00 38.20           S  
ATOM     21  CE  MET A   2      18.360  64.851  11.497  1.00 35.62           C  
ATOM     22  H   MET A   2      19.516  62.731   8.273  1.00  0.00           H  
ATOM     23  HA  MET A   2      22.131  62.048   9.016  1.00  0.00           H  
ATOM     24  HB3 MET A   2      21.132  62.106  11.352  1.00  0.00           H  
ATOM     25  HB2 MET A   2      19.549  62.230  10.640  1.00  0.00           H  
ATOM     26  HG3 MET A   2      20.308  64.411   9.521  1.00  0.00           H  
ATOM     27  HG2 MET A   2      21.842  64.228  10.331  1.00  0.00           H  
ATOM     28  HE1 MET A   2      17.814  65.395  12.268  1.00  0.00           H  
ATOM     29  HE2 MET A   2      18.153  65.319  10.535  1.00  0.00           H  
ATOM     30  HE3 MET A   2      17.991  63.826  11.473  1.00  0.00           H  
ATOM     31  N   ASN A   3      22.272  59.711   9.899  1.00 16.37           N  
ATOM     32  CA  ASN A   3      22.471  58.331  10.337  1.00 14.08           C  
ATOM     33  C   ASN A   3      21.901  58.152  11.759  1.00 15.66           C  
ATOM     34  O   ASN A   3      22.212  58.974  12.623  1.00 15.51           O  
ATOM     35  CB  ASN A   3      23.991  58.051  10.365  1.00 12.95           C  
ATOM     36  CG  ASN A   3      24.630  57.984   8.977  1.00 23.63           C  
ATOM     37  OD1 ASN A   3      24.081  57.373   8.065  1.00 16.03           O  
ATOM     38  ND2 ASN A   3      25.805  58.598   8.826  1.00 17.10           N  
ATOM     39  H   ASN A   3      23.069  60.322   9.998  1.00  0.00           H  
ATOM     40  HA  ASN A   3      21.988  57.711   9.582  1.00  0.00           H  
ATOM     41  HB3 ASN A   3      24.178  57.086  10.840  1.00  0.00           H  
ATOM     42  HB2 ASN A   3      24.506  58.796  10.976  1.00  0.00           H  
ATOM     43 HD22 ASN A   3      26.294  58.574   7.935  1.00  0.00           H  
ATOM     44 HD21 ASN A   3      26.236  59.077   9.602  1.00  0.00           H  
ATOM     45  N   PRO A   4      21.122  57.072  12.001  1.00 10.52           N  
ATOM     46  CA  PRO A   4      20.778  56.659  13.373  1.00  9.99           C  
ATOM     47  C   PRO A   4      22.000  56.061  14.114  1.00 12.18           C  
ATOM     48  O   PRO A   4      23.022  55.798  13.474  1.00 10.07           O  
ATOM     49  CB  PRO A   4      19.677  55.609  13.136  1.00 11.62           C  
ATOM     50  CG  PRO A   4      20.056  54.951  11.822  1.00 15.42           C  
ATOM     51  CD  PRO A   4      20.652  56.098  11.014  1.00 11.39           C  
ATOM     52  HA  PRO A   4      20.382  57.504  13.940  1.00  0.00           H  
ATOM     53  HB3 PRO A   4      18.715  56.112  13.032  1.00  0.00           H  
ATOM     54  HB2 PRO A   4      19.576  54.874  13.935  1.00  0.00           H  
ATOM     55  HG3 PRO A   4      19.216  54.461  11.330  1.00  0.00           H  
ATOM     56  HG2 PRO A   4      20.824  54.197  12.003  1.00  0.00           H  
ATOM     57  HD2 PRO A   4      21.453  55.726  10.376  1.00  0.00           H  
ATOM     58  HD3 PRO A   4      19.892  56.569  10.390  1.00  0.00           H  
ATOM     59  N   PRO A   5      21.867  55.786  15.432  1.00 10.20           N  
ATOM     60  CA  PRO A   5      22.867  54.969  16.149  1.00 10.30           C  
ATOM     61  C   PRO A   5      22.914  53.525  15.591  1.00 14.12           C  
ATOM     62  O   PRO A   5      21.866  53.012  15.191  1.00 13.61           O  
ATOM     63  CB  PRO A   5      22.372  55.008  17.606  1.00 12.54           C  
ATOM     64  CG  PRO A   5      20.875  55.258  17.512  1.00 17.16           C  
ATOM     65  CD  PRO A   5      20.760  56.181  16.306  1.00 12.61           C  
ATOM     66  HA  PRO A   5      23.838  55.458  16.071  1.00  0.00           H  
ATOM     67  HB3 PRO A   5      22.848  55.843  18.121  1.00  0.00           H  
ATOM     68  HB2 PRO A   5      22.606  54.105  18.172  1.00  0.00           H  
ATOM     69  HG3 PRO A   5      20.446  55.680  18.421  1.00  0.00           H  
ATOM     70  HG2 PRO A   5      20.361  54.318  17.303  1.00  0.00           H  
ATOM     71  HD2 PRO A   5      19.773  56.104  15.852  1.00  0.00           H  
ATOM     72  HD3 PRO A   5      20.913  57.219  16.603  1.00  0.00           H  
ATOM     73  N   PRO A   6      24.114  52.896  15.552  1.00 11.17           N  
ATOM     74  CA  PRO A   6      24.266  51.547  14.972  1.00 10.61           C  
ATOM     75  C   PRO A   6      23.565  50.456  15.815  1.00 13.78           C  
ATOM     76  O   PRO A   6      23.278  50.706  16.989  1.00 14.04           O  
ATOM     77  CB  PRO A   6      25.792  51.359  14.919  1.00 12.33           C  
ATOM     78  CG  PRO A   6      26.326  52.215  16.057  1.00 17.32           C  
ATOM     79  CD  PRO A   6      25.388  53.417  16.050  1.00 13.21           C  
ATOM     80  HA  PRO A   6      23.853  51.566  13.964  1.00  0.00           H  
ATOM     81  HB3 PRO A   6      26.166  51.740  13.968  1.00  0.00           H  
ATOM     82  HB2 PRO A   6      26.112  50.319  14.999  1.00  0.00           H  
ATOM     83  HG3 PRO A   6      27.377  52.485  15.944  1.00  0.00           H  
ATOM     84  HG2 PRO A   6      26.217  51.673  16.998  1.00  0.00           H  
ATOM     85  HD2 PRO A   6      25.308  53.860  17.043  1.00  0.00           H  
ATOM     86  HD3 PRO A   6      25.750  54.178  15.357  1.00  0.00           H  
ATOM     87  N   PRO A   7      23.302  49.265  15.225  1.00  9.28           N  
ATOM     88  CA  PRO A   7      22.608  48.183  15.946  1.00  9.18           C  
ATOM     89  C   PRO A   7      23.466  47.623  17.094  1.00 13.55           C  
ATOM     90  O   PRO A   7      24.651  47.355  16.897  1.00 12.75           O  
ATOM     91  CB  PRO A   7      22.289  47.130  14.870  1.00 10.45           C  
ATOM     92  CG  PRO A   7      22.634  47.770  13.532  1.00 14.18           C  
ATOM     93  CD  PRO A   7      23.663  48.838  13.873  1.00  9.94           C  
ATOM     94  HA  PRO A   7      21.670  48.586  16.335  1.00  0.00           H  
ATOM     95  HB3 PRO A   7      21.243  46.822  14.898  1.00  0.00           H  
ATOM     96  HB2 PRO A   7      22.872  46.228  15.030  1.00  0.00           H  
ATOM     97  HG3 PRO A   7      21.743  48.258  13.136  1.00  0.00           H  
ATOM     98  HG2 PRO A   7      22.982  47.055  12.785  1.00  0.00           H  
ATOM     99  HD2 PRO A   7      24.665  48.411  13.905  1.00  0.00           H  
ATOM    100  HD3 PRO A   7      23.654  49.622  13.118  1.00  0.00           H  
ATOM    101  N   GLU A   8      22.832  47.517  18.271  1.00 11.29           N  
ATOM    102  CA  GLU A   8      23.391  47.172  19.579  1.00 11.62           C  
ATOM    103  C   GLU A   8      24.326  45.946  19.571  1.00 14.63           C  
ATOM    104  O   GLU A   8      23.863  44.842  19.297  1.00 13.39           O  
ATOM    105  CB  GLU A   8      22.185  46.974  20.519  1.00 13.19           C  
ATOM    106  CG  GLU A   8      22.527  46.673  21.986  1.00 23.53           C  
ATOM    107  CD  GLU A   8      21.253  46.424  22.786  1.00 32.10           C  
ATOM    108  OE1 GLU A   8      20.795  45.260  22.775  1.00 15.70           O  
ATOM    109  OE2 GLU A   8      20.762  47.392  23.405  1.00 23.61           O  
ATOM    110  H   GLU A   8      21.856  47.776  18.297  1.00  0.00           H  
ATOM    111  HA  GLU A   8      23.957  48.039  19.926  1.00  0.00           H  
ATOM    112  HB3 GLU A   8      21.555  46.173  20.127  1.00  0.00           H  
ATOM    113  HB2 GLU A   8      21.567  47.874  20.490  1.00  0.00           H  
ATOM    114  HG3 GLU A   8      23.074  47.509  22.423  1.00  0.00           H  
ATOM    115  HG2 GLU A   8      23.169  45.798  22.075  1.00  0.00           H  
ATOM    116  N   THR A   9      25.614  46.166  19.879  1.00 11.50           N  
ATOM    117  CA  THR A   9      26.642  45.121  19.946  1.00 11.01           C  
ATOM    118  C   THR A   9      26.992  44.721  21.398  1.00 15.69           C  
ATOM    119  O   THR A   9      27.737  43.757  21.579  1.00 14.67           O  
ATOM    120  CB  THR A   9      27.947  45.581  19.239  1.00 17.36           C  
ATOM    121  OG1 THR A   9      28.614  46.617  19.939  1.00 17.31           O  
ATOM    122  CG2 THR A   9      27.742  46.009  17.778  1.00 15.11           C  
ATOM    123  H   THR A   9      25.931  47.106  20.070  1.00  0.00           H  
ATOM    124  HA  THR A   9      26.292  44.219  19.445  1.00  0.00           H  
ATOM    125  HB  THR A   9      28.632  44.731  19.225  1.00  0.00           H  
ATOM    126  HG1 THR A   9      29.343  46.931  19.400  1.00  0.00           H  
ATOM    127 HG21 THR A   9      28.688  46.263  17.303  1.00  0.00           H  
ATOM    128 HG22 THR A   9      27.289  45.205  17.199  1.00  0.00           H  
ATOM    129 HG23 THR A   9      27.100  46.885  17.701  1.00  0.00           H  
ATOM    130  N   SER A  10      26.444  45.439  22.394  1.00 12.84           N  
ATOM    131  CA  SER A  10      26.675  45.206  23.816  1.00 13.14           C  
ATOM    132  C   SER A  10      25.407  45.561  24.607  1.00 16.08           C  
ATOM    133  O   SER A  10      24.819  46.618  24.381  1.00 15.37           O  
ATOM    134  CB  SER A  10      27.909  46.014  24.274  1.00 17.22           C  
ATOM    135  OG  SER A  10      28.187  45.815  25.647  1.00 27.37           O  
ATOM    136  H   SER A  10      25.822  46.204  22.173  1.00  0.00           H  
ATOM    137  HA  SER A  10      26.880  44.144  23.972  1.00  0.00           H  
ATOM    138  HB3 SER A  10      27.759  47.080  24.098  1.00  0.00           H  
ATOM    139  HB2 SER A  10      28.789  45.720  23.700  1.00  0.00           H  
ATOM    140  HG  SER A  10      28.963  46.331  25.879  1.00  0.00           H  
ATOM    141  N   ASN A  11      25.035  44.665  25.533  1.00 12.05           N  
ATOM    142  CA  ASN A  11      23.886  44.783  26.427  1.00 11.77           C  
ATOM    143  C   ASN A  11      24.129  43.779  27.567  1.00 14.54           C  
ATOM    144  O   ASN A  11      23.852  42.600  27.356  1.00 13.04           O  
ATOM    145  CB  ASN A  11      22.577  44.489  25.648  1.00 12.97           C  
ATOM    146  CG  ASN A  11      21.274  44.736  26.425  1.00 34.53           C  
ATOM    147  OD1 ASN A  11      21.232  44.687  27.653  1.00 27.86           O  
ATOM    148  ND2 ASN A  11      20.184  44.981  25.696  1.00 25.99           N  
ATOM    149  H   ASN A  11      25.593  43.834  25.655  1.00  0.00           H  
ATOM    150  HA  ASN A  11      23.815  45.799  26.816  1.00  0.00           H  
ATOM    151  HB3 ASN A  11      22.570  43.473  25.253  1.00  0.00           H  
ATOM    152  HB2 ASN A  11      22.556  45.142  24.780  1.00  0.00           H  
ATOM    153 HD22 ASN A  11      19.297  45.151  26.145  1.00  0.00           H  
ATOM    154 HD21 ASN A  11      20.252  45.055  24.685  1.00  0.00           H  
ATOM    155  N   PRO A  12      24.653  44.231  28.733  1.00 12.19           N  
ATOM    156  CA  PRO A  12      24.941  43.350  29.885  1.00 12.78           C  
ATOM    157  C   PRO A  12      23.786  42.458  30.385  1.00 18.93           C  
ATOM    158  O   PRO A  12      24.049  41.317  30.762  1.00 19.72           O  
ATOM    159  CB  PRO A  12      25.422  44.318  30.978  1.00 15.10           C  
ATOM    160  CG  PRO A  12      26.020  45.483  30.209  1.00 18.97           C  
ATOM    161  CD  PRO A  12      25.108  45.598  28.995  1.00 13.93           C  
ATOM    162  HA  PRO A  12      25.774  42.709  29.590  1.00  0.00           H  
ATOM    163  HB3 PRO A  12      26.140  43.861  31.659  1.00  0.00           H  
ATOM    164  HB2 PRO A  12      24.581  44.675  31.577  1.00  0.00           H  
ATOM    165  HG3 PRO A  12      27.027  45.220  29.883  1.00  0.00           H  
ATOM    166  HG2 PRO A  12      26.085  46.402  30.792  1.00  0.00           H  
ATOM    167  HD2 PRO A  12      24.239  46.218  29.223  1.00  0.00           H  
ATOM    168  HD3 PRO A  12      25.643  46.045  28.156  1.00  0.00           H  
ATOM    169  N   ASN A  13      22.546  42.979  30.354  1.00 16.58           N  
ATOM    170  CA  ASN A  13      21.340  42.283  30.820  1.00 17.08           C  
ATOM    171  C   ASN A  13      20.752  41.298  29.791  1.00 20.27           C  
ATOM    172  O   ASN A  13      19.922  40.481  30.194  1.00 21.09           O  
ATOM    173  CB  ASN A  13      20.281  43.322  31.260  1.00 18.89           C  
ATOM    174  CG  ASN A  13      20.658  44.107  32.524  1.00 35.96           C  
ATOM    175  OD1 ASN A  13      21.420  43.636  33.366  1.00 23.39           O  
ATOM    176  ND2 ASN A  13      20.098  45.308  32.676  1.00 28.47           N  
ATOM    177  H   ASN A  13      22.409  43.919  30.010  1.00  0.00           H  
ATOM    178  HA  ASN A  13      21.631  41.695  31.694  1.00  0.00           H  
ATOM    179  HB3 ASN A  13      19.342  42.817  31.488  1.00  0.00           H  
ATOM    180  HB2 ASN A  13      20.067  44.010  30.440  1.00  0.00           H  
ATOM    181 HD22 ASN A  13      20.303  45.859  33.497  1.00  0.00           H  
ATOM    182 HD21 ASN A  13      19.462  45.672  31.981  1.00  0.00           H  
ATOM    183  N   LYS A  14      21.188  41.338  28.516  1.00 14.67           N  
ATOM    184  CA  LYS A  14      20.847  40.309  27.526  1.00 13.29           C  
ATOM    185  C   LYS A  14      21.598  39.001  27.875  1.00 17.35           C  
ATOM    186  O   LYS A  14      22.807  39.070  28.099  1.00 16.55           O  
ATOM    187  CB  LYS A  14      21.224  40.797  26.106  1.00 14.00           C  
ATOM    188  CG  LYS A  14      20.784  39.820  24.994  1.00 16.31           C  
ATOM    189  CD  LYS A  14      21.172  40.266  23.576  1.00 17.91           C  
ATOM    190  CE  LYS A  14      20.632  39.334  22.473  1.00 18.49           C  
ATOM    191  NZ  LYS A  14      21.160  37.961  22.583  1.00 16.58           N  
ATOM    192  H   LYS A  14      21.870  42.030  28.236  1.00  0.00           H  
ATOM    193  HA  LYS A  14      19.765  40.190  27.562  1.00  0.00           H  
ATOM    194  HB3 LYS A  14      22.300  40.961  26.037  1.00  0.00           H  
ATOM    195  HB2 LYS A  14      20.754  41.764  25.924  1.00  0.00           H  
ATOM    196  HG3 LYS A  14      19.702  39.695  25.042  1.00  0.00           H  
ATOM    197  HG2 LYS A  14      21.214  38.835  25.174  1.00  0.00           H  
ATOM    198  HD3 LYS A  14      22.258  40.332  23.500  1.00  0.00           H  
ATOM    199  HD2 LYS A  14      20.799  41.276  23.401  1.00  0.00           H  
ATOM    200  HE3 LYS A  14      20.904  39.725  21.493  1.00  0.00           H  
ATOM    201  HE2 LYS A  14      19.543  39.295  22.506  1.00  0.00           H  
ATOM    202  HZ1 LYS A  14      20.866  37.549  23.457  1.00  0.00           H  
ATOM    203  HZ2 LYS A  14      20.819  37.394  21.815  1.00  0.00           H  
ATOM    204  HZ3 LYS A  14      22.172  37.992  22.554  1.00  0.00           H  
ATOM    205  N   PRO A  15      20.894  37.845  27.926  1.00 14.83           N  
ATOM    206  CA  PRO A  15      21.536  36.546  28.196  1.00 14.70           C  
ATOM    207  C   PRO A  15      22.425  36.080  27.024  1.00 17.05           C  
ATOM    208  O   PRO A  15      22.021  36.199  25.865  1.00 15.61           O  
ATOM    209  CB  PRO A  15      20.342  35.615  28.452  1.00 17.05           C  
ATOM    210  CG  PRO A  15      19.216  36.189  27.611  1.00 21.49           C  
ATOM    211  CD  PRO A  15      19.452  37.691  27.710  1.00 16.78           C  
ATOM    212  HA  PRO A  15      22.143  36.609  29.101  1.00  0.00           H  
ATOM    213  HB3 PRO A  15      20.068  35.668  29.507  1.00  0.00           H  
ATOM    214  HB2 PRO A  15      20.540  34.570  28.227  1.00  0.00           H  
ATOM    215  HG3 PRO A  15      18.224  35.884  27.945  1.00  0.00           H  
ATOM    216  HG2 PRO A  15      19.334  35.865  26.576  1.00  0.00           H  
ATOM    217  HD2 PRO A  15      19.093  38.192  26.811  1.00  0.00           H  
ATOM    218  HD3 PRO A  15      18.924  38.105  28.572  1.00  0.00           H  
ATOM    219  N   LYS A  16      23.629  35.588  27.360  1.00 14.38           N  
ATOM    220  CA  LYS A  16      24.666  35.185  26.405  1.00 14.10           C  
ATOM    221  C   LYS A  16      24.930  33.672  26.491  1.00 17.88           C  
ATOM    222  O   LYS A  16      24.759  33.085  27.560  1.00 17.67           O  
ATOM    223  CB  LYS A  16      25.997  35.893  26.758  1.00 16.27           C  
ATOM    224  CG  LYS A  16      25.943  37.402  27.047  1.00 22.85           C  
ATOM    225  CD  LYS A  16      25.230  38.256  25.988  1.00 26.98           C  
ATOM    226  CE  LYS A  16      25.562  39.750  26.103  1.00 26.04           C  
ATOM    227  NZ  LYS A  16      25.405  40.233  27.485  1.00 22.96           N  
ATOM    228  H   LYS A  16      23.877  35.501  28.335  1.00  0.00           H  
ATOM    229  HA  LYS A  16      24.381  35.441  25.382  1.00  0.00           H  
ATOM    230  HB3 LYS A  16      26.711  35.708  25.955  1.00  0.00           H  
ATOM    231  HB2 LYS A  16      26.434  35.429  27.643  1.00  0.00           H  
ATOM    232  HG3 LYS A  16      26.970  37.753  27.154  1.00  0.00           H  
ATOM    233  HG2 LYS A  16      25.473  37.560  28.018  1.00  0.00           H  
ATOM    234  HD3 LYS A  16      24.152  38.130  26.067  1.00  0.00           H  
ATOM    235  HD2 LYS A  16      25.480  37.893  24.996  1.00  0.00           H  
ATOM    236  HE3 LYS A  16      24.915  40.329  25.442  1.00  0.00           H  
ATOM    237  HE2 LYS A  16      26.590  39.934  25.789  1.00  0.00           H  
ATOM    238  HZ1 LYS A  16      25.555  41.231  27.520  1.00  0.00           H  
ATOM    239  HZ2 LYS A  16      24.464  40.031  27.800  1.00  0.00           H  
ATOM    240  HZ3 LYS A  16      26.065  39.764  28.088  1.00  0.00           H  
ATOM    241  N   ARG A  17      25.444  33.100  25.390  1.00 14.76           N  
ATOM    242  CA  ARG A  17      26.190  31.837  25.381  1.00 15.26           C  
ATOM    243  C   ARG A  17      27.363  31.941  24.396  1.00 20.08           C  
ATOM    244  O   ARG A  17      27.375  32.822  23.533  1.00 18.88           O  
ATOM    245  CB  ARG A  17      25.314  30.615  25.005  1.00 15.18           C  
ATOM    246  CG  ARG A  17      24.067  30.394  25.876  1.00 20.49           C  
ATOM    247  CD  ARG A  17      23.401  29.022  25.671  1.00 22.87           C  
ATOM    248  NE  ARG A  17      22.811  28.888  24.333  1.00 22.77           N  
ATOM    249  CZ  ARG A  17      22.430  27.743  23.739  1.00 33.89           C  
ATOM    250  NH1 ARG A  17      22.512  26.563  24.368  1.00 20.81           N  
ATOM    251  NH2 ARG A  17      21.969  27.779  22.483  1.00 20.76           N  
ATOM    252  H   ARG A  17      25.538  33.651  24.546  1.00  0.00           H  
ATOM    253  HA  ARG A  17      26.622  31.670  26.371  1.00  0.00           H  
ATOM    254  HB3 ARG A  17      25.936  29.722  25.083  1.00  0.00           H  
ATOM    255  HB2 ARG A  17      25.016  30.678  23.958  1.00  0.00           H  
ATOM    256  HG3 ARG A  17      23.365  31.175  25.595  1.00  0.00           H  
ATOM    257  HG2 ARG A  17      24.277  30.529  26.937  1.00  0.00           H  
ATOM    258  HD3 ARG A  17      22.708  28.770  26.473  1.00  0.00           H  
ATOM    259  HD2 ARG A  17      24.191  28.271  25.701  1.00  0.00           H  
ATOM    260  HE  ARG A  17      22.706  29.752  23.812  1.00  0.00           H  
ATOM    261 HH12 ARG A  17      22.240  25.713  23.892  1.00  0.00           H  
ATOM    262 HH11 ARG A  17      22.857  26.514  25.315  1.00  0.00           H  
ATOM    263 HH22 ARG A  17      21.750  26.917  21.993  1.00  0.00           H  
ATOM    264 HH21 ARG A  17      21.901  28.659  21.993  1.00  0.00           H  
ATOM    265  N   GLN A  18      28.301  30.990  24.519  1.00 18.33           N  
ATOM    266  CA  GLN A  18      29.338  30.728  23.528  1.00 18.76           C  
ATOM    267  C   GLN A  18      29.262  29.216  23.264  1.00 23.56           C  
ATOM    268  O   GLN A  18      29.679  28.421  24.107  1.00 24.78           O  
ATOM    269  CB  GLN A  18      30.714  31.202  24.065  1.00 20.68           C  
ATOM    270  CG  GLN A  18      31.661  31.814  23.009  1.00 40.07           C  
ATOM    271  CD  GLN A  18      31.936  30.944  21.778  1.00 60.03           C  
ATOM    272  OE1 GLN A  18      31.097  30.834  20.886  1.00 55.23           O  
ATOM    273  NE2 GLN A  18      33.128  30.349  21.706  1.00 53.14           N  
ATOM    274  H   GLN A  18      28.226  30.307  25.260  1.00  0.00           H  
ATOM    275  HA  GLN A  18      29.109  31.260  22.603  1.00  0.00           H  
ATOM    276  HB3 GLN A  18      31.232  30.399  24.590  1.00  0.00           H  
ATOM    277  HB2 GLN A  18      30.556  31.971  24.824  1.00  0.00           H  
ATOM    278  HG3 GLN A  18      32.602  32.104  23.477  1.00  0.00           H  
ATOM    279  HG2 GLN A  18      31.210  32.737  22.646  1.00  0.00           H  
ATOM    280 HE22 GLN A  18      33.355  29.773  20.909  1.00  0.00           H  
ATOM    281 HE21 GLN A  18      33.804  30.463  22.447  1.00  0.00           H  
ATOM    282  N   THR A  19      28.670  28.865  22.115  1.00 18.72           N  
ATOM    283  CA  THR A  19      28.430  27.492  21.666  1.00 18.15           C  
ATOM    284  C   THR A  19      29.325  27.172  20.452  1.00 19.40           C  
ATOM    285  O   THR A  19      29.911  28.081  19.864  1.00 17.91           O  
ATOM    286  CB  THR A  19      26.937  27.313  21.255  1.00 28.75           C  
ATOM    287  OG1 THR A  19      26.605  27.927  20.021  1.00 29.96           O  
ATOM    288  CG2 THR A  19      25.936  27.772  22.329  1.00 28.28           C  
ATOM    289  H   THR A  19      28.364  29.584  21.476  1.00  0.00           H  
ATOM    290  HA  THR A  19      28.666  26.779  22.459  1.00  0.00           H  
ATOM    291  HB  THR A  19      26.766  26.245  21.108  1.00  0.00           H  
ATOM    292  HG1 THR A  19      25.655  27.851  19.894  1.00  0.00           H  
ATOM    293 HG21 THR A  19      24.913  27.520  22.047  1.00  0.00           H  
ATOM    294 HG22 THR A  19      26.140  27.292  23.286  1.00  0.00           H  
ATOM    295 HG23 THR A  19      25.975  28.851  22.483  1.00  0.00           H  
ATOM    296  N   ASN A  20      29.398  25.882  20.079  1.00 15.22           N  
ATOM    297  CA  ASN A  20      30.119  25.409  18.888  1.00 14.24           C  
ATOM    298  C   ASN A  20      29.546  25.941  17.554  1.00 16.13           C  
ATOM    299  O   ASN A  20      30.309  26.081  16.600  1.00 15.40           O  
ATOM    300  CB  ASN A  20      30.243  23.865  18.892  1.00 16.09           C  
ATOM    301  CG  ASN A  20      28.936  23.078  18.707  1.00 33.85           C  
ATOM    302  OD1 ASN A  20      27.876  23.479  19.185  1.00 28.00           O  
ATOM    303  ND2 ASN A  20      29.016  21.935  18.026  1.00 24.34           N  
ATOM    304  H   ASN A  20      28.903  25.174  20.604  1.00  0.00           H  
ATOM    305  HA  ASN A  20      31.135  25.801  18.956  1.00  0.00           H  
ATOM    306  HB3 ASN A  20      30.706  23.543  19.824  1.00  0.00           H  
ATOM    307  HB2 ASN A  20      30.936  23.570  18.102  1.00  0.00           H  
ATOM    308 HD22 ASN A  20      28.188  21.372  17.872  1.00  0.00           H  
ATOM    309 HD21 ASN A  20      29.903  21.614  17.668  1.00  0.00           H  
ATOM    310  N   GLN A  21      28.239  26.255  17.521  1.00 11.90           N  
ATOM    311  CA  GLN A  21      27.567  26.879  16.382  1.00 10.84           C  
ATOM    312  C   GLN A  21      27.895  28.373  16.243  1.00 13.60           C  
ATOM    313  O   GLN A  21      28.075  28.834  15.118  1.00 12.73           O  
ATOM    314  CB  GLN A  21      26.046  26.684  16.490  1.00 11.75           C  
ATOM    315  CG  GLN A  21      25.603  25.223  16.343  1.00 15.58           C  
ATOM    316  CD  GLN A  21      24.081  25.052  16.355  1.00 24.71           C  
ATOM    317  OE1 GLN A  21      23.353  25.846  16.946  1.00 15.18           O  
ATOM    318  NE2 GLN A  21      23.592  23.987  15.717  1.00 14.95           N  
ATOM    319  H   GLN A  21      27.673  26.098  18.344  1.00  0.00           H  
ATOM    320  HA  GLN A  21      27.908  26.381  15.472  1.00  0.00           H  
ATOM    321  HB3 GLN A  21      25.577  27.253  15.687  1.00  0.00           H  
ATOM    322  HB2 GLN A  21      25.681  27.097  17.431  1.00  0.00           H  
ATOM    323  HG3 GLN A  21      26.030  24.603  17.132  1.00  0.00           H  
ATOM    324  HG2 GLN A  21      25.995  24.858  15.396  1.00  0.00           H  
ATOM    325 HE22 GLN A  21      22.598  23.814  15.700  1.00  0.00           H  
ATOM    326 HE21 GLN A  21      24.224  23.347  15.251  1.00  0.00           H  
ATOM    327  N   LEU A  22      27.985  29.090  17.377  1.00 10.26           N  
ATOM    328  CA  LEU A  22      28.389  30.498  17.449  1.00  9.34           C  
ATOM    329  C   LEU A  22      29.888  30.691  17.163  1.00 13.47           C  
ATOM    330  O   LEU A  22      30.255  31.690  16.545  1.00 12.66           O  
ATOM    331  CB  LEU A  22      28.001  31.076  18.828  1.00  9.08           C  
ATOM    332  CG  LEU A  22      26.485  31.335  18.975  1.00 12.46           C  
ATOM    333  CD1 LEU A  22      26.096  31.603  20.445  1.00 12.43           C  
ATOM    334  CD2 LEU A  22      26.015  32.461  18.032  1.00 12.56           C  
ATOM    335  H   LEU A  22      27.809  28.635  18.264  1.00  0.00           H  
ATOM    336  HA  LEU A  22      27.850  31.043  16.674  1.00  0.00           H  
ATOM    337  HB3 LEU A  22      28.534  32.011  19.012  1.00  0.00           H  
ATOM    338  HB2 LEU A  22      28.341  30.389  19.604  1.00  0.00           H  
ATOM    339  HG  LEU A  22      25.958  30.426  18.682  1.00  0.00           H  
ATOM    340 HD11 LEU A  22      25.701  32.607  20.603  1.00  0.00           H  
ATOM    341 HD12 LEU A  22      25.330  30.902  20.778  1.00  0.00           H  
ATOM    342 HD13 LEU A  22      26.944  31.490  21.120  1.00  0.00           H  
ATOM    343 HD21 LEU A  22      25.212  33.053  18.462  1.00  0.00           H  
ATOM    344 HD22 LEU A  22      26.824  33.144  17.772  1.00  0.00           H  
ATOM    345 HD23 LEU A  22      25.632  32.048  17.102  1.00  0.00           H  
ATOM    346  N   GLN A  23      30.712  29.710  17.569  1.00 10.83           N  
ATOM    347  CA  GLN A  23      32.131  29.615  17.233  1.00 11.08           C  
ATOM    348  C   GLN A  23      32.341  29.355  15.732  1.00 14.23           C  
ATOM    349  O   GLN A  23      33.216  29.986  15.147  1.00 14.26           O  
ATOM    350  CB  GLN A  23      32.784  28.518  18.097  1.00 13.39           C  
ATOM    351  CG  GLN A  23      34.312  28.393  17.923  1.00 36.31           C  
ATOM    352  CD  GLN A  23      34.882  27.200  18.689  1.00 62.55           C  
ATOM    353  OE1 GLN A  23      34.425  26.072  18.515  1.00 60.30           O  
ATOM    354  NE2 GLN A  23      35.901  27.433  19.517  1.00 55.65           N  
ATOM    355  H   GLN A  23      30.336  28.947  18.118  1.00  0.00           H  
ATOM    356  HA  GLN A  23      32.597  30.570  17.484  1.00  0.00           H  
ATOM    357  HB3 GLN A  23      32.308  27.563  17.873  1.00  0.00           H  
ATOM    358  HB2 GLN A  23      32.569  28.718  19.148  1.00  0.00           H  
ATOM    359  HG3 GLN A  23      34.799  29.317  18.238  1.00  0.00           H  
ATOM    360  HG2 GLN A  23      34.576  28.246  16.875  1.00  0.00           H  
ATOM    361 HE22 GLN A  23      36.311  26.670  20.035  1.00  0.00           H  
ATOM    362 HE21 GLN A  23      36.270  28.366  19.631  1.00  0.00           H  
ATOM    363  N   TYR A  24      31.523  28.467  15.136  1.00 10.02           N  
ATOM    364  CA  TYR A  24      31.517  28.165  13.703  1.00  9.45           C  
ATOM    365  C   TYR A  24      31.061  29.363  12.848  1.00 12.64           C  
ATOM    366  O   TYR A  24      31.654  29.608  11.799  1.00 11.88           O  
ATOM    367  CB  TYR A  24      30.663  26.904  13.446  1.00 10.46           C  
ATOM    368  CG  TYR A  24      30.581  26.462  11.996  1.00 11.30           C  
ATOM    369  CD1 TYR A  24      31.542  25.572  11.476  1.00 13.67           C  
ATOM    370  CD2 TYR A  24      29.555  26.948  11.160  1.00 11.24           C  
ATOM    371  CE1 TYR A  24      31.484  25.181  10.126  1.00 14.78           C  
ATOM    372  CE2 TYR A  24      29.499  26.560   9.809  1.00 11.95           C  
ATOM    373  CZ  TYR A  24      30.470  25.682   9.289  1.00 18.12           C  
ATOM    374  OH  TYR A  24      30.439  25.317   7.977  1.00 16.90           O  
ATOM    375  H   TYR A  24      30.844  27.968  15.696  1.00  0.00           H  
ATOM    376  HA  TYR A  24      32.544  27.933  13.416  1.00  0.00           H  
ATOM    377  HB3 TYR A  24      29.648  27.057  13.813  1.00  0.00           H  
ATOM    378  HB2 TYR A  24      31.063  26.073  14.027  1.00  0.00           H  
ATOM    379  HD1 TYR A  24      32.332  25.193  12.109  1.00  0.00           H  
ATOM    380  HD2 TYR A  24      28.823  27.640  11.549  1.00  0.00           H  
ATOM    381  HE1 TYR A  24      32.226  24.503   9.729  1.00  0.00           H  
ATOM    382  HE2 TYR A  24      28.715  26.951   9.178  1.00  0.00           H  
ATOM    383  HH  TYR A  24      29.623  25.583   7.539  1.00  0.00           H  
ATOM    384  N   LEU A  25      30.050  30.107  13.328  1.00  8.95           N  
ATOM    385  CA  LEU A  25      29.564  31.346  12.720  1.00  8.52           C  
ATOM    386  C   LEU A  25      30.629  32.454  12.681  1.00 12.11           C  
ATOM    387  O   LEU A  25      30.657  33.210  11.713  1.00 11.36           O  
ATOM    388  CB  LEU A  25      28.286  31.817  13.445  1.00  8.37           C  
ATOM    389  CG  LEU A  25      27.005  31.156  12.895  1.00 13.26           C  
ATOM    390  CD1 LEU A  25      25.871  31.148  13.937  1.00 13.83           C  
ATOM    391  CD2 LEU A  25      26.578  31.807  11.561  1.00 14.42           C  
ATOM    392  H   LEU A  25      29.590  29.824  14.184  1.00  0.00           H  
ATOM    393  HA  LEU A  25      29.310  31.110  11.689  1.00  0.00           H  
ATOM    394  HB3 LEU A  25      28.173  32.901  13.381  1.00  0.00           H  
ATOM    395  HB2 LEU A  25      28.396  31.608  14.508  1.00  0.00           H  
ATOM    396  HG  LEU A  25      27.234  30.109  12.688  1.00  0.00           H  
ATOM    397 HD11 LEU A  25      24.916  31.468  13.526  1.00  0.00           H  
ATOM    398 HD12 LEU A  25      25.723  30.142  14.330  1.00  0.00           H  
ATOM    399 HD13 LEU A  25      26.094  31.794  14.786  1.00  0.00           H  
ATOM    400 HD21 LEU A  25      26.545  31.063  10.770  1.00  0.00           H  
ATOM    401 HD22 LEU A  25      25.595  32.277  11.607  1.00  0.00           H  
ATOM    402 HD23 LEU A  25      27.278  32.577  11.236  1.00  0.00           H  
ATOM    403  N   LEU A  26      31.495  32.509  13.706  1.00  9.39           N  
ATOM    404  CA  LEU A  26      32.640  33.412  13.767  1.00  9.09           C  
ATOM    405  C   LEU A  26      33.794  32.927  12.876  1.00 12.66           C  
ATOM    406  O   LEU A  26      34.216  33.674  11.998  1.00 12.16           O  
ATOM    407  CB  LEU A  26      33.050  33.611  15.246  1.00  9.59           C  
ATOM    408  CG  LEU A  26      34.283  34.512  15.502  1.00 14.74           C  
ATOM    409  CD1 LEU A  26      34.184  35.888  14.816  1.00 14.58           C  
ATOM    410  CD2 LEU A  26      34.548  34.662  17.014  1.00 17.12           C  
ATOM    411  H   LEU A  26      31.392  31.865  14.478  1.00  0.00           H  
ATOM    412  HA  LEU A  26      32.325  34.380  13.378  1.00  0.00           H  
ATOM    413  HB3 LEU A  26      33.238  32.637  15.699  1.00  0.00           H  
ATOM    414  HB2 LEU A  26      32.192  34.013  15.785  1.00  0.00           H  
ATOM    415  HG  LEU A  26      35.157  34.009  15.086  1.00  0.00           H  
ATOM    416 HD11 LEU A  26      34.825  36.627  15.296  1.00  0.00           H  
ATOM    417 HD12 LEU A  26      34.496  35.827  13.775  1.00  0.00           H  
ATOM    418 HD13 LEU A  26      33.168  36.275  14.828  1.00  0.00           H  
ATOM    419 HD21 LEU A  26      35.577  34.395  17.258  1.00  0.00           H  
ATOM    420 HD22 LEU A  26      34.387  35.683  17.362  1.00  0.00           H  
ATOM    421 HD23 LEU A  26      33.899  34.021  17.610  1.00  0.00           H  
ATOM    422  N   ARG A  27      34.287  31.705  13.137  1.00 10.08           N  
ATOM    423  CA  ARG A  27      35.511  31.137  12.570  1.00 10.08           C  
ATOM    424  C   ARG A  27      35.426  30.774  11.078  1.00 13.23           C  
ATOM    425  O   ARG A  27      36.430  30.936  10.385  1.00 13.02           O  
ATOM    426  CB  ARG A  27      35.938  29.929  13.440  1.00 12.04           C  
ATOM    427  CG  ARG A  27      37.175  29.136  12.970  1.00 23.48           C  
ATOM    428  CD  ARG A  27      38.486  29.937  13.004  1.00 30.68           C  
ATOM    429  NE  ARG A  27      39.601  29.189  12.408  1.00 38.31           N  
ATOM    430  CZ  ARG A  27      39.860  29.063  11.094  1.00 51.95           C  
ATOM    431  NH1 ARG A  27      39.086  29.643  10.165  1.00 39.05           N  
ATOM    432  NH2 ARG A  27      40.916  28.339  10.704  1.00 37.80           N  
ATOM    433  H   ARG A  27      33.852  31.152  13.867  1.00  0.00           H  
ATOM    434  HA  ARG A  27      36.278  31.907  12.669  1.00  0.00           H  
ATOM    435  HB3 ARG A  27      35.107  29.225  13.492  1.00  0.00           H  
ATOM    436  HB2 ARG A  27      36.104  30.272  14.463  1.00  0.00           H  
ATOM    437  HG3 ARG A  27      37.030  28.639  12.010  1.00  0.00           H  
ATOM    438  HG2 ARG A  27      37.277  28.328  13.696  1.00  0.00           H  
ATOM    439  HD3 ARG A  27      38.778  30.016  14.051  1.00  0.00           H  
ATOM    440  HD2 ARG A  27      38.400  30.961  12.641  1.00  0.00           H  
ATOM    441  HE  ARG A  27      40.192  28.695  13.061  1.00  0.00           H  
ATOM    442 HH12 ARG A  27      39.297  29.541   9.184  1.00  0.00           H  
ATOM    443 HH11 ARG A  27      38.268  30.174  10.439  1.00  0.00           H  
ATOM    444 HH22 ARG A  27      41.130  28.230   9.723  1.00  0.00           H  
ATOM    445 HH21 ARG A  27      41.513  27.896  11.388  1.00  0.00           H  
ATOM    446  N   VAL A  28      34.267  30.274  10.620  1.00  8.99           N  
ATOM    447  CA  VAL A  28      34.085  29.774   9.258  1.00  9.14           C  
ATOM    448  C   VAL A  28      33.189  30.718   8.445  1.00 12.39           C  
ATOM    449  O   VAL A  28      33.666  31.248   7.443  1.00 12.02           O  
ATOM    450  CB  VAL A  28      33.504  28.327   9.228  1.00 13.75           C  
ATOM    451  CG1 VAL A  28      33.168  27.810   7.812  1.00 13.73           C  
ATOM    452  CG2 VAL A  28      34.462  27.344   9.926  1.00 14.27           C  
ATOM    453  H   VAL A  28      33.476  30.173  11.244  1.00  0.00           H  
ATOM    454  HA  VAL A  28      35.046  29.734   8.741  1.00  0.00           H  
ATOM    455  HB  VAL A  28      32.572  28.306   9.791  1.00  0.00           H  
ATOM    456 HG11 VAL A  28      32.887  26.757   7.834  1.00  0.00           H  
ATOM    457 HG12 VAL A  28      32.328  28.346   7.369  1.00  0.00           H  
ATOM    458 HG13 VAL A  28      34.021  27.907   7.140  1.00  0.00           H  
ATOM    459 HG21 VAL A  28      34.090  26.322   9.877  1.00  0.00           H  
ATOM    460 HG22 VAL A  28      35.449  27.357   9.463  1.00  0.00           H  
ATOM    461 HG23 VAL A  28      34.585  27.589  10.981  1.00  0.00           H  
ATOM    462  N   VAL A  29      31.925  30.901   8.869  1.00  8.01           N  
ATOM    463  CA  VAL A  29      30.896  31.607   8.095  1.00  7.12           C  
ATOM    464  C   VAL A  29      31.238  33.093   7.870  1.00 10.38           C  
ATOM    465  O   VAL A  29      31.253  33.529   6.720  1.00  8.68           O  
ATOM    466  CB  VAL A  29      29.486  31.505   8.746  1.00 10.65           C  
ATOM    467  CG1 VAL A  29      28.373  32.218   7.953  1.00 10.01           C  
ATOM    468  CG2 VAL A  29      29.074  30.044   8.997  1.00 10.80           C  
ATOM    469  H   VAL A  29      31.613  30.448   9.717  1.00  0.00           H  
ATOM    470  HA  VAL A  29      30.846  31.127   7.115  1.00  0.00           H  
ATOM    471  HB  VAL A  29      29.527  31.998   9.714  1.00  0.00           H  
ATOM    472 HG11 VAL A  29      27.399  32.049   8.413  1.00  0.00           H  
ATOM    473 HG12 VAL A  29      28.516  33.298   7.915  1.00  0.00           H  
ATOM    474 HG13 VAL A  29      28.323  31.849   6.928  1.00  0.00           H  
ATOM    475 HG21 VAL A  29      28.100  29.982   9.479  1.00  0.00           H  
ATOM    476 HG22 VAL A  29      29.007  29.485   8.066  1.00  0.00           H  
ATOM    477 HG23 VAL A  29      29.781  29.529   9.648  1.00  0.00           H  
ATOM    478  N   LEU A  30      31.548  33.826   8.954  1.00  8.12           N  
ATOM    479  CA  LEU A  30      31.922  35.238   8.897  1.00  7.39           C  
ATOM    480  C   LEU A  30      33.268  35.470   8.194  1.00 11.48           C  
ATOM    481  O   LEU A  30      33.328  36.387   7.382  1.00 10.94           O  
ATOM    482  CB  LEU A  30      31.884  35.864  10.308  1.00  7.48           C  
ATOM    483  CG  LEU A  30      32.294  37.356  10.399  1.00 11.95           C  
ATOM    484  CD1 LEU A  30      31.374  38.302   9.597  1.00 11.20           C  
ATOM    485  CD2 LEU A  30      32.401  37.784  11.865  1.00 15.09           C  
ATOM    486  H   LEU A  30      31.501  33.410   9.876  1.00  0.00           H  
ATOM    487  HA  LEU A  30      31.159  35.737   8.297  1.00  0.00           H  
ATOM    488  HB3 LEU A  30      32.542  35.284  10.952  1.00  0.00           H  
ATOM    489  HB2 LEU A  30      30.885  35.747  10.730  1.00  0.00           H  
ATOM    490  HG  LEU A  30      33.302  37.461   9.998  1.00  0.00           H  
ATOM    491 HD11 LEU A  30      31.030  39.148  10.192  1.00  0.00           H  
ATOM    492 HD12 LEU A  30      31.901  38.712   8.735  1.00  0.00           H  
ATOM    493 HD13 LEU A  30      30.486  37.798   9.220  1.00  0.00           H  
ATOM    494 HD21 LEU A  30      33.128  38.587  11.978  1.00  0.00           H  
ATOM    495 HD22 LEU A  30      31.437  38.128  12.239  1.00  0.00           H  
ATOM    496 HD23 LEU A  30      32.730  36.965  12.501  1.00  0.00           H  
ATOM    497  N   LYS A  31      34.305  34.659   8.486  1.00  8.74           N  
ATOM    498  CA  LYS A  31      35.638  34.843   7.892  1.00  9.08           C  
ATOM    499  C   LYS A  31      35.678  34.572   6.377  1.00 11.66           C  
ATOM    500  O   LYS A  31      36.435  35.251   5.686  1.00 10.42           O  
ATOM    501  CB  LYS A  31      36.720  34.004   8.608  1.00 12.90           C  
ATOM    502  CG  LYS A  31      36.912  34.248  10.119  1.00 32.86           C  
ATOM    503  CD  LYS A  31      36.786  35.704  10.606  1.00 44.22           C  
ATOM    504  CE  LYS A  31      37.077  35.842  12.110  1.00 56.52           C  
ATOM    505  NZ  LYS A  31      36.798  37.207  12.595  1.00 66.28           N  
ATOM    506  H   LYS A  31      34.198  33.914   9.160  1.00  0.00           H  
ATOM    507  HA  LYS A  31      35.905  35.894   8.016  1.00  0.00           H  
ATOM    508  HB3 LYS A  31      37.676  34.207   8.123  1.00  0.00           H  
ATOM    509  HB2 LYS A  31      36.530  32.942   8.448  1.00  0.00           H  
ATOM    510  HG3 LYS A  31      37.893  33.866  10.402  1.00  0.00           H  
ATOM    511  HG2 LYS A  31      36.207  33.624  10.655  1.00  0.00           H  
ATOM    512  HD3 LYS A  31      35.776  36.069  10.412  1.00  0.00           H  
ATOM    513  HD2 LYS A  31      37.462  36.342  10.036  1.00  0.00           H  
ATOM    514  HE3 LYS A  31      38.119  35.596  12.318  1.00  0.00           H  
ATOM    515  HE2 LYS A  31      36.466  35.142  12.679  1.00  0.00           H  
ATOM    516  HZ1 LYS A  31      36.988  37.268  13.587  1.00  0.00           H  
ATOM    517  HZ2 LYS A  31      37.382  37.868  12.104  1.00  0.00           H  
ATOM    518  HZ3 LYS A  31      35.827  37.431  12.432  1.00  0.00           H  
ATOM    519  N   THR A  32      34.849  33.630   5.885  1.00  8.46           N  
ATOM    520  CA  THR A  32      34.693  33.327   4.457  1.00  7.82           C  
ATOM    521  C   THR A  32      34.046  34.488   3.676  1.00 11.35           C  
ATOM    522  O   THR A  32      34.477  34.772   2.559  1.00 10.72           O  
ATOM    523  CB  THR A  32      33.838  32.047   4.231  1.00 13.96           C  
ATOM    524  OG1 THR A  32      34.539  30.937   4.757  1.00 12.75           O  
ATOM    525  CG2 THR A  32      33.479  31.707   2.770  1.00 13.41           C  
ATOM    526  H   THR A  32      34.252  33.115   6.518  1.00  0.00           H  
ATOM    527  HA  THR A  32      35.688  33.160   4.045  1.00  0.00           H  
ATOM    528  HB  THR A  32      32.909  32.132   4.796  1.00  0.00           H  
ATOM    529  HG1 THR A  32      34.525  31.006   5.717  1.00  0.00           H  
ATOM    530 HG21 THR A  32      32.957  30.752   2.708  1.00  0.00           H  
ATOM    531 HG22 THR A  32      32.817  32.451   2.326  1.00  0.00           H  
ATOM    532 HG23 THR A  32      34.372  31.640   2.147  1.00  0.00           H  
ATOM    533  N   LEU A  33      33.047  35.143   4.289  1.00  7.73           N  
ATOM    534  CA  LEU A  33      32.346  36.291   3.720  1.00  6.80           C  
ATOM    535  C   LEU A  33      33.183  37.580   3.827  1.00 11.05           C  
ATOM    536  O   LEU A  33      33.165  38.368   2.887  1.00 10.88           O  
ATOM    537  CB  LEU A  33      30.983  36.475   4.425  1.00  6.29           C  
ATOM    538  CG  LEU A  33      29.782  35.689   3.849  1.00 10.07           C  
ATOM    539  CD1 LEU A  33      29.881  34.155   3.968  1.00 10.31           C  
ATOM    540  CD2 LEU A  33      28.461  36.234   4.428  1.00 11.59           C  
ATOM    541  H   LEU A  33      32.747  34.851   5.209  1.00  0.00           H  
ATOM    542  HA  LEU A  33      32.166  36.105   2.659  1.00  0.00           H  
ATOM    543  HB3 LEU A  33      30.714  37.524   4.318  1.00  0.00           H  
ATOM    544  HB2 LEU A  33      31.074  36.304   5.499  1.00  0.00           H  
ATOM    545  HG  LEU A  33      29.761  35.908   2.782  1.00  0.00           H  
ATOM    546 HD11 LEU A  33      29.580  33.690   3.032  1.00  0.00           H  
ATOM    547 HD12 LEU A  33      30.887  33.805   4.177  1.00  0.00           H  
ATOM    548 HD13 LEU A  33      29.235  33.752   4.747  1.00  0.00           H  
ATOM    549 HD21 LEU A  33      27.794  36.522   3.620  1.00  0.00           H  
ATOM    550 HD22 LEU A  33      27.937  35.510   5.052  1.00  0.00           H  
ATOM    551 HD23 LEU A  33      28.609  37.121   5.044  1.00  0.00           H  
ATOM    552  N   TRP A  34      33.886  37.775   4.957  1.00  8.10           N  
ATOM    553  CA  TRP A  34      34.676  38.968   5.273  1.00  8.00           C  
ATOM    554  C   TRP A  34      35.929  39.127   4.393  1.00 10.69           C  
ATOM    555  O   TRP A  34      36.270  40.258   4.051  1.00  9.71           O  
ATOM    556  CB  TRP A  34      35.033  38.951   6.777  1.00  6.86           C  
ATOM    557  CG  TRP A  34      35.713  40.165   7.343  1.00  8.04           C  
ATOM    558  CD1 TRP A  34      37.043  40.415   7.313  1.00 11.49           C  
ATOM    559  CD2 TRP A  34      35.103  41.331   7.975  1.00  7.56           C  
ATOM    560  NE1 TRP A  34      37.296  41.646   7.881  1.00 10.86           N  
ATOM    561  CE2 TRP A  34      36.137  42.261   8.307  1.00 11.74           C  
ATOM    562  CE3 TRP A  34      33.779  41.703   8.305  1.00  8.21           C  
ATOM    563  CZ2 TRP A  34      35.871  43.495   8.925  1.00 10.90           C  
ATOM    564  CZ3 TRP A  34      33.502  42.939   8.921  1.00  9.52           C  
ATOM    565  CH2 TRP A  34      34.542  43.836   9.232  1.00 10.40           C  
ATOM    566  H   TRP A  34      33.822  37.087   5.697  1.00  0.00           H  
ATOM    567  HA  TRP A  34      34.039  39.836   5.095  1.00  0.00           H  
ATOM    568  HB3 TRP A  34      35.645  38.078   7.004  1.00  0.00           H  
ATOM    569  HB2 TRP A  34      34.115  38.833   7.352  1.00  0.00           H  
ATOM    570  HD1 TRP A  34      37.779  39.748   6.890  1.00  0.00           H  
ATOM    571  HE1 TRP A  34      38.226  42.034   7.947  1.00  0.00           H  
ATOM    572  HE3 TRP A  34      32.967  41.031   8.071  1.00  0.00           H  
ATOM    573  HZ2 TRP A  34      36.676  44.177   9.155  1.00  0.00           H  
ATOM    574  HZ3 TRP A  34      32.485  43.211   9.145  1.00  0.00           H  
ATOM    575  HH2 TRP A  34      34.317  44.784   9.697  1.00  0.00           H  
ATOM    576  N   LYS A  35      36.582  38.005   4.039  1.00  7.10           N  
ATOM    577  CA  LYS A  35      37.794  37.988   3.213  1.00  6.86           C  
ATOM    578  C   LYS A  35      37.512  38.123   1.701  1.00 11.10           C  
ATOM    579  O   LYS A  35      38.465  38.292   0.941  1.00 10.94           O  
ATOM    580  CB  LYS A  35      38.608  36.713   3.539  1.00  8.75           C  
ATOM    581  CG  LYS A  35      38.097  35.407   2.898  1.00 11.18           C  
ATOM    582  CD  LYS A  35      38.838  34.167   3.414  1.00 13.69           C  
ATOM    583  CE  LYS A  35      38.478  32.899   2.627  1.00 17.65           C  
ATOM    584  NZ  LYS A  35      39.148  31.714   3.189  1.00 18.67           N  
ATOM    585  H   LYS A  35      36.249  37.108   4.365  1.00  0.00           H  
ATOM    586  HA  LYS A  35      38.410  38.845   3.492  1.00  0.00           H  
ATOM    587  HB3 LYS A  35      38.680  36.601   4.622  1.00  0.00           H  
ATOM    588  HB2 LYS A  35      39.633  36.864   3.195  1.00  0.00           H  
ATOM    589  HG3 LYS A  35      38.217  35.457   1.815  1.00  0.00           H  
ATOM    590  HG2 LYS A  35      37.029  35.297   3.080  1.00  0.00           H  
ATOM    591  HD3 LYS A  35      38.600  34.021   4.469  1.00  0.00           H  
ATOM    592  HD2 LYS A  35      39.914  34.337   3.363  1.00  0.00           H  
ATOM    593  HE3 LYS A  35      38.775  33.007   1.583  1.00  0.00           H  
ATOM    594  HE2 LYS A  35      37.402  32.730   2.635  1.00  0.00           H  
ATOM    595  HZ1 LYS A  35      38.857  31.585   4.147  1.00  0.00           H  
ATOM    596  HZ2 LYS A  35      38.899  30.899   2.648  1.00  0.00           H  
ATOM    597  HZ3 LYS A  35      40.149  31.846   3.155  1.00  0.00           H  
ATOM    598  N   HIE A  36      36.235  38.016   1.291  1.00  8.28           N  
ATOM    599  CA  HIE A  36      35.787  38.072  -0.101  1.00  8.15           C  
ATOM    600  C   HIE A  36      36.019  39.450  -0.751  1.00 12.43           C  
ATOM    601  O   HIE A  36      36.015  40.469  -0.061  1.00 11.86           O  
ATOM    602  CB  HIE A  36      34.299  37.671  -0.144  1.00  8.47           C  
ATOM    603  CG  HIE A  36      33.811  37.239  -1.502  1.00 11.88           C  
ATOM    604  ND1 HIE A  36      33.055  38.072  -2.332  1.00 13.28           N  
ATOM    605  CD2 HIE A  36      34.016  36.038  -2.149  1.00 13.65           C  
ATOM    606  CE1 HIE A  36      32.823  37.350  -3.420  1.00 12.91           C  
ATOM    607  NE2 HIE A  36      33.371  36.137  -3.368  1.00 13.46           N  
ATOM    608  H   HIE A  36      35.508  37.891   1.981  1.00  0.00           H  
ATOM    609  HA  HIE A  36      36.367  37.323  -0.645  1.00  0.00           H  
ATOM    610  HB3 HIE A  36      33.674  38.493   0.211  1.00  0.00           H  
ATOM    611  HB2 HIE A  36      34.116  36.838   0.537  1.00  0.00           H  
ATOM    612  HD2 HIE A  36      34.550  35.149  -1.846  1.00  0.00           H  
ATOM    613  HE1 HIE A  36      32.254  37.707  -4.264  1.00  0.00           H  
ATOM    614  HE2 HIE A  36      33.322  35.424  -4.082  1.00  0.00           H  
ATOM    615  N   GLN A  37      36.186  39.445  -2.084  1.00  9.82           N  
ATOM    616  CA  GLN A  37      36.367  40.635  -2.923  1.00  9.54           C  
ATOM    617  C   GLN A  37      35.188  41.630  -2.906  1.00 11.64           C  
ATOM    618  O   GLN A  37      35.399  42.806  -3.198  1.00 11.39           O  
ATOM    619  CB  GLN A  37      36.700  40.194  -4.366  1.00 11.51           C  
ATOM    620  CG  GLN A  37      35.619  39.321  -5.048  1.00 27.74           C  
ATOM    621  CD  GLN A  37      35.903  39.038  -6.525  1.00 49.26           C  
ATOM    622  OE1 GLN A  37      36.994  39.295  -7.030  1.00 45.25           O  
ATOM    623  NE2 GLN A  37      34.912  38.487  -7.228  1.00 40.61           N  
ATOM    624  H   GLN A  37      36.177  38.563  -2.576  1.00  0.00           H  
ATOM    625  HA  GLN A  37      37.234  41.171  -2.532  1.00  0.00           H  
ATOM    626  HB3 GLN A  37      37.651  39.658  -4.363  1.00  0.00           H  
ATOM    627  HB2 GLN A  37      36.871  41.087  -4.970  1.00  0.00           H  
ATOM    628  HG3 GLN A  37      34.645  39.804  -4.986  1.00  0.00           H  
ATOM    629  HG2 GLN A  37      35.524  38.367  -4.529  1.00  0.00           H  
ATOM    630 HE22 GLN A  37      35.047  38.276  -8.206  1.00  0.00           H  
ATOM    631 HE21 GLN A  37      34.020  38.297  -6.797  1.00  0.00           H  
ATOM    632  N   PHE A  38      33.983  41.140  -2.571  1.00  7.54           N  
ATOM    633  CA  PHE A  38      32.738  41.905  -2.530  1.00  6.92           C  
ATOM    634  C   PHE A  38      32.245  42.165  -1.094  1.00  9.48           C  
ATOM    635  O   PHE A  38      31.117  42.627  -0.926  1.00  8.34           O  
ATOM    636  CB  PHE A  38      31.680  41.159  -3.371  1.00  8.72           C  
ATOM    637  CG  PHE A  38      31.972  40.973  -4.857  1.00 10.46           C  
ATOM    638  CD1 PHE A  38      32.746  41.900  -5.595  1.00 13.64           C  
ATOM    639  CD2 PHE A  38      31.298  39.954  -5.561  1.00 12.77           C  
ATOM    640  CE1 PHE A  38      32.894  41.750  -6.967  1.00 15.06           C  
ATOM    641  CE2 PHE A  38      31.453  39.822  -6.934  1.00 16.00           C  
ATOM    642  CZ  PHE A  38      32.254  40.714  -7.633  1.00 14.47           C  
ATOM    643  H   PHE A  38      33.897  40.156  -2.354  1.00  0.00           H  
ATOM    644  HA  PHE A  38      32.889  42.897  -2.953  1.00  0.00           H  
ATOM    645  HB3 PHE A  38      30.727  41.673  -3.295  1.00  0.00           H  
ATOM    646  HB2 PHE A  38      31.500  40.177  -2.935  1.00  0.00           H  
ATOM    647  HD1 PHE A  38      33.236  42.730  -5.111  1.00  0.00           H  
ATOM    648  HD2 PHE A  38      30.654  39.274  -5.032  1.00  0.00           H  
ATOM    649  HE1 PHE A  38      33.500  42.452  -7.521  1.00  0.00           H  
ATOM    650  HE2 PHE A  38      30.939  39.031  -7.459  1.00  0.00           H  
ATOM    651  HZ  PHE A  38      32.370  40.609  -8.702  1.00  0.00           H  
ATOM    652  N   ALA A  39      33.094  41.888  -0.088  1.00  6.72           N  
ATOM    653  CA  ALA A  39      32.816  42.090   1.334  1.00  6.87           C  
ATOM    654  C   ALA A  39      32.660  43.561   1.746  1.00 10.51           C  
ATOM    655  O   ALA A  39      31.831  43.848   2.607  1.00  9.75           O  
ATOM    656  CB  ALA A  39      33.961  41.468   2.145  1.00  8.11           C  
ATOM    657  H   ALA A  39      34.006  41.510  -0.305  1.00  0.00           H  
ATOM    658  HA  ALA A  39      31.893  41.564   1.579  1.00  0.00           H  
ATOM    659  HB1 ALA A  39      33.759  41.499   3.215  1.00  0.00           H  
ATOM    660  HB2 ALA A  39      34.121  40.430   1.865  1.00  0.00           H  
ATOM    661  HB3 ALA A  39      34.903  41.993   1.977  1.00  0.00           H  
ATOM    662  N   TRP A  40      33.485  44.441   1.152  1.00  8.34           N  
ATOM    663  CA  TRP A  40      33.767  45.800   1.624  1.00  8.04           C  
ATOM    664  C   TRP A  40      32.605  46.807   1.816  1.00  9.92           C  
ATOM    665  O   TRP A  40      32.753  47.643   2.708  1.00  9.21           O  
ATOM    666  CB  TRP A  40      34.931  46.415   0.819  1.00  7.31           C  
ATOM    667  CG  TRP A  40      34.659  46.686  -0.632  1.00  8.18           C  
ATOM    668  CD1 TRP A  40      34.896  45.828  -1.649  1.00 11.12           C  
ATOM    669  CD2 TRP A  40      33.987  47.837  -1.229  1.00  8.02           C  
ATOM    670  NE1 TRP A  40      34.431  46.369  -2.830  1.00 10.59           N  
ATOM    671  CE2 TRP A  40      33.850  47.605  -2.631  1.00 11.85           C  
ATOM    672  CE3 TRP A  40      33.459  49.048  -0.724  1.00  9.19           C  
ATOM    673  CZ2 TRP A  40      33.217  48.525  -3.487  1.00 11.24           C  
ATOM    674  CZ3 TRP A  40      32.821  49.974  -1.570  1.00 10.57           C  
ATOM    675  CH2 TRP A  40      32.695  49.715  -2.949  1.00 11.31           C  
ATOM    676  H   TRP A  40      34.095  44.106   0.421  1.00  0.00           H  
ATOM    677  HA  TRP A  40      34.158  45.654   2.630  1.00  0.00           H  
ATOM    678  HB3 TRP A  40      35.811  45.773   0.896  1.00  0.00           H  
ATOM    679  HB2 TRP A  40      35.224  47.363   1.272  1.00  0.00           H  
ATOM    680  HD1 TRP A  40      35.365  44.862  -1.534  1.00  0.00           H  
ATOM    681  HE1 TRP A  40      34.511  45.887  -3.715  1.00  0.00           H  
ATOM    682  HE3 TRP A  40      33.540  49.265   0.331  1.00  0.00           H  
ATOM    683  HZ2 TRP A  40      33.124  48.316  -4.542  1.00  0.00           H  
ATOM    684  HZ3 TRP A  40      32.431  50.887  -1.150  1.00  0.00           H  
ATOM    685  HH2 TRP A  40      32.201  50.429  -3.592  1.00  0.00           H  
ATOM    686  N   PRO A  41      31.464  46.725   1.082  1.00  6.32           N  
ATOM    687  CA  PRO A  41      30.294  47.568   1.399  1.00  5.88           C  
ATOM    688  C   PRO A  41      29.595  47.159   2.707  1.00  9.34           C  
ATOM    689  O   PRO A  41      29.093  48.020   3.426  1.00  9.48           O  
ATOM    690  CB  PRO A  41      29.356  47.396   0.188  1.00  7.55           C  
ATOM    691  CG  PRO A  41      30.215  46.803  -0.910  1.00 11.92           C  
ATOM    692  CD  PRO A  41      31.214  45.958  -0.138  1.00  7.88           C  
ATOM    693  HA  PRO A  41      30.621  48.607   1.459  1.00  0.00           H  
ATOM    694  HB3 PRO A  41      28.896  48.331  -0.127  1.00  0.00           H  
ATOM    695  HB2 PRO A  41      28.545  46.701   0.415  1.00  0.00           H  
ATOM    696  HG3 PRO A  41      30.742  47.601  -1.436  1.00  0.00           H  
ATOM    697  HG2 PRO A  41      29.636  46.239  -1.641  1.00  0.00           H  
ATOM    698  HD2 PRO A  41      30.759  45.008   0.136  1.00  0.00           H  
ATOM    699  HD3 PRO A  41      32.099  45.753  -0.736  1.00  0.00           H  
ATOM    700  N   PHE A  42      29.586  45.845   2.973  1.00  5.47           N  
ATOM    701  CA  PHE A  42      28.870  45.203   4.069  1.00  4.86           C  
ATOM    702  C   PHE A  42      29.714  45.073   5.350  1.00  8.70           C  
ATOM    703  O   PHE A  42      29.170  44.620   6.351  1.00  7.73           O  
ATOM    704  CB  PHE A  42      28.378  43.821   3.586  1.00  6.41           C  
ATOM    705  CG  PHE A  42      27.513  43.864   2.338  1.00  7.34           C  
ATOM    706  CD1 PHE A  42      26.159  44.252   2.423  1.00  9.41           C  
ATOM    707  CD2 PHE A  42      28.100  43.697   1.065  1.00  9.04           C  
ATOM    708  CE1 PHE A  42      25.412  44.415   1.264  1.00  9.91           C  
ATOM    709  CE2 PHE A  42      27.335  43.860  -0.081  1.00 11.73           C  
ATOM    710  CZ  PHE A  42      25.997  44.219   0.020  1.00  9.52           C  
ATOM    711  H   PHE A  42      30.057  45.214   2.338  1.00  0.00           H  
ATOM    712  HA  PHE A  42      27.994  45.803   4.322  1.00  0.00           H  
ATOM    713  HB3 PHE A  42      27.804  43.340   4.377  1.00  0.00           H  
ATOM    714  HB2 PHE A  42      29.226  43.167   3.386  1.00  0.00           H  
ATOM    715  HD1 PHE A  42      25.704  44.433   3.386  1.00  0.00           H  
ATOM    716  HD2 PHE A  42      29.147  43.445   0.978  1.00  0.00           H  
ATOM    717  HE1 PHE A  42      24.375  44.710   1.330  1.00  0.00           H  
ATOM    718  HE2 PHE A  42      27.785  43.724  -1.053  1.00  0.00           H  
ATOM    719  HZ  PHE A  42      25.413  44.361  -0.876  1.00  0.00           H  
ATOM    720  N   GLN A  43      31.000  45.472   5.327  1.00  5.76           N  
ATOM    721  CA  GLN A  43      31.915  45.441   6.477  1.00  5.19           C  
ATOM    722  C   GLN A  43      31.619  46.459   7.600  1.00  9.06           C  
ATOM    723  O   GLN A  43      32.279  46.394   8.637  1.00  8.00           O  
ATOM    724  CB  GLN A  43      33.372  45.568   5.978  1.00  6.35           C  
ATOM    725  CG  GLN A  43      33.936  44.251   5.410  1.00 12.91           C  
ATOM    726  CD  GLN A  43      35.385  44.361   4.931  1.00 20.40           C  
ATOM    727  OE1 GLN A  43      35.919  45.454   4.755  1.00 14.79           O  
ATOM    728  NE2 GLN A  43      36.029  43.219   4.693  1.00 10.86           N  
ATOM    729  H   GLN A  43      31.384  45.837   4.467  1.00  0.00           H  
ATOM    730  HA  GLN A  43      31.810  44.461   6.946  1.00  0.00           H  
ATOM    731  HB3 GLN A  43      34.026  45.886   6.791  1.00  0.00           H  
ATOM    732  HB2 GLN A  43      33.430  46.359   5.227  1.00  0.00           H  
ATOM    733  HG3 GLN A  43      33.326  43.905   4.582  1.00  0.00           H  
ATOM    734  HG2 GLN A  43      33.884  43.472   6.168  1.00  0.00           H  
ATOM    735 HE22 GLN A  43      36.983  43.239   4.364  1.00  0.00           H  
ATOM    736 HE21 GLN A  43      35.578  42.325   4.828  1.00  0.00           H  
ATOM    737  N   GLN A  44      30.656  47.372   7.390  1.00  6.04           N  
ATOM    738  CA  GLN A  44      30.294  48.444   8.319  1.00  5.85           C  
ATOM    739  C   GLN A  44      28.860  48.943   8.024  1.00  8.77           C  
ATOM    740  O   GLN A  44      28.359  48.680   6.927  1.00  7.99           O  
ATOM    741  CB  GLN A  44      31.358  49.580   8.279  1.00  7.48           C  
ATOM    742  CG  GLN A  44      31.454  50.406   6.973  1.00 10.56           C  
ATOM    743  CD  GLN A  44      32.147  49.669   5.822  1.00 20.92           C  
ATOM    744  OE1 GLN A  44      33.270  49.193   5.970  1.00 16.80           O  
ATOM    745  NE2 GLN A  44      31.487  49.578   4.667  1.00 10.49           N  
ATOM    746  H   GLN A  44      30.137  47.357   6.523  1.00  0.00           H  
ATOM    747  HA  GLN A  44      30.294  47.993   9.310  1.00  0.00           H  
ATOM    748  HB3 GLN A  44      32.339  49.173   8.530  1.00  0.00           H  
ATOM    749  HB2 GLN A  44      31.149  50.279   9.086  1.00  0.00           H  
ATOM    750  HG3 GLN A  44      32.047  51.300   7.170  1.00  0.00           H  
ATOM    751  HG2 GLN A  44      30.473  50.768   6.662  1.00  0.00           H  
ATOM    752 HE22 GLN A  44      31.908  49.088   3.888  1.00  0.00           H  
ATOM    753 HE21 GLN A  44      30.555  49.955   4.573  1.00  0.00           H  
ATOM    754  N   PRO A  45      28.225  49.675   8.978  1.00  6.13           N  
ATOM    755  CA  PRO A  45      26.900  50.298   8.764  1.00  5.76           C  
ATOM    756  C   PRO A  45      26.880  51.316   7.610  1.00  9.61           C  
ATOM    757  O   PRO A  45      27.857  52.045   7.428  1.00  8.82           O  
ATOM    758  CB  PRO A  45      26.576  50.977  10.109  1.00  7.61           C  
ATOM    759  CG  PRO A  45      27.431  50.255  11.133  1.00 11.84           C  
ATOM    760  CD  PRO A  45      28.692  49.928  10.346  1.00  7.68           C  
ATOM    761  HA  PRO A  45      26.183  49.496   8.576  1.00  0.00           H  
ATOM    762  HB3 PRO A  45      25.515  50.931  10.356  1.00  0.00           H  
ATOM    763  HB2 PRO A  45      26.860  52.031  10.093  1.00  0.00           H  
ATOM    764  HG3 PRO A  45      26.937  49.332  11.437  1.00  0.00           H  
ATOM    765  HG2 PRO A  45      27.621  50.842  12.031  1.00  0.00           H  
ATOM    766  HD2 PRO A  45      29.356  50.792  10.339  1.00  0.00           H  
ATOM    767  HD3 PRO A  45      29.214  49.091  10.808  1.00  0.00           H  
ATOM    768  N   VAL A  46      25.767  51.331   6.857  1.00  6.84           N  
ATOM    769  CA  VAL A  46      25.541  52.227   5.719  1.00  6.30           C  
ATOM    770  C   VAL A  46      25.522  53.702   6.160  1.00  9.94           C  
ATOM    771  O   VAL A  46      24.658  54.096   6.940  1.00  9.15           O  
ATOM    772  CB  VAL A  46      24.206  51.890   4.991  1.00 10.06           C  
ATOM    773  CG1 VAL A  46      23.811  52.878   3.870  1.00 10.02           C  
ATOM    774  CG2 VAL A  46      24.259  50.463   4.421  1.00  9.45           C  
ATOM    775  H   VAL A  46      25.012  50.699   7.078  1.00  0.00           H  
ATOM    776  HA  VAL A  46      26.364  52.081   5.016  1.00  0.00           H  
ATOM    777  HB  VAL A  46      23.396  51.908   5.722  1.00  0.00           H  
ATOM    778 HG11 VAL A  46      22.923  52.534   3.339  1.00  0.00           H  
ATOM    779 HG12 VAL A  46      23.576  53.871   4.251  1.00  0.00           H  
ATOM    780 HG13 VAL A  46      24.609  52.978   3.135  1.00  0.00           H  
ATOM    781 HG21 VAL A  46      23.392  50.241   3.801  1.00  0.00           H  
ATOM    782 HG22 VAL A  46      25.148  50.334   3.806  1.00  0.00           H  
ATOM    783 HG23 VAL A  46      24.294  49.714   5.212  1.00  0.00           H  
ATOM    784  N   ASP A  47      26.483  54.485   5.653  1.00  6.75           N  
ATOM    785  CA  ASP A  47      26.601  55.913   5.928  1.00  7.12           C  
ATOM    786  C   ASP A  47      25.748  56.663   4.888  1.00 11.30           C  
ATOM    787  O   ASP A  47      26.251  57.025   3.828  1.00 11.39           O  
ATOM    788  CB  ASP A  47      28.093  56.329   5.952  1.00  8.86           C  
ATOM    789  CG  ASP A  47      28.375  57.746   6.469  1.00 16.15           C  
ATOM    790  OD1 ASP A  47      27.444  58.582   6.481  1.00 16.50           O  
ATOM    791  OD2 ASP A  47      29.560  57.994   6.778  1.00 18.50           O  
ATOM    792  H   ASP A  47      27.173  54.093   5.030  1.00  0.00           H  
ATOM    793  HA  ASP A  47      26.197  56.122   6.920  1.00  0.00           H  
ATOM    794  HB3 ASP A  47      28.528  56.223   4.958  1.00  0.00           H  
ATOM    795  HB2 ASP A  47      28.619  55.636   6.611  1.00  0.00           H  
ATOM    796  N   ALA A  48      24.464  56.879   5.221  1.00  8.51           N  
ATOM    797  CA  ALA A  48      23.472  57.586   4.407  1.00  8.95           C  
ATOM    798  C   ALA A  48      23.833  59.042   4.057  1.00 13.93           C  
ATOM    799  O   ALA A  48      23.355  59.540   3.039  1.00 14.11           O  
ATOM    800  CB  ALA A  48      22.116  57.533   5.127  1.00  9.82           C  
ATOM    801  H   ALA A  48      24.143  56.569   6.129  1.00  0.00           H  
ATOM    802  HA  ALA A  48      23.380  57.045   3.464  1.00  0.00           H  
ATOM    803  HB1 ALA A  48      21.366  58.145   4.625  1.00  0.00           H  
ATOM    804  HB2 ALA A  48      21.735  56.512   5.157  1.00  0.00           H  
ATOM    805  HB3 ALA A  48      22.190  57.896   6.152  1.00  0.00           H  
ATOM    806  N   VAL A  49      24.679  59.683   4.883  1.00 10.59           N  
ATOM    807  CA  VAL A  49      25.192  61.033   4.660  1.00 11.03           C  
ATOM    808  C   VAL A  49      26.308  61.037   3.592  1.00 14.09           C  
ATOM    809  O   VAL A  49      26.195  61.782   2.619  1.00 13.51           O  
ATOM    810  CB  VAL A  49      25.724  61.667   5.981  1.00 15.43           C  
ATOM    811  CG1 VAL A  49      26.400  63.043   5.799  1.00 15.77           C  
ATOM    812  CG2 VAL A  49      24.609  61.781   7.037  1.00 15.47           C  
ATOM    813  H   VAL A  49      25.046  59.196   5.689  1.00  0.00           H  
ATOM    814  HA  VAL A  49      24.372  61.655   4.294  1.00  0.00           H  
ATOM    815  HB  VAL A  49      26.479  61.002   6.400  1.00  0.00           H  
ATOM    816 HG11 VAL A  49      26.662  63.480   6.763  1.00  0.00           H  
ATOM    817 HG12 VAL A  49      27.324  62.977   5.225  1.00  0.00           H  
ATOM    818 HG13 VAL A  49      25.737  63.743   5.290  1.00  0.00           H  
ATOM    819 HG21 VAL A  49      24.989  62.197   7.970  1.00  0.00           H  
ATOM    820 HG22 VAL A  49      23.803  62.429   6.691  1.00  0.00           H  
ATOM    821 HG23 VAL A  49      24.176  60.809   7.276  1.00  0.00           H  
ATOM    822  N   LYS A  50      27.345  60.200   3.788  1.00 11.16           N  
ATOM    823  CA  LYS A  50      28.520  60.092   2.914  1.00 11.29           C  
ATOM    824  C   LYS A  50      28.195  59.524   1.522  1.00 14.60           C  
ATOM    825  O   LYS A  50      28.693  60.048   0.527  1.00 14.73           O  
ATOM    826  CB  LYS A  50      29.590  59.239   3.627  1.00 14.11           C  
ATOM    827  CG  LYS A  50      30.907  59.019   2.859  1.00 32.97           C  
ATOM    828  CD  LYS A  50      31.881  58.123   3.638  1.00 44.93           C  
ATOM    829  CE  LYS A  50      33.167  57.831   2.855  1.00 57.41           C  
ATOM    830  NZ  LYS A  50      34.055  56.928   3.607  1.00 66.35           N  
ATOM    831  H   LYS A  50      27.355  59.615   4.616  1.00  0.00           H  
ATOM    832  HA  LYS A  50      28.923  61.097   2.780  1.00  0.00           H  
ATOM    833  HB3 LYS A  50      29.161  58.260   3.840  1.00  0.00           H  
ATOM    834  HB2 LYS A  50      29.820  59.694   4.592  1.00  0.00           H  
ATOM    835  HG3 LYS A  50      31.374  59.982   2.651  1.00  0.00           H  
ATOM    836  HG2 LYS A  50      30.712  58.554   1.892  1.00  0.00           H  
ATOM    837  HD3 LYS A  50      31.384  57.185   3.891  1.00  0.00           H  
ATOM    838  HD2 LYS A  50      32.129  58.601   4.587  1.00  0.00           H  
ATOM    839  HE3 LYS A  50      33.702  58.757   2.641  1.00  0.00           H  
ATOM    840  HE2 LYS A  50      32.930  57.366   1.897  1.00  0.00           H  
ATOM    841  HZ1 LYS A  50      33.576  56.056   3.784  1.00  0.00           H  
ATOM    842  HZ2 LYS A  50      34.891  56.749   3.070  1.00  0.00           H  
ATOM    843  HZ3 LYS A  50      34.305  57.357   4.487  1.00  0.00           H  
ATOM    844  N   LEU A  51      27.381  58.458   1.490  1.00 10.71           N  
ATOM    845  CA  LEU A  51      27.002  57.733   0.276  1.00  9.96           C  
ATOM    846  C   LEU A  51      25.895  58.438  -0.529  1.00 13.24           C  
ATOM    847  O   LEU A  51      25.649  58.032  -1.664  1.00 12.79           O  
ATOM    848  CB  LEU A  51      26.567  56.301   0.657  1.00  9.23           C  
ATOM    849  CG  LEU A  51      27.644  55.479   1.400  1.00 13.02           C  
ATOM    850  CD1 LEU A  51      27.069  54.132   1.878  1.00 12.62           C  
ATOM    851  CD2 LEU A  51      28.924  55.310   0.564  1.00 15.53           C  
ATOM    852  H   LEU A  51      27.015  58.086   2.358  1.00  0.00           H  
ATOM    853  HA  LEU A  51      27.872  57.671  -0.379  1.00  0.00           H  
ATOM    854  HB3 LEU A  51      26.271  55.758  -0.242  1.00  0.00           H  
ATOM    855  HB2 LEU A  51      25.670  56.357   1.277  1.00  0.00           H  
ATOM    856  HG  LEU A  51      27.949  56.014   2.299  1.00  0.00           H  
ATOM    857 HD11 LEU A  51      27.687  53.290   1.580  1.00  0.00           H  
ATOM    858 HD12 LEU A  51      26.997  54.106   2.964  1.00  0.00           H  
ATOM    859 HD13 LEU A  51      26.070  53.949   1.482  1.00  0.00           H  
ATOM    860 HD21 LEU A  51      29.481  54.419   0.847  1.00  0.00           H  
ATOM    861 HD22 LEU A  51      28.702  55.247  -0.502  1.00  0.00           H  
ATOM    862 HD23 LEU A  51      29.595  56.157   0.713  1.00  0.00           H  
ATOM    863  N   ASN A  52      25.254  59.462   0.066  1.00 10.37           N  
ATOM    864  CA  ASN A  52      24.140  60.237  -0.486  1.00 10.77           C  
ATOM    865  C   ASN A  52      22.918  59.336  -0.751  1.00 13.69           C  
ATOM    866  O   ASN A  52      22.413  59.271  -1.872  1.00 13.61           O  
ATOM    867  CB  ASN A  52      24.605  61.066  -1.715  1.00 13.73           C  
ATOM    868  CG  ASN A  52      23.688  62.246  -2.054  1.00 39.18           C  
ATOM    869  OD1 ASN A  52      23.120  62.299  -3.142  1.00 35.57           O  
ATOM    870  ND2 ASN A  52      23.546  63.205  -1.135  1.00 30.74           N  
ATOM    871  H   ASN A  52      25.543  59.729   0.997  1.00  0.00           H  
ATOM    872  HA  ASN A  52      23.800  60.921   0.293  1.00  0.00           H  
ATOM    873  HB3 ASN A  52      24.740  60.433  -2.593  1.00  0.00           H  
ATOM    874  HB2 ASN A  52      25.585  61.496  -1.504  1.00  0.00           H  
ATOM    875 HD22 ASN A  52      22.953  63.999  -1.327  1.00  0.00           H  
ATOM    876 HD21 ASN A  52      24.032  63.148  -0.252  1.00  0.00           H  
ATOM    877  N   LEU A  53      22.479  58.656   0.320  1.00  9.39           N  
ATOM    878  CA  LEU A  53      21.332  57.753   0.348  1.00  8.76           C  
ATOM    879  C   LEU A  53      20.365  58.200   1.470  1.00 12.22           C  
ATOM    880  O   LEU A  53      20.166  57.439   2.418  1.00 10.62           O  
ATOM    881  CB  LEU A  53      21.827  56.297   0.570  1.00  8.05           C  
ATOM    882  CG  LEU A  53      22.864  55.735  -0.428  1.00 12.67           C  
ATOM    883  CD1 LEU A  53      23.291  54.318  -0.001  1.00 12.39           C  
ATOM    884  CD2 LEU A  53      22.410  55.776  -1.901  1.00 15.03           C  
ATOM    885  H   LEU A  53      22.951  58.786   1.205  1.00  0.00           H  
ATOM    886  HA  LEU A  53      20.774  57.795  -0.587  1.00  0.00           H  
ATOM    887  HB3 LEU A  53      20.965  55.632   0.563  1.00  0.00           H  
ATOM    888  HB2 LEU A  53      22.256  56.219   1.570  1.00  0.00           H  
ATOM    889  HG  LEU A  53      23.753  56.358  -0.348  1.00  0.00           H  
ATOM    890 HD11 LEU A  53      24.304  54.096  -0.337  1.00  0.00           H  
ATOM    891 HD12 LEU A  53      23.277  54.197   1.083  1.00  0.00           H  
ATOM    892 HD13 LEU A  53      22.624  53.560  -0.411  1.00  0.00           H  
ATOM    893 HD21 LEU A  53      23.061  56.430  -2.483  1.00  0.00           H  
ATOM    894 HD22 LEU A  53      22.442  54.793  -2.371  1.00  0.00           H  
ATOM    895 HD23 LEU A  53      21.396  56.152  -2.016  1.00  0.00           H  
ATOM    896  N   PRO A  54      19.814  59.439   1.404  1.00  9.93           N  
ATOM    897  CA  PRO A  54      19.032  60.012   2.519  1.00 10.10           C  
ATOM    898  C   PRO A  54      17.691  59.314   2.820  1.00 13.45           C  
ATOM    899  O   PRO A  54      17.171  59.471   3.926  1.00 13.55           O  
ATOM    900  CB  PRO A  54      18.824  61.476   2.096  1.00 12.67           C  
ATOM    901  CG  PRO A  54      18.807  61.422   0.577  1.00 17.27           C  
ATOM    902  CD  PRO A  54      19.871  60.374   0.278  1.00 12.33           C  
ATOM    903  HA  PRO A  54      19.636  59.960   3.425  1.00  0.00           H  
ATOM    904  HB3 PRO A  54      19.673  62.075   2.428  1.00  0.00           H  
ATOM    905  HB2 PRO A  54      17.922  61.934   2.506  1.00  0.00           H  
ATOM    906  HG3 PRO A  54      19.004  62.385   0.105  1.00  0.00           H  
ATOM    907  HG2 PRO A  54      17.835  61.068   0.231  1.00  0.00           H  
ATOM    908  HD2 PRO A  54      19.706  59.897  -0.689  1.00  0.00           H  
ATOM    909  HD3 PRO A  54      20.847  60.859   0.268  1.00  0.00           H  
ATOM    910  N   ASP A  55      17.183  58.553   1.840  1.00  9.20           N  
ATOM    911  CA  ASP A  55      15.981  57.724   1.901  1.00  8.71           C  
ATOM    912  C   ASP A  55      16.215  56.364   2.592  1.00 11.08           C  
ATOM    913  O   ASP A  55      15.225  55.743   2.972  1.00 10.39           O  
ATOM    914  CB  ASP A  55      15.346  57.491   0.500  1.00 10.41           C  
ATOM    915  CG  ASP A  55      16.285  57.037  -0.635  1.00 14.66           C  
ATOM    916  OD1 ASP A  55      17.518  56.984  -0.426  1.00 12.65           O  
ATOM    917  OD2 ASP A  55      15.737  56.746  -1.718  1.00 19.20           O  
ATOM    918  H   ASP A  55      17.690  58.474   0.968  1.00  0.00           H  
ATOM    919  HA  ASP A  55      15.245  58.258   2.505  1.00  0.00           H  
ATOM    920  HB3 ASP A  55      14.890  58.429   0.181  1.00  0.00           H  
ATOM    921  HB2 ASP A  55      14.542  56.758   0.583  1.00  0.00           H  
ATOM    922  N   TYR A  56      17.480  55.911   2.720  1.00  7.13           N  
ATOM    923  CA  TYR A  56      17.851  54.562   3.170  1.00  6.06           C  
ATOM    924  C   TYR A  56      17.223  54.141   4.507  1.00 10.29           C  
ATOM    925  O   TYR A  56      16.634  53.067   4.565  1.00  9.39           O  
ATOM    926  CB  TYR A  56      19.386  54.379   3.184  1.00  6.03           C  
ATOM    927  CG  TYR A  56      19.852  52.961   3.490  1.00  6.76           C  
ATOM    928  CD1 TYR A  56      20.008  52.036   2.438  1.00  8.18           C  
ATOM    929  CD2 TYR A  56      20.087  52.545   4.818  1.00  7.19           C  
ATOM    930  CE1 TYR A  56      20.360  50.700   2.709  1.00  7.91           C  
ATOM    931  CE2 TYR A  56      20.435  51.207   5.093  1.00  7.36           C  
ATOM    932  CZ  TYR A  56      20.563  50.282   4.039  1.00 12.21           C  
ATOM    933  OH  TYR A  56      20.883  48.982   4.304  1.00 10.25           O  
ATOM    934  H   TYR A  56      18.241  56.488   2.385  1.00  0.00           H  
ATOM    935  HA  TYR A  56      17.455  53.880   2.417  1.00  0.00           H  
ATOM    936  HB3 TYR A  56      19.845  55.066   3.898  1.00  0.00           H  
ATOM    937  HB2 TYR A  56      19.784  54.652   2.208  1.00  0.00           H  
ATOM    938  HD1 TYR A  56      19.841  52.348   1.420  1.00  0.00           H  
ATOM    939  HD2 TYR A  56      19.973  53.242   5.634  1.00  0.00           H  
ATOM    940  HE1 TYR A  56      20.462  49.999   1.893  1.00  0.00           H  
ATOM    941  HE2 TYR A  56      20.594  50.893   6.114  1.00  0.00           H  
ATOM    942  HH  TYR A  56      20.979  48.452   3.509  1.00  0.00           H  
ATOM    943  N   TYR A  57      17.338  54.996   5.536  1.00  7.95           N  
ATOM    944  CA  TYR A  57      16.818  54.727   6.879  1.00  7.89           C  
ATOM    945  C   TYR A  57      15.318  55.024   7.060  1.00 13.13           C  
ATOM    946  O   TYR A  57      14.776  54.674   8.110  1.00 12.86           O  
ATOM    947  CB  TYR A  57      17.701  55.444   7.916  1.00  8.17           C  
ATOM    948  CG  TYR A  57      19.062  54.789   8.062  1.00  7.82           C  
ATOM    949  CD1 TYR A  57      19.155  53.530   8.688  1.00  9.28           C  
ATOM    950  CD2 TYR A  57      20.226  55.408   7.558  1.00  8.07           C  
ATOM    951  CE1 TYR A  57      20.404  52.899   8.817  1.00  8.90           C  
ATOM    952  CE2 TYR A  57      21.475  54.766   7.680  1.00  8.22           C  
ATOM    953  CZ  TYR A  57      21.562  53.509   8.312  1.00 12.93           C  
ATOM    954  OH  TYR A  57      22.757  52.870   8.451  1.00  9.65           O  
ATOM    955  H   TYR A  57      17.832  55.867   5.409  1.00  0.00           H  
ATOM    956  HA  TYR A  57      16.914  53.655   7.059  1.00  0.00           H  
ATOM    957  HB3 TYR A  57      17.234  55.412   8.902  1.00  0.00           H  
ATOM    958  HB2 TYR A  57      17.810  56.501   7.669  1.00  0.00           H  
ATOM    959  HD1 TYR A  57      18.270  53.045   9.076  1.00  0.00           H  
ATOM    960  HD2 TYR A  57      20.164  56.373   7.077  1.00  0.00           H  
ATOM    961  HE1 TYR A  57      20.483  51.946   9.310  1.00  0.00           H  
ATOM    962  HE2 TYR A  57      22.361  55.247   7.293  1.00  0.00           H  
ATOM    963  HH  TYR A  57      23.483  53.344   8.028  1.00  0.00           H  
ATOM    964  N   LYS A  58      14.658  55.601   6.040  1.00 10.27           N  
ATOM    965  CA  LYS A  58      13.197  55.652   5.956  1.00 11.02           C  
ATOM    966  C   LYS A  58      12.617  54.353   5.358  1.00 15.21           C  
ATOM    967  O   LYS A  58      11.509  53.973   5.735  1.00 16.19           O  
ATOM    968  CB  LYS A  58      12.753  56.927   5.198  1.00 14.45           C  
ATOM    969  CG  LYS A  58      11.232  57.075   4.971  1.00 35.53           C  
ATOM    970  CD  LYS A  58      10.394  57.150   6.263  1.00 47.09           C  
ATOM    971  CE  LYS A  58       8.908  56.862   6.014  1.00 59.55           C  
ATOM    972  NZ  LYS A  58       8.126  56.943   7.260  1.00 69.71           N  
ATOM    973  H   LYS A  58      15.162  55.863   5.204  1.00  0.00           H  
ATOM    974  HA  LYS A  58      12.814  55.736   6.971  1.00  0.00           H  
ATOM    975  HB3 LYS A  58      13.239  56.952   4.223  1.00  0.00           H  
ATOM    976  HB2 LYS A  58      13.117  57.805   5.734  1.00  0.00           H  
ATOM    977  HG3 LYS A  58      10.875  56.259   4.341  1.00  0.00           H  
ATOM    978  HG2 LYS A  58      11.053  57.978   4.387  1.00  0.00           H  
ATOM    979  HD3 LYS A  58      10.503  58.147   6.693  1.00  0.00           H  
ATOM    980  HD2 LYS A  58      10.763  56.457   7.017  1.00  0.00           H  
ATOM    981  HE3 LYS A  58       8.786  55.862   5.595  1.00  0.00           H  
ATOM    982  HE2 LYS A  58       8.498  57.568   5.291  1.00  0.00           H  
ATOM    983  HZ1 LYS A  58       8.187  57.878   7.638  1.00  0.00           H  
ATOM    984  HZ2 LYS A  58       7.159  56.726   7.062  1.00  0.00           H  
ATOM    985  HZ3 LYS A  58       8.484  56.282   7.932  1.00  0.00           H  
ATOM    986  N   ILE A  59      13.372  53.692   4.465  1.00 10.37           N  
ATOM    987  CA  ILE A  59      13.004  52.421   3.838  1.00  9.98           C  
ATOM    988  C   ILE A  59      13.381  51.217   4.726  1.00 13.44           C  
ATOM    989  O   ILE A  59      12.545  50.335   4.926  1.00 13.82           O  
ATOM    990  CB  ILE A  59      13.670  52.280   2.431  1.00 12.85           C  
ATOM    991  CG1 ILE A  59      13.169  53.362   1.443  1.00 13.83           C  
ATOM    992  CG2 ILE A  59      13.564  50.880   1.786  1.00 13.38           C  
ATOM    993  CD1 ILE A  59      11.657  53.353   1.167  1.00 21.75           C  
ATOM    994  H   ILE A  59      14.266  54.076   4.191  1.00  0.00           H  
ATOM    995  HA  ILE A  59      11.921  52.393   3.708  1.00  0.00           H  
ATOM    996  HB  ILE A  59      14.737  52.471   2.557  1.00  0.00           H  
ATOM    997 HG13 ILE A  59      13.711  53.276   0.500  1.00  0.00           H  
ATOM    998 HG12 ILE A  59      13.427  54.347   1.826  1.00  0.00           H  
ATOM    999 HG21 ILE A  59      13.951  50.883   0.767  1.00  0.00           H  
ATOM   1000 HG22 ILE A  59      14.147  50.140   2.331  1.00  0.00           H  
ATOM   1001 HG23 ILE A  59      12.534  50.527   1.747  1.00  0.00           H  
ATOM   1002 HD11 ILE A  59      11.437  53.849   0.221  1.00  0.00           H  
ATOM   1003 HD12 ILE A  59      11.252  52.344   1.108  1.00  0.00           H  
ATOM   1004 HD13 ILE A  59      11.115  53.886   1.949  1.00  0.00           H  
ATOM   1005  N   ILE A  60      14.619  51.211   5.244  1.00  8.87           N  
ATOM   1006  CA  ILE A  60      15.194  50.136   6.048  1.00  7.72           C  
ATOM   1007  C   ILE A  60      15.110  50.512   7.537  1.00 12.16           C  
ATOM   1008  O   ILE A  60      15.829  51.403   7.991  1.00 11.45           O  
ATOM   1009  CB  ILE A  60      16.679  49.869   5.648  1.00  9.80           C  
ATOM   1010  CG1 ILE A  60      16.814  49.479   4.155  1.00 10.16           C  
ATOM   1011  CG2 ILE A  60      17.392  48.839   6.550  1.00  9.55           C  
ATOM   1012  CD1 ILE A  60      15.974  48.268   3.720  1.00 15.19           C  
ATOM   1013  H   ILE A  60      15.247  51.978   5.035  1.00  0.00           H  
ATOM   1014  HA  ILE A  60      14.628  49.215   5.903  1.00  0.00           H  
ATOM   1015  HB  ILE A  60      17.235  50.801   5.764  1.00  0.00           H  
ATOM   1016 HG13 ILE A  60      17.860  49.289   3.917  1.00  0.00           H  
ATOM   1017 HG12 ILE A  60      16.535  50.330   3.532  1.00  0.00           H  
ATOM   1018 HG21 ILE A  60      18.388  48.606   6.172  1.00  0.00           H  
ATOM   1019 HG22 ILE A  60      17.525  49.208   7.566  1.00  0.00           H  
ATOM   1020 HG23 ILE A  60      16.828  47.909   6.611  1.00  0.00           H  
ATOM   1021 HD11 ILE A  60      16.201  47.992   2.692  1.00  0.00           H  
ATOM   1022 HD12 ILE A  60      16.164  47.403   4.351  1.00  0.00           H  
ATOM   1023 HD13 ILE A  60      14.907  48.478   3.761  1.00  0.00           H  
ATOM   1024  N   LYS A  61      14.212  49.817   8.254  1.00  8.78           N  
ATOM   1025  CA  LYS A  61      13.944  50.014   9.680  1.00  8.82           C  
ATOM   1026  C   LYS A  61      14.643  48.985  10.585  1.00 12.12           C  
ATOM   1027  O   LYS A  61      14.617  49.169  11.802  1.00 11.59           O  
ATOM   1028  CB  LYS A  61      12.416  50.015   9.911  1.00 11.97           C  
ATOM   1029  CG  LYS A  61      11.671  51.197   9.259  1.00 22.86           C  
ATOM   1030  CD  LYS A  61      12.258  52.565   9.641  1.00 34.18           C  
ATOM   1031  CE  LYS A  61      11.361  53.748   9.274  1.00 47.48           C  
ATOM   1032  NZ  LYS A  61      12.049  55.018   9.558  1.00 55.65           N  
ATOM   1033  H   LYS A  61      13.649  49.118   7.792  1.00  0.00           H  
ATOM   1034  HA  LYS A  61      14.351  50.973  10.000  1.00  0.00           H  
ATOM   1035  HB3 LYS A  61      12.215  50.054  10.983  1.00  0.00           H  
ATOM   1036  HB2 LYS A  61      11.984  49.075   9.564  1.00  0.00           H  
ATOM   1037  HG3 LYS A  61      10.623  51.154   9.556  1.00  0.00           H  
ATOM   1038  HG2 LYS A  61      11.679  51.087   8.173  1.00  0.00           H  
ATOM   1039  HD3 LYS A  61      13.212  52.694   9.127  1.00  0.00           H  
ATOM   1040  HD2 LYS A  61      12.477  52.588  10.709  1.00  0.00           H  
ATOM   1041  HE3 LYS A  61      10.427  53.710   9.836  1.00  0.00           H  
ATOM   1042  HE2 LYS A  61      11.101  53.715   8.218  1.00  0.00           H  
ATOM   1043  HZ1 LYS A  61      12.917  55.047   9.038  1.00  0.00           H  
ATOM   1044  HZ2 LYS A  61      11.465  55.797   9.289  1.00  0.00           H  
ATOM   1045  HZ3 LYS A  61      12.255  55.075  10.545  1.00  0.00           H  
ATOM   1046  N   THR A  62      15.282  47.961   9.996  1.00  8.07           N  
ATOM   1047  CA  THR A  62      16.091  46.976  10.715  1.00  7.34           C  
ATOM   1048  C   THR A  62      17.462  46.825  10.010  1.00 10.16           C  
ATOM   1049  O   THR A  62      17.707  45.799   9.375  1.00  9.33           O  
ATOM   1050  CB  THR A  62      15.375  45.600  10.850  1.00 14.26           C  
ATOM   1051  OG1 THR A  62      14.069  45.786  11.364  1.00 14.72           O  
ATOM   1052  CG2 THR A  62      16.085  44.618  11.802  1.00 11.58           C  
ATOM   1053  H   THR A  62      15.262  47.871   8.991  1.00  0.00           H  
ATOM   1054  HA  THR A  62      16.294  47.314  11.731  1.00  0.00           H  
ATOM   1055  HB  THR A  62      15.265  45.135   9.869  1.00  0.00           H  
ATOM   1056  HG1 THR A  62      14.138  46.108  12.266  1.00  0.00           H  
ATOM   1057 HG21 THR A  62      15.561  43.662  11.839  1.00  0.00           H  
ATOM   1058 HG22 THR A  62      17.109  44.411  11.498  1.00  0.00           H  
ATOM   1059 HG23 THR A  62      16.125  45.012  12.817  1.00  0.00           H  
ATOM   1060  N   PRO A  63      18.323  47.872  10.075  1.00  6.61           N  
ATOM   1061  CA  PRO A  63      19.648  47.856   9.423  1.00  5.66           C  
ATOM   1062  C   PRO A  63      20.613  46.842  10.060  1.00  8.54           C  
ATOM   1063  O   PRO A  63      20.572  46.646  11.275  1.00  7.66           O  
ATOM   1064  CB  PRO A  63      20.147  49.297   9.592  1.00  7.65           C  
ATOM   1065  CG  PRO A  63      19.482  49.784  10.870  1.00 12.28           C  
ATOM   1066  CD  PRO A  63      18.110  49.133  10.794  1.00  7.98           C  
ATOM   1067  HA  PRO A  63      19.542  47.634   8.361  1.00  0.00           H  
ATOM   1068  HB3 PRO A  63      19.797  49.886   8.744  1.00  0.00           H  
ATOM   1069  HB2 PRO A  63      21.233  49.388   9.627  1.00  0.00           H  
ATOM   1070  HG3 PRO A  63      19.435  50.868  10.966  1.00  0.00           H  
ATOM   1071  HG2 PRO A  63      20.024  49.397  11.734  1.00  0.00           H  
ATOM   1072  HD2 PRO A  63      17.690  49.010  11.792  1.00  0.00           H  
ATOM   1073  HD3 PRO A  63      17.438  49.761  10.207  1.00  0.00           H  
ATOM   1074  N   MET A  64      21.447  46.210   9.220  1.00  5.23           N  
ATOM   1075  CA  MET A  64      22.409  45.200   9.651  1.00  4.48           C  
ATOM   1076  C   MET A  64      23.567  45.079   8.649  1.00  7.83           C  
ATOM   1077  O   MET A  64      23.401  45.390   7.468  1.00  7.50           O  
ATOM   1078  CB  MET A  64      21.672  43.862   9.895  1.00  6.07           C  
ATOM   1079  CG  MET A  64      22.501  42.772  10.588  1.00  8.63           C  
ATOM   1080  SD  MET A  64      23.380  43.239  12.107  1.00 11.73           S  
ATOM   1081  CE  MET A  64      21.988  43.704  13.167  1.00  9.17           C  
ATOM   1082  H   MET A  64      21.455  46.437   8.236  1.00  0.00           H  
ATOM   1083  HA  MET A  64      22.842  45.555  10.588  1.00  0.00           H  
ATOM   1084  HB3 MET A  64      21.320  43.472   8.939  1.00  0.00           H  
ATOM   1085  HB2 MET A  64      20.770  44.026  10.484  1.00  0.00           H  
ATOM   1086  HG3 MET A  64      23.230  42.361   9.892  1.00  0.00           H  
ATOM   1087  HG2 MET A  64      21.826  41.958  10.842  1.00  0.00           H  
ATOM   1088  HE1 MET A  64      22.348  43.954  14.164  1.00  0.00           H  
ATOM   1089  HE2 MET A  64      21.470  44.574  12.766  1.00  0.00           H  
ATOM   1090  HE3 MET A  64      21.278  42.881  13.249  1.00  0.00           H  
ATOM   1091  N   ASP A  65      24.721  44.634   9.166  1.00  4.85           N  
ATOM   1092  CA  ASP A  65      26.009  44.607   8.474  1.00  4.46           C  
ATOM   1093  C   ASP A  65      26.920  43.559   9.139  1.00  8.29           C  
ATOM   1094  O   ASP A  65      26.694  43.188  10.292  1.00  7.25           O  
ATOM   1095  CB  ASP A  65      26.704  45.993   8.456  1.00  5.61           C  
ATOM   1096  CG  ASP A  65      26.810  46.673   9.824  1.00  9.72           C  
ATOM   1097  OD1 ASP A  65      25.787  47.220  10.288  1.00 10.58           O  
ATOM   1098  OD2 ASP A  65      27.930  46.654  10.376  1.00 11.11           O  
ATOM   1099  H   ASP A  65      24.758  44.382  10.144  1.00  0.00           H  
ATOM   1100  HA  ASP A  65      25.844  44.295   7.443  1.00  0.00           H  
ATOM   1101  HB3 ASP A  65      26.183  46.673   7.782  1.00  0.00           H  
ATOM   1102  HB2 ASP A  65      27.705  45.927   8.029  1.00  0.00           H  
ATOM   1103  N   MET A  66      27.969  43.136   8.413  1.00  5.24           N  
ATOM   1104  CA  MET A  66      29.010  42.231   8.907  1.00  4.95           C  
ATOM   1105  C   MET A  66      29.906  42.838   9.997  1.00  9.67           C  
ATOM   1106  O   MET A  66      30.487  42.065  10.752  1.00  8.92           O  
ATOM   1107  CB  MET A  66      29.895  41.692   7.768  1.00  6.80           C  
ATOM   1108  CG  MET A  66      29.120  40.996   6.648  1.00  9.22           C  
ATOM   1109  SD  MET A  66      30.107  39.867   5.639  1.00 12.00           S  
ATOM   1110  CE  MET A  66      31.275  41.019   4.875  1.00  8.85           C  
ATOM   1111  H   MET A  66      28.117  43.515   7.486  1.00  0.00           H  
ATOM   1112  HA  MET A  66      28.501  41.371   9.336  1.00  0.00           H  
ATOM   1113  HB3 MET A  66      30.619  40.987   8.178  1.00  0.00           H  
ATOM   1114  HB2 MET A  66      30.483  42.505   7.342  1.00  0.00           H  
ATOM   1115  HG3 MET A  66      28.677  41.740   5.988  1.00  0.00           H  
ATOM   1116  HG2 MET A  66      28.302  40.414   7.074  1.00  0.00           H  
ATOM   1117  HE1 MET A  66      31.857  40.496   4.119  1.00  0.00           H  
ATOM   1118  HE2 MET A  66      30.750  41.840   4.393  1.00  0.00           H  
ATOM   1119  HE3 MET A  66      31.958  41.430   5.619  1.00  0.00           H  
ATOM   1120  N   GLY A  67      30.021  44.177  10.065  1.00  7.03           N  
ATOM   1121  CA  GLY A  67      30.814  44.878  11.079  1.00  6.62           C  
ATOM   1122  C   GLY A  67      30.152  44.764  12.456  1.00  9.96           C  
ATOM   1123  O   GLY A  67      30.831  44.503  13.448  1.00  9.33           O  
ATOM   1124  H   GLY A  67      29.505  44.752   9.413  1.00  0.00           H  
ATOM   1125  HA3 GLY A  67      30.878  45.933  10.815  1.00  0.00           H  
ATOM   1126  HA2 GLY A  67      31.832  44.486  11.112  1.00  0.00           H  
ATOM   1127  N   THR A  68      28.819  44.908  12.492  1.00  6.96           N  
ATOM   1128  CA  THR A  68      27.970  44.695  13.658  1.00  6.79           C  
ATOM   1129  C   THR A  68      27.923  43.212  14.069  1.00 10.42           C  
ATOM   1130  O   THR A  68      28.077  42.935  15.255  1.00  9.68           O  
ATOM   1131  CB  THR A  68      26.528  45.188  13.382  1.00 12.25           C  
ATOM   1132  OG1 THR A  68      26.557  46.590  13.198  1.00  9.25           O  
ATOM   1133  CG2 THR A  68      25.486  44.883  14.467  1.00 10.68           C  
ATOM   1134  H   THR A  68      28.339  45.179  11.641  1.00  0.00           H  
ATOM   1135  HA  THR A  68      28.385  45.268  14.491  1.00  0.00           H  
ATOM   1136  HB  THR A  68      26.175  44.757  12.445  1.00  0.00           H  
ATOM   1137  HG1 THR A  68      26.902  46.778  12.318  1.00  0.00           H  
ATOM   1138 HG21 THR A  68      24.528  45.287  14.158  1.00  0.00           H  
ATOM   1139 HG22 THR A  68      25.334  43.815  14.616  1.00  0.00           H  
ATOM   1140 HG23 THR A  68      25.752  45.329  15.425  1.00  0.00           H  
ATOM   1141  N   ILE A  69      27.768  42.293  13.097  1.00  7.54           N  
ATOM   1142  CA  ILE A  69      27.786  40.839  13.313  1.00  7.12           C  
ATOM   1143  C   ILE A  69      29.135  40.326  13.863  1.00 10.62           C  
ATOM   1144  O   ILE A  69      29.129  39.446  14.720  1.00  9.80           O  
ATOM   1145  CB  ILE A  69      27.418  40.064  12.010  1.00 10.13           C  
ATOM   1146  CG1 ILE A  69      25.934  40.275  11.642  1.00 10.19           C  
ATOM   1147  CG2 ILE A  69      27.735  38.553  12.011  1.00 11.19           C  
ATOM   1148  CD1 ILE A  69      25.591  39.912  10.186  1.00 15.39           C  
ATOM   1149  H   ILE A  69      27.634  42.598  12.142  1.00  0.00           H  
ATOM   1150  HA  ILE A  69      27.025  40.617  14.063  1.00  0.00           H  
ATOM   1151  HB  ILE A  69      28.015  40.501  11.216  1.00  0.00           H  
ATOM   1152 HG13 ILE A  69      25.642  41.310  11.814  1.00  0.00           H  
ATOM   1153 HG12 ILE A  69      25.318  39.684  12.319  1.00  0.00           H  
ATOM   1154 HG21 ILE A  69      27.343  38.067  11.121  1.00  0.00           H  
ATOM   1155 HG22 ILE A  69      28.809  38.367  12.009  1.00  0.00           H  
ATOM   1156 HG23 ILE A  69      27.296  38.054  12.876  1.00  0.00           H  
ATOM   1157 HD11 ILE A  69      24.801  40.554   9.800  1.00  0.00           H  
ATOM   1158 HD12 ILE A  69      26.449  40.019   9.523  1.00  0.00           H  
ATOM   1159 HD13 ILE A  69      25.243  38.881  10.113  1.00  0.00           H  
ATOM   1160  N   LYS A  70      30.251  40.913  13.396  1.00  7.83           N  
ATOM   1161  CA  LYS A  70      31.608  40.656  13.879  1.00  7.91           C  
ATOM   1162  C   LYS A  70      31.796  41.071  15.343  1.00 12.28           C  
ATOM   1163  O   LYS A  70      32.317  40.273  16.118  1.00 11.52           O  
ATOM   1164  CB  LYS A  70      32.628  41.312  12.921  1.00 10.08           C  
ATOM   1165  CG  LYS A  70      34.104  41.123  13.309  1.00 16.91           C  
ATOM   1166  CD  LYS A  70      35.065  41.685  12.250  1.00 22.55           C  
ATOM   1167  CE  LYS A  70      36.549  41.435  12.564  1.00 30.44           C  
ATOM   1168  NZ  LYS A  70      36.963  42.047  13.839  1.00 36.17           N  
ATOM   1169  H   LYS A  70      30.171  41.610  12.667  1.00  0.00           H  
ATOM   1170  HA  LYS A  70      31.764  39.579  13.852  1.00  0.00           H  
ATOM   1171  HB3 LYS A  70      32.420  42.379  12.837  1.00  0.00           H  
ATOM   1172  HB2 LYS A  70      32.482  40.897  11.924  1.00  0.00           H  
ATOM   1173  HG3 LYS A  70      34.309  40.063  13.466  1.00  0.00           H  
ATOM   1174  HG2 LYS A  70      34.293  41.620  14.260  1.00  0.00           H  
ATOM   1175  HD3 LYS A  70      34.895  42.757  12.139  1.00  0.00           H  
ATOM   1176  HD2 LYS A  70      34.832  41.245  11.280  1.00  0.00           H  
ATOM   1177  HE3 LYS A  70      37.167  41.845  11.764  1.00  0.00           H  
ATOM   1178  HE2 LYS A  70      36.752  40.365  12.605  1.00  0.00           H  
ATOM   1179  HZ1 LYS A  70      36.456  41.615  14.605  1.00  0.00           H  
ATOM   1180  HZ2 LYS A  70      37.950  41.895  13.986  1.00  0.00           H  
ATOM   1181  HZ3 LYS A  70      36.770  43.038  13.827  1.00  0.00           H  
ATOM   1182  N   LYS A  71      31.317  42.272  15.705  1.00  9.59           N  
ATOM   1183  CA  LYS A  71      31.303  42.767  17.082  1.00 10.09           C  
ATOM   1184  C   LYS A  71      30.395  41.938  18.009  1.00 13.67           C  
ATOM   1185  O   LYS A  71      30.792  41.687  19.143  1.00 13.60           O  
ATOM   1186  CB  LYS A  71      30.906  44.254  17.094  1.00 13.34           C  
ATOM   1187  CG  LYS A  71      31.987  45.182  16.518  1.00 27.70           C  
ATOM   1188  CD  LYS A  71      31.490  46.627  16.368  1.00 38.59           C  
ATOM   1189  CE  LYS A  71      32.553  47.561  15.777  1.00 50.38           C  
ATOM   1190  NZ  LYS A  71      32.040  48.935  15.642  1.00 58.97           N  
ATOM   1191  H   LYS A  71      30.897  42.873  15.008  1.00  0.00           H  
ATOM   1192  HA  LYS A  71      32.321  42.684  17.468  1.00  0.00           H  
ATOM   1193  HB3 LYS A  71      30.710  44.573  18.118  1.00  0.00           H  
ATOM   1194  HB2 LYS A  71      29.972  44.382  16.547  1.00  0.00           H  
ATOM   1195  HG3 LYS A  71      32.328  44.813  15.551  1.00  0.00           H  
ATOM   1196  HG2 LYS A  71      32.861  45.163  17.171  1.00  0.00           H  
ATOM   1197  HD3 LYS A  71      31.172  47.002  17.342  1.00  0.00           H  
ATOM   1198  HD2 LYS A  71      30.605  46.637  15.730  1.00  0.00           H  
ATOM   1199  HE3 LYS A  71      32.864  47.205  14.793  1.00  0.00           H  
ATOM   1200  HE2 LYS A  71      33.440  47.577  16.411  1.00  0.00           H  
ATOM   1201  HZ1 LYS A  71      31.774  49.288  16.550  1.00  0.00           H  
ATOM   1202  HZ2 LYS A  71      32.757  49.527  15.249  1.00  0.00           H  
ATOM   1203  HZ3 LYS A  71      31.234  48.936  15.033  1.00  0.00           H  
ATOM   1204  N   ARG A  72      29.228  41.492  17.511  1.00  9.37           N  
ATOM   1205  CA  ARG A  72      28.308  40.617  18.238  1.00  8.78           C  
ATOM   1206  C   ARG A  72      28.871  39.198  18.469  1.00 12.78           C  
ATOM   1207  O   ARG A  72      28.615  38.638  19.531  1.00 13.07           O  
ATOM   1208  CB  ARG A  72      26.943  40.555  17.521  1.00  7.45           C  
ATOM   1209  CG  ARG A  72      26.080  41.822  17.651  1.00  9.76           C  
ATOM   1210  CD  ARG A  72      24.749  41.705  16.887  1.00 11.76           C  
ATOM   1211  NE  ARG A  72      23.850  42.818  17.217  1.00 10.57           N  
ATOM   1212  CZ  ARG A  72      22.555  42.936  16.875  1.00 20.42           C  
ATOM   1213  NH1 ARG A  72      21.928  42.017  16.130  1.00  6.76           N  
ATOM   1214  NH2 ARG A  72      21.866  43.999  17.305  1.00 10.96           N  
ATOM   1215  H   ARG A  72      28.955  41.750  16.571  1.00  0.00           H  
ATOM   1216  HA  ARG A  72      28.152  41.069  19.220  1.00  0.00           H  
ATOM   1217  HB3 ARG A  72      26.360  39.746  17.959  1.00  0.00           H  
ATOM   1218  HB2 ARG A  72      27.085  40.299  16.471  1.00  0.00           H  
ATOM   1219  HG3 ARG A  72      26.636  42.661  17.241  1.00  0.00           H  
ATOM   1220  HG2 ARG A  72      25.903  42.074  18.695  1.00  0.00           H  
ATOM   1221  HD3 ARG A  72      24.276  40.740  17.067  1.00  0.00           H  
ATOM   1222  HD2 ARG A  72      24.934  41.773  15.814  1.00  0.00           H  
ATOM   1223  HE  ARG A  72      24.240  43.544  17.804  1.00  0.00           H  
ATOM   1224 HH12 ARG A  72      20.950  42.116  15.900  1.00  0.00           H  
ATOM   1225 HH11 ARG A  72      22.432  41.231  15.727  1.00  0.00           H  
ATOM   1226 HH22 ARG A  72      20.890  44.113  17.073  1.00  0.00           H  
ATOM   1227 HH21 ARG A  72      22.316  44.668  17.917  1.00  0.00           H  
ATOM   1228  N   LEU A  73      29.635  38.644  17.512  1.00  8.96           N  
ATOM   1229  CA  LEU A  73      30.289  37.339  17.653  1.00  8.81           C  
ATOM   1230  C   LEU A  73      31.498  37.385  18.603  1.00 12.93           C  
ATOM   1231  O   LEU A  73      31.640  36.478  19.421  1.00 12.81           O  
ATOM   1232  CB  LEU A  73      30.719  36.798  16.270  1.00  8.54           C  
ATOM   1233  CG  LEU A  73      29.581  36.172  15.436  1.00 11.99           C  
ATOM   1234  CD1 LEU A  73      29.989  35.977  13.966  1.00 11.84           C  
ATOM   1235  CD2 LEU A  73      29.027  34.874  16.070  1.00 13.47           C  
ATOM   1236  H   LEU A  73      29.787  39.135  16.640  1.00  0.00           H  
ATOM   1237  HA  LEU A  73      29.569  36.646  18.093  1.00  0.00           H  
ATOM   1238  HB3 LEU A  73      31.493  36.043  16.400  1.00  0.00           H  
ATOM   1239  HB2 LEU A  73      31.189  37.608  15.708  1.00  0.00           H  
ATOM   1240  HG  LEU A  73      28.778  36.897  15.404  1.00  0.00           H  
ATOM   1241 HD11 LEU A  73      29.806  34.970  13.603  1.00  0.00           H  
ATOM   1242 HD12 LEU A  73      29.422  36.642  13.319  1.00  0.00           H  
ATOM   1243 HD13 LEU A  73      31.040  36.196  13.809  1.00  0.00           H  
ATOM   1244 HD21 LEU A  73      27.972  34.985  16.320  1.00  0.00           H  
ATOM   1245 HD22 LEU A  73      29.104  34.011  15.411  1.00  0.00           H  
ATOM   1246 HD23 LEU A  73      29.551  34.605  16.987  1.00  0.00           H  
ATOM   1247  N   GLU A  74      32.341  38.423  18.473  1.00 10.15           N  
ATOM   1248  CA  GLU A  74      33.593  38.583  19.219  1.00 10.55           C  
ATOM   1249  C   GLU A  74      33.394  38.993  20.690  1.00 15.56           C  
ATOM   1250  O   GLU A  74      34.159  38.528  21.534  1.00 15.83           O  
ATOM   1251  CB  GLU A  74      34.520  39.556  18.457  1.00 11.68           C  
ATOM   1252  CG  GLU A  74      35.046  38.942  17.138  1.00 20.11           C  
ATOM   1253  CD  GLU A  74      35.844  39.892  16.239  1.00 33.67           C  
ATOM   1254  OE1 GLU A  74      35.826  41.119  16.484  1.00 24.07           O  
ATOM   1255  OE2 GLU A  74      36.442  39.372  15.270  1.00 24.04           O  
ATOM   1256  H   GLU A  74      32.162  39.122  17.763  1.00  0.00           H  
ATOM   1257  HA  GLU A  74      34.090  37.611  19.242  1.00  0.00           H  
ATOM   1258  HB3 GLU A  74      35.369  39.834  19.084  1.00  0.00           H  
ATOM   1259  HB2 GLU A  74      33.981  40.483  18.255  1.00  0.00           H  
ATOM   1260  HG3 GLU A  74      34.219  38.558  16.543  1.00  0.00           H  
ATOM   1261  HG2 GLU A  74      35.677  38.083  17.367  1.00  0.00           H  
ATOM   1262  N   ASN A  75      32.359  39.804  20.981  1.00 12.22           N  
ATOM   1263  CA  ASN A  75      31.963  40.191  22.346  1.00 12.60           C  
ATOM   1264  C   ASN A  75      30.894  39.247  22.941  1.00 16.30           C  
ATOM   1265  O   ASN A  75      30.491  39.462  24.084  1.00 16.40           O  
ATOM   1266  CB  ASN A  75      31.484  41.663  22.364  1.00 15.53           C  
ATOM   1267  CG  ASN A  75      32.605  42.660  22.045  1.00 39.91           C  
ATOM   1268  OD1 ASN A  75      33.473  42.906  22.878  1.00 34.25           O  
ATOM   1269  ND2 ASN A  75      32.589  43.244  20.846  1.00 34.13           N  
ATOM   1270  H   ASN A  75      31.779  40.157  20.233  1.00  0.00           H  
ATOM   1271  HA  ASN A  75      32.839  40.121  22.994  1.00  0.00           H  
ATOM   1272  HB3 ASN A  75      31.125  41.923  23.361  1.00  0.00           H  
ATOM   1273  HB2 ASN A  75      30.632  41.808  21.700  1.00  0.00           H  
ATOM   1274 HD22 ASN A  75      33.307  43.910  20.598  1.00  0.00           H  
ATOM   1275 HD21 ASN A  75      31.876  42.996  20.173  1.00  0.00           H  
ATOM   1276  N   ASN A  76      30.479  38.212  22.184  1.00 12.05           N  
ATOM   1277  CA  ASN A  76      29.579  37.119  22.589  1.00 11.98           C  
ATOM   1278  C   ASN A  76      28.175  37.617  22.998  1.00 15.38           C  
ATOM   1279  O   ASN A  76      27.657  37.210  24.035  1.00 15.92           O  
ATOM   1280  CB  ASN A  76      30.216  36.214  23.687  1.00 14.07           C  
ATOM   1281  CG  ASN A  76      31.645  35.731  23.407  1.00 34.75           C  
ATOM   1282  OD1 ASN A  76      32.486  35.744  24.302  1.00 27.38           O  
ATOM   1283  ND2 ASN A  76      31.935  35.292  22.180  1.00 28.95           N  
ATOM   1284  H   ASN A  76      30.872  38.118  21.258  1.00  0.00           H  
ATOM   1285  HA  ASN A  76      29.399  36.501  21.709  1.00  0.00           H  
ATOM   1286  HB3 ASN A  76      29.595  35.332  23.850  1.00  0.00           H  
ATOM   1287  HB2 ASN A  76      30.235  36.749  24.638  1.00  0.00           H  
ATOM   1288 HD22 ASN A  76      32.870  34.978  21.968  1.00  0.00           H  
ATOM   1289 HD21 ASN A  76      31.244  35.307  21.444  1.00  0.00           H  
ATOM   1290  N   TYR A  77      27.597  38.503  22.172  1.00 10.46           N  
ATOM   1291  CA  TYR A  77      26.285  39.133  22.343  1.00  9.25           C  
ATOM   1292  C   TYR A  77      25.096  38.163  22.187  1.00 12.26           C  
ATOM   1293  O   TYR A  77      24.057  38.389  22.808  1.00 11.50           O  
ATOM   1294  CB  TYR A  77      26.197  40.312  21.350  1.00  9.64           C  
ATOM   1295  CG  TYR A  77      24.878  41.064  21.275  1.00 10.61           C  
ATOM   1296  CD1 TYR A  77      24.590  42.089  22.200  1.00 12.37           C  
ATOM   1297  CD2 TYR A  77      23.945  40.754  20.262  1.00 11.11           C  
ATOM   1298  CE1 TYR A  77      23.381  42.806  22.106  1.00 12.64           C  
ATOM   1299  CE2 TYR A  77      22.741  41.474  20.166  1.00 12.07           C  
ATOM   1300  CZ  TYR A  77      22.458  42.502  21.085  1.00 17.34           C  
ATOM   1301  OH  TYR A  77      21.287  43.195  20.981  1.00 16.86           O  
ATOM   1302  H   TYR A  77      28.094  38.762  21.328  1.00  0.00           H  
ATOM   1303  HA  TYR A  77      26.249  39.545  23.351  1.00  0.00           H  
ATOM   1304  HB3 TYR A  77      26.405  39.937  20.349  1.00  0.00           H  
ATOM   1305  HB2 TYR A  77      26.989  41.031  21.566  1.00  0.00           H  
ATOM   1306  HD1 TYR A  77      25.298  42.333  22.978  1.00  0.00           H  
ATOM   1307  HD2 TYR A  77      24.154  39.968  19.550  1.00  0.00           H  
ATOM   1308  HE1 TYR A  77      23.168  43.590  22.817  1.00  0.00           H  
ATOM   1309  HE2 TYR A  77      22.035  41.240  19.382  1.00  0.00           H  
ATOM   1310  HH  TYR A  77      21.176  43.886  21.647  1.00  0.00           H  
ATOM   1311  N   TYR A  78      25.258  37.122  21.356  1.00  8.78           N  
ATOM   1312  CA  TYR A  78      24.203  36.173  21.008  1.00  8.04           C  
ATOM   1313  C   TYR A  78      23.952  35.119  22.095  1.00 12.12           C  
ATOM   1314  O   TYR A  78      24.884  34.715  22.790  1.00 12.01           O  
ATOM   1315  CB  TYR A  78      24.586  35.463  19.701  1.00  8.43           C  
ATOM   1316  CG  TYR A  78      24.728  36.370  18.497  1.00  8.59           C  
ATOM   1317  CD1 TYR A  78      23.600  37.041  17.985  1.00 10.10           C  
ATOM   1318  CD2 TYR A  78      25.982  36.536  17.878  1.00  9.00           C  
ATOM   1319  CE1 TYR A  78      23.713  37.847  16.838  1.00 10.11           C  
ATOM   1320  CE2 TYR A  78      26.093  37.350  16.738  1.00  9.24           C  
ATOM   1321  CZ  TYR A  78      24.964  37.993  16.206  1.00 14.68           C  
ATOM   1322  OH  TYR A  78      25.101  38.760  15.088  1.00 13.49           O  
ATOM   1323  H   TYR A  78      26.146  36.990  20.894  1.00  0.00           H  
ATOM   1324  HA  TYR A  78      23.282  36.735  20.846  1.00  0.00           H  
ATOM   1325  HB3 TYR A  78      23.828  34.719  19.451  1.00  0.00           H  
ATOM   1326  HB2 TYR A  78      25.517  34.914  19.844  1.00  0.00           H  
ATOM   1327  HD1 TYR A  78      22.646  36.934  18.474  1.00  0.00           H  
ATOM   1328  HD2 TYR A  78      26.860  36.043  18.271  1.00  0.00           H  
ATOM   1329  HE1 TYR A  78      22.836  38.342  16.448  1.00  0.00           H  
ATOM   1330  HE2 TYR A  78      27.047  37.501  16.271  1.00  0.00           H  
ATOM   1331  HH  TYR A  78      24.267  39.164  14.806  1.00  0.00           H  
ATOM   1332  N   TRP A  79      22.697  34.644  22.145  1.00  8.89           N  
ATOM   1333  CA  TRP A  79      22.290  33.464  22.904  1.00  9.09           C  
ATOM   1334  C   TRP A  79      22.423  32.178  22.067  1.00 12.65           C  
ATOM   1335  O   TRP A  79      22.779  31.145  22.631  1.00 12.01           O  
ATOM   1336  CB  TRP A  79      20.848  33.649  23.423  1.00  8.10           C  
ATOM   1337  CG  TRP A  79      20.271  32.488  24.186  1.00  9.36           C  
ATOM   1338  CD1 TRP A  79      19.423  31.560  23.687  1.00 12.44           C  
ATOM   1339  CD2 TRP A  79      20.567  32.058  25.549  1.00  9.60           C  
ATOM   1340  NE1 TRP A  79      19.169  30.598  24.643  1.00 12.36           N  
ATOM   1341  CE2 TRP A  79      19.851  30.852  25.814  1.00 13.77           C  
ATOM   1342  CE3 TRP A  79      21.379  32.558  26.591  1.00 10.67           C  
ATOM   1343  CZ2 TRP A  79      19.935  30.183  27.049  1.00 13.48           C  
ATOM   1344  CZ3 TRP A  79      21.476  31.899  27.833  1.00 12.42           C  
ATOM   1345  CH2 TRP A  79      20.754  30.712  28.064  1.00 13.50           C  
ATOM   1346  H   TRP A  79      21.995  35.037  21.527  1.00  0.00           H  
ATOM   1347  HA  TRP A  79      22.937  33.353  23.776  1.00  0.00           H  
ATOM   1348  HB3 TRP A  79      20.179  33.871  22.590  1.00  0.00           H  
ATOM   1349  HB2 TRP A  79      20.809  34.522  24.075  1.00  0.00           H  
ATOM   1350  HD1 TRP A  79      19.023  31.583  22.686  1.00  0.00           H  
ATOM   1351  HE1 TRP A  79      18.554  29.814  24.479  1.00  0.00           H  
ATOM   1352  HE3 TRP A  79      21.949  33.455  26.420  1.00  0.00           H  
ATOM   1353  HZ2 TRP A  79      19.380  29.272  27.216  1.00  0.00           H  
ATOM   1354  HZ3 TRP A  79      22.111  32.304  28.607  1.00  0.00           H  
ATOM   1355  HH2 TRP A  79      20.831  30.209  29.016  1.00  0.00           H  
ATOM   1356  N   ASN A  80      22.125  32.244  20.757  1.00  9.24           N  
ATOM   1357  CA  ASN A  80      22.110  31.074  19.875  1.00  8.97           C  
ATOM   1358  C   ASN A  80      22.488  31.434  18.430  1.00 13.04           C  
ATOM   1359  O   ASN A  80      22.598  32.612  18.083  1.00 12.12           O  
ATOM   1360  CB  ASN A  80      20.762  30.302  20.006  1.00  9.44           C  
ATOM   1361  CG  ASN A  80      19.493  31.018  19.509  1.00 20.30           C  
ATOM   1362  OD1 ASN A  80      19.512  31.756  18.528  1.00 12.34           O  
ATOM   1363  ND2 ASN A  80      18.361  30.767  20.167  1.00 12.34           N  
ATOM   1364  H   ASN A  80      21.857  33.124  20.338  1.00  0.00           H  
ATOM   1365  HA  ASN A  80      22.903  30.394  20.192  1.00  0.00           H  
ATOM   1366  HB3 ASN A  80      20.612  30.025  21.051  1.00  0.00           H  
ATOM   1367  HB2 ASN A  80      20.831  29.357  19.465  1.00  0.00           H  
ATOM   1368 HD22 ASN A  80      17.501  31.207  19.872  1.00  0.00           H  
ATOM   1369 HD21 ASN A  80      18.350  30.139  20.957  1.00  0.00           H  
ATOM   1370  N   ALA A  81      22.657  30.380  17.616  1.00  9.92           N  
ATOM   1371  CA  ALA A  81      22.989  30.440  16.195  1.00  9.24           C  
ATOM   1372  C   ALA A  81      21.939  31.141  15.323  1.00 12.94           C  
ATOM   1373  O   ALA A  81      22.327  31.809  14.367  1.00 11.83           O  
ATOM   1374  CB  ALA A  81      23.214  29.010  15.694  1.00 10.16           C  
ATOM   1375  H   ALA A  81      22.544  29.449  17.992  1.00  0.00           H  
ATOM   1376  HA  ALA A  81      23.925  30.989  16.097  1.00  0.00           H  
ATOM   1377  HB1 ALA A  81      23.612  28.995  14.679  1.00  0.00           H  
ATOM   1378  HB2 ALA A  81      23.923  28.501  16.341  1.00  0.00           H  
ATOM   1379  HB3 ALA A  81      22.291  28.428  15.701  1.00  0.00           H  
ATOM   1380  N   GLN A  82      20.647  30.985  15.662  1.00 10.28           N  
ATOM   1381  CA  GLN A  82      19.530  31.532  14.891  1.00 10.32           C  
ATOM   1382  C   GLN A  82      19.444  33.071  14.935  1.00 12.96           C  
ATOM   1383  O   GLN A  82      19.024  33.658  13.940  1.00 11.67           O  
ATOM   1384  CB  GLN A  82      18.211  30.838  15.308  1.00 12.33           C  
ATOM   1385  CG  GLN A  82      16.961  31.215  14.476  1.00 29.91           C  
ATOM   1386  CD  GLN A  82      17.129  30.975  12.970  1.00 50.29           C  
ATOM   1387  OE1 GLN A  82      17.573  29.909  12.550  1.00 46.63           O  
ATOM   1388  NE2 GLN A  82      16.765  31.962  12.149  1.00 40.23           N  
ATOM   1389  H   GLN A  82      20.404  30.445  16.480  1.00  0.00           H  
ATOM   1390  HA  GLN A  82      19.725  31.255  13.856  1.00  0.00           H  
ATOM   1391  HB3 GLN A  82      18.009  31.039  16.360  1.00  0.00           H  
ATOM   1392  HB2 GLN A  82      18.351  29.758  15.239  1.00  0.00           H  
ATOM   1393  HG3 GLN A  82      16.693  32.257  14.656  1.00  0.00           H  
ATOM   1394  HG2 GLN A  82      16.110  30.624  14.818  1.00  0.00           H  
ATOM   1395 HE22 GLN A  82      16.854  31.844  11.150  1.00  0.00           H  
ATOM   1396 HE21 GLN A  82      16.411  32.832  12.518  1.00  0.00           H  
ATOM   1397  N   GLU A  83      19.889  33.697  16.041  1.00  9.63           N  
ATOM   1398  CA  GLU A  83      20.032  35.154  16.159  1.00  9.19           C  
ATOM   1399  C   GLU A  83      21.090  35.725  15.194  1.00 12.33           C  
ATOM   1400  O   GLU A  83      20.845  36.766  14.587  1.00 12.41           O  
ATOM   1401  CB  GLU A  83      20.373  35.548  17.611  1.00 10.65           C  
ATOM   1402  CG  GLU A  83      19.257  35.282  18.642  1.00 19.67           C  
ATOM   1403  CD  GLU A  83      19.634  35.672  20.079  1.00 32.59           C  
ATOM   1404  OE1 GLU A  83      20.825  35.956  20.336  1.00 15.71           O  
ATOM   1405  OE2 GLU A  83      18.712  35.679  20.922  1.00 26.23           O  
ATOM   1406  H   GLU A  83      20.205  33.151  16.831  1.00  0.00           H  
ATOM   1407  HA  GLU A  83      19.074  35.609  15.898  1.00  0.00           H  
ATOM   1408  HB3 GLU A  83      20.606  36.614  17.636  1.00  0.00           H  
ATOM   1409  HB2 GLU A  83      21.282  35.026  17.916  1.00  0.00           H  
ATOM   1410  HG3 GLU A  83      18.978  34.231  18.640  1.00  0.00           H  
ATOM   1411  HG2 GLU A  83      18.362  35.838  18.360  1.00  0.00           H  
ATOM   1412  N   CYS A  84      22.229  35.023  15.055  1.00  8.80           N  
ATOM   1413  CA  CYS A  84      23.333  35.381  14.161  1.00  8.02           C  
ATOM   1414  C   CYS A  84      22.983  35.144  12.678  1.00 10.87           C  
ATOM   1415  O   CYS A  84      23.285  35.998  11.846  1.00  9.95           O  
ATOM   1416  CB  CYS A  84      24.629  34.661  14.588  1.00  8.40           C  
ATOM   1417  SG  CYS A  84      26.078  35.158  13.610  1.00 11.86           S  
ATOM   1418  H   CYS A  84      22.347  34.172  15.587  1.00  0.00           H  
ATOM   1419  HA  CYS A  84      23.505  36.453  14.273  1.00  0.00           H  
ATOM   1420  HB3 CYS A  84      24.503  33.582  14.513  1.00  0.00           H  
ATOM   1421  HB2 CYS A  84      24.844  34.872  15.636  1.00  0.00           H  
ATOM   1422  HG  CYS A  84      25.648  34.649  12.452  1.00  0.00           H  
ATOM   1423  N   ILE A  85      22.317  34.012  12.386  1.00  8.05           N  
ATOM   1424  CA  ILE A  85      21.779  33.645  11.071  1.00  7.19           C  
ATOM   1425  C   ILE A  85      20.733  34.649  10.554  1.00 10.30           C  
ATOM   1426  O   ILE A  85      20.772  34.994   9.374  1.00  9.18           O  
ATOM   1427  CB  ILE A  85      21.166  32.209  11.106  1.00 10.46           C  
ATOM   1428  CG1 ILE A  85      22.293  31.156  11.168  1.00 11.15           C  
ATOM   1429  CG2 ILE A  85      20.165  31.846   9.983  1.00 11.45           C  
ATOM   1430  CD1 ILE A  85      21.838  29.777  11.673  1.00 18.31           C  
ATOM   1431  H   ILE A  85      22.127  33.354  13.132  1.00  0.00           H  
ATOM   1432  HA  ILE A  85      22.613  33.652  10.365  1.00  0.00           H  
ATOM   1433  HB  ILE A  85      20.609  32.140  12.038  1.00  0.00           H  
ATOM   1434 HG13 ILE A  85      23.103  31.501  11.809  1.00  0.00           H  
ATOM   1435 HG12 ILE A  85      22.733  31.057  10.177  1.00  0.00           H  
ATOM   1436 HG21 ILE A  85      19.838  30.809  10.066  1.00  0.00           H  
ATOM   1437 HG22 ILE A  85      19.259  32.450  10.029  1.00  0.00           H  
ATOM   1438 HG23 ILE A  85      20.604  31.972   8.994  1.00  0.00           H  
ATOM   1439 HD11 ILE A  85      22.592  29.342  12.328  1.00  0.00           H  
ATOM   1440 HD12 ILE A  85      20.909  29.831  12.239  1.00  0.00           H  
ATOM   1441 HD13 ILE A  85      21.682  29.087  10.844  1.00  0.00           H  
ATOM   1442  N   GLN A  86      19.854  35.122  11.456  1.00  7.12           N  
ATOM   1443  CA  GLN A  86      18.857  36.155  11.184  1.00  7.20           C  
ATOM   1444  C   GLN A  86      19.496  37.499  10.793  1.00 10.60           C  
ATOM   1445  O   GLN A  86      18.996  38.130   9.868  1.00  9.55           O  
ATOM   1446  CB  GLN A  86      17.897  36.279  12.391  1.00  9.07           C  
ATOM   1447  CG  GLN A  86      16.761  37.322  12.281  1.00 22.96           C  
ATOM   1448  CD  GLN A  86      15.787  37.044  11.132  1.00 42.96           C  
ATOM   1449  OE1 GLN A  86      16.083  37.322   9.972  1.00 35.95           O  
ATOM   1450  NE2 GLN A  86      14.610  36.502  11.449  1.00 38.87           N  
ATOM   1451  H   GLN A  86      19.879  34.772  12.405  1.00  0.00           H  
ATOM   1452  HA  GLN A  86      18.282  35.804  10.326  1.00  0.00           H  
ATOM   1453  HB3 GLN A  86      18.478  36.501  13.286  1.00  0.00           H  
ATOM   1454  HB2 GLN A  86      17.442  35.305  12.574  1.00  0.00           H  
ATOM   1455  HG3 GLN A  86      17.171  38.325  12.157  1.00  0.00           H  
ATOM   1456  HG2 GLN A  86      16.207  37.346  13.221  1.00  0.00           H  
ATOM   1457 HE22 GLN A  86      13.935  36.308  10.724  1.00  0.00           H  
ATOM   1458 HE21 GLN A  86      14.383  36.292  12.410  1.00  0.00           H  
ATOM   1459  N   ASP A  87      20.607  37.883  11.448  1.00  7.47           N  
ATOM   1460  CA  ASP A  87      21.394  39.074  11.110  1.00  6.78           C  
ATOM   1461  C   ASP A  87      22.026  39.032   9.707  1.00 10.56           C  
ATOM   1462  O   ASP A  87      21.975  40.046   9.011  1.00  9.67           O  
ATOM   1463  CB  ASP A  87      22.459  39.435  12.168  1.00  8.00           C  
ATOM   1464  CG  ASP A  87      21.919  39.780  13.558  1.00 10.47           C  
ATOM   1465  OD1 ASP A  87      20.693  39.979  13.704  1.00 10.59           O  
ATOM   1466  OD2 ASP A  87      22.776  39.933  14.454  1.00 12.46           O  
ATOM   1467  H   ASP A  87      20.954  37.321  12.213  1.00  0.00           H  
ATOM   1468  HA  ASP A  87      20.680  39.899  11.086  1.00  0.00           H  
ATOM   1469  HB3 ASP A  87      23.046  40.284  11.823  1.00  0.00           H  
ATOM   1470  HB2 ASP A  87      23.138  38.590  12.278  1.00  0.00           H  
ATOM   1471  N   PHE A  88      22.567  37.870   9.295  1.00  7.67           N  
ATOM   1472  CA  PHE A  88      23.054  37.650   7.928  1.00  6.92           C  
ATOM   1473  C   PHE A  88      21.947  37.769   6.867  1.00 11.07           C  
ATOM   1474  O   PHE A  88      22.140  38.482   5.884  1.00 10.48           O  
ATOM   1475  CB  PHE A  88      23.786  36.298   7.802  1.00  8.40           C  
ATOM   1476  CG  PHE A  88      25.226  36.274   8.285  1.00  9.18           C  
ATOM   1477  CD1 PHE A  88      26.225  36.975   7.575  1.00 11.81           C  
ATOM   1478  CD2 PHE A  88      25.581  35.573   9.457  1.00 10.69           C  
ATOM   1479  CE1 PHE A  88      27.545  36.927   8.005  1.00 12.67           C  
ATOM   1480  CE2 PHE A  88      26.907  35.528   9.863  1.00 13.50           C  
ATOM   1481  CZ  PHE A  88      27.884  36.194   9.135  1.00 11.45           C  
ATOM   1482  H   PHE A  88      22.591  37.077   9.921  1.00  0.00           H  
ATOM   1483  HA  PHE A  88      23.773  38.442   7.707  1.00  0.00           H  
ATOM   1484  HB3 PHE A  88      23.810  35.984   6.756  1.00  0.00           H  
ATOM   1485  HB2 PHE A  88      23.222  35.524   8.322  1.00  0.00           H  
ATOM   1486  HD1 PHE A  88      25.969  37.534   6.687  1.00  0.00           H  
ATOM   1487  HD2 PHE A  88      24.832  35.038  10.021  1.00  0.00           H  
ATOM   1488  HE1 PHE A  88      28.311  37.455   7.456  1.00  0.00           H  
ATOM   1489  HE2 PHE A  88      27.184  34.972  10.746  1.00  0.00           H  
ATOM   1490  HZ  PHE A  88      28.912  36.147   9.459  1.00  0.00           H  
ATOM   1491  N   ASN A  89      20.803  37.105   7.110  1.00  7.27           N  
ATOM   1492  CA  ASN A  89      19.622  37.132   6.239  1.00  6.90           C  
ATOM   1493  C   ASN A  89      18.987  38.528   6.139  1.00 10.24           C  
ATOM   1494  O   ASN A  89      18.595  38.910   5.039  1.00  9.66           O  
ATOM   1495  CB  ASN A  89      18.584  36.093   6.723  1.00  8.44           C  
ATOM   1496  CG  ASN A  89      19.027  34.634   6.556  1.00 25.60           C  
ATOM   1497  OD1 ASN A  89      19.822  34.306   5.678  1.00 17.10           O  
ATOM   1498  ND2 ASN A  89      18.487  33.743   7.389  1.00 18.38           N  
ATOM   1499  H   ASN A  89      20.727  36.539   7.945  1.00  0.00           H  
ATOM   1500  HA  ASN A  89      19.971  36.847   5.246  1.00  0.00           H  
ATOM   1501  HB3 ASN A  89      17.663  36.202   6.147  1.00  0.00           H  
ATOM   1502  HB2 ASN A  89      18.319  36.283   7.765  1.00  0.00           H  
ATOM   1503 HD22 ASN A  89      18.736  32.768   7.313  1.00  0.00           H  
ATOM   1504 HD21 ASN A  89      17.831  34.037   8.096  1.00  0.00           H  
ATOM   1505  N   THR A  90      18.937  39.269   7.260  1.00  7.01           N  
ATOM   1506  CA  THR A  90      18.454  40.650   7.337  1.00  6.33           C  
ATOM   1507  C   THR A  90      19.316  41.606   6.494  1.00  8.70           C  
ATOM   1508  O   THR A  90      18.746  42.399   5.752  1.00  8.44           O  
ATOM   1509  CB  THR A  90      18.413  41.168   8.803  1.00 12.26           C  
ATOM   1510  OG1 THR A  90      17.414  40.461   9.511  1.00 12.83           O  
ATOM   1511  CG2 THR A  90      18.121  42.666   8.996  1.00 10.42           C  
ATOM   1512  H   THR A  90      19.264  38.868   8.129  1.00  0.00           H  
ATOM   1513  HA  THR A  90      17.438  40.668   6.935  1.00  0.00           H  
ATOM   1514  HB  THR A  90      19.365  40.946   9.288  1.00  0.00           H  
ATOM   1515  HG1 THR A  90      17.684  39.539   9.581  1.00  0.00           H  
ATOM   1516 HG21 THR A  90      18.022  42.902  10.054  1.00  0.00           H  
ATOM   1517 HG22 THR A  90      18.923  43.294   8.612  1.00  0.00           H  
ATOM   1518 HG23 THR A  90      17.195  42.961   8.500  1.00  0.00           H  
ATOM   1519  N   MET A  91      20.653  41.477   6.575  1.00  5.21           N  
ATOM   1520  CA  MET A  91      21.625  42.246   5.791  1.00  4.24           C  
ATOM   1521  C   MET A  91      21.441  42.093   4.266  1.00  7.94           C  
ATOM   1522  O   MET A  91      21.450  43.104   3.562  1.00  7.83           O  
ATOM   1523  CB  MET A  91      23.045  41.866   6.260  1.00  5.91           C  
ATOM   1524  CG  MET A  91      24.208  42.486   5.467  1.00  8.35           C  
ATOM   1525  SD  MET A  91      25.818  41.820   5.946  1.00 11.08           S  
ATOM   1526  CE  MET A  91      25.813  40.258   5.030  1.00  8.32           C  
ATOM   1527  H   MET A  91      21.045  40.789   7.205  1.00  0.00           H  
ATOM   1528  HA  MET A  91      21.469  43.300   6.028  1.00  0.00           H  
ATOM   1529  HB3 MET A  91      23.152  40.784   6.244  1.00  0.00           H  
ATOM   1530  HB2 MET A  91      23.154  42.149   7.308  1.00  0.00           H  
ATOM   1531  HG3 MET A  91      24.223  43.565   5.618  1.00  0.00           H  
ATOM   1532  HG2 MET A  91      24.105  42.326   4.394  1.00  0.00           H  
ATOM   1533  HE1 MET A  91      26.737  39.709   5.211  1.00  0.00           H  
ATOM   1534  HE2 MET A  91      24.975  39.628   5.332  1.00  0.00           H  
ATOM   1535  HE3 MET A  91      25.736  40.455   3.962  1.00  0.00           H  
ATOM   1536  N   PHE A  92      21.252  40.845   3.795  1.00  4.95           N  
ATOM   1537  CA  PHE A  92      20.982  40.528   2.388  1.00  4.88           C  
ATOM   1538  C   PHE A  92      19.613  41.059   1.930  1.00  8.47           C  
ATOM   1539  O   PHE A  92      19.526  41.632   0.846  1.00  8.12           O  
ATOM   1540  CB  PHE A  92      21.061  39.002   2.152  1.00  6.69           C  
ATOM   1541  CG  PHE A  92      22.364  38.324   2.541  1.00  7.85           C  
ATOM   1542  CD1 PHE A  92      23.615  38.858   2.161  1.00 10.86           C  
ATOM   1543  CD2 PHE A  92      22.327  37.069   3.186  1.00 10.34           C  
ATOM   1544  CE1 PHE A  92      24.784  38.191   2.501  1.00 11.66           C  
ATOM   1545  CE2 PHE A  92      23.506  36.428   3.533  1.00 13.00           C  
ATOM   1546  CZ  PHE A  92      24.729  36.993   3.202  1.00 10.85           C  
ATOM   1547  H   PHE A  92      21.278  40.061   4.433  1.00  0.00           H  
ATOM   1548  HA  PHE A  92      21.744  41.018   1.778  1.00  0.00           H  
ATOM   1549  HB3 PHE A  92      20.877  38.776   1.101  1.00  0.00           H  
ATOM   1550  HB2 PHE A  92      20.253  38.519   2.704  1.00  0.00           H  
ATOM   1551  HD1 PHE A  92      23.675  39.786   1.613  1.00  0.00           H  
ATOM   1552  HD2 PHE A  92      21.382  36.608   3.431  1.00  0.00           H  
ATOM   1553  HE1 PHE A  92      25.740  38.608   2.223  1.00  0.00           H  
ATOM   1554  HE2 PHE A  92      23.469  35.484   4.052  1.00  0.00           H  
ATOM   1555  HZ  PHE A  92      25.636  36.476   3.467  1.00  0.00           H  
ATOM   1556  N   THR A  93      18.583  40.886   2.777  1.00  5.60           N  
ATOM   1557  CA  THR A  93      17.206  41.317   2.531  1.00  5.71           C  
ATOM   1558  C   THR A  93      17.053  42.850   2.450  1.00  9.53           C  
ATOM   1559  O   THR A  93      16.288  43.312   1.608  1.00  9.65           O  
ATOM   1560  CB  THR A  93      16.247  40.759   3.620  1.00 14.48           C  
ATOM   1561  OG1 THR A  93      16.201  39.351   3.507  1.00 13.95           O  
ATOM   1562  CG2 THR A  93      14.796  41.269   3.591  1.00 14.40           C  
ATOM   1563  H   THR A  93      18.745  40.412   3.655  1.00  0.00           H  
ATOM   1564  HA  THR A  93      16.905  40.908   1.564  1.00  0.00           H  
ATOM   1565  HB  THR A  93      16.659  40.982   4.605  1.00  0.00           H  
ATOM   1566  HG1 THR A  93      17.056  38.998   3.773  1.00  0.00           H  
ATOM   1567 HG21 THR A  93      14.169  40.707   4.285  1.00  0.00           H  
ATOM   1568 HG22 THR A  93      14.740  42.313   3.894  1.00  0.00           H  
ATOM   1569 HG23 THR A  93      14.360  41.175   2.596  1.00  0.00           H  
ATOM   1570  N   ASN A  94      17.813  43.608   3.264  1.00  6.10           N  
ATOM   1571  CA  ASN A  94      17.871  45.077   3.222  1.00  5.68           C  
ATOM   1572  C   ASN A  94      18.443  45.603   1.897  1.00  8.76           C  
ATOM   1573  O   ASN A  94      17.943  46.605   1.386  1.00  7.69           O  
ATOM   1574  CB  ASN A  94      18.730  45.625   4.385  1.00  7.08           C  
ATOM   1575  CG  ASN A  94      18.149  45.413   5.783  1.00 18.39           C  
ATOM   1576  OD1 ASN A  94      16.944  45.246   5.963  1.00  9.83           O  
ATOM   1577  ND2 ASN A  94      19.022  45.442   6.790  1.00  9.25           N  
ATOM   1578  H   ASN A  94      18.404  43.159   3.951  1.00  0.00           H  
ATOM   1579  HA  ASN A  94      16.843  45.428   3.326  1.00  0.00           H  
ATOM   1580  HB3 ASN A  94      18.852  46.704   4.271  1.00  0.00           H  
ATOM   1581  HB2 ASN A  94      19.733  45.198   4.342  1.00  0.00           H  
ATOM   1582 HD22 ASN A  94      18.690  45.335   7.741  1.00  0.00           H  
ATOM   1583 HD21 ASN A  94      20.006  45.572   6.613  1.00  0.00           H  
ATOM   1584  N   CYS A  95      19.458  44.905   1.359  1.00  4.87           N  
ATOM   1585  CA  CYS A  95      20.057  45.191   0.058  1.00  4.95           C  
ATOM   1586  C   CYS A  95      19.049  44.985  -1.090  1.00  8.64           C  
ATOM   1587  O   CYS A  95      18.934  45.860  -1.944  1.00  8.36           O  
ATOM   1588  CB  CYS A  95      21.366  44.397  -0.143  1.00  5.07           C  
ATOM   1589  SG  CYS A  95      22.164  44.784  -1.725  1.00  8.85           S  
ATOM   1590  H   CYS A  95      19.810  44.090   1.842  1.00  0.00           H  
ATOM   1591  HA  CYS A  95      20.326  46.250   0.062  1.00  0.00           H  
ATOM   1592  HB3 CYS A  95      21.186  43.323  -0.109  1.00  0.00           H  
ATOM   1593  HB2 CYS A  95      22.068  44.623   0.659  1.00  0.00           H  
ATOM   1594  HG  CYS A  95      23.180  43.927  -1.591  1.00  0.00           H  
ATOM   1595  N   TYR A  96      18.312  43.862  -1.063  1.00  5.95           N  
ATOM   1596  CA  TYR A  96      17.322  43.503  -2.084  1.00  5.97           C  
ATOM   1597  C   TYR A  96      16.028  44.338  -2.020  1.00 10.32           C  
ATOM   1598  O   TYR A  96      15.363  44.465  -3.047  1.00 10.34           O  
ATOM   1599  CB  TYR A  96      17.000  41.995  -1.991  1.00  7.46           C  
ATOM   1600  CG  TYR A  96      18.185  41.036  -2.016  1.00  8.60           C  
ATOM   1601  CD1 TYR A  96      19.371  41.343  -2.720  1.00 10.22           C  
ATOM   1602  CD2 TYR A  96      18.097  39.815  -1.313  1.00  9.05           C  
ATOM   1603  CE1 TYR A  96      20.465  40.459  -2.691  1.00 11.07           C  
ATOM   1604  CE2 TYR A  96      19.188  38.927  -1.291  1.00  9.49           C  
ATOM   1605  CZ  TYR A  96      20.377  39.253  -1.972  1.00 14.19           C  
ATOM   1606  OH  TYR A  96      21.438  38.400  -1.943  1.00 11.37           O  
ATOM   1607  H   TYR A  96      18.462  43.183  -0.328  1.00  0.00           H  
ATOM   1608  HA  TYR A  96      17.760  43.700  -3.064  1.00  0.00           H  
ATOM   1609  HB3 TYR A  96      16.328  41.711  -2.802  1.00  0.00           H  
ATOM   1610  HB2 TYR A  96      16.450  41.813  -1.066  1.00  0.00           H  
ATOM   1611  HD1 TYR A  96      19.464  42.262  -3.278  1.00  0.00           H  
ATOM   1612  HD2 TYR A  96      17.196  39.561  -0.774  1.00  0.00           H  
ATOM   1613  HE1 TYR A  96      21.369  40.706  -3.227  1.00  0.00           H  
ATOM   1614  HE2 TYR A  96      19.112  38.001  -0.740  1.00  0.00           H  
ATOM   1615  HH  TYR A  96      21.206  37.529  -1.590  1.00  0.00           H  
ATOM   1616  N   ILE A  97      15.699  44.898  -0.842  1.00  7.51           N  
ATOM   1617  CA  ILE A  97      14.572  45.813  -0.644  1.00  7.84           C  
ATOM   1618  C   ILE A  97      14.875  47.226  -1.177  1.00 12.02           C  
ATOM   1619  O   ILE A  97      14.021  47.801  -1.852  1.00 12.03           O  
ATOM   1620  CB  ILE A  97      14.133  45.874   0.857  1.00 11.06           C  
ATOM   1621  CG1 ILE A  97      13.320  44.607   1.213  1.00 11.53           C  
ATOM   1622  CG2 ILE A  97      13.344  47.136   1.286  1.00 12.74           C  
ATOM   1623  CD1 ILE A  97      13.122  44.388   2.720  1.00 17.10           C  
ATOM   1624  H   ILE A  97      16.273  44.715  -0.030  1.00  0.00           H  
ATOM   1625  HA  ILE A  97      13.728  45.432  -1.221  1.00  0.00           H  
ATOM   1626  HB  ILE A  97      15.042  45.857   1.460  1.00  0.00           H  
ATOM   1627 HG13 ILE A  97      13.804  43.722   0.800  1.00  0.00           H  
ATOM   1628 HG12 ILE A  97      12.344  44.657   0.730  1.00  0.00           H  
ATOM   1629 HG21 ILE A  97      13.054  47.095   2.335  1.00  0.00           H  
ATOM   1630 HG22 ILE A  97      13.935  48.045   1.181  1.00  0.00           H  
ATOM   1631 HG23 ILE A  97      12.434  47.255   0.697  1.00  0.00           H  
ATOM   1632 HD11 ILE A  97      12.835  43.357   2.921  1.00  0.00           H  
ATOM   1633 HD12 ILE A  97      14.034  44.600   3.279  1.00  0.00           H  
ATOM   1634 HD13 ILE A  97      12.328  45.023   3.114  1.00  0.00           H  
ATOM   1635  N   TYR A  98      16.065  47.759  -0.851  1.00  8.07           N  
ATOM   1636  CA  TYR A  98      16.462  49.123  -1.202  1.00  7.58           C  
ATOM   1637  C   TYR A  98      16.847  49.292  -2.686  1.00 12.08           C  
ATOM   1638  O   TYR A  98      16.573  50.349  -3.253  1.00 11.55           O  
ATOM   1639  CB  TYR A  98      17.588  49.586  -0.250  1.00  7.59           C  
ATOM   1640  CG  TYR A  98      18.040  51.020  -0.470  1.00  8.60           C  
ATOM   1641  CD1 TYR A  98      17.205  52.086  -0.076  1.00 10.43           C  
ATOM   1642  CD2 TYR A  98      19.264  51.292  -1.116  1.00  9.05           C  
ATOM   1643  CE1 TYR A  98      17.578  53.415  -0.351  1.00 10.51           C  
ATOM   1644  CE2 TYR A  98      19.639  52.622  -1.387  1.00  9.92           C  
ATOM   1645  CZ  TYR A  98      18.792  53.682  -1.013  1.00 14.91           C  
ATOM   1646  OH  TYR A  98      19.151  54.965  -1.301  1.00 12.73           O  
ATOM   1647  H   TYR A  98      16.719  47.229  -0.290  1.00  0.00           H  
ATOM   1648  HA  TYR A  98      15.602  49.771  -1.021  1.00  0.00           H  
ATOM   1649  HB3 TYR A  98      18.450  48.922  -0.341  1.00  0.00           H  
ATOM   1650  HB2 TYR A  98      17.252  49.499   0.784  1.00  0.00           H  
ATOM   1651  HD1 TYR A  98      16.265  51.887   0.418  1.00  0.00           H  
ATOM   1652  HD2 TYR A  98      19.909  50.484  -1.424  1.00  0.00           H  
ATOM   1653  HE1 TYR A  98      16.926  54.224  -0.060  1.00  0.00           H  
ATOM   1654  HE2 TYR A  98      20.569  52.829  -1.894  1.00  0.00           H  
ATOM   1655  HH  TYR A  98      18.500  55.626  -1.025  1.00  0.00           H  
ATOM   1656  N   ASN A  99      17.474  48.262  -3.276  1.00  9.85           N  
ATOM   1657  CA  ASN A  99      18.017  48.278  -4.639  1.00 10.05           C  
ATOM   1658  C   ASN A  99      17.188  47.373  -5.561  1.00 15.65           C  
ATOM   1659  O   ASN A  99      16.501  46.471  -5.081  1.00 16.00           O  
ATOM   1660  CB  ASN A  99      19.475  47.774  -4.604  1.00  8.99           C  
ATOM   1661  CG  ASN A  99      20.390  48.627  -3.724  1.00 18.59           C  
ATOM   1662  OD1 ASN A  99      20.698  49.767  -4.061  1.00 13.03           O  
ATOM   1663  ND2 ASN A  99      20.833  48.071  -2.596  1.00  9.49           N  
ATOM   1664  H   ASN A  99      17.635  47.412  -2.751  1.00  0.00           H  
ATOM   1665  HA  ASN A  99      18.002  49.287  -5.056  1.00  0.00           H  
ATOM   1666  HB3 ASN A  99      19.900  47.766  -5.607  1.00  0.00           H  
ATOM   1667  HB2 ASN A  99      19.499  46.741  -4.261  1.00  0.00           H  
ATOM   1668 HD22 ASN A  99      21.452  48.583  -1.983  1.00  0.00           H  
ATOM   1669 HD21 ASN A  99      20.545  47.134  -2.346  1.00  0.00           H  
ATOM   1670  N   LYS A 100      17.296  47.616  -6.879  1.00 13.65           N  
ATOM   1671  CA  LYS A 100      16.644  46.810  -7.917  1.00 14.19           C  
ATOM   1672  C   LYS A 100      17.561  45.644  -8.368  1.00 17.78           C  
ATOM   1673  O   LYS A 100      18.773  45.721  -8.154  1.00 16.64           O  
ATOM   1674  CB  LYS A 100      16.214  47.735  -9.084  1.00 17.45           C  
ATOM   1675  CG  LYS A 100      17.361  48.305  -9.937  1.00 32.55           C  
ATOM   1676  CD  LYS A 100      16.880  49.254 -11.045  1.00 42.56           C  
ATOM   1677  CE  LYS A 100      17.998  49.695 -12.004  1.00 50.74           C  
ATOM   1678  NZ  LYS A 100      19.115  50.348 -11.300  1.00 57.97           N  
ATOM   1679  H   LYS A 100      17.927  48.335  -7.205  1.00  0.00           H  
ATOM   1680  HA  LYS A 100      15.732  46.406  -7.479  1.00  0.00           H  
ATOM   1681  HB3 LYS A 100      15.614  48.554  -8.686  1.00  0.00           H  
ATOM   1682  HB2 LYS A 100      15.546  47.186  -9.747  1.00  0.00           H  
ATOM   1683  HG3 LYS A 100      17.936  47.496 -10.389  1.00  0.00           H  
ATOM   1684  HG2 LYS A 100      18.039  48.847  -9.283  1.00  0.00           H  
ATOM   1685  HD3 LYS A 100      16.424  50.135 -10.592  1.00  0.00           H  
ATOM   1686  HD2 LYS A 100      16.090  48.770 -11.620  1.00  0.00           H  
ATOM   1687  HE3 LYS A 100      17.596  50.389 -12.743  1.00  0.00           H  
ATOM   1688  HE2 LYS A 100      18.387  48.836 -12.551  1.00  0.00           H  
ATOM   1689  HZ1 LYS A 100      19.568  49.667 -10.696  1.00  0.00           H  
ATOM   1690  HZ2 LYS A 100      19.792  50.681 -11.971  1.00  0.00           H  
ATOM   1691  HZ3 LYS A 100      18.775  51.120 -10.745  1.00  0.00           H  
ATOM   1692  N   PRO A 101      16.991  44.601  -9.021  1.00 15.23           N  
ATOM   1693  CA  PRO A 101      17.776  43.494  -9.608  1.00 15.23           C  
ATOM   1694  C   PRO A 101      18.808  43.935 -10.663  1.00 18.95           C  
ATOM   1695  O   PRO A 101      18.485  44.750 -11.529  1.00 18.98           O  
ATOM   1696  CB  PRO A 101      16.712  42.570 -10.229  1.00 17.63           C  
ATOM   1697  CG  PRO A 101      15.439  42.875  -9.464  1.00 21.83           C  
ATOM   1698  CD  PRO A 101      15.555  44.368  -9.204  1.00 17.27           C  
ATOM   1699  HA  PRO A 101      18.273  42.975  -8.785  1.00  0.00           H  
ATOM   1700  HB3 PRO A 101      16.986  41.517 -10.168  1.00  0.00           H  
ATOM   1701  HB2 PRO A 101      16.555  42.805 -11.284  1.00  0.00           H  
ATOM   1702  HG3 PRO A 101      15.449  42.338  -8.515  1.00  0.00           H  
ATOM   1703  HG2 PRO A 101      14.531  42.595 -10.000  1.00  0.00           H  
ATOM   1704  HD2 PRO A 101      15.212  44.930 -10.074  1.00  0.00           H  
ATOM   1705  HD3 PRO A 101      14.939  44.639  -8.348  1.00  0.00           H  
ATOM   1706  N   GLY A 102      20.020  43.369 -10.568  1.00 15.40           N  
ATOM   1707  CA  GLY A 102      21.094  43.566 -11.541  1.00 14.62           C  
ATOM   1708  C   GLY A 102      22.035  44.727 -11.183  1.00 16.11           C  
ATOM   1709  O   GLY A 102      23.017  44.918 -11.900  1.00 16.09           O  
ATOM   1710  H   GLY A 102      20.202  42.715  -9.819  1.00  0.00           H  
ATOM   1711  HA3 GLY A 102      20.693  43.721 -12.544  1.00  0.00           H  
ATOM   1712  HA2 GLY A 102      21.684  42.650 -11.582  1.00  0.00           H  
ATOM   1713  N   ASP A 103      21.782  45.474 -10.091  1.00 10.69           N  
ATOM   1714  CA  ASP A 103      22.722  46.453  -9.524  1.00  9.45           C  
ATOM   1715  C   ASP A 103      23.965  45.758  -8.950  1.00 11.61           C  
ATOM   1716  O   ASP A 103      23.852  44.644  -8.440  1.00 10.15           O  
ATOM   1717  CB  ASP A 103      22.094  47.359  -8.434  1.00 10.46           C  
ATOM   1718  CG  ASP A 103      20.881  48.182  -8.880  1.00 16.77           C  
ATOM   1719  OD1 ASP A 103      20.661  48.308 -10.105  1.00 17.12           O  
ATOM   1720  OD2 ASP A 103      20.221  48.742  -7.979  1.00 17.68           O  
ATOM   1721  H   ASP A 103      20.943  45.301  -9.554  1.00  0.00           H  
ATOM   1722  HA  ASP A 103      23.055  47.096 -10.342  1.00  0.00           H  
ATOM   1723  HB3 ASP A 103      22.845  48.055  -8.059  1.00  0.00           H  
ATOM   1724  HB2 ASP A 103      21.777  46.730  -7.601  1.00  0.00           H  
ATOM   1725  N   ASP A 104      25.120  46.442  -9.023  1.00  7.81           N  
ATOM   1726  CA  ASP A 104      26.417  45.955  -8.534  1.00  6.89           C  
ATOM   1727  C   ASP A 104      26.394  45.528  -7.059  1.00 10.12           C  
ATOM   1728  O   ASP A 104      26.866  44.437  -6.759  1.00  9.21           O  
ATOM   1729  CB  ASP A 104      27.587  46.940  -8.780  1.00  8.85           C  
ATOM   1730  CG  ASP A 104      27.748  47.416 -10.228  1.00 15.86           C  
ATOM   1731  OD1 ASP A 104      27.301  46.689 -11.142  1.00 15.26           O  
ATOM   1732  OD2 ASP A 104      28.394  48.473 -10.396  1.00 21.10           O  
ATOM   1733  H   ASP A 104      25.135  47.341  -9.483  1.00  0.00           H  
ATOM   1734  HA  ASP A 104      26.632  45.052  -9.110  1.00  0.00           H  
ATOM   1735  HB3 ASP A 104      28.528  46.488  -8.464  1.00  0.00           H  
ATOM   1736  HB2 ASP A 104      27.420  47.825  -8.165  1.00  0.00           H  
ATOM   1737  N   ILE A 105      25.786  46.346  -6.186  1.00  6.65           N  
ATOM   1738  CA  ILE A 105      25.615  46.056  -4.760  1.00  5.86           C  
ATOM   1739  C   ILE A 105      24.731  44.814  -4.473  1.00 10.17           C  
ATOM   1740  O   ILE A 105      25.000  44.109  -3.501  1.00 10.14           O  
ATOM   1741  CB  ILE A 105      25.055  47.303  -4.014  1.00  8.52           C  
ATOM   1742  CG1 ILE A 105      25.085  47.196  -2.473  1.00  8.62           C  
ATOM   1743  CG2 ILE A 105      23.643  47.701  -4.484  1.00  9.21           C  
ATOM   1744  CD1 ILE A 105      26.493  47.129  -1.869  1.00 14.05           C  
ATOM   1745  H   ILE A 105      25.397  47.218  -6.514  1.00  0.00           H  
ATOM   1746  HA  ILE A 105      26.612  45.844  -4.372  1.00  0.00           H  
ATOM   1747  HB  ILE A 105      25.705  48.139  -4.272  1.00  0.00           H  
ATOM   1748 HG13 ILE A 105      24.501  46.349  -2.124  1.00  0.00           H  
ATOM   1749 HG12 ILE A 105      24.591  48.069  -2.056  1.00  0.00           H  
ATOM   1750 HG21 ILE A 105      23.353  48.658  -4.054  1.00  0.00           H  
ATOM   1751 HG22 ILE A 105      23.587  47.809  -5.567  1.00  0.00           H  
ATOM   1752 HG23 ILE A 105      22.895  46.967  -4.184  1.00  0.00           H  
ATOM   1753 HD11 ILE A 105      26.441  47.173  -0.782  1.00  0.00           H  
ATOM   1754 HD12 ILE A 105      27.005  46.205  -2.135  1.00  0.00           H  
ATOM   1755 HD13 ILE A 105      27.104  47.966  -2.202  1.00  0.00           H  
ATOM   1756  N   VAL A 106      23.735  44.539  -5.337  1.00  7.37           N  
ATOM   1757  CA  VAL A 106      22.886  43.345  -5.275  1.00  7.08           C  
ATOM   1758  C   VAL A 106      23.637  42.077  -5.720  1.00 10.83           C  
ATOM   1759  O   VAL A 106      23.506  41.057  -5.049  1.00 10.18           O  
ATOM   1760  CB  VAL A 106      21.572  43.519  -6.095  1.00 10.92           C  
ATOM   1761  CG1 VAL A 106      20.768  42.229  -6.366  1.00 11.14           C  
ATOM   1762  CG2 VAL A 106      20.667  44.558  -5.416  1.00 10.58           C  
ATOM   1763  H   VAL A 106      23.587  45.145  -6.132  1.00  0.00           H  
ATOM   1764  HA  VAL A 106      22.604  43.193  -4.232  1.00  0.00           H  
ATOM   1765  HB  VAL A 106      21.826  43.926  -7.073  1.00  0.00           H  
ATOM   1766 HG11 VAL A 106      19.809  42.454  -6.834  1.00  0.00           H  
ATOM   1767 HG12 VAL A 106      21.292  41.556  -7.044  1.00  0.00           H  
ATOM   1768 HG13 VAL A 106      20.564  41.684  -5.445  1.00  0.00           H  
ATOM   1769 HG21 VAL A 106      19.735  44.698  -5.961  1.00  0.00           H  
ATOM   1770 HG22 VAL A 106      20.410  44.261  -4.399  1.00  0.00           H  
ATOM   1771 HG23 VAL A 106      21.163  45.527  -5.366  1.00  0.00           H  
ATOM   1772  N   LEU A 107      24.452  42.173  -6.786  1.00  7.92           N  
ATOM   1773  CA  LEU A 107      25.334  41.100  -7.263  1.00  7.88           C  
ATOM   1774  C   LEU A 107      26.427  40.732  -6.238  1.00  9.70           C  
ATOM   1775  O   LEU A 107      26.773  39.556  -6.119  1.00  8.92           O  
ATOM   1776  CB  LEU A 107      25.974  41.518  -8.606  1.00  8.50           C  
ATOM   1777  CG  LEU A 107      24.978  41.686  -9.777  1.00 13.90           C  
ATOM   1778  CD1 LEU A 107      25.633  42.444 -10.953  1.00 14.60           C  
ATOM   1779  CD2 LEU A 107      24.347  40.343 -10.204  1.00 17.19           C  
ATOM   1780  H   LEU A 107      24.501  43.047  -7.292  1.00  0.00           H  
ATOM   1781  HA  LEU A 107      24.722  40.210  -7.419  1.00  0.00           H  
ATOM   1782  HB3 LEU A 107      26.736  40.793  -8.898  1.00  0.00           H  
ATOM   1783  HB2 LEU A 107      26.507  42.457  -8.455  1.00  0.00           H  
ATOM   1784  HG  LEU A 107      24.156  42.314  -9.436  1.00  0.00           H  
ATOM   1785 HD11 LEU A 107      25.535  41.925 -11.906  1.00  0.00           H  
ATOM   1786 HD12 LEU A 107      25.176  43.426 -11.077  1.00  0.00           H  
ATOM   1787 HD13 LEU A 107      26.699  42.611 -10.792  1.00  0.00           H  
ATOM   1788 HD21 LEU A 107      24.448  40.143 -11.270  1.00  0.00           H  
ATOM   1789 HD22 LEU A 107      24.792  39.496  -9.681  1.00  0.00           H  
ATOM   1790 HD23 LEU A 107      23.280  40.332  -9.977  1.00  0.00           H  
ATOM   1791  N   MET A 108      26.916  41.741  -5.496  1.00  5.76           N  
ATOM   1792  CA  MET A 108      27.849  41.606  -4.379  1.00  5.41           C  
ATOM   1793  C   MET A 108      27.213  40.903  -3.167  1.00  9.72           C  
ATOM   1794  O   MET A 108      27.862  40.035  -2.585  1.00  8.40           O  
ATOM   1795  CB  MET A 108      28.399  42.999  -4.007  1.00  7.01           C  
ATOM   1796  CG  MET A 108      29.348  43.578  -5.071  1.00  9.83           C  
ATOM   1797  SD  MET A 108      29.742  45.330  -4.855  1.00 12.93           S  
ATOM   1798  CE  MET A 108      31.190  45.177  -3.783  1.00  9.99           C  
ATOM   1799  H   MET A 108      26.595  42.681  -5.689  1.00  0.00           H  
ATOM   1800  HA  MET A 108      28.683  40.986  -4.710  1.00  0.00           H  
ATOM   1801  HB3 MET A 108      28.928  42.951  -3.055  1.00  0.00           H  
ATOM   1802  HB2 MET A 108      27.577  43.693  -3.839  1.00  0.00           H  
ATOM   1803  HG3 MET A 108      28.949  43.439  -6.071  1.00  0.00           H  
ATOM   1804  HG2 MET A 108      30.281  43.026  -5.080  1.00  0.00           H  
ATOM   1805  HE1 MET A 108      31.512  46.163  -3.455  1.00  0.00           H  
ATOM   1806  HE2 MET A 108      30.955  44.577  -2.904  1.00  0.00           H  
ATOM   1807  HE3 MET A 108      32.013  44.707  -4.320  1.00  0.00           H  
ATOM   1808  N   ALA A 109      25.952  41.243  -2.841  1.00  7.55           N  
ATOM   1809  CA  ALA A 109      25.164  40.598  -1.788  1.00  7.79           C  
ATOM   1810  C   ALA A 109      24.792  39.139  -2.104  1.00 11.52           C  
ATOM   1811  O   ALA A 109      24.824  38.316  -1.193  1.00 10.39           O  
ATOM   1812  CB  ALA A 109      23.904  41.428  -1.500  1.00  8.65           C  
ATOM   1813  H   ALA A 109      25.483  41.971  -3.365  1.00  0.00           H  
ATOM   1814  HA  ALA A 109      25.769  40.591  -0.879  1.00  0.00           H  
ATOM   1815  HB1 ALA A 109      23.252  40.932  -0.779  1.00  0.00           H  
ATOM   1816  HB2 ALA A 109      24.161  42.400  -1.086  1.00  0.00           H  
ATOM   1817  HB3 ALA A 109      23.324  41.604  -2.405  1.00  0.00           H  
ATOM   1818  N   GLU A 110      24.481  38.841  -3.379  1.00  9.37           N  
ATOM   1819  CA  GLU A 110      24.171  37.501  -3.894  1.00  8.99           C  
ATOM   1820  C   GLU A 110      25.367  36.534  -3.843  1.00 12.39           C  
ATOM   1821  O   GLU A 110      25.166  35.355  -3.557  1.00 11.89           O  
ATOM   1822  CB  GLU A 110      23.624  37.619  -5.331  1.00 10.74           C  
ATOM   1823  CG  GLU A 110      22.166  38.120  -5.392  1.00 20.56           C  
ATOM   1824  CD  GLU A 110      21.660  38.423  -6.807  1.00 34.74           C  
ATOM   1825  OE1 GLU A 110      22.476  38.383  -7.756  1.00 26.23           O  
ATOM   1826  OE2 GLU A 110      20.448  38.709  -6.915  1.00 27.84           O  
ATOM   1827  H   GLU A 110      24.437  39.589  -4.059  1.00  0.00           H  
ATOM   1828  HA  GLU A 110      23.393  37.067  -3.265  1.00  0.00           H  
ATOM   1829  HB3 GLU A 110      23.683  36.655  -5.839  1.00  0.00           H  
ATOM   1830  HB2 GLU A 110      24.270  38.292  -5.898  1.00  0.00           H  
ATOM   1831  HG3 GLU A 110      22.044  39.020  -4.793  1.00  0.00           H  
ATOM   1832  HG2 GLU A 110      21.508  37.374  -4.945  1.00  0.00           H  
ATOM   1833  N   ALA A 111      26.584  37.049  -4.094  1.00  9.21           N  
ATOM   1834  CA  ALA A 111      27.838  36.299  -4.003  1.00  9.10           C  
ATOM   1835  C   ALA A 111      28.200  35.917  -2.558  1.00 12.03           C  
ATOM   1836  O   ALA A 111      28.627  34.787  -2.323  1.00 11.47           O  
ATOM   1837  CB  ALA A 111      28.960  37.130  -4.634  1.00 10.03           C  
ATOM   1838  H   ALA A 111      26.664  38.026  -4.346  1.00  0.00           H  
ATOM   1839  HA  ALA A 111      27.726  35.379  -4.580  1.00  0.00           H  
ATOM   1840  HB1 ALA A 111      29.911  36.597  -4.613  1.00  0.00           H  
ATOM   1841  HB2 ALA A 111      28.738  37.371  -5.674  1.00  0.00           H  
ATOM   1842  HB3 ALA A 111      29.089  38.069  -4.095  1.00  0.00           H  
ATOM   1843  N   LEU A 112      27.985  36.857  -1.620  1.00  7.66           N  
ATOM   1844  CA  LEU A 112      28.149  36.656  -0.179  1.00  7.40           C  
ATOM   1845  C   LEU A 112      27.076  35.720   0.405  1.00 10.69           C  
ATOM   1846  O   LEU A 112      27.396  34.944   1.304  1.00 10.65           O  
ATOM   1847  CB  LEU A 112      28.113  38.024   0.537  1.00  7.20           C  
ATOM   1848  CG  LEU A 112      29.301  38.958   0.219  1.00 11.82           C  
ATOM   1849  CD1 LEU A 112      29.023  40.384   0.739  1.00 11.59           C  
ATOM   1850  CD2 LEU A 112      30.645  38.404   0.725  1.00 13.96           C  
ATOM   1851  H   LEU A 112      27.640  37.764  -1.902  1.00  0.00           H  
ATOM   1852  HA  LEU A 112      29.120  36.188  -0.006  1.00  0.00           H  
ATOM   1853  HB3 LEU A 112      28.068  37.878   1.617  1.00  0.00           H  
ATOM   1854  HB2 LEU A 112      27.182  38.524   0.266  1.00  0.00           H  
ATOM   1855  HG  LEU A 112      29.394  39.037  -0.863  1.00  0.00           H  
ATOM   1856 HD11 LEU A 112      29.089  41.106  -0.075  1.00  0.00           H  
ATOM   1857 HD12 LEU A 112      28.024  40.481   1.166  1.00  0.00           H  
ATOM   1858 HD13 LEU A 112      29.721  40.695   1.515  1.00  0.00           H  
ATOM   1859 HD21 LEU A 112      31.308  39.188   1.090  1.00  0.00           H  
ATOM   1860 HD22 LEU A 112      30.511  37.689   1.535  1.00  0.00           H  
ATOM   1861 HD23 LEU A 112      31.175  37.891  -0.078  1.00  0.00           H  
ATOM   1862  N   GLU A 113      25.839  35.791  -0.123  1.00  6.89           N  
ATOM   1863  CA  GLU A 113      24.717  34.944   0.279  1.00  6.14           C  
ATOM   1864  C   GLU A 113      24.872  33.486  -0.178  1.00 10.59           C  
ATOM   1865  O   GLU A 113      24.512  32.593   0.586  1.00  9.78           O  
ATOM   1866  CB  GLU A 113      23.378  35.572  -0.159  1.00  7.32           C  
ATOM   1867  CG  GLU A 113      22.139  34.776   0.302  1.00 13.97           C  
ATOM   1868  CD  GLU A 113      20.828  35.490  -0.014  1.00 20.73           C  
ATOM   1869  OE1 GLU A 113      20.653  35.865  -1.193  1.00 11.31           O  
ATOM   1870  OE2 GLU A 113      20.020  35.650   0.927  1.00 13.60           O  
ATOM   1871  H   GLU A 113      25.639  36.482  -0.834  1.00  0.00           H  
ATOM   1872  HA  GLU A 113      24.706  34.933   1.367  1.00  0.00           H  
ATOM   1873  HB3 GLU A 113      23.366  35.675  -1.245  1.00  0.00           H  
ATOM   1874  HB2 GLU A 113      23.314  36.585   0.238  1.00  0.00           H  
ATOM   1875  HG3 GLU A 113      22.194  34.585   1.375  1.00  0.00           H  
ATOM   1876  HG2 GLU A 113      22.106  33.804  -0.188  1.00  0.00           H  
ATOM   1877  N   LYS A 114      25.445  33.262  -1.375  1.00  8.40           N  
ATOM   1878  CA  LYS A 114      25.787  31.931  -1.882  1.00  8.62           C  
ATOM   1879  C   LYS A 114      26.817  31.219  -0.986  1.00 13.03           C  
ATOM   1880  O   LYS A 114      26.616  30.051  -0.660  1.00 12.67           O  
ATOM   1881  CB  LYS A 114      26.251  32.028  -3.352  1.00 11.33           C  
ATOM   1882  CG  LYS A 114      26.630  30.672  -3.982  1.00 21.28           C  
ATOM   1883  CD  LYS A 114      27.008  30.776  -5.464  1.00 27.87           C  
ATOM   1884  CE  LYS A 114      27.395  29.412  -6.054  1.00 37.11           C  
ATOM   1885  NZ  LYS A 114      27.767  29.527  -7.474  1.00 46.66           N  
ATOM   1886  H   LYS A 114      25.688  34.047  -1.966  1.00  0.00           H  
ATOM   1887  HA  LYS A 114      24.871  31.337  -1.862  1.00  0.00           H  
ATOM   1888  HB3 LYS A 114      27.102  32.707  -3.426  1.00  0.00           H  
ATOM   1889  HB2 LYS A 114      25.452  32.480  -3.942  1.00  0.00           H  
ATOM   1890  HG3 LYS A 114      25.798  29.976  -3.867  1.00  0.00           H  
ATOM   1891  HG2 LYS A 114      27.471  30.231  -3.447  1.00  0.00           H  
ATOM   1892  HD3 LYS A 114      27.838  31.476  -5.577  1.00  0.00           H  
ATOM   1893  HD2 LYS A 114      26.172  31.197  -6.024  1.00  0.00           H  
ATOM   1894  HE3 LYS A 114      26.566  28.710  -5.963  1.00  0.00           H  
ATOM   1895  HE2 LYS A 114      28.238  28.988  -5.507  1.00  0.00           H  
ATOM   1896  HZ1 LYS A 114      28.558  30.148  -7.568  1.00  0.00           H  
ATOM   1897  HZ2 LYS A 114      28.013  28.615  -7.832  1.00  0.00           H  
ATOM   1898  HZ3 LYS A 114      26.986  29.894  -8.000  1.00  0.00           H  
ATOM   1899  N   LEU A 115      27.865  31.952  -0.570  1.00  9.63           N  
ATOM   1900  CA  LEU A 115      28.877  31.487   0.379  1.00 10.31           C  
ATOM   1901  C   LEU A 115      28.301  31.228   1.780  1.00 12.67           C  
ATOM   1902  O   LEU A 115      28.672  30.227   2.390  1.00 12.57           O  
ATOM   1903  CB  LEU A 115      30.032  32.507   0.449  1.00 10.55           C  
ATOM   1904  CG  LEU A 115      30.916  32.563  -0.813  1.00 16.06           C  
ATOM   1905  CD1 LEU A 115      31.832  33.804  -0.777  1.00 16.39           C  
ATOM   1906  CD2 LEU A 115      31.701  31.250  -1.036  1.00 18.88           C  
ATOM   1907  H   LEU A 115      27.955  32.909  -0.885  1.00  0.00           H  
ATOM   1908  HA  LEU A 115      29.262  30.535   0.011  1.00  0.00           H  
ATOM   1909  HB3 LEU A 115      30.670  32.289   1.307  1.00  0.00           H  
ATOM   1910  HB2 LEU A 115      29.609  33.495   0.636  1.00  0.00           H  
ATOM   1911  HG  LEU A 115      30.259  32.692  -1.674  1.00  0.00           H  
ATOM   1912 HD11 LEU A 115      32.892  33.555  -0.819  1.00  0.00           H  
ATOM   1913 HD12 LEU A 115      31.618  34.460  -1.621  1.00  0.00           H  
ATOM   1914 HD13 LEU A 115      31.689  34.398   0.128  1.00  0.00           H  
ATOM   1915 HD21 LEU A 115      31.308  30.712  -1.898  1.00  0.00           H  
ATOM   1916 HD22 LEU A 115      32.762  31.414  -1.222  1.00  0.00           H  
ATOM   1917 HD23 LEU A 115      31.632  30.582  -0.177  1.00  0.00           H  
ATOM   1918  N   PHE A 116      27.388  32.098   2.248  1.00  8.29           N  
ATOM   1919  CA  PHE A 116      26.668  31.947   3.514  1.00  7.52           C  
ATOM   1920  C   PHE A 116      25.820  30.666   3.576  1.00 11.20           C  
ATOM   1921  O   PHE A 116      25.924  29.931   4.555  1.00 10.39           O  
ATOM   1922  CB  PHE A 116      25.850  33.223   3.823  1.00  8.63           C  
ATOM   1923  CG  PHE A 116      24.905  33.130   5.009  1.00 10.28           C  
ATOM   1924  CD1 PHE A 116      25.417  33.206   6.320  1.00 12.65           C  
ATOM   1925  CD2 PHE A 116      23.549  32.780   4.822  1.00 12.45           C  
ATOM   1926  CE1 PHE A 116      24.586  32.965   7.406  1.00 13.30           C  
ATOM   1927  CE2 PHE A 116      22.730  32.564   5.922  1.00 15.20           C  
ATOM   1928  CZ  PHE A 116      23.247  32.657   7.208  1.00 13.07           C  
ATOM   1929  H   PHE A 116      27.148  32.911   1.695  1.00  0.00           H  
ATOM   1930  HA  PHE A 116      27.423  31.856   4.298  1.00  0.00           H  
ATOM   1931  HB3 PHE A 116      25.269  33.511   2.951  1.00  0.00           H  
ATOM   1932  HB2 PHE A 116      26.538  34.046   4.006  1.00  0.00           H  
ATOM   1933  HD1 PHE A 116      26.457  33.442   6.478  1.00  0.00           H  
ATOM   1934  HD2 PHE A 116      23.147  32.672   3.825  1.00  0.00           H  
ATOM   1935  HE1 PHE A 116      24.982  33.018   8.409  1.00  0.00           H  
ATOM   1936  HE2 PHE A 116      21.692  32.306   5.777  1.00  0.00           H  
ATOM   1937  HZ  PHE A 116      22.610  32.480   8.059  1.00  0.00           H  
ATOM   1938  N   LEU A 117      25.031  30.420   2.517  1.00  8.86           N  
ATOM   1939  CA  LEU A 117      24.173  29.245   2.360  1.00  9.30           C  
ATOM   1940  C   LEU A 117      24.962  27.926   2.267  1.00 13.60           C  
ATOM   1941  O   LEU A 117      24.501  26.923   2.807  1.00 13.86           O  
ATOM   1942  CB  LEU A 117      23.252  29.437   1.136  1.00  9.57           C  
ATOM   1943  CG  LEU A 117      22.118  30.464   1.362  1.00 13.50           C  
ATOM   1944  CD1 LEU A 117      21.444  30.843   0.033  1.00 13.72           C  
ATOM   1945  CD2 LEU A 117      21.083  29.994   2.405  1.00 16.64           C  
ATOM   1946  H   LEU A 117      25.001  31.090   1.758  1.00  0.00           H  
ATOM   1947  HA  LEU A 117      23.548  29.185   3.248  1.00  0.00           H  
ATOM   1948  HB3 LEU A 117      22.799  28.485   0.852  1.00  0.00           H  
ATOM   1949  HB2 LEU A 117      23.864  29.736   0.283  1.00  0.00           H  
ATOM   1950  HG  LEU A 117      22.567  31.378   1.748  1.00  0.00           H  
ATOM   1951 HD11 LEU A 117      20.903  31.785   0.130  1.00  0.00           H  
ATOM   1952 HD12 LEU A 117      22.173  30.968  -0.768  1.00  0.00           H  
ATOM   1953 HD13 LEU A 117      20.729  30.084  -0.285  1.00  0.00           H  
ATOM   1954 HD21 LEU A 117      20.062  30.067   2.030  1.00  0.00           H  
ATOM   1955 HD22 LEU A 117      21.241  28.957   2.704  1.00  0.00           H  
ATOM   1956 HD23 LEU A 117      21.139  30.606   3.306  1.00  0.00           H  
ATOM   1957  N   GLN A 118      26.143  27.960   1.626  1.00 10.62           N  
ATOM   1958  CA  GLN A 118      27.075  26.834   1.531  1.00 10.72           C  
ATOM   1959  C   GLN A 118      27.722  26.449   2.873  1.00 13.46           C  
ATOM   1960  O   GLN A 118      27.874  25.255   3.132  1.00 13.62           O  
ATOM   1961  CB  GLN A 118      28.142  27.136   0.459  1.00 12.25           C  
ATOM   1962  CG  GLN A 118      27.609  26.973  -0.983  1.00 28.60           C  
ATOM   1963  CD  GLN A 118      28.557  27.454  -2.092  1.00 48.46           C  
ATOM   1964  OE1 GLN A 118      28.314  27.177  -3.264  1.00 43.08           O  
ATOM   1965  NE2 GLN A 118      29.627  28.180  -1.757  1.00 43.90           N  
ATOM   1966  H   GLN A 118      26.442  28.822   1.190  1.00  0.00           H  
ATOM   1967  HA  GLN A 118      26.503  25.964   1.201  1.00  0.00           H  
ATOM   1968  HB3 GLN A 118      29.001  26.475   0.586  1.00  0.00           H  
ATOM   1969  HB2 GLN A 118      28.513  28.149   0.620  1.00  0.00           H  
ATOM   1970  HG3 GLN A 118      26.669  27.511  -1.100  1.00  0.00           H  
ATOM   1971  HG2 GLN A 118      27.376  25.924  -1.165  1.00  0.00           H  
ATOM   1972 HE22 GLN A 118      30.261  28.505  -2.471  1.00  0.00           H  
ATOM   1973 HE21 GLN A 118      29.808  28.404  -0.789  1.00  0.00           H  
ATOM   1974  N   LYS A 119      28.077  27.447   3.704  1.00  8.74           N  
ATOM   1975  CA  LYS A 119      28.684  27.216   5.016  1.00  8.54           C  
ATOM   1976  C   LYS A 119      27.653  26.878   6.104  1.00 13.44           C  
ATOM   1977  O   LYS A 119      27.947  26.016   6.929  1.00 13.15           O  
ATOM   1978  CB  LYS A 119      29.576  28.407   5.432  1.00  9.81           C  
ATOM   1979  CG  LYS A 119      30.808  28.661   4.539  1.00 11.93           C  
ATOM   1980  CD  LYS A 119      31.691  27.426   4.301  1.00 15.17           C  
ATOM   1981  CE  LYS A 119      32.983  27.760   3.548  1.00 18.93           C  
ATOM   1982  NZ  LYS A 119      33.757  26.541   3.262  1.00 23.58           N  
ATOM   1983  H   LYS A 119      27.933  28.409   3.430  1.00  0.00           H  
ATOM   1984  HA  LYS A 119      29.322  26.333   4.948  1.00  0.00           H  
ATOM   1985  HB3 LYS A 119      29.947  28.219   6.441  1.00  0.00           H  
ATOM   1986  HB2 LYS A 119      28.979  29.318   5.493  1.00  0.00           H  
ATOM   1987  HG3 LYS A 119      31.408  29.451   4.994  1.00  0.00           H  
ATOM   1988  HG2 LYS A 119      30.493  29.050   3.575  1.00  0.00           H  
ATOM   1989  HD3 LYS A 119      31.137  26.693   3.712  1.00  0.00           H  
ATOM   1990  HD2 LYS A 119      31.924  26.946   5.252  1.00  0.00           H  
ATOM   1991  HE3 LYS A 119      33.599  28.441   4.134  1.00  0.00           H  
ATOM   1992  HE2 LYS A 119      32.755  28.256   2.604  1.00  0.00           H  
ATOM   1993  HZ1 LYS A 119      33.202  25.912   2.698  1.00  0.00           H  
ATOM   1994  HZ2 LYS A 119      34.601  26.782   2.762  1.00  0.00           H  
ATOM   1995  HZ3 LYS A 119      33.999  26.082   4.129  1.00  0.00           H  
ATOM   1996  N   ILE A 120      26.466  27.512   6.090  1.00 11.01           N  
ATOM   1997  CA  ILE A 120      25.404  27.258   7.074  1.00 11.88           C  
ATOM   1998  C   ILE A 120      24.670  25.914   6.841  1.00 16.12           C  
ATOM   1999  O   ILE A 120      24.024  25.420   7.765  1.00 15.70           O  
ATOM   2000  CB  ILE A 120      24.387  28.443   7.137  1.00 15.39           C  
ATOM   2001  CG1 ILE A 120      23.809  28.648   8.554  1.00 16.79           C  
ATOM   2002  CG2 ILE A 120      23.238  28.358   6.111  1.00 16.72           C  
ATOM   2003  CD1 ILE A 120      24.816  29.256   9.541  1.00 23.84           C  
ATOM   2004  H   ILE A 120      26.276  28.222   5.393  1.00  0.00           H  
ATOM   2005  HA  ILE A 120      25.890  27.159   8.044  1.00  0.00           H  
ATOM   2006  HB  ILE A 120      24.938  29.354   6.897  1.00  0.00           H  
ATOM   2007 HG13 ILE A 120      23.406  27.717   8.952  1.00  0.00           H  
ATOM   2008 HG12 ILE A 120      22.961  29.330   8.492  1.00  0.00           H  
ATOM   2009 HG21 ILE A 120      22.725  29.316   6.017  1.00  0.00           H  
ATOM   2010 HG22 ILE A 120      23.619  28.089   5.130  1.00  0.00           H  
ATOM   2011 HG23 ILE A 120      22.491  27.615   6.392  1.00  0.00           H  
ATOM   2012 HD11 ILE A 120      24.503  29.090  10.572  1.00  0.00           H  
ATOM   2013 HD12 ILE A 120      25.818  28.844   9.437  1.00  0.00           H  
ATOM   2014 HD13 ILE A 120      24.889  30.332   9.382  1.00  0.00           H  
ATOM   2015  N   ASN A 121      24.833  25.314   5.647  1.00 13.02           N  
ATOM   2016  CA  ASN A 121      24.461  23.928   5.347  1.00 13.59           C  
ATOM   2017  C   ASN A 121      25.315  22.916   6.147  1.00 17.23           C  
ATOM   2018  O   ASN A 121      24.802  21.856   6.505  1.00 17.39           O  
ATOM   2019  CB  ASN A 121      24.558  23.730   3.813  1.00 14.27           C  
ATOM   2020  CG  ASN A 121      24.222  22.319   3.322  1.00 34.50           C  
ATOM   2021  OD1 ASN A 121      25.113  21.564   2.939  1.00 28.35           O  
ATOM   2022  ND2 ASN A 121      22.937  21.960   3.326  1.00 25.10           N  
ATOM   2023  H   ASN A 121      25.350  25.796   4.925  1.00  0.00           H  
ATOM   2024  HA  ASN A 121      23.416  23.812   5.643  1.00  0.00           H  
ATOM   2025  HB3 ASN A 121      25.563  23.977   3.470  1.00  0.00           H  
ATOM   2026  HB2 ASN A 121      23.885  24.426   3.311  1.00  0.00           H  
ATOM   2027 HD22 ASN A 121      22.674  21.036   3.015  1.00  0.00           H  
ATOM   2028 HD21 ASN A 121      22.224  22.599   3.646  1.00  0.00           H  
ATOM   2029  N   GLU A 122      26.574  23.283   6.442  1.00 13.45           N  
ATOM   2030  CA  GLU A 122      27.525  22.510   7.243  1.00 13.82           C  
ATOM   2031  C   GLU A 122      27.658  23.049   8.685  1.00 17.29           C  
ATOM   2032  O   GLU A 122      28.681  22.798   9.323  1.00 16.68           O  
ATOM   2033  CB  GLU A 122      28.884  22.451   6.509  1.00 15.37           C  
ATOM   2034  CG  GLU A 122      28.818  21.752   5.135  1.00 27.44           C  
ATOM   2035  CD  GLU A 122      30.191  21.630   4.470  1.00 47.36           C  
ATOM   2036  OE1 GLU A 122      30.279  21.983   3.274  1.00 39.29           O  
ATOM   2037  OE2 GLU A 122      31.132  21.177   5.160  1.00 42.07           O  
ATOM   2038  H   GLU A 122      26.911  24.181   6.123  1.00  0.00           H  
ATOM   2039  HA  GLU A 122      27.169  21.483   7.344  1.00  0.00           H  
ATOM   2040  HB3 GLU A 122      29.613  21.931   7.133  1.00  0.00           H  
ATOM   2041  HB2 GLU A 122      29.270  23.462   6.374  1.00  0.00           H  
ATOM   2042  HG3 GLU A 122      28.148  22.294   4.465  1.00  0.00           H  
ATOM   2043  HG2 GLU A 122      28.404  20.750   5.246  1.00  0.00           H  
ATOM   2044  N   LEU A 123      26.624  23.747   9.199  1.00 13.47           N  
ATOM   2045  CA  LEU A 123      26.519  24.176  10.600  1.00 12.70           C  
ATOM   2046  C   LEU A 123      26.460  22.930  11.520  1.00 17.43           C  
ATOM   2047  O   LEU A 123      25.532  22.135  11.355  1.00 16.60           O  
ATOM   2048  CB  LEU A 123      25.246  25.050  10.751  1.00 12.15           C  
ATOM   2049  CG  LEU A 123      24.995  25.640  12.165  1.00 15.88           C  
ATOM   2050  CD1 LEU A 123      26.031  26.727  12.528  1.00 14.84           C  
ATOM   2051  CD2 LEU A 123      23.544  26.151  12.307  1.00 17.41           C  
ATOM   2052  H   LEU A 123      25.811  23.915   8.623  1.00  0.00           H  
ATOM   2053  HA  LEU A 123      27.388  24.800  10.795  1.00  0.00           H  
ATOM   2054  HB3 LEU A 123      24.382  24.450  10.459  1.00  0.00           H  
ATOM   2055  HB2 LEU A 123      25.287  25.873  10.038  1.00  0.00           H  
ATOM   2056  HG  LEU A 123      25.098  24.842  12.900  1.00  0.00           H  
ATOM   2057 HD11 LEU A 123      25.580  27.667  12.842  1.00  0.00           H  
ATOM   2058 HD12 LEU A 123      26.671  26.396  13.345  1.00  0.00           H  
ATOM   2059 HD13 LEU A 123      26.675  26.962  11.682  1.00  0.00           H  
ATOM   2060 HD21 LEU A 123      23.483  27.157  12.721  1.00  0.00           H  
ATOM   2061 HD22 LEU A 123      23.020  26.170  11.351  1.00  0.00           H  
ATOM   2062 HD23 LEU A 123      22.975  25.504  12.975  1.00  0.00           H  
ATOM   2063  N   PRO A 124      27.449  22.745  12.429  1.00 15.38           N  
ATOM   2064  CA  PRO A 124      27.524  21.542  13.283  1.00 16.51           C  
ATOM   2065  C   PRO A 124      26.373  21.468  14.301  1.00 21.84           C  
ATOM   2066  O   PRO A 124      25.907  22.507  14.758  1.00 20.14           O  
ATOM   2067  CB  PRO A 124      28.888  21.686  13.980  1.00 18.27           C  
ATOM   2068  CG  PRO A 124      29.135  23.184  14.046  1.00 21.76           C  
ATOM   2069  CD  PRO A 124      28.537  23.679  12.736  1.00 16.68           C  
ATOM   2070  HA  PRO A 124      27.514  20.641  12.667  1.00  0.00           H  
ATOM   2071  HB3 PRO A 124      29.657  21.217  13.365  1.00  0.00           H  
ATOM   2072  HB2 PRO A 124      28.931  21.217  14.964  1.00  0.00           H  
ATOM   2073  HG3 PRO A 124      30.185  23.451  14.170  1.00  0.00           H  
ATOM   2074  HG2 PRO A 124      28.581  23.609  14.885  1.00  0.00           H  
ATOM   2075  HD2 PRO A 124      28.203  24.710  12.842  1.00  0.00           H  
ATOM   2076  HD3 PRO A 124      29.275  23.632  11.934  1.00  0.00           H  
ATOM   2077  N   THR A 125      25.937  20.247  14.646  1.00 20.70           N  
ATOM   2078  CA  THR A 125      24.948  20.000  15.703  1.00 21.59           C  
ATOM   2079  C   THR A 125      25.485  20.429  17.088  1.00 27.01           C  
ATOM   2080  O   THR A 125      26.687  20.300  17.330  1.00 26.57           O  
ATOM   2081  CB  THR A 125      24.583  18.491  15.767  1.00 32.16           C  
ATOM   2082  OG1 THR A 125      25.677  17.678  16.158  1.00 33.40           O  
ATOM   2083  CG2 THR A 125      24.020  17.946  14.445  1.00 30.61           C  
ATOM   2084  H   THR A 125      26.360  19.425  14.238  1.00  0.00           H  
ATOM   2085  HA  THR A 125      24.049  20.576  15.476  1.00  0.00           H  
ATOM   2086  HB  THR A 125      23.811  18.358  16.528  1.00  0.00           H  
ATOM   2087  HG1 THR A 125      25.967  17.951  17.033  1.00  0.00           H  
ATOM   2088 HG21 THR A 125      23.705  16.907  14.552  1.00  0.00           H  
ATOM   2089 HG22 THR A 125      23.151  18.521  14.125  1.00  0.00           H  
ATOM   2090 HG23 THR A 125      24.758  17.983  13.643  1.00  0.00           H  
ATOM   2091  N   GLU A 126      24.590  20.924  17.966  1.00 25.20           N  
ATOM   2092  CA  GLU A 126      24.922  21.341  19.335  1.00 25.71           C  
ATOM   2093  C   GLU A 126      25.518  20.190  20.164  1.00 31.15           C  
ATOM   2094  O   GLU A 126      24.878  19.147  20.298  1.00 31.81           O  
ATOM   2095  CB  GLU A 126      23.689  21.928  20.058  1.00 27.23           C  
ATOM   2096  CG  GLU A 126      23.226  23.298  19.525  1.00 36.49           C  
ATOM   2097  CD  GLU A 126      22.101  23.901  20.376  1.00 54.28           C  
ATOM   2098  OE1 GLU A 126      22.272  25.055  20.834  1.00 37.22           O  
ATOM   2099  OE2 GLU A 126      21.083  23.198  20.558  1.00 52.68           O  
ATOM   2100  H   GLU A 126      23.618  21.001  17.706  1.00  0.00           H  
ATOM   2101  HA  GLU A 126      25.670  22.132  19.263  1.00  0.00           H  
ATOM   2102  HB3 GLU A 126      23.908  22.025  21.124  1.00  0.00           H  
ATOM   2103  HB2 GLU A 126      22.863  21.217  19.993  1.00  0.00           H  
ATOM   2104  HG3 GLU A 126      22.870  23.202  18.500  1.00  0.00           H  
ATOM   2105  HG2 GLU A 126      24.066  23.994  19.503  1.00  0.00           H  
ATOM   2106  N   GLU A 127      26.738  20.410  20.684  1.00 28.22           N  
ATOM   2107  CA  GLU A 127      27.480  19.470  21.541  1.00 32.58           C  
ATOM   2108  C   GLU A 127      26.908  19.328  22.998  1.00 45.38           C  
ATOM   2109  O   GLU A 127      26.044  20.168  23.347  1.00 47.19           O  
ATOM   2110  CB  GLU A 127      28.981  19.871  21.592  1.00 34.03           C  
ATOM   2111  CG  GLU A 127      29.278  21.312  22.073  1.00 44.89           C  
ATOM   2112  CD  GLU A 127      30.761  21.698  22.020  1.00 67.37           C  
ATOM   2113  OE1 GLU A 127      31.080  22.756  22.604  1.00 62.17           O  
ATOM   2114  OE2 GLU A 127      31.547  20.964  21.380  1.00 62.00           O  
ATOM   2115  OXT GLU A 127      27.407  18.384  23.651  1.00 66.06           O  
ATOM   2116  H   GLU A 127      27.222  21.267  20.458  1.00  0.00           H  
ATOM   2117  HA  GLU A 127      27.440  18.479  21.082  1.00  0.00           H  
ATOM   2118  HB3 GLU A 127      29.410  19.711  20.601  1.00  0.00           H  
ATOM   2119  HB2 GLU A 127      29.523  19.179  22.241  1.00  0.00           H  
ATOM   2120  HG3 GLU A 127      28.931  21.437  23.099  1.00  0.00           H  
ATOM   2121  HG2 GLU A 127      28.729  22.035  21.473  1.00  0.00           H  
TER    2121      GLU A 127
END
