# Supplementary material for: Fast Quantitative Validation of 3D Models of Low-Affinity Protein–Ligand Complexes by STD NMR Spectroscopy
Source: J Med Chem. 2024 Jun 7;67(12):10025–34. doi: 10.1021/acs.jmedchem.4c00204 (PMC11215723; doi:10.1021/acs.jmedchem.4c00204)
Supplement: Supplementary file 5 — jm4c00204_si_005.zip [file jm4c00204_si_005.zip › Supporting_Information_for_Publication/6GH2/6GH2_DockingPoses_Data.xlsx]

## Sheet: Hoja1
Model	RMSD	R-NOE	DS
xray	0	0.15	-4.887
1	4.25252	0.275987	-6.417
2	4.43338	0.346805	-6.189
3	0.489329	0.149875	-6.152
4	0.710804	0.156861	-6.145
5	0.752208	0.141199	-5.878
6	0.929516	0.196263	-5.784
7	0.971581	0.199149	-5.557
8	1.22247	0.168584	-6.201
9	1.09329	0.221519	-5.65
10	0.632897	0.157513	-5.503
11	0.787646	0.187466	-5.44
12	3.80287	0.184078	-5.751
13	1.01381	0.218161	-5.261
14	4.15873	0.373449	-5.306
15	4.37749	0.37564	-5.395
16	3.35885	0.3236	-5.511
17	1.58966	0.215003	-5.492
18	4.60516	0.383898	-5.34
19	4.71804	0.39022	-4.509
20	4.29185	0.340974	-5.071
21	4.50055	0.281176	-4.808
22	3.43622	0.265696	-4.354
23	3.44633	0.257407	-4.38
24	4.6222	0.396438	-4.331
25	3.65456	0.315175	-4.132
26	4.63103	0.388784	-4.366
27	2.15132	0.293638	-5.389
28	3.71727	0.271571	-4.66
29	3.09021	0.34806	-5.59
30	3.67522	0.222632	-4.944
31	1.11289	0.196481	-4.735
32	3.07793	0.335845	-5.211
33	3.73287	0.292867	-4.602
34	3.5041	0.275363	-4.484
35	0.981368	0.204099	-4.677
36	3.35454	0.278774	-4.75
37	3.1304	0.360822	-5.742
38	3.71926	0.317206	-4.259
39	3.53581	0.283108	-4.583
40	4.53096	0.392777	-4.233
41	3.04636	0.310411	-5.087
42	4.02236	0.368412	-4.36
43	2.89252	0.330623	-5.598
44	2.77601	0.314656	-5.783
45	3.20895	0.265701	-4.659
46	1.56898	0.231646	-4.993
47	3.64761	0.227165	-4.356
48	1.2443	0.177281	-4.68
49	3.02968	0.240583	-4.967
50	3.04815	0.331696	-4.731
51	3.70261	0.217805	-5.158
52	3.68683	0.344054	-3.935
53	3.09668	0.357569	-5.51
54	4.10665	0.276531	-4.2
55	4.52622	0.410159	-4.619
56	3.3595	0.303906	-4.363
57	3.42751	0.300569	-4.385
58	3.09504	0.328006	-4.732
59	3.01537	0.338176	-4.823
60	3.71756	0.313758	-3.6
61	2.65058	0.287361	-5.275
62	3.7182	0.246634	-4.713
63	2.9295	0.352752	-4.79
64	3.4507	0.217854	-4.121
65	2.3669	0.233362	-4.914
66	3.49918	0.252806	-4.158
67	3.84362	0.25908	-4.179
68	2.67725	0.280043	-4.228
69	2.54678	0.236586	-4.956
70	4.20655	0.302086	-4.293
71	3.70444	0.278353	-3.909
72	2.40679	0.234462	-4.17
73	4.68555	0.31445	-3.588
74	2.30778	0.25191	-4.499
75	3.87168	0.324576	-4.115
76	3.83614	0.294854	-3.614
77	5.40454	0.288472	-4.108
78	3.92761	0.301762	-3.731
79	3.71004	0.287326	-3.81
80	3.58929	0.231943	-4.085
81	3.62959	0.341779	-3.281
82	3.35423	0.218773	-3.431
83	3.63911	0.224431	-4.596
84	4.0563	0.383861	-3.41
85	3.25788	0.259606	-4.647
86	3.76774	0.353619	-3.87
87	4.07643	0.348463	-3.172
88	3.75274	0.354912	-3.274
89	3.77077	0.269382	-3.488
90	3.78018	0.262422	-2.958
