# Supplementary material for: Fast Quantitative Validation of 3D Models of Low-Affinity Protein–Ligand Complexes by STD NMR Spectroscopy
Source: J Med Chem. 2024 Jun 7;67(12):10025–34. doi: 10.1021/acs.jmedchem.4c00204 (PMC11215723; doi:10.1021/acs.jmedchem.4c00204)
Supplement: Supplementary file 5 — jm4c00204_si_005.zip [file jm4c00204_si_005.zip › Supporting_Information_for_Publication/6GH2/6GH2_Protein.pdb]

CRYST1  146.405  146.405  221.860  90.00  90.00  90.00 P 41 21 2      
ATOM      1  N   LYS A   1      60.979  -5.937  30.127  1.00 57.99           N  
ATOM      2  CA  LYS A   1      59.627  -6.138  29.570  1.00 57.24           C  
ATOM      3  C   LYS A   1      58.568  -5.618  30.575  1.00 54.96           C  
ATOM      4  O   LYS A   1      58.784  -5.602  31.790  1.00 53.99           O  
ATOM      5  CB  LYS A   1      59.352  -7.611  29.181  1.00  0.00           C  
ATOM      6  CG  LYS A   1      60.181  -8.085  27.974  1.00  0.00           C  
ATOM      7  CD  LYS A   1      59.847  -9.522  27.547  1.00  0.00           C  
ATOM      8  CE  LYS A   1      60.695  -9.982  26.352  1.00  0.00           C  
ATOM      9  NZ  LYS A   1      60.357 -11.356  25.945  1.00  0.00           N  
ATOM     10  H1  LYS A   1      61.684  -6.258  29.479  1.00  0.00           H  
ATOM     11  H2  LYS A   1      61.163  -4.953  30.265  1.00  0.00           H  
ATOM     12  HA  LYS A   1      59.531  -5.530  28.668  1.00  0.00           H  
ATOM     13  HB2 LYS A   1      59.551  -8.263  30.034  1.00  0.00           H  
ATOM     14  HB3 LYS A   1      58.295  -7.744  28.943  1.00  0.00           H  
ATOM     15  HG2 LYS A   1      60.014  -7.410  27.133  1.00  0.00           H  
ATOM     16  HG3 LYS A   1      61.242  -8.018  28.213  1.00  0.00           H  
ATOM     17  HD2 LYS A   1      60.004 -10.196  28.390  1.00  0.00           H  
ATOM     18  HD3 LYS A   1      58.788  -9.587  27.293  1.00  0.00           H  
ATOM     19  HE2 LYS A   1      60.541  -9.318  25.500  1.00  0.00           H  
ATOM     20  HE3 LYS A   1      61.756  -9.942  26.603  1.00  0.00           H  
ATOM     21  HZ1 LYS A   1      59.385 -11.401  25.675  1.00  0.00           H  
ATOM     22  HZ2 LYS A   1      60.934 -11.624  25.160  1.00  0.00           H  
ATOM     23  HZ3 LYS A   1      60.525 -11.988  26.714  1.00  0.00           H  
ATOM     24  N   GLY A   2      57.411  -5.216  30.023  1.00 53.24           N  
ATOM     25  CA  GLY A   2      56.265  -4.721  30.780  1.00 50.18           C  
ATOM     26  C   GLY A   2      55.395  -5.853  31.326  1.00 49.29           C  
ATOM     27  O   GLY A   2      55.777  -7.026  31.315  1.00 49.43           O  
ATOM     28  H   GLY A   2      57.299  -5.273  29.022  1.00  0.00           H  
ATOM     29  HA3 GLY A   2      55.655  -4.110  30.119  1.00  0.00           H  
ATOM     30  HA2 GLY A   2      56.594  -4.102  31.613  1.00  0.00           H  
ATOM     31  N   TRP A   3      54.208  -5.468  31.825  1.00 47.07           N  
ATOM     32  CA  TRP A   3      53.193  -6.388  32.338  1.00 46.34           C  
ATOM     33  C   TRP A   3      52.637  -7.321  31.250  1.00 47.84           C  
ATOM     34  O   TRP A   3      52.572  -6.943  30.079  1.00 47.80           O  
ATOM     35  CB  TRP A   3      52.060  -5.620  33.055  1.00 44.73           C  
ATOM     36  CG  TRP A   3      51.430  -4.459  32.342  1.00 43.42           C  
ATOM     37  CD1 TRP A   3      51.710  -3.160  32.594  1.00 42.13           C  
ATOM     38  CD2 TRP A   3      50.463  -4.450  31.244  1.00 43.97           C  
ATOM     39  NE1 TRP A   3      50.974  -2.355  31.754  1.00 41.86           N  
ATOM     40  CE2 TRP A   3      50.189  -3.092  30.894  1.00 42.97           C  
ATOM     41  CE3 TRP A   3      49.783  -5.446  30.501  1.00 45.50           C  
ATOM     42  CZ2 TRP A   3      49.287  -2.738  29.877  1.00 43.63           C  
ATOM     43  CZ3 TRP A   3      48.907  -5.104  29.452  1.00 45.85           C  
ATOM     44  CH2 TRP A   3      48.649  -3.754  29.143  1.00 45.06           C  
ATOM     45  H   TRP A   3      53.951  -4.491  31.807  1.00  0.00           H  
ATOM     46  HA  TRP A   3      53.684  -7.016  33.079  1.00  0.00           H  
ATOM     47  HB3 TRP A   3      52.442  -5.240  34.002  1.00  0.00           H  
ATOM     48  HB2 TRP A   3      51.263  -6.313  33.329  1.00  0.00           H  
ATOM     49  HD1 TRP A   3      52.399  -2.820  33.353  1.00  0.00           H  
ATOM     50  HE1 TRP A   3      51.023  -1.343  31.793  1.00  0.00           H  
ATOM     51  HE3 TRP A   3      49.945  -6.488  30.730  1.00  0.00           H  
ATOM     52  HZ2 TRP A   3      49.094  -1.699  29.657  1.00  0.00           H  
ATOM     53  HZ3 TRP A   3      48.431  -5.885  28.881  1.00  0.00           H  
ATOM     54  HH2 TRP A   3      47.966  -3.501  28.345  1.00  0.00           H  
ATOM     55  N   LYS A   4      52.241  -8.523  31.683  1.00 48.50           N  
ATOM     56  CA  LYS A   4      51.640  -9.561  30.854  1.00 50.33           C  
ATOM     57  C   LYS A   4      50.387 -10.067  31.573  1.00 51.10           C  
ATOM     58  O   LYS A   4      50.458 -10.340  32.773  1.00 50.66           O  
ATOM     59  CB  LYS A   4      52.653 -10.710  30.663  1.00  0.00           C  
ATOM     60  CG  LYS A   4      53.912 -10.310  29.868  1.00  0.00           C  
ATOM     61  CD  LYS A   4      54.916 -11.457  29.674  1.00  0.00           C  
ATOM     62  CE  LYS A   4      55.597 -11.906  30.977  1.00  0.00           C  
ATOM     63  NZ  LYS A   4      56.582 -12.972  30.728  1.00  0.00           N  
ATOM     64  H   LYS A   4      52.345  -8.755  32.663  1.00  0.00           H  
ATOM     65  HA  LYS A   4      51.351  -9.164  29.878  1.00  0.00           H  
ATOM     66  HB2 LYS A   4      52.936 -11.101  31.641  1.00  0.00           H  
ATOM     67  HB3 LYS A   4      52.163 -11.532  30.138  1.00  0.00           H  
ATOM     68  HG2 LYS A   4      53.608  -9.934  28.890  1.00  0.00           H  
ATOM     69  HG3 LYS A   4      54.422  -9.480  30.360  1.00  0.00           H  
ATOM     70  HD2 LYS A   4      54.407 -12.306  29.215  1.00  0.00           H  
ATOM     71  HD3 LYS A   4      55.675 -11.140  28.957  1.00  0.00           H  
ATOM     72  HE2 LYS A   4      56.105 -11.064  31.449  1.00  0.00           H  
ATOM     73  HE3 LYS A   4      54.865 -12.283  31.691  1.00  0.00           H  
ATOM     74  HZ1 LYS A   4      57.293 -12.635  30.096  1.00  0.00           H  
ATOM     75  HZ2 LYS A   4      57.010 -13.245  31.602  1.00  0.00           H  
ATOM     76  HZ3 LYS A   4      56.117 -13.771  30.319  1.00  0.00           H  
ATOM     77  N   PHE A   5      49.276 -10.207  30.830  1.00 52.23           N  
ATOM     78  CA  PHE A   5      48.026 -10.772  31.344  1.00 53.45           C  
ATOM     79  C   PHE A   5      48.148 -12.273  31.669  1.00 55.70           C  
ATOM     80  O   PHE A   5      48.793 -13.014  30.925  1.00 55.46           O  
ATOM     81  CB  PHE A   5      46.857 -10.506  30.371  1.00 53.94           C  
ATOM     82  CG  PHE A   5      46.380  -9.063  30.309  1.00 52.04           C  
ATOM     83  CD1 PHE A   5      45.839  -8.441  31.455  1.00 50.74           C  
ATOM     84  CD2 PHE A   5      46.472  -8.324  29.110  1.00 51.80           C  
ATOM     85  CE1 PHE A   5      45.417  -7.120  31.400  1.00 49.74           C  
ATOM     86  CE2 PHE A   5      46.027  -7.009  29.072  1.00 50.42           C  
ATOM     87  CZ  PHE A   5      45.512  -6.407  30.213  1.00 49.67           C  
ATOM     88  H   PHE A   5      49.289  -9.969  29.849  1.00  0.00           H  
ATOM     89  HA  PHE A   5      47.803 -10.255  32.277  1.00  0.00           H  
ATOM     90  HB3 PHE A   5      45.995 -11.109  30.661  1.00  0.00           H  
ATOM     91  HB2 PHE A   5      47.127 -10.841  29.368  1.00  0.00           H  
ATOM     92  HD1 PHE A   5      45.750  -8.986  32.382  1.00  0.00           H  
ATOM     93  HD2 PHE A   5      46.881  -8.775  28.217  1.00  0.00           H  
ATOM     94  HE1 PHE A   5      45.016  -6.646  32.282  1.00  0.00           H  
ATOM     95  HE2 PHE A   5      46.099  -6.444  28.155  1.00  0.00           H  
ATOM     96  HZ  PHE A   5      45.186  -5.379  30.176  1.00  0.00           H  
ATOM     97  N   GLN A   6      47.510 -12.671  32.777  1.00 58.04           N  
ATOM     98  CA  GLN A   6      47.440 -14.032  33.294  1.00 60.59           C  
ATOM     99  C   GLN A   6      45.960 -14.418  33.403  1.00 61.57           C  
ATOM    100  O   GLN A   6      45.202 -13.739  34.097  1.00 60.60           O  
ATOM    101  CB  GLN A   6      48.126 -14.097  34.676  1.00 61.10           C  
ATOM    102  CG  GLN A   6      49.623 -13.729  34.635  1.00 61.22           C  
ATOM    103  CD  GLN A   6      50.390 -14.112  35.905  1.00 62.51           C  
ATOM    104  OE1 GLN A   6      51.532 -14.555  35.814  1.00 61.45           O  
ATOM    105  NE2 GLN A   6      49.794 -13.931  37.088  1.00 63.95           N  
ATOM    106  H   GLN A   6      46.987 -11.986  33.312  1.00  0.00           H  
ATOM    107  HA  GLN A   6      47.941 -14.727  32.618  1.00  0.00           H  
ATOM    108  HB3 GLN A   6      48.018 -15.111  35.067  1.00  0.00           H  
ATOM    109  HB2 GLN A   6      47.612 -13.443  35.383  1.00  0.00           H  
ATOM    110  HG3 GLN A   6      49.748 -12.659  34.465  1.00  0.00           H  
ATOM    111  HG2 GLN A   6      50.098 -14.233  33.792  1.00  0.00           H  
ATOM    112 HE22 GLN A   6      50.281 -14.159  37.946  1.00  0.00           H  
ATOM    113 HE21 GLN A   6      48.847 -13.582  37.149  1.00  0.00           H  
ATOM    114  N   GLY A   7      45.577 -15.500  32.707  1.00 62.95           N  
ATOM    115  CA  GLY A   7      44.194 -15.973  32.627  1.00 64.62           C  
ATOM    116  C   GLY A   7      43.330 -15.054  31.746  1.00 64.76           C  
ATOM    117  O   GLY A   7      43.839 -14.195  31.024  1.00 63.72           O  
ATOM    118  H   GLY A   7      46.259 -15.997  32.154  1.00  0.00           H  
ATOM    119  HA3 GLY A   7      43.764 -16.046  33.627  1.00  0.00           H  
ATOM    120  HA2 GLY A   7      44.192 -16.976  32.200  1.00  0.00           H  
ATOM    121  N   GLU A   8      42.006 -15.271  31.810  1.00 66.84           N  
ATOM    122  CA  GLU A   8      41.000 -14.578  30.996  1.00 67.94           C  
ATOM    123  C   GLU A   8      40.126 -13.609  31.818  1.00 66.80           C  
ATOM    124  O   GLU A   8      39.180 -13.050  31.261  1.00 67.94           O  
ATOM    125  CB  GLU A   8      40.124 -15.629  30.268  1.00 71.32           C  
ATOM    126  CG  GLU A   8      40.873 -16.703  29.440  1.00 73.32           C  
ATOM    127  CD  GLU A   8      41.683 -16.198  28.238  1.00 73.75           C  
ATOM    128  OE1 GLU A   8      41.703 -14.973  27.992  1.00 72.55           O  
ATOM    129  OE2 GLU A   8      42.268 -17.074  27.565  1.00 76.80           O  
ATOM    130  H   GLU A   8      41.655 -16.003  32.409  1.00  0.00           H  
ATOM    131  HA  GLU A   8      41.490 -13.954  30.249  1.00  0.00           H  
ATOM    132  HB3 GLU A   8      39.423 -15.119  29.605  1.00  0.00           H  
ATOM    133  HB2 GLU A   8      39.502 -16.144  31.002  1.00  0.00           H  
ATOM    134  HG3 GLU A   8      40.143 -17.416  29.056  1.00  0.00           H  
ATOM    135  HG2 GLU A   8      41.539 -17.279  30.083  1.00  0.00           H  
ATOM    136  N   GLN A   9      40.448 -13.406  33.108  1.00 65.27           N  
ATOM    137  CA  GLN A   9      39.732 -12.494  34.009  1.00 64.83           C  
ATOM    138  C   GLN A   9      40.359 -11.089  34.095  1.00 61.79           C  
ATOM    139  O   GLN A   9      39.773 -10.232  34.755  1.00 60.29           O  
ATOM    140  CB  GLN A   9      39.601 -13.147  35.405  1.00  0.00           C  
ATOM    141  CG  GLN A   9      38.748 -14.435  35.442  1.00  0.00           C  
ATOM    142  CD  GLN A   9      37.320 -14.256  34.911  1.00  0.00           C  
ATOM    143  OE1 GLN A   9      36.644 -13.280  35.232  1.00  0.00           O  
ATOM    144  NE2 GLN A   9      36.848 -15.210  34.106  1.00  0.00           N  
ATOM    145  H   GLN A   9      41.241 -13.893  33.500  1.00  0.00           H  
ATOM    146  HA  GLN A   9      38.729 -12.318  33.619  1.00  0.00           H  
ATOM    147  HB2 GLN A   9      40.595 -13.372  35.795  1.00  0.00           H  
ATOM    148  HB3 GLN A   9      39.169 -12.432  36.108  1.00  0.00           H  
ATOM    149  HG2 GLN A   9      39.251 -15.220  34.875  1.00  0.00           H  
ATOM    150  HG3 GLN A   9      38.684 -14.797  36.468  1.00  0.00           H  
ATOM    151 HE22 GLN A   9      35.915 -15.140  33.728  1.00  0.00           H  
ATOM    152 HE21 GLN A   9      37.422 -16.006  33.864  1.00  0.00           H  
ATOM    153  N   GLY A  10      41.496 -10.866  33.414  1.00 60.52           N  
ATOM    154  CA  GLY A  10      42.150  -9.563  33.299  1.00 57.99           C  
ATOM    155  C   GLY A  10      43.211  -9.322  34.383  1.00 56.07           C  
ATOM    156  O   GLY A  10      43.769  -8.227  34.418  1.00 54.11           O  
ATOM    157  H   GLY A  10      41.908 -11.626  32.890  1.00  0.00           H  
ATOM    158  HA3 GLY A  10      41.423  -8.751  33.291  1.00  0.00           H  
ATOM    159  HA2 GLY A  10      42.655  -9.527  32.334  1.00  0.00           H  
ATOM    160  N   GLU A  11      43.536 -10.324  35.223  1.00 56.51           N  
ATOM    161  CA  GLU A  11      44.708 -10.320  36.109  1.00 55.83           C  
ATOM    162  C   GLU A  11      46.012 -10.196  35.296  1.00 53.96           C  
ATOM    163  O   GLU A  11      46.076 -10.736  34.195  1.00 54.38           O  
ATOM    164  CB  GLU A  11      44.682 -11.605  36.973  1.00 58.62           C  
ATOM    165  CG  GLU A  11      45.917 -11.831  37.879  1.00 59.37           C  
ATOM    166  CD  GLU A  11      45.886 -13.157  38.639  1.00 62.38           C  
ATOM    167  OE1 GLU A  11      44.772 -13.631  38.955  1.00 63.37           O  
ATOM    168  OE2 GLU A  11      46.995 -13.669  38.911  1.00 63.92           O  
ATOM    169  H   GLU A  11      43.044 -11.202  35.151  1.00  0.00           H  
ATOM    170  HA  GLU A  11      44.626  -9.454  36.766  1.00  0.00           H  
ATOM    171  HB3 GLU A  11      44.555 -12.472  36.324  1.00  0.00           H  
ATOM    172  HB2 GLU A  11      43.790 -11.574  37.599  1.00  0.00           H  
ATOM    173  HG3 GLU A  11      46.003 -11.021  38.603  1.00  0.00           H  
ATOM    174  HG2 GLU A  11      46.836 -11.826  37.294  1.00  0.00           H  
ATOM    175  N   PHE A  12      47.018  -9.501  35.847  1.00 51.10           N  
ATOM    176  CA  PHE A  12      48.319  -9.307  35.205  1.00 50.02           C  
ATOM    177  C   PHE A  12      49.458  -9.488  36.217  1.00 49.01           C  
ATOM    178  O   PHE A  12      49.216  -9.527  37.424  1.00 48.34           O  
ATOM    179  CB  PHE A  12      48.347  -7.927  34.500  1.00 48.80           C  
ATOM    180  CG  PHE A  12      48.380  -6.698  35.398  1.00 47.32           C  
ATOM    181  CD1 PHE A  12      49.608  -6.200  35.885  1.00 45.98           C  
ATOM    182  CD2 PHE A  12      47.177  -6.137  35.878  1.00 47.41           C  
ATOM    183  CE1 PHE A  12      49.623  -5.135  36.773  1.00 45.21           C  
ATOM    184  CE2 PHE A  12      47.215  -5.062  36.756  1.00 46.48           C  
ATOM    185  CZ  PHE A  12      48.433  -4.556  37.193  1.00 45.35           C  
ATOM    186  H   PHE A  12      46.907  -9.088  36.765  1.00  0.00           H  
ATOM    187  HA  PHE A  12      48.465 -10.085  34.456  1.00  0.00           H  
ATOM    188  HB3 PHE A  12      47.490  -7.844  33.830  1.00  0.00           H  
ATOM    189  HB2 PHE A  12      49.220  -7.882  33.848  1.00  0.00           H  
ATOM    190  HD1 PHE A  12      50.540  -6.650  35.579  1.00  0.00           H  
ATOM    191  HD2 PHE A  12      46.227  -6.535  35.555  1.00  0.00           H  
ATOM    192  HE1 PHE A  12      50.566  -4.762  37.143  1.00  0.00           H  
ATOM    193  HE2 PHE A  12      46.296  -4.619  37.107  1.00  0.00           H  
ATOM    194  HZ  PHE A  12      48.453  -3.724  37.882  1.00  0.00           H  
ATOM    195  N   ARG A  13      50.685  -9.580  35.680  1.00 49.26           N  
ATOM    196  CA  ARG A  13      51.929  -9.688  36.434  1.00 48.73           C  
ATOM    197  C   ARG A  13      53.037  -8.885  35.735  1.00 47.16           C  
ATOM    198  O   ARG A  13      53.202  -9.016  34.522  1.00 48.04           O  
ATOM    199  CB  ARG A  13      52.283 -11.179  36.614  1.00 50.93           C  
ATOM    200  CG  ARG A  13      53.620 -11.458  37.328  1.00 50.93           C  
ATOM    201  CD  ARG A  13      53.900 -12.959  37.471  1.00 52.87           C  
ATOM    202  NE  ARG A  13      55.147 -13.207  38.201  1.00 52.81           N  
ATOM    203  CZ  ARG A  13      55.287 -13.597  39.476  1.00 53.37           C  
ATOM    204  NH1 ARG A  13      54.230 -13.870  40.253  1.00 53.46           N  
ATOM    205  NH2 ARG A  13      56.524 -13.719  39.971  1.00 53.83           N  
ATOM    206  H   ARG A  13      50.787  -9.568  34.673  1.00  0.00           H  
ATOM    207  HA  ARG A  13      51.766  -9.259  37.419  1.00  0.00           H  
ATOM    208  HB3 ARG A  13      52.300 -11.667  35.639  1.00  0.00           H  
ATOM    209  HB2 ARG A  13      51.479 -11.654  37.174  1.00  0.00           H  
ATOM    210  HG3 ARG A  13      53.697 -10.951  38.290  1.00  0.00           H  
ATOM    211  HG2 ARG A  13      54.412 -11.046  36.701  1.00  0.00           H  
ATOM    212  HD3 ARG A  13      54.118 -13.333  36.470  1.00  0.00           H  
ATOM    213  HD2 ARG A  13      53.047 -13.539  37.825  1.00  0.00           H  
ATOM    214  HE  ARG A  13      56.000 -12.996  37.682  1.00  0.00           H  
ATOM    215 HH12 ARG A  13      54.354 -14.158  41.211  1.00  0.00           H  
ATOM    216 HH11 ARG A  13      53.287 -13.813  39.881  1.00  0.00           H  
ATOM    217 HH22 ARG A  13      56.678 -13.997  40.928  1.00  0.00           H  
ATOM    218 HH21 ARG A  13      57.318 -13.497  39.383  1.00  0.00           H  
ATOM    219  N   LEU A  14      53.789  -8.109  36.532  1.00 45.76           N  
ATOM    220  CA  LEU A  14      54.950  -7.315  36.130  1.00 44.49           C  
ATOM    221  C   LEU A  14      56.169  -7.780  36.938  1.00 44.57           C  
ATOM    222  O   LEU A  14      56.129  -7.702  38.164  1.00 43.35           O  
ATOM    223  CB  LEU A  14      54.638  -5.817  36.393  1.00 42.58           C  
ATOM    224  CG  LEU A  14      55.802  -4.815  36.174  1.00 41.74           C  
ATOM    225  CD1 LEU A  14      56.362  -4.839  34.740  1.00 42.08           C  
ATOM    226  CD2 LEU A  14      55.382  -3.393  36.579  1.00 40.81           C  
ATOM    227  H   LEU A  14      53.574  -8.081  37.522  1.00  0.00           H  
ATOM    228  HA  LEU A  14      55.154  -7.465  35.069  1.00  0.00           H  
ATOM    229  HB3 LEU A  14      54.291  -5.711  37.423  1.00  0.00           H  
ATOM    230  HB2 LEU A  14      53.794  -5.519  35.775  1.00  0.00           H  
ATOM    231  HG  LEU A  14      56.618  -5.086  36.844  1.00  0.00           H  
ATOM    232 HD11 LEU A  14      56.279  -3.870  34.250  1.00  0.00           H  
ATOM    233 HD12 LEU A  14      57.416  -5.116  34.735  1.00  0.00           H  
ATOM    234 HD13 LEU A  14      55.839  -5.555  34.112  1.00  0.00           H  
ATOM    235 HD21 LEU A  14      56.227  -2.707  36.524  1.00  0.00           H  
ATOM    236 HD22 LEU A  14      54.596  -3.008  35.929  1.00  0.00           H  
ATOM    237 HD23 LEU A  14      55.015  -3.368  37.604  1.00  0.00           H  
ATOM    238  N   GLU A  15      57.233  -8.205  36.237  1.00 46.25           N  
ATOM    239  CA  GLU A  15      58.532  -8.552  36.824  1.00 47.64           C  
ATOM    240  C   GLU A  15      59.385  -7.291  37.045  1.00 46.33           C  
ATOM    241  O   GLU A  15      59.370  -6.394  36.201  1.00 44.89           O  
ATOM    242  CB  GLU A  15      59.276  -9.528  35.884  1.00 50.01           C  
ATOM    243  CG  GLU A  15      58.583 -10.890  35.661  1.00 53.02           C  
ATOM    244  CD  GLU A  15      58.447 -11.756  36.918  1.00 54.88           C  
ATOM    245  OE1 GLU A  15      59.280 -11.606  37.838  1.00 55.26           O  
ATOM    246  OE2 GLU A  15      57.512 -12.584  36.927  1.00 57.76           O  
ATOM    247  H   GLU A  15      57.190  -8.225  35.229  1.00  0.00           H  
ATOM    248  HA  GLU A  15      58.372  -9.032  37.791  1.00  0.00           H  
ATOM    249  HB3 GLU A  15      60.286  -9.700  36.262  1.00  0.00           H  
ATOM    250  HB2 GLU A  15      59.414  -9.052  34.912  1.00  0.00           H  
ATOM    251  HG3 GLU A  15      59.151 -11.463  34.929  1.00  0.00           H  
ATOM    252  HG2 GLU A  15      57.594 -10.738  35.228  1.00  0.00           H  
ATOM    253  N   GLN A  16      60.119  -7.266  38.172  1.00 46.52           N  
ATOM    254  CA  GLN A  16      60.976  -6.166  38.646  1.00 45.65           C  
ATOM    255  C   GLN A  16      60.263  -4.788  38.685  1.00 43.98           C  
ATOM    256  O   GLN A  16      60.723  -3.852  38.030  1.00 42.57           O  
ATOM    257  CB  GLN A  16      62.303  -6.130  37.845  1.00 46.80           C  
ATOM    258  CG  GLN A  16      63.163  -7.414  37.876  1.00 48.90           C  
ATOM    259  CD  GLN A  16      63.361  -8.020  39.268  1.00 50.21           C  
ATOM    260  OE1 GLN A  16      62.902  -9.130  39.525  1.00 53.30           O  
ATOM    261  NE2 GLN A  16      64.033  -7.299  40.168  1.00 50.42           N  
ATOM    262  H   GLN A  16      60.070  -8.062  38.797  1.00  0.00           H  
ATOM    263  HA  GLN A  16      61.219  -6.389  39.684  1.00  0.00           H  
ATOM    264  HB3 GLN A  16      62.911  -5.315  38.233  1.00  0.00           H  
ATOM    265  HB2 GLN A  16      62.102  -5.875  36.803  1.00  0.00           H  
ATOM    266  HG3 GLN A  16      64.139  -7.215  37.433  1.00  0.00           H  
ATOM    267  HG2 GLN A  16      62.694  -8.169  37.244  1.00  0.00           H  
ATOM    268 HE22 GLN A  16      64.173  -7.658  41.104  1.00  0.00           H  
ATOM    269 HE21 GLN A  16      64.387  -6.380  39.938  1.00  0.00           H  
ATOM    270  N   PRO A  17      59.107  -4.697  39.381  1.00 43.92           N  
ATOM    271  CA  PRO A  17      58.192  -3.546  39.284  1.00 44.00           C  
ATOM    272  C   PRO A  17      58.737  -2.226  39.862  1.00 44.40           C  
ATOM    273  O   PRO A  17      58.381  -1.171  39.339  1.00 43.03           O  
ATOM    274  CB  PRO A  17      56.936  -4.031  40.025  1.00 43.85           C  
ATOM    275  CG  PRO A  17      57.480  -5.003  41.060  1.00 44.05           C  
ATOM    276  CD  PRO A  17      58.568  -5.712  40.281  1.00 44.56           C  
ATOM    277  HA  PRO A  17      57.944  -3.371  38.236  1.00  0.00           H  
ATOM    278  HB3 PRO A  17      56.292  -4.572  39.330  1.00  0.00           H  
ATOM    279  HB2 PRO A  17      56.337  -3.233  40.458  1.00  0.00           H  
ATOM    280  HG3 PRO A  17      56.741  -5.691  41.456  1.00  0.00           H  
ATOM    281  HG2 PRO A  17      57.924  -4.468  41.899  1.00  0.00           H  
ATOM    282  HD2 PRO A  17      59.309  -6.155  40.943  1.00  0.00           H  
ATOM    283  HD3 PRO A  17      58.123  -6.492  39.670  1.00  0.00           H  
ATOM    284  N   GLU A  18      59.601  -2.302  40.892  1.00 46.48           N  
ATOM    285  CA  GLU A  18      60.251  -1.152  41.527  1.00 46.89           C  
ATOM    286  C   GLU A  18      61.441  -0.582  40.725  1.00 45.78           C  
ATOM    287  O   GLU A  18      61.975   0.452  41.127  1.00 46.36           O  
ATOM    288  CB  GLU A  18      60.598  -1.463  43.008  1.00 48.86           C  
ATOM    289  CG  GLU A  18      61.885  -2.267  43.323  1.00 51.59           C  
ATOM    290  CD  GLU A  18      61.842  -3.771  43.034  1.00 55.49           C  
ATOM    291  OE1 GLU A  18      60.814  -4.263  42.520  1.00 55.45           O  
ATOM    292  OE2 GLU A  18      62.843  -4.430  43.389  1.00 59.58           O  
ATOM    293  H   GLU A  18      59.853  -3.205  41.280  1.00  0.00           H  
ATOM    294  HA  GLU A  18      59.506  -0.355  41.557  1.00  0.00           H  
ATOM    295  HB3 GLU A  18      59.749  -1.962  43.477  1.00  0.00           H  
ATOM    296  HB2 GLU A  18      60.673  -0.511  43.535  1.00  0.00           H  
ATOM    297  HG3 GLU A  18      62.090  -2.166  44.389  1.00  0.00           H  
ATOM    298  HG2 GLU A  18      62.751  -1.838  42.818  1.00  0.00           H  
ATOM    299  N   HID A  19      61.799  -1.201  39.582  1.00 45.99           N  
ATOM    300  CA  HID A  19      62.694  -0.612  38.576  1.00 46.02           C  
ATOM    301  C   HID A  19      62.030   0.525  37.767  1.00 44.40           C  
ATOM    302  O   HID A  19      62.721   1.185  36.991  1.00 44.65           O  
ATOM    303  CB  HID A  19      63.251  -1.700  37.630  1.00 48.73           C  
ATOM    304  CG  HID A  19      64.149  -2.742  38.261  1.00 51.30           C  
ATOM    305  ND1 HID A  19      64.989  -3.542  37.503  1.00 53.14           N  
ATOM    306  CD2 HID A  19      64.363  -3.127  39.568  1.00 52.85           C  
ATOM    307  CE1 HID A  19      65.649  -4.340  38.346  1.00 55.02           C  
ATOM    308  NE2 HID A  19      65.311  -4.150  39.615  1.00 54.23           N  
ATOM    309  H   HID A  19      61.337  -2.062  39.319  1.00  0.00           H  
ATOM    310  HA  HID A  19      63.536  -0.162  39.099  1.00  0.00           H  
ATOM    311  HB3 HID A  19      63.831  -1.232  36.834  1.00  0.00           H  
ATOM    312  HB2 HID A  19      62.433  -2.212  37.125  1.00  0.00           H  
ATOM    313  HD1 HID A  19      65.084  -3.531  36.497  1.00  0.00           H  
ATOM    314  HD2 HID A  19      63.911  -2.755  40.476  1.00  0.00           H  
ATOM    315  HE1 HID A  19      66.376  -5.075  38.031  1.00  0.00           H  
ATOM    316  N   ASN A  20      60.719   0.731  37.971  1.00 42.82           N  
ATOM    317  CA  ASN A  20      59.889   1.744  37.325  1.00 41.51           C  
ATOM    318  C   ASN A  20      59.436   2.755  38.384  1.00 40.23           C  
ATOM    319  O   ASN A  20      58.891   2.355  39.414  1.00 41.91           O  
ATOM    320  CB  ASN A  20      58.642   1.076  36.707  1.00 41.10           C  
ATOM    321  CG  ASN A  20      58.985  -0.048  35.732  1.00 41.54           C  
ATOM    322  OD1 ASN A  20      59.417   0.217  34.615  1.00 42.08           O  
ATOM    323  ND2 ASN A  20      58.803  -1.302  36.154  1.00 41.58           N  
ATOM    324  H   ASN A  20      60.237   0.150  38.643  1.00  0.00           H  
ATOM    325  HA  ASN A  20      60.436   2.277  36.545  1.00  0.00           H  
ATOM    326  HB3 ASN A  20      58.038   1.818  36.181  1.00  0.00           H  
ATOM    327  HB2 ASN A  20      58.010   0.674  37.498  1.00  0.00           H  
ATOM    328 HD22 ASN A  20      59.027  -2.082  35.551  1.00  0.00           H  
ATOM    329 HD21 ASN A  20      58.466  -1.480  37.090  1.00  0.00           H  
ATOM    330  N   SER A  21      59.639   4.048  38.094  1.00 38.94           N  
ATOM    331  CA  SER A  21      59.193   5.152  38.943  1.00 37.07           C  
ATOM    332  C   SER A  21      57.690   5.436  38.756  1.00 37.10           C  
ATOM    333  O   SER A  21      57.148   5.204  37.674  1.00 36.55           O  
ATOM    334  CB  SER A  21      60.022   6.406  38.604  1.00 36.36           C  
ATOM    335  OG  SER A  21      61.351   6.261  39.059  1.00 36.23           O  
ATOM    336  H   SER A  21      60.115   4.305  37.242  1.00  0.00           H  
ATOM    337  HA  SER A  21      59.362   4.893  39.991  1.00  0.00           H  
ATOM    338  HB3 SER A  21      59.609   7.284  39.102  1.00  0.00           H  
ATOM    339  HB2 SER A  21      60.018   6.613  37.533  1.00  0.00           H  
ATOM    340  HG  SER A  21      61.834   7.067  38.860  1.00  0.00           H  
ATOM    341  N   TYR A  22      57.070   5.990  39.811  1.00 37.36           N  
ATOM    342  CA  TYR A  22      55.724   6.583  39.830  1.00 37.12           C  
ATOM    343  C   TYR A  22      54.538   5.600  39.698  1.00 37.57           C  
ATOM    344  O   TYR A  22      53.404   6.071  39.607  1.00 38.47           O  
ATOM    345  CB  TYR A  22      55.609   7.748  38.812  1.00 37.37           C  
ATOM    346  CG  TYR A  22      56.718   8.786  38.890  1.00 37.16           C  
ATOM    347  CD1 TYR A  22      56.822   9.615  40.023  1.00 37.27           C  
ATOM    348  CD2 TYR A  22      57.653   8.919  37.843  1.00 37.76           C  
ATOM    349  CE1 TYR A  22      57.852  10.571  40.115  1.00 37.46           C  
ATOM    350  CE2 TYR A  22      58.694   9.864  37.939  1.00 38.00           C  
ATOM    351  CZ  TYR A  22      58.792  10.693  39.073  1.00 38.00           C  
ATOM    352  OH  TYR A  22      59.791  11.619  39.153  1.00 39.06           O  
ATOM    353  H   TYR A  22      57.600   6.123  40.660  1.00  0.00           H  
ATOM    354  HA  TYR A  22      55.625   7.018  40.824  1.00  0.00           H  
ATOM    355  HB3 TYR A  22      54.664   8.270  38.959  1.00  0.00           H  
ATOM    356  HB2 TYR A  22      55.570   7.354  37.796  1.00  0.00           H  
ATOM    357  HD1 TYR A  22      56.102   9.514  40.820  1.00  0.00           H  
ATOM    358  HD2 TYR A  22      57.586   8.289  36.969  1.00  0.00           H  
ATOM    359  HE1 TYR A  22      57.918  11.207  40.984  1.00  0.00           H  
ATOM    360  HE2 TYR A  22      59.412   9.956  37.137  1.00  0.00           H  
ATOM    361  HH  TYR A  22      59.601  12.324  39.785  1.00  0.00           H  
ATOM    362  N   LEU A  23      54.785   4.275  39.714  1.00 37.74           N  
ATOM    363  CA  LEU A  23      53.738   3.245  39.692  1.00 37.94           C  
ATOM    364  C   LEU A  23      52.917   3.232  40.991  1.00 37.47           C  
ATOM    365  O   LEU A  23      53.498   3.304  42.072  1.00 37.20           O  
ATOM    366  CB  LEU A  23      54.368   1.847  39.461  1.00 38.62           C  
ATOM    367  CG  LEU A  23      54.522   1.444  37.980  1.00 39.32           C  
ATOM    368  CD1 LEU A  23      55.220   0.077  37.858  1.00 39.75           C  
ATOM    369  CD2 LEU A  23      53.173   1.437  37.236  1.00 40.28           C  
ATOM    370  H   LEU A  23      55.736   3.947  39.789  1.00  0.00           H  
ATOM    371  HA  LEU A  23      53.056   3.487  38.876  1.00  0.00           H  
ATOM    372  HB3 LEU A  23      53.752   1.078  39.932  1.00  0.00           H  
ATOM    373  HB2 LEU A  23      55.331   1.793  39.970  1.00  0.00           H  
ATOM    374  HG  LEU A  23      55.168   2.182  37.503  1.00  0.00           H  
ATOM    375 HD11 LEU A  23      55.919   0.078  37.026  1.00  0.00           H  
ATOM    376 HD12 LEU A  23      55.779  -0.185  38.757  1.00  0.00           H  
ATOM    377 HD13 LEU A  23      54.511  -0.731  37.679  1.00  0.00           H  
ATOM    378 HD21 LEU A  23      53.105   0.640  36.494  1.00  0.00           H  
ATOM    379 HD22 LEU A  23      52.333   1.320  37.919  1.00  0.00           H  
ATOM    380 HD23 LEU A  23      53.024   2.380  36.715  1.00  0.00           H  
ATOM    381  N   TYR A  24      51.591   3.087  40.844  1.00 36.87           N  
ATOM    382  CA  TYR A  24      50.633   2.905  41.935  1.00 36.24           C  
ATOM    383  C   TYR A  24      49.371   2.206  41.407  1.00 36.98           C  
ATOM    384  O   TYR A  24      49.056   2.320  40.222  1.00 37.20           O  
ATOM    385  CB  TYR A  24      50.330   4.245  42.647  1.00 34.81           C  
ATOM    386  CG  TYR A  24      49.642   5.327  41.829  1.00 34.72           C  
ATOM    387  CD1 TYR A  24      48.248   5.282  41.612  1.00 35.18           C  
ATOM    388  CD2 TYR A  24      50.391   6.406  41.314  1.00 33.86           C  
ATOM    389  CE1 TYR A  24      47.613   6.304  40.884  1.00 35.30           C  
ATOM    390  CE2 TYR A  24      49.748   7.446  40.615  1.00 33.74           C  
ATOM    391  CZ  TYR A  24      48.356   7.399  40.406  1.00 34.67           C  
ATOM    392  OH  TYR A  24      47.721   8.412  39.748  1.00 34.92           O  
ATOM    393  H   TYR A  24      51.195   3.036  39.916  1.00  0.00           H  
ATOM    394  HA  TYR A  24      51.084   2.231  42.662  1.00  0.00           H  
ATOM    395  HB3 TYR A  24      51.250   4.663  43.052  1.00  0.00           H  
ATOM    396  HB2 TYR A  24      49.704   4.047  43.519  1.00  0.00           H  
ATOM    397  HD1 TYR A  24      47.658   4.467  42.005  1.00  0.00           H  
ATOM    398  HD2 TYR A  24      51.458   6.453  41.476  1.00  0.00           H  
ATOM    399  HE1 TYR A  24      46.547   6.256  40.718  1.00  0.00           H  
ATOM    400  HE2 TYR A  24      50.327   8.281  40.250  1.00  0.00           H  
ATOM    401  HH  TYR A  24      46.805   8.203  39.545  1.00  0.00           H  
ATOM    402  N   PHE A  25      48.677   1.500  42.313  1.00 37.42           N  
ATOM    403  CA  PHE A  25      47.505   0.675  42.027  1.00 38.50           C  
ATOM    404  C   PHE A  25      46.381   1.022  43.036  1.00 38.08           C  
ATOM    405  O   PHE A  25      46.673   1.117  44.228  1.00 37.77           O  
ATOM    406  CB  PHE A  25      47.950  -0.798  42.156  1.00 39.80           C  
ATOM    407  CG  PHE A  25      46.894  -1.801  41.736  1.00 41.47           C  
ATOM    408  CD1 PHE A  25      46.702  -2.075  40.367  1.00 41.96           C  
ATOM    409  CD2 PHE A  25      45.974  -2.309  42.677  1.00 41.91           C  
ATOM    410  CE1 PHE A  25      45.639  -2.869  39.964  1.00 43.93           C  
ATOM    411  CE2 PHE A  25      44.922  -3.106  42.253  1.00 43.48           C  
ATOM    412  CZ  PHE A  25      44.753  -3.381  40.904  1.00 44.32           C  
ATOM    413  H   PHE A  25      49.021   1.442  43.262  1.00  0.00           H  
ATOM    414  HA  PHE A  25      47.194   0.848  40.998  1.00  0.00           H  
ATOM    415  HB3 PHE A  25      48.254  -1.019  43.179  1.00  0.00           H  
ATOM    416  HB2 PHE A  25      48.834  -0.970  41.540  1.00  0.00           H  
ATOM    417  HD1 PHE A  25      47.370  -1.659  39.627  1.00  0.00           H  
ATOM    418  HD2 PHE A  25      46.078  -2.066  43.725  1.00  0.00           H  
ATOM    419  HE1 PHE A  25      45.501  -3.080  38.915  1.00  0.00           H  
ATOM    420  HE2 PHE A  25      44.217  -3.505  42.967  1.00  0.00           H  
ATOM    421  HZ  PHE A  25      43.922  -3.993  40.593  1.00  0.00           H  
ATOM    422  N   PRO A  26      45.127   1.225  42.563  1.00 38.40           N  
ATOM    423  CA  PRO A  26      43.994   1.604  43.425  1.00 38.54           C  
ATOM    424  C   PRO A  26      43.381   0.417  44.196  1.00 39.45           C  
ATOM    425  O   PRO A  26      43.149  -0.639  43.609  1.00 40.02           O  
ATOM    426  CB  PRO A  26      42.984   2.195  42.426  1.00 38.79           C  
ATOM    427  CG  PRO A  26      43.223   1.424  41.141  1.00 39.51           C  
ATOM    428  CD  PRO A  26      44.730   1.211  41.156  1.00 38.97           C  
ATOM    429  HA  PRO A  26      44.300   2.377  44.130  1.00  0.00           H  
ATOM    430  HB3 PRO A  26      43.207   3.252  42.268  1.00  0.00           H  
ATOM    431  HB2 PRO A  26      41.946   2.130  42.756  1.00  0.00           H  
ATOM    432  HG3 PRO A  26      42.877   1.945  40.250  1.00  0.00           H  
ATOM    433  HG2 PRO A  26      42.713   0.461  41.183  1.00  0.00           H  
ATOM    434  HD2 PRO A  26      45.005   0.294  40.635  1.00  0.00           H  
ATOM    435  HD3 PRO A  26      45.221   2.056  40.682  1.00  0.00           H  
ATOM    436  N   LEU A  27      43.090   0.643  45.485  1.00 39.02           N  
ATOM    437  CA  LEU A  27      42.272  -0.226  46.334  1.00 39.90           C  
ATOM    438  C   LEU A  27      41.172   0.660  46.945  1.00 40.13           C  
ATOM    439  O   LEU A  27      41.503   1.678  47.554  1.00 39.26           O  
ATOM    440  CB  LEU A  27      43.140  -0.867  47.444  1.00 39.72           C  
ATOM    441  CG  LEU A  27      44.375  -1.666  46.972  1.00 40.01           C  
ATOM    442  CD1 LEU A  27      45.250  -2.063  48.179  1.00 39.81           C  
ATOM    443  CD2 LEU A  27      43.985  -2.882  46.110  1.00 41.75           C  
ATOM    444  H   LEU A  27      43.326   1.540  45.891  1.00  0.00           H  
ATOM    445  HA  LEU A  27      41.801  -1.014  45.744  1.00  0.00           H  
ATOM    446  HB3 LEU A  27      42.510  -1.525  48.042  1.00  0.00           H  
ATOM    447  HB2 LEU A  27      43.490  -0.086  48.119  1.00  0.00           H  
ATOM    448  HG  LEU A  27      44.993  -1.017  46.351  1.00  0.00           H  
ATOM    449 HD11 LEU A  27      45.741  -3.026  48.043  1.00  0.00           H  
ATOM    450 HD12 LEU A  27      46.039  -1.328  48.340  1.00  0.00           H  
ATOM    451 HD13 LEU A  27      44.672  -2.120  49.102  1.00  0.00           H  
ATOM    452 HD21 LEU A  27      44.552  -3.776  46.363  1.00  0.00           H  
ATOM    453 HD22 LEU A  27      42.927  -3.132  46.202  1.00  0.00           H  
ATOM    454 HD23 LEU A  27      44.176  -2.678  45.060  1.00  0.00           H  
ATOM    455  N   VAL A  28      39.891   0.290  46.765  1.00 41.55           N  
ATOM    456  CA  VAL A  28      38.759   1.138  47.161  1.00 41.67           C  
ATOM    457  C   VAL A  28      37.477   0.318  47.429  1.00 42.96           C  
ATOM    458  O   VAL A  28      37.366  -0.817  46.962  1.00 43.91           O  
ATOM    459  CB  VAL A  28      38.492   2.242  46.083  1.00 41.62           C  
ATOM    460  CG1 VAL A  28      37.828   1.735  44.787  1.00 42.60           C  
ATOM    461  CG2 VAL A  28      37.730   3.469  46.612  1.00 41.80           C  
ATOM    462  H   VAL A  28      39.661  -0.564  46.277  1.00  0.00           H  
ATOM    463  HA  VAL A  28      39.020   1.612  48.104  1.00  0.00           H  
ATOM    464  HB  VAL A  28      39.467   2.626  45.786  1.00  0.00           H  
ATOM    465 HG11 VAL A  28      37.678   2.557  44.087  1.00  0.00           H  
ATOM    466 HG12 VAL A  28      38.448   0.992  44.290  1.00  0.00           H  
ATOM    467 HG13 VAL A  28      36.849   1.291  44.965  1.00  0.00           H  
ATOM    468 HG21 VAL A  28      37.663   4.245  45.849  1.00  0.00           H  
ATOM    469 HG22 VAL A  28      36.714   3.227  46.918  1.00  0.00           H  
ATOM    470 HG23 VAL A  28      38.240   3.914  47.463  1.00  0.00           H  
ATOM    471  N   ASN A  29      36.534   0.925  48.172  1.00 43.28           N  
ATOM    472  CA  ASN A  29      35.185   0.412  48.442  1.00 45.17           C  
ATOM    473  C   ASN A  29      34.150   1.554  48.478  1.00 45.69           C  
ATOM    474  O   ASN A  29      34.519   2.730  48.489  1.00 44.29           O  
ATOM    475  CB  ASN A  29      35.158  -0.451  49.736  1.00 45.73           C  
ATOM    476  CG  ASN A  29      35.556   0.245  51.052  1.00 44.89           C  
ATOM    477  OD1 ASN A  29      35.745   1.457  51.118  1.00 43.84           O  
ATOM    478  ND2 ASN A  29      35.663  -0.533  52.129  1.00 44.85           N  
ATOM    479  H   ASN A  29      36.717   1.851  48.536  1.00  0.00           H  
ATOM    480  HA  ASN A  29      34.897  -0.229  47.606  1.00  0.00           H  
ATOM    481  HB3 ASN A  29      35.793  -1.323  49.594  1.00  0.00           H  
ATOM    482  HB2 ASN A  29      34.157  -0.862  49.879  1.00  0.00           H  
ATOM    483 HD22 ASN A  29      35.868  -0.138  53.036  1.00  0.00           H  
ATOM    484 HD21 ASN A  29      35.530  -1.535  52.052  1.00  0.00           H  
ATOM    485  N   GLU A  30      32.862   1.168  48.536  1.00 48.42           N  
ATOM    486  CA  GLU A  30      31.719   2.069  48.731  1.00 49.66           C  
ATOM    487  C   GLU A  30      31.673   2.734  50.120  1.00 48.90           C  
ATOM    488  O   GLU A  30      31.100   3.818  50.230  1.00 48.67           O  
ATOM    489  CB  GLU A  30      30.398   1.317  48.463  1.00 52.89           C  
ATOM    490  CG  GLU A  30      30.217   0.859  47.000  1.00 54.83           C  
ATOM    491  CD  GLU A  30      28.897   0.124  46.733  1.00 57.81           C  
ATOM    492  OE1 GLU A  30      27.978   0.232  47.574  1.00 60.26           O  
ATOM    493  OE2 GLU A  30      28.824  -0.534  45.671  1.00 59.89           O  
ATOM    494  H   GLU A  30      32.639   0.184  48.504  1.00  0.00           H  
ATOM    495  HA  GLU A  30      31.803   2.879  48.008  1.00  0.00           H  
ATOM    496  HB3 GLU A  30      29.560   1.960  48.738  1.00  0.00           H  
ATOM    497  HB2 GLU A  30      30.336   0.448  49.122  1.00  0.00           H  
ATOM    498  HG3 GLU A  30      31.044   0.212  46.711  1.00  0.00           H  
ATOM    499  HG2 GLU A  30      30.248   1.723  46.337  1.00  0.00           H  
ATOM    500  N   ALA A  31      32.284   2.102  51.141  1.00 48.85           N  
ATOM    501  CA  ALA A  31      32.370   2.621  52.510  1.00 48.36           C  
ATOM    502  C   ALA A  31      33.216   3.898  52.656  1.00 47.03           C  
ATOM    503  O   ALA A  31      33.015   4.623  53.628  1.00 46.90           O  
ATOM    504  CB  ALA A  31      32.908   1.530  53.440  1.00 48.42           C  
ATOM    505  H   ALA A  31      32.734   1.214  50.975  1.00  0.00           H  
ATOM    506  HA  ALA A  31      31.356   2.863  52.833  1.00  0.00           H  
ATOM    507  HB1 ALA A  31      32.906   1.866  54.476  1.00  0.00           H  
ATOM    508  HB2 ALA A  31      32.299   0.629  53.382  1.00  0.00           H  
ATOM    509  HB3 ALA A  31      33.933   1.261  53.198  1.00  0.00           H  
ATOM    510  N   GLY A  32      34.107   4.164  51.686  1.00 46.40           N  
ATOM    511  CA  GLY A  32      34.840   5.419  51.581  1.00 45.26           C  
ATOM    512  C   GLY A  32      36.318   5.284  51.960  1.00 44.40           C  
ATOM    513  O   GLY A  32      36.963   6.319  52.097  1.00 43.75           O  
ATOM    514  H   GLY A  32      34.215   3.507  50.925  1.00  0.00           H  
ATOM    515  HA3 GLY A  32      34.383   6.212  52.175  1.00  0.00           H  
ATOM    516  HA2 GLY A  32      34.789   5.747  50.542  1.00  0.00           H  
ATOM    517  N   MET A  33      36.877   4.067  52.108  1.00 45.42           N  
ATOM    518  CA  MET A  33      38.330   3.872  52.188  1.00 44.54           C  
ATOM    519  C   MET A  33      38.930   3.944  50.777  1.00 43.93           C  
ATOM    520  O   MET A  33      38.486   3.207  49.899  1.00 44.80           O  
ATOM    521  CB  MET A  33      38.673   2.544  52.892  1.00 45.66           C  
ATOM    522  CG  MET A  33      40.181   2.303  53.086  1.00 45.40           C  
ATOM    523  SD  MET A  33      40.997   3.528  54.149  1.00 45.56           S  
ATOM    524  CE  MET A  33      41.493   2.486  55.544  1.00 45.86           C  
ATOM    525  H   MET A  33      36.318   3.234  51.975  1.00  0.00           H  
ATOM    526  HA  MET A  33      38.749   4.679  52.792  1.00  0.00           H  
ATOM    527  HB3 MET A  33      38.240   1.702  52.349  1.00  0.00           H  
ATOM    528  HB2 MET A  33      38.207   2.545  53.873  1.00  0.00           H  
ATOM    529  HG3 MET A  33      40.700   2.285  52.127  1.00  0.00           H  
ATOM    530  HG2 MET A  33      40.334   1.314  53.510  1.00  0.00           H  
ATOM    531  HE1 MET A  33      42.091   3.060  56.250  1.00  0.00           H  
ATOM    532  HE2 MET A  33      40.618   2.105  56.068  1.00  0.00           H  
ATOM    533  HE3 MET A  33      42.093   1.645  55.196  1.00  0.00           H  
ATOM    534  N   MET A  34      39.904   4.848  50.601  1.00 41.70           N  
ATOM    535  CA  MET A  34      40.523   5.214  49.331  1.00 40.69           C  
ATOM    536  C   MET A  34      42.041   5.102  49.508  1.00 38.36           C  
ATOM    537  O   MET A  34      42.608   5.852  50.304  1.00 37.89           O  
ATOM    538  CB  MET A  34      40.107   6.662  48.976  1.00 41.37           C  
ATOM    539  CG  MET A  34      38.590   6.881  48.848  1.00 43.49           C  
ATOM    540  SD  MET A  34      38.116   8.622  48.714  1.00 44.70           S  
ATOM    541  CE  MET A  34      36.482   8.592  49.493  1.00 47.75           C  
ATOM    542  H   MET A  34      40.207   5.400  51.395  1.00  0.00           H  
ATOM    543  HA  MET A  34      40.207   4.542  48.532  1.00  0.00           H  
ATOM    544  HB3 MET A  34      40.586   6.958  48.043  1.00  0.00           H  
ATOM    545  HB2 MET A  34      40.488   7.352  49.730  1.00  0.00           H  
ATOM    546  HG3 MET A  34      38.074   6.480  49.717  1.00  0.00           H  
ATOM    547  HG2 MET A  34      38.200   6.346  47.982  1.00  0.00           H  
ATOM    548  HE1 MET A  34      35.969   9.538  49.318  1.00  0.00           H  
ATOM    549  HE2 MET A  34      35.872   7.786  49.089  1.00  0.00           H  
ATOM    550  HE3 MET A  34      36.579   8.450  50.568  1.00  0.00           H  
ATOM    551  N   SER A  35      42.665   4.153  48.794  1.00 37.63           N  
ATOM    552  CA  SER A  35      44.065   3.785  49.004  1.00 35.95           C  
ATOM    553  C   SER A  35      44.833   3.637  47.684  1.00 34.90           C  
ATOM    554  O   SER A  35      44.279   3.147  46.703  1.00 35.42           O  
ATOM    555  CB  SER A  35      44.119   2.468  49.798  1.00 36.43           C  
ATOM    556  OG  SER A  35      43.853   2.689  51.165  1.00 37.27           O  
ATOM    557  H   SER A  35      42.137   3.552  48.175  1.00  0.00           H  
ATOM    558  HA  SER A  35      44.574   4.562  49.574  1.00  0.00           H  
ATOM    559  HB3 SER A  35      45.106   2.011  49.723  1.00  0.00           H  
ATOM    560  HB2 SER A  35      43.404   1.742  49.416  1.00  0.00           H  
ATOM    561  HG  SER A  35      44.167   1.916  51.649  1.00  0.00           H  
ATOM    562  N   ALA A  36      46.119   4.012  47.714  1.00 33.83           N  
ATOM    563  CA  ALA A  36      47.091   3.809  46.642  1.00 33.66           C  
ATOM    564  C   ALA A  36      48.215   2.912  47.174  1.00 33.39           C  
ATOM    565  O   ALA A  36      48.695   3.159  48.282  1.00 32.52           O  
ATOM    566  CB  ALA A  36      47.654   5.177  46.227  1.00 32.94           C  
ATOM    567  H   ALA A  36      46.493   4.395  48.574  1.00  0.00           H  
ATOM    568  HA  ALA A  36      46.623   3.340  45.775  1.00  0.00           H  
ATOM    569  HB1 ALA A  36      48.274   5.094  45.334  1.00  0.00           H  
ATOM    570  HB2 ALA A  36      46.851   5.880  46.010  1.00  0.00           H  
ATOM    571  HB3 ALA A  36      48.264   5.624  47.013  1.00  0.00           H  
ATOM    572  N   VAL A  37      48.622   1.908  46.380  1.00 34.12           N  
ATOM    573  CA  VAL A  37      49.676   0.959  46.741  1.00 34.28           C  
ATOM    574  C   VAL A  37      50.667   0.767  45.573  1.00 34.38           C  
ATOM    575  O   VAL A  37      50.272   0.348  44.486  1.00 34.85           O  
ATOM    576  CB  VAL A  37      49.101  -0.388  47.270  1.00 35.53           C  
ATOM    577  CG1 VAL A  37      48.256  -1.194  46.266  1.00 36.45           C  
ATOM    578  CG2 VAL A  37      50.185  -1.286  47.884  1.00 35.64           C  
ATOM    579  H   VAL A  37      48.161   1.746  45.494  1.00  0.00           H  
ATOM    580  HA  VAL A  37      50.247   1.369  47.568  1.00  0.00           H  
ATOM    581  HB  VAL A  37      48.427  -0.133  48.090  1.00  0.00           H  
ATOM    582 HG11 VAL A  37      47.857  -2.094  46.733  1.00  0.00           H  
ATOM    583 HG12 VAL A  37      47.404  -0.619  45.913  1.00  0.00           H  
ATOM    584 HG13 VAL A  37      48.834  -1.514  45.402  1.00  0.00           H  
ATOM    585 HG21 VAL A  37      49.749  -2.194  48.301  1.00  0.00           H  
ATOM    586 HG22 VAL A  37      50.931  -1.587  47.148  1.00  0.00           H  
ATOM    587 HG23 VAL A  37      50.701  -0.773  48.695  1.00  0.00           H  
ATOM    588  N   THR A  38      51.940   1.115  45.823  1.00 33.67           N  
ATOM    589  CA  THR A  38      53.051   1.058  44.864  1.00 33.54           C  
ATOM    590  C   THR A  38      53.786  -0.314  44.928  1.00 34.44           C  
ATOM    591  O   THR A  38      53.444  -1.132  45.786  1.00 34.76           O  
ATOM    592  CB  THR A  38      54.048   2.228  45.141  1.00 32.48           C  
ATOM    593  OG1 THR A  38      54.923   1.959  46.217  1.00 32.75           O  
ATOM    594  CG2 THR A  38      53.407   3.614  45.308  1.00 31.63           C  
ATOM    595  H   THR A  38      52.179   1.469  46.740  1.00  0.00           H  
ATOM    596  HA  THR A  38      52.653   1.175  43.858  1.00  0.00           H  
ATOM    597  HB  THR A  38      54.694   2.352  44.279  1.00  0.00           H  
ATOM    598  HG1 THR A  38      55.538   2.692  46.309  1.00  0.00           H  
ATOM    599 HG21 THR A  38      54.165   4.375  45.490  1.00  0.00           H  
ATOM    600 HG22 THR A  38      52.864   3.908  44.414  1.00  0.00           H  
ATOM    601 HG23 THR A  38      52.691   3.652  46.122  1.00  0.00           H  
ATOM    602  N   PRO A  39      54.802  -0.553  44.058  1.00 35.16           N  
ATOM    603  CA  PRO A  39      55.656  -1.760  44.125  1.00 35.92           C  
ATOM    604  C   PRO A  39      56.420  -2.020  45.437  1.00 36.17           C  
ATOM    605  O   PRO A  39      56.639  -3.187  45.757  1.00 37.81           O  
ATOM    606  CB  PRO A  39      56.629  -1.588  42.952  1.00 36.24           C  
ATOM    607  CG  PRO A  39      55.849  -0.771  41.943  1.00 35.92           C  
ATOM    608  CD  PRO A  39      55.103   0.204  42.837  1.00 34.85           C  
ATOM    609  HA  PRO A  39      55.009  -2.617  43.927  1.00  0.00           H  
ATOM    610  HB3 PRO A  39      56.972  -2.539  42.555  1.00  0.00           H  
ATOM    611  HB2 PRO A  39      57.512  -1.026  43.261  1.00  0.00           H  
ATOM    612  HG3 PRO A  39      55.140  -1.412  41.420  1.00  0.00           H  
ATOM    613  HG2 PRO A  39      56.479  -0.282  41.199  1.00  0.00           H  
ATOM    614  HD2 PRO A  39      55.778   1.026  43.072  1.00  0.00           H  
ATOM    615  HD3 PRO A  39      54.221   0.600  42.336  1.00  0.00           H  
ATOM    616  N   ASN A  40      56.788  -0.955  46.173  1.00 35.42           N  
ATOM    617  CA  ASN A  40      57.411  -1.048  47.500  1.00 35.27           C  
ATOM    618  C   ASN A  40      56.414  -0.727  48.638  1.00 35.20           C  
ATOM    619  O   ASN A  40      56.840  -0.460  49.762  1.00 35.65           O  
ATOM    620  CB  ASN A  40      58.740  -0.247  47.548  1.00 34.76           C  
ATOM    621  CG  ASN A  40      58.629   1.283  47.641  1.00 33.71           C  
ATOM    622  OD1 ASN A  40      57.663   1.883  47.179  1.00 33.76           O  
ATOM    623  ND2 ASN A  40      59.644   1.929  48.219  1.00 32.38           N  
ATOM    624  H   ASN A  40      56.577  -0.021  45.849  1.00  0.00           H  
ATOM    625  HA  ASN A  40      57.689  -2.079  47.720  1.00  0.00           H  
ATOM    626  HB3 ASN A  40      59.347  -0.493  46.676  1.00  0.00           H  
ATOM    627  HB2 ASN A  40      59.313  -0.597  48.407  1.00  0.00           H  
ATOM    628 HD22 ASN A  40      59.628   2.936  48.287  1.00  0.00           H  
ATOM    629 HD21 ASN A  40      60.441   1.423  48.579  1.00  0.00           H  
ATOM    630  N   LEU A  41      55.107  -0.799  48.323  1.00 35.27           N  
ATOM    631  CA  LEU A  41      53.950  -0.643  49.210  1.00 35.28           C  
ATOM    632  C   LEU A  41      53.767   0.779  49.788  1.00 35.03           C  
ATOM    633  O   LEU A  41      53.076   0.938  50.793  1.00 34.65           O  
ATOM    634  CB  LEU A  41      53.923  -1.745  50.299  1.00 36.06           C  
ATOM    635  CG  LEU A  41      53.885  -3.201  49.791  1.00 37.35           C  
ATOM    636  CD1 LEU A  41      54.047  -4.176  50.969  1.00 37.99           C  
ATOM    637  CD2 LEU A  41      52.598  -3.515  49.010  1.00 38.27           C  
ATOM    638  H   LEU A  41      54.867  -1.025  47.367  1.00  0.00           H  
ATOM    639  HA  LEU A  41      53.081  -0.790  48.570  1.00  0.00           H  
ATOM    640  HB3 LEU A  41      53.040  -1.614  50.918  1.00  0.00           H  
ATOM    641  HB2 LEU A  41      54.781  -1.612  50.956  1.00  0.00           H  
ATOM    642  HG  LEU A  41      54.732  -3.360  49.124  1.00  0.00           H  
ATOM    643 HD11 LEU A  41      54.609  -5.062  50.670  1.00  0.00           H  
ATOM    644 HD12 LEU A  41      54.567  -3.725  51.815  1.00  0.00           H  
ATOM    645 HD13 LEU A  41      53.076  -4.502  51.336  1.00  0.00           H  
ATOM    646 HD21 LEU A  41      52.381  -4.584  49.004  1.00  0.00           H  
ATOM    647 HD22 LEU A  41      51.737  -3.012  49.448  1.00  0.00           H  
ATOM    648 HD23 LEU A  41      52.682  -3.195  47.971  1.00  0.00           H  
ATOM    649  N   HIE A  42      54.329   1.800  49.118  1.00 34.52           N  
ATOM    650  CA  HIE A  42      54.098   3.224  49.393  1.00 34.74           C  
ATOM    651  C   HIE A  42      52.739   3.690  48.831  1.00 34.69           C  
ATOM    652  O   HIE A  42      51.913   2.862  48.454  1.00 35.50           O  
ATOM    653  CB  HIE A  42      55.296   4.047  48.852  1.00 35.27           C  
ATOM    654  CG  HIE A  42      55.713   5.228  49.701  1.00 34.58           C  
ATOM    655  ND1 HIE A  42      54.808   6.181  50.184  1.00 34.25           N  
ATOM    656  CD2 HIE A  42      56.978   5.574  50.125  1.00 35.11           C  
ATOM    657  CE1 HIE A  42      55.540   7.040  50.877  1.00 34.62           C  
ATOM    658  NE2 HIE A  42      56.833   6.724  50.878  1.00 34.42           N  
ATOM    659  H   HIE A  42      54.863   1.599  48.282  1.00  0.00           H  
ATOM    660  HA  HIE A  42      54.050   3.341  50.474  1.00  0.00           H  
ATOM    661  HB3 HIE A  42      55.112   4.396  47.836  1.00  0.00           H  
ATOM    662  HB2 HIE A  42      56.175   3.405  48.782  1.00  0.00           H  
ATOM    663  HD2 HIE A  42      57.940   5.110  49.961  1.00  0.00           H  
ATOM    664  HE1 HIE A  42      55.133   7.901  51.386  1.00  0.00           H  
ATOM    665  HE2 HIE A  42      57.578   7.240  51.327  1.00  0.00           H  
ATOM    666  N   GLY A  43      52.525   5.010  48.785  1.00 34.01           N  
ATOM    667  CA  GLY A  43      51.270   5.626  48.380  1.00 33.64           C  
ATOM    668  C   GLY A  43      50.650   6.263  49.624  1.00 33.11           C  
ATOM    669  O   GLY A  43      51.345   6.903  50.413  1.00 33.01           O  
ATOM    670  H   GLY A  43      53.242   5.632  49.138  1.00  0.00           H  
ATOM    671  HA3 GLY A  43      50.584   4.921  47.911  1.00  0.00           H  
ATOM    672  HA2 GLY A  43      51.474   6.398  47.643  1.00  0.00           H  
ATOM    673  N   GLU A  44      49.327   6.118  49.762  1.00 33.51           N  
ATOM    674  CA  GLU A  44      48.534   6.727  50.828  1.00 33.84           C  
ATOM    675  C   GLU A  44      47.296   5.876  51.136  1.00 33.96           C  
ATOM    676  O   GLU A  44      46.921   5.011  50.346  1.00 35.26           O  
ATOM    677  CB  GLU A  44      48.197   8.196  50.467  1.00 34.04           C  
ATOM    678  CG  GLU A  44      47.409   8.393  49.147  1.00 35.02           C  
ATOM    679  CD  GLU A  44      47.536   9.812  48.581  1.00 35.26           C  
ATOM    680  OE1 GLU A  44      47.889  10.793  49.230  1.00 34.22           O  
ATOM    681  OE2 GLU A  44      47.250   9.864  47.252  1.00 35.43           O  
ATOM    682  H   GLU A  44      48.810   5.558  49.099  1.00  0.00           H  
ATOM    683  HA  GLU A  44      49.133   6.731  51.741  1.00  0.00           H  
ATOM    684  HB3 GLU A  44      49.128   8.763  50.451  1.00  0.00           H  
ATOM    685  HB2 GLU A  44      47.622   8.639  51.281  1.00  0.00           H  
ATOM    686  HG3 GLU A  44      46.355   8.150  49.286  1.00  0.00           H  
ATOM    687  HG2 GLU A  44      47.783   7.714  48.381  1.00  0.00           H  
ATOM    688  HE2 GLU A  44      47.355  10.752  46.899  1.00  0.00           H  
ATOM    689  N   ILE A  45      46.706   6.148  52.306  1.00 32.92           N  
ATOM    690  CA  ILE A  45      45.477   5.553  52.823  1.00 33.64           C  
ATOM    691  C   ILE A  45      44.700   6.716  53.458  1.00 33.15           C  
ATOM    692  O   ILE A  45      45.290   7.482  54.222  1.00 32.31           O  
ATOM    693  CB  ILE A  45      45.757   4.482  53.925  1.00 33.89           C  
ATOM    694  CG1 ILE A  45      46.629   3.323  53.392  1.00 34.16           C  
ATOM    695  CG2 ILE A  45      44.468   3.906  54.553  1.00 34.94           C  
ATOM    696  CD1 ILE A  45      46.998   2.262  54.440  1.00 34.74           C  
ATOM    697  H   ILE A  45      47.090   6.882  52.884  1.00  0.00           H  
ATOM    698  HA  ILE A  45      44.888   5.121  52.012  1.00  0.00           H  
ATOM    699  HB  ILE A  45      46.323   4.970  54.718  1.00  0.00           H  
ATOM    700 HG13 ILE A  45      47.553   3.708  52.964  1.00  0.00           H  
ATOM    701 HG12 ILE A  45      46.107   2.840  52.570  1.00  0.00           H  
ATOM    702 HG21 ILE A  45      44.688   3.232  55.381  1.00  0.00           H  
ATOM    703 HG22 ILE A  45      43.807   4.672  54.956  1.00  0.00           H  
ATOM    704 HG23 ILE A  45      43.902   3.340  53.815  1.00  0.00           H  
ATOM    705 HD11 ILE A  45      47.947   1.787  54.197  1.00  0.00           H  
ATOM    706 HD12 ILE A  45      47.102   2.689  55.436  1.00  0.00           H  
ATOM    707 HD13 ILE A  45      46.241   1.478  54.488  1.00  0.00           H  
ATOM    708  N   THR A  46      43.410   6.847  53.117  1.00 33.66           N  
ATOM    709  CA  THR A  46      42.595   8.004  53.487  1.00 34.14           C  
ATOM    710  C   THR A  46      41.095   7.730  53.257  1.00 35.68           C  
ATOM    711  O   THR A  46      40.748   6.781  52.556  1.00 36.63           O  
ATOM    712  CB  THR A  46      43.050   9.269  52.690  1.00 34.05           C  
ATOM    713  OG1 THR A  46      42.358  10.430  53.092  1.00 35.56           O  
ATOM    714  CG2 THR A  46      42.902   9.181  51.162  1.00 34.16           C  
ATOM    715  H   THR A  46      42.978   6.190  52.479  1.00  0.00           H  
ATOM    716  HA  THR A  46      42.726   8.182  54.556  1.00  0.00           H  
ATOM    717  HB  THR A  46      44.099   9.451  52.908  1.00  0.00           H  
ATOM    718  HG1 THR A  46      42.701  11.182  52.602  1.00  0.00           H  
ATOM    719 HG21 THR A  46      43.274  10.090  50.689  1.00  0.00           H  
ATOM    720 HG22 THR A  46      43.480   8.352  50.755  1.00  0.00           H  
ATOM    721 HG23 THR A  46      41.864   9.053  50.855  1.00  0.00           H  
ATOM    722  N   SER A  47      40.235   8.574  53.847  1.00 36.26           N  
ATOM    723  CA  SER A  47      38.788   8.569  53.630  1.00 37.53           C  
ATOM    724  C   SER A  47      38.205   9.981  53.437  1.00 37.70           C  
ATOM    725  O   SER A  47      37.013  10.178  53.676  1.00 38.62           O  
ATOM    726  CB  SER A  47      38.088   7.736  54.725  1.00 38.37           C  
ATOM    727  OG  SER A  47      38.183   8.341  56.000  1.00 38.03           O  
ATOM    728  H   SER A  47      40.592   9.313  54.438  1.00  0.00           H  
ATOM    729  HA  SER A  47      38.599   8.087  52.672  1.00  0.00           H  
ATOM    730  HB3 SER A  47      38.502   6.729  54.766  1.00  0.00           H  
ATOM    731  HB2 SER A  47      37.031   7.619  54.486  1.00  0.00           H  
ATOM    732  HG  SER A  47      37.845   9.239  55.944  1.00  0.00           H  
ATOM    733  N   GLY A  48      39.043  10.927  52.987  1.00 36.70           N  
ATOM    734  CA  GLY A  48      38.660  12.316  52.754  1.00 37.51           C  
ATOM    735  C   GLY A  48      39.853  13.220  53.076  1.00 37.18           C  
ATOM    736  O   GLY A  48      40.828  12.791  53.693  1.00 36.95           O  
ATOM    737  H   GLY A  48      40.015  10.694  52.832  1.00  0.00           H  
ATOM    738  HA3 GLY A  48      37.817  12.614  53.380  1.00  0.00           H  
ATOM    739  HA2 GLY A  48      38.364  12.438  51.712  1.00  0.00           H  
ATOM    740  N   HIE A  49      39.756  14.495  52.662  1.00 37.17           N  
ATOM    741  CA  HIE A  49      40.813  15.506  52.782  1.00 36.38           C  
ATOM    742  C   HIE A  49      41.314  15.745  54.220  1.00 35.88           C  
ATOM    743  O   HIE A  49      42.505  15.985  54.414  1.00 34.96           O  
ATOM    744  CB  HIE A  49      40.332  16.819  52.134  1.00 37.17           C  
ATOM    745  CG  HIE A  49      41.359  17.926  52.158  1.00 36.92           C  
ATOM    746  ND1 HIE A  49      42.467  17.934  51.306  1.00 36.04           N  
ATOM    747  CD2 HIE A  49      41.427  19.021  52.995  1.00 37.15           C  
ATOM    748  CE1 HIE A  49      43.152  19.016  51.653  1.00 36.07           C  
ATOM    749  NE2 HIE A  49      42.585  19.691  52.651  1.00 36.36           N  
ATOM    750  H   HIE A  49      38.923  14.791  52.174  1.00  0.00           H  
ATOM    751  HA  HIE A  49      41.659  15.145  52.201  1.00  0.00           H  
ATOM    752  HB3 HIE A  49      39.426  17.176  52.626  1.00  0.00           H  
ATOM    753  HB2 HIE A  49      40.064  16.638  51.093  1.00  0.00           H  
ATOM    754  HD2 HIE A  49      40.787  19.351  53.800  1.00  0.00           H  
ATOM    755  HE1 HIE A  49      44.083  19.308  51.189  1.00  0.00           H  
ATOM    756  HE2 HIE A  49      42.963  20.521  53.103  1.00  0.00           H  
ATOM    757  N   ASN A  50      40.387  15.664  55.185  1.00 37.06           N  
ATOM    758  CA  ASN A  50      40.630  15.923  56.603  1.00 37.04           C  
ATOM    759  C   ASN A  50      40.943  14.642  57.405  1.00 36.60           C  
ATOM    760  O   ASN A  50      41.128  14.752  58.617  1.00 37.43           O  
ATOM    761  CB  ASN A  50      39.410  16.674  57.183  1.00 38.31           C  
ATOM    762  CG  ASN A  50      39.212  18.059  56.554  1.00 38.98           C  
ATOM    763  OD1 ASN A  50      39.999  18.972  56.791  1.00 38.21           O  
ATOM    764  ND2 ASN A  50      38.154  18.227  55.758  1.00 39.95           N  
ATOM    765  H   ASN A  50      39.436  15.443  54.930  1.00  0.00           H  
ATOM    766  HA  ASN A  50      41.482  16.591  56.680  1.00  0.00           H  
ATOM    767  HB3 ASN A  50      39.549  16.835  58.251  1.00  0.00           H  
ATOM    768  HB2 ASN A  50      38.503  16.076  57.080  1.00  0.00           H  
ATOM    769 HD22 ASN A  50      37.992  19.124  55.324  1.00  0.00           H  
ATOM    770 HD21 ASN A  50      37.516  17.465  55.579  1.00  0.00           H  
ATOM    771  N   THR A  51      40.982  13.463  56.751  1.00 36.45           N  
ATOM    772  CA  THR A  51      41.076  12.156  57.412  1.00 35.88           C  
ATOM    773  C   THR A  51      42.010  11.183  56.654  1.00 35.05           C  
ATOM    774  O   THR A  51      41.607  10.090  56.254  1.00 35.14           O  
ATOM    775  CB  THR A  51      39.667  11.526  57.644  1.00 36.91           C  
ATOM    776  OG1 THR A  51      38.982  11.299  56.425  1.00 37.49           O  
ATOM    777  CG2 THR A  51      38.745  12.362  58.546  1.00 37.10           C  
ATOM    778  H   THR A  51      40.875  13.443  55.745  1.00  0.00           H  
ATOM    779  HA  THR A  51      41.555  12.294  58.378  1.00  0.00           H  
ATOM    780  HB  THR A  51      39.795  10.555  58.127  1.00  0.00           H  
ATOM    781  HG1 THR A  51      38.793  12.149  56.021  1.00  0.00           H  
ATOM    782 HG21 THR A  51      37.827  11.819  58.773  1.00  0.00           H  
ATOM    783 HG22 THR A  51      39.230  12.595  59.494  1.00  0.00           H  
ATOM    784 HG23 THR A  51      38.460  13.304  58.077  1.00  0.00           H  
ATOM    785  N   PHE A  52      43.283  11.590  56.531  1.00 34.44           N  
ATOM    786  CA  PHE A  52      44.393  10.751  56.075  1.00 34.09           C  
ATOM    787  C   PHE A  52      44.914   9.834  57.194  1.00 33.74           C  
ATOM    788  O   PHE A  52      45.249  10.340  58.262  1.00 33.16           O  
ATOM    789  CB  PHE A  52      45.522  11.657  55.545  1.00 34.03           C  
ATOM    790  CG  PHE A  52      45.350  12.111  54.113  1.00 34.78           C  
ATOM    791  CD1 PHE A  52      44.499  13.192  53.803  1.00 35.60           C  
ATOM    792  CD2 PHE A  52      45.935  11.371  53.065  1.00 35.50           C  
ATOM    793  CE1 PHE A  52      44.315  13.564  52.479  1.00 36.29           C  
ATOM    794  CE2 PHE A  52      45.727  11.756  51.750  1.00 36.01           C  
ATOM    795  CZ  PHE A  52      44.940  12.860  51.460  1.00 36.28           C  
ATOM    796  H   PHE A  52      43.547  12.493  56.902  1.00  0.00           H  
ATOM    797  HA  PHE A  52      44.054  10.114  55.259  1.00  0.00           H  
ATOM    798  HB3 PHE A  52      46.485  11.162  55.627  1.00  0.00           H  
ATOM    799  HB2 PHE A  52      45.622  12.546  56.163  1.00  0.00           H  
ATOM    800  HD1 PHE A  52      44.009  13.743  54.593  1.00  0.00           H  
ATOM    801  HD2 PHE A  52      46.548  10.508  53.279  1.00  0.00           H  
ATOM    802  HE1 PHE A  52      43.703  14.418  52.241  1.00  0.00           H  
ATOM    803  HE2 PHE A  52      46.179  11.192  50.953  1.00  0.00           H  
ATOM    804  HZ  PHE A  52      44.812  13.173  50.435  1.00  0.00           H  
ATOM    805  N   LEU A  53      45.008   8.520  56.918  1.00 34.31           N  
ATOM    806  CA  LEU A  53      45.606   7.521  57.811  1.00 34.45           C  
ATOM    807  C   LEU A  53      47.130   7.453  57.627  1.00 34.03           C  
ATOM    808  O   LEU A  53      47.841   7.584  58.618  1.00 33.89           O  
ATOM    809  CB  LEU A  53      44.904   6.156  57.630  1.00 34.95           C  
ATOM    810  CG  LEU A  53      45.426   5.012  58.540  1.00 35.33           C  
ATOM    811  CD1 LEU A  53      44.296   4.034  58.899  1.00 36.71           C  
ATOM    812  CD2 LEU A  53      46.627   4.259  57.928  1.00 35.29           C  
ATOM    813  H   LEU A  53      44.738   8.186  56.003  1.00  0.00           H  
ATOM    814  HA  LEU A  53      45.422   7.833  58.841  1.00  0.00           H  
ATOM    815  HB3 LEU A  53      44.925   5.851  56.586  1.00  0.00           H  
ATOM    816  HB2 LEU A  53      43.851   6.320  57.855  1.00  0.00           H  
ATOM    817  HG  LEU A  53      45.754   5.449  59.483  1.00  0.00           H  
ATOM    818 HD11 LEU A  53      44.671   3.077  59.262  1.00  0.00           H  
ATOM    819 HD12 LEU A  53      43.677   4.455  59.692  1.00  0.00           H  
ATOM    820 HD13 LEU A  53      43.651   3.833  58.044  1.00  0.00           H  
ATOM    821 HD21 LEU A  53      46.528   3.176  57.994  1.00  0.00           H  
ATOM    822 HD22 LEU A  53      46.751   4.500  56.877  1.00  0.00           H  
ATOM    823 HD23 LEU A  53      47.558   4.531  58.422  1.00  0.00           H  
ATOM    824  N   MET A  54      47.596   7.288  56.376  1.00 34.66           N  
ATOM    825  CA  MET A  54      48.996   7.481  55.978  1.00 35.03           C  
ATOM    826  C   MET A  54      49.185   8.914  55.461  1.00 35.20           C  
ATOM    827  O   MET A  54      48.208   9.556  55.078  1.00 36.21           O  
ATOM    828  CB  MET A  54      49.383   6.487  54.864  1.00 36.08           C  
ATOM    829  CG  MET A  54      49.665   5.060  55.349  1.00 37.14           C  
ATOM    830  SD  MET A  54      50.239   3.936  54.045  1.00 38.66           S  
ATOM    831  CE  MET A  54      51.910   4.566  53.733  1.00 37.64           C  
ATOM    832  H   MET A  54      46.934   7.201  55.618  1.00  0.00           H  
ATOM    833  HA  MET A  54      49.663   7.341  56.832  1.00  0.00           H  
ATOM    834  HB3 MET A  54      50.271   6.847  54.344  1.00  0.00           H  
ATOM    835  HB2 MET A  54      48.599   6.462  54.111  1.00  0.00           H  
ATOM    836  HG3 MET A  54      48.762   4.634  55.783  1.00  0.00           H  
ATOM    837  HG2 MET A  54      50.414   5.068  56.138  1.00  0.00           H  
ATOM    838  HE1 MET A  54      52.405   3.951  52.982  1.00  0.00           H  
ATOM    839  HE2 MET A  54      51.884   5.590  53.360  1.00  0.00           H  
ATOM    840  HE3 MET A  54      52.504   4.541  54.647  1.00  0.00           H  
ATOM    841  N   GLU A  55      50.447   9.377  55.438  1.00 34.94           N  
ATOM    842  CA  GLU A  55      50.853  10.713  54.990  1.00 34.66           C  
ATOM    843  C   GLU A  55      50.388  11.022  53.541  1.00 33.80           C  
ATOM    844  O   GLU A  55      50.604  10.174  52.673  1.00 33.15           O  
ATOM    845  CB  GLU A  55      52.389  10.807  55.122  1.00 35.22           C  
ATOM    846  CG  GLU A  55      52.968  12.196  54.777  1.00 35.91           C  
ATOM    847  CD  GLU A  55      54.481  12.263  54.977  1.00 36.84           C  
ATOM    848  OE1 GLU A  55      55.191  11.525  54.258  1.00 38.89           O  
ATOM    849  OE2 GLU A  55      54.902  13.057  55.848  1.00 36.68           O  
ATOM    850  H   GLU A  55      51.197   8.775  55.748  1.00  0.00           H  
ATOM    851  HA  GLU A  55      50.430  11.403  55.714  1.00  0.00           H  
ATOM    852  HB3 GLU A  55      52.856  10.051  54.486  1.00  0.00           H  
ATOM    853  HB2 GLU A  55      52.674  10.554  56.144  1.00  0.00           H  
ATOM    854  HG3 GLU A  55      52.491  12.960  55.392  1.00  0.00           H  
ATOM    855  HG2 GLU A  55      52.763  12.458  53.740  1.00  0.00           H  
ATOM    856  N   PRO A  56      49.772  12.207  53.299  1.00 33.23           N  
ATOM    857  CA  PRO A  56      49.494  12.725  51.942  1.00 33.40           C  
ATOM    858  C   PRO A  56      50.739  12.769  51.036  1.00 32.48           C  
ATOM    859  O   PRO A  56      51.724  13.411  51.404  1.00 31.02           O  
ATOM    860  CB  PRO A  56      48.947  14.146  52.182  1.00 33.75           C  
ATOM    861  CG  PRO A  56      48.462  14.167  53.616  1.00 33.85           C  
ATOM    862  CD  PRO A  56      49.339  13.153  54.326  1.00 33.33           C  
ATOM    863  HA  PRO A  56      48.717  12.099  51.502  1.00  0.00           H  
ATOM    864  HB3 PRO A  56      48.151  14.408  51.483  1.00  0.00           H  
ATOM    865  HB2 PRO A  56      49.727  14.902  52.075  1.00  0.00           H  
ATOM    866  HG3 PRO A  56      47.423  13.848  53.654  1.00  0.00           H  
ATOM    867  HG2 PRO A  56      48.537  15.153  54.067  1.00  0.00           H  
ATOM    868  HD2 PRO A  56      50.214  13.637  54.759  1.00  0.00           H  
ATOM    869  HD3 PRO A  56      48.771  12.672  55.122  1.00  0.00           H  
ATOM    870  N   VAL A  57      50.675  12.072  49.891  1.00 32.49           N  
ATOM    871  CA  VAL A  57      51.775  11.991  48.930  1.00 32.47           C  
ATOM    872  C   VAL A  57      51.412  12.661  47.594  1.00 32.60           C  
ATOM    873  O   VAL A  57      50.263  12.601  47.150  1.00 32.67           O  
ATOM    874  CB  VAL A  57      52.186  10.517  48.632  1.00 33.11           C  
ATOM    875  CG1 VAL A  57      52.808   9.833  49.859  1.00 32.84           C  
ATOM    876  CG2 VAL A  57      51.093   9.634  48.010  1.00 34.02           C  
ATOM    877  H   VAL A  57      49.829  11.575  49.647  1.00  0.00           H  
ATOM    878  HA  VAL A  57      52.658  12.503  49.320  1.00  0.00           H  
ATOM    879  HB  VAL A  57      52.975  10.540  47.885  1.00  0.00           H  
ATOM    880 HG11 VAL A  57      53.242   8.869  49.593  1.00  0.00           H  
ATOM    881 HG12 VAL A  57      53.600  10.440  50.299  1.00  0.00           H  
ATOM    882 HG13 VAL A  57      52.063   9.653  50.632  1.00  0.00           H  
ATOM    883 HG21 VAL A  57      51.476   8.637  47.811  1.00  0.00           H  
ATOM    884 HG22 VAL A  57      50.256   9.526  48.690  1.00  0.00           H  
ATOM    885 HG23 VAL A  57      50.722  10.025  47.064  1.00  0.00           H  
ATOM    886  N   SER A  58      52.453  13.224  46.963  1.00 33.03           N  
ATOM    887  CA  SER A  58      52.501  13.568  45.543  1.00 33.25           C  
ATOM    888  C   SER A  58      53.216  12.422  44.785  1.00 33.30           C  
ATOM    889  O   SER A  58      53.526  11.386  45.379  1.00 31.87           O  
ATOM    890  CB  SER A  58      53.206  14.938  45.409  1.00 33.32           C  
ATOM    891  OG  SER A  58      53.195  15.442  44.087  1.00 34.27           O  
ATOM    892  H   SER A  58      53.346  13.245  47.434  1.00  0.00           H  
ATOM    893  HA  SER A  58      51.488  13.665  45.154  1.00  0.00           H  
ATOM    894  HB3 SER A  58      54.241  14.873  45.750  1.00  0.00           H  
ATOM    895  HB2 SER A  58      52.712  15.674  46.045  1.00  0.00           H  
ATOM    896  HG  SER A  58      52.317  15.799  43.894  1.00  0.00           H  
ATOM    897  N   ALA A  59      53.475  12.614  43.483  1.00 34.13           N  
ATOM    898  CA  ALA A  59      54.227  11.679  42.643  1.00 34.27           C  
ATOM    899  C   ALA A  59      55.682  11.478  43.112  1.00 34.84           C  
ATOM    900  O   ALA A  59      56.136  10.336  43.181  1.00 36.39           O  
ATOM    901  CB  ALA A  59      54.179  12.169  41.190  1.00 34.19           C  
ATOM    902  H   ALA A  59      53.193  13.484  43.051  1.00  0.00           H  
ATOM    903  HA  ALA A  59      53.720  10.713  42.690  1.00  0.00           H  
ATOM    904  HB1 ALA A  59      54.645  11.456  40.511  1.00  0.00           H  
ATOM    905  HB2 ALA A  59      53.147  12.301  40.866  1.00  0.00           H  
ATOM    906  HB3 ALA A  59      54.688  13.127  41.069  1.00  0.00           H  
ATOM    907  N   GLU A  60      56.369  12.580  43.462  1.00 35.05           N  
ATOM    908  CA  GLU A  60      57.759  12.581  43.932  1.00 35.43           C  
ATOM    909  C   GLU A  60      57.967  11.890  45.290  1.00 34.55           C  
ATOM    910  O   GLU A  60      59.042  11.336  45.515  1.00 34.89           O  
ATOM    911  CB  GLU A  60      58.300  14.028  43.976  1.00 36.26           C  
ATOM    912  CG  GLU A  60      58.302  14.764  42.619  1.00 38.55           C  
ATOM    913  CD  GLU A  60      59.119  14.051  41.539  1.00 40.25           C  
ATOM    914  OE1 GLU A  60      60.261  13.644  41.845  1.00 44.72           O  
ATOM    915  OE2 GLU A  60      58.576  13.889  40.427  1.00 39.44           O  
ATOM    916  H   GLU A  60      55.925  13.484  43.387  1.00  0.00           H  
ATOM    917  HA  GLU A  60      58.342  12.007  43.212  1.00  0.00           H  
ATOM    918  HB3 GLU A  60      59.314  14.028  44.380  1.00  0.00           H  
ATOM    919  HB2 GLU A  60      57.708  14.611  44.682  1.00  0.00           H  
ATOM    920  HG3 GLU A  60      58.714  15.766  42.748  1.00  0.00           H  
ATOM    921  HG2 GLU A  60      57.279  14.901  42.266  1.00  0.00           H  
ATOM    922  N   SER A  61      56.936  11.899  46.150  1.00 33.14           N  
ATOM    923  CA  SER A  61      56.940  11.258  47.465  1.00 33.09           C  
ATOM    924  C   SER A  61      57.012   9.719  47.411  1.00 32.88           C  
ATOM    925  O   SER A  61      57.460   9.121  48.387  1.00 32.94           O  
ATOM    926  CB  SER A  61      55.694  11.713  48.239  1.00 33.50           C  
ATOM    927  OG  SER A  61      55.796  13.068  48.624  1.00 33.75           O  
ATOM    928  H   SER A  61      56.080  12.369  45.890  1.00  0.00           H  
ATOM    929  HA  SER A  61      57.828  11.594  48.006  1.00  0.00           H  
ATOM    930  HB3 SER A  61      55.555  11.118  49.143  1.00  0.00           H  
ATOM    931  HB2 SER A  61      54.806  11.596  47.628  1.00  0.00           H  
ATOM    932  HG  SER A  61      56.435  13.139  49.337  1.00  0.00           H  
ATOM    933  N   LEU A  62      56.623   9.101  46.279  1.00 32.38           N  
ATOM    934  CA  LEU A  62      56.687   7.650  46.066  1.00 32.58           C  
ATOM    935  C   LEU A  62      58.123   7.086  46.022  1.00 33.00           C  
ATOM    936  O   LEU A  62      58.285   5.890  46.262  1.00 34.44           O  
ATOM    937  CB  LEU A  62      55.921   7.260  44.779  1.00 32.67           C  
ATOM    938  CG  LEU A  62      54.447   7.727  44.696  1.00 32.30           C  
ATOM    939  CD1 LEU A  62      53.819   7.302  43.350  1.00 33.09           C  
ATOM    940  CD2 LEU A  62      53.603   7.275  45.906  1.00 31.91           C  
ATOM    941  H   LEU A  62      56.273   9.650  45.505  1.00  0.00           H  
ATOM    942  HA  LEU A  62      56.204   7.177  46.922  1.00  0.00           H  
ATOM    943  HB3 LEU A  62      55.945   6.174  44.673  1.00  0.00           H  
ATOM    944  HB2 LEU A  62      56.459   7.654  43.914  1.00  0.00           H  
ATOM    945  HG  LEU A  62      54.443   8.817  44.703  1.00  0.00           H  
ATOM    946 HD11 LEU A  62      52.888   6.750  43.466  1.00  0.00           H  
ATOM    947 HD12 LEU A  62      53.602   8.172  42.729  1.00  0.00           H  
ATOM    948 HD13 LEU A  62      54.485   6.655  42.779  1.00  0.00           H  
ATOM    949 HD21 LEU A  62      52.646   6.842  45.618  1.00  0.00           H  
ATOM    950 HD22 LEU A  62      54.109   6.527  46.515  1.00  0.00           H  
ATOM    951 HD23 LEU A  62      53.388   8.125  46.554  1.00  0.00           H  
ATOM    952  N   HIP A  63      59.123   7.946  45.745  1.00 32.75           N  
ATOM    953  CA  HIP A  63      60.549   7.606  45.783  1.00 32.07           C  
ATOM    954  C   HIP A  63      61.313   8.380  46.873  1.00 31.63           C  
ATOM    955  O   HIP A  63      62.308   7.856  47.371  1.00 32.06           O  
ATOM    956  CB  HIP A  63      61.178   7.802  44.380  1.00 32.83           C  
ATOM    957  CG  HIP A  63      61.335   9.225  43.885  1.00 32.86           C  
ATOM    958  ND1 HIP A  63      62.407  10.023  44.263  1.00 32.58           N  
ATOM    959  CD2 HIP A  63      60.527   9.997  43.070  1.00 32.85           C  
ATOM    960  CE1 HIP A  63      62.229  11.213  43.694  1.00 32.65           C  
ATOM    961  NE2 HIP A  63      61.117  11.247  42.966  1.00 32.57           N  
ATOM    962  H   HIP A  63      58.898   8.912  45.558  1.00  0.00           H  
ATOM    963  HA  HIP A  63      60.659   6.548  46.029  1.00  0.00           H  
ATOM    964  HB3 HIP A  63      60.596   7.249  43.641  1.00  0.00           H  
ATOM    965  HB2 HIP A  63      62.168   7.343  44.371  1.00  0.00           H  
ATOM    966  HD1 HIP A  63      63.173   9.756  44.866  1.00  0.00           H  
ATOM    967  HD2 HIP A  63      59.594   9.779  42.571  1.00  0.00           H  
ATOM    968  HE1 HIP A  63      62.899  12.053  43.813  1.00  0.00           H  
ATOM    969  HE2 HIP A  63      60.768  12.055  42.449  1.00  0.00           H  
ATOM    970  N   ASN A  64      60.874   9.611  47.199  1.00 31.05           N  
ATOM    971  CA  ASN A  64      61.590  10.519  48.099  1.00 29.76           C  
ATOM    972  C   ASN A  64      61.277  10.255  49.583  1.00 29.75           C  
ATOM    973  O   ASN A  64      62.208  10.274  50.389  1.00 29.63           O  
ATOM    974  CB  ASN A  64      61.294  11.983  47.697  1.00 29.72           C  
ATOM    975  CG  ASN A  64      62.231  13.002  48.354  1.00 29.99           C  
ATOM    976  OD1 ASN A  64      61.833  13.704  49.279  1.00 30.47           O  
ATOM    977  ND2 ASN A  64      63.476  13.089  47.880  1.00 29.44           N  
ATOM    978  H   ASN A  64      60.054   9.991  46.746  1.00  0.00           H  
ATOM    979  HA  ASN A  64      62.664  10.356  47.991  1.00  0.00           H  
ATOM    980  HB3 ASN A  64      60.258  12.244  47.918  1.00  0.00           H  
ATOM    981  HB2 ASN A  64      61.409  12.095  46.617  1.00  0.00           H  
ATOM    982 HD22 ASN A  64      64.121  13.748  48.289  1.00  0.00           H  
ATOM    983 HD21 ASN A  64      63.784  12.500  47.121  1.00  0.00           H  
ATOM    984  N   SER A  65      59.999  10.000  49.920  1.00 29.43           N  
ATOM    985  CA  SER A  65      59.591   9.641  51.279  1.00 28.85           C  
ATOM    986  C   SER A  65      59.911   8.162  51.558  1.00 29.45           C  
ATOM    987  O   SER A  65      59.768   7.316  50.674  1.00 29.10           O  
ATOM    988  CB  SER A  65      58.103   9.993  51.508  1.00 29.01           C  
ATOM    989  OG  SER A  65      57.687   9.697  52.829  1.00 28.95           O  
ATOM    990  H   SER A  65      59.283   9.955  49.209  1.00  0.00           H  
ATOM    991  HA  SER A  65      60.169  10.251  51.977  1.00  0.00           H  
ATOM    992  HB3 SER A  65      57.455   9.444  50.830  1.00  0.00           H  
ATOM    993  HB2 SER A  65      57.931  11.053  51.319  1.00  0.00           H  
ATOM    994  HG  SER A  65      56.863  10.162  53.009  1.00  0.00           H  
ATOM    995  N   LYS A  66      60.328   7.898  52.801  1.00 29.67           N  
ATOM    996  CA  LYS A  66      60.675   6.574  53.318  1.00 30.32           C  
ATOM    997  C   LYS A  66      59.479   5.888  54.006  1.00 30.19           C  
ATOM    998  O   LYS A  66      59.592   4.716  54.367  1.00 31.13           O  
ATOM    999  CB  LYS A  66      61.840   6.754  54.310  1.00 30.56           C  
ATOM   1000  CG  LYS A  66      63.114   7.322  53.656  1.00 30.89           C  
ATOM   1001  CD  LYS A  66      64.198   7.642  54.689  1.00 31.40           C  
ATOM   1002  CE  LYS A  66      65.562   7.939  54.056  1.00 31.59           C  
ATOM   1003  NZ  LYS A  66      66.614   8.017  55.083  1.00 31.79           N  
ATOM   1004  H   LYS A  66      60.411   8.659  53.459  1.00  0.00           H  
ATOM   1005  HA  LYS A  66      61.006   5.927  52.503  1.00  0.00           H  
ATOM   1006  HB3 LYS A  66      62.087   5.797  54.773  1.00  0.00           H  
ATOM   1007  HB2 LYS A  66      61.527   7.410  55.124  1.00  0.00           H  
ATOM   1008  HG3 LYS A  66      62.896   8.228  53.089  1.00  0.00           H  
ATOM   1009  HG2 LYS A  66      63.490   6.598  52.932  1.00  0.00           H  
ATOM   1010  HD3 LYS A  66      64.278   6.816  55.390  1.00  0.00           H  
ATOM   1011  HD2 LYS A  66      63.883   8.503  55.280  1.00  0.00           H  
ATOM   1012  HE3 LYS A  66      65.529   8.873  53.494  1.00  0.00           H  
ATOM   1013  HE2 LYS A  66      65.838   7.151  53.355  1.00  0.00           H  
ATOM   1014  HZ1 LYS A  66      66.663   7.131  55.567  1.00  0.00           H  
ATOM   1015  HZ2 LYS A  66      67.502   8.208  54.643  1.00  0.00           H  
ATOM   1016  HZ3 LYS A  66      66.396   8.752  55.741  1.00  0.00           H  
ATOM   1017  N   ALA A  67      58.371   6.631  54.187  1.00 29.55           N  
ATOM   1018  CA  ALA A  67      57.188   6.243  54.948  1.00 29.97           C  
ATOM   1019  C   ALA A  67      56.172   5.426  54.129  1.00 30.40           C  
ATOM   1020  O   ALA A  67      55.000   5.797  54.057  1.00 30.24           O  
ATOM   1021  CB  ALA A  67      56.569   7.518  55.551  1.00 29.85           C  
ATOM   1022  H   ALA A  67      58.362   7.578  53.835  1.00  0.00           H  
ATOM   1023  HA  ALA A  67      57.513   5.606  55.770  1.00  0.00           H  
ATOM   1024  HB1 ALA A  67      55.732   7.282  56.209  1.00  0.00           H  
ATOM   1025  HB2 ALA A  67      57.301   8.067  56.145  1.00  0.00           H  
ATOM   1026  HB3 ALA A  67      56.202   8.194  54.777  1.00  0.00           H  
ATOM   1027  N   SER A  68      56.630   4.300  53.560  1.00 30.83           N  
ATOM   1028  CA  SER A  68      55.777   3.280  52.950  1.00 31.99           C  
ATOM   1029  C   SER A  68      55.085   2.423  54.025  1.00 31.94           C  
ATOM   1030  O   SER A  68      55.558   2.385  55.163  1.00 32.07           O  
ATOM   1031  CB  SER A  68      56.644   2.415  52.000  1.00 32.20           C  
ATOM   1032  OG  SER A  68      57.423   1.440  52.672  1.00 32.61           O  
ATOM   1033  H   SER A  68      57.605   4.055  53.668  1.00  0.00           H  
ATOM   1034  HA  SER A  68      55.012   3.793  52.369  1.00  0.00           H  
ATOM   1035  HB3 SER A  68      57.299   3.034  51.388  1.00  0.00           H  
ATOM   1036  HB2 SER A  68      56.001   1.876  51.307  1.00  0.00           H  
ATOM   1037  HG  SER A  68      56.846   0.709  52.919  1.00  0.00           H  
ATOM   1038  N   ARG A  69      54.060   1.648  53.622  1.00 32.54           N  
ATOM   1039  CA  ARG A  69      53.674   0.442  54.363  1.00 33.72           C  
ATOM   1040  C   ARG A  69      54.848  -0.551  54.327  1.00 33.62           C  
ATOM   1041  O   ARG A  69      55.461  -0.723  53.270  1.00 33.97           O  
ATOM   1042  CB  ARG A  69      52.459  -0.269  53.742  1.00 34.95           C  
ATOM   1043  CG  ARG A  69      51.205   0.557  53.433  1.00 35.15           C  
ATOM   1044  CD  ARG A  69      50.193  -0.336  52.692  1.00 36.18           C  
ATOM   1045  NE  ARG A  69      49.037   0.375  52.145  1.00 36.49           N  
ATOM   1046  CZ  ARG A  69      49.017   1.255  51.134  1.00 36.43           C  
ATOM   1047  NH1 ARG A  69      50.140   1.673  50.538  1.00 36.51           N  
ATOM   1048  NH2 ARG A  69      47.836   1.707  50.701  1.00 36.59           N  
ATOM   1049  H   ARG A  69      53.722   1.708  52.671  1.00  0.00           H  
ATOM   1050  HA  ARG A  69      53.444   0.713  55.396  1.00  0.00           H  
ATOM   1051  HB3 ARG A  69      52.177  -1.104  54.383  1.00  0.00           H  
ATOM   1052  HB2 ARG A  69      52.783  -0.718  52.810  1.00  0.00           H  
ATOM   1053  HG3 ARG A  69      51.418   1.466  52.875  1.00  0.00           H  
ATOM   1054  HG2 ARG A  69      50.784   0.870  54.389  1.00  0.00           H  
ATOM   1055  HD3 ARG A  69      49.736  -0.985  53.439  1.00  0.00           H  
ATOM   1056  HD2 ARG A  69      50.655  -0.998  51.958  1.00  0.00           H  
ATOM   1057  HE  ARG A  69      48.136   0.014  52.453  1.00  0.00           H  
ATOM   1058 HH12 ARG A  69      50.097   2.324  49.764  1.00  0.00           H  
ATOM   1059 HH11 ARG A  69      51.042   1.333  50.845  1.00  0.00           H  
ATOM   1060 HH22 ARG A  69      47.795   2.376  49.944  1.00  0.00           H  
ATOM   1061 HH21 ARG A  69      46.976   1.362  51.119  1.00  0.00           H  
ATOM   1062  N   ASN A  70      55.148  -1.168  55.469  1.00 33.27           N  
ATOM   1063  CA  ASN A  70      56.290  -2.059  55.587  1.00 33.49           C  
ATOM   1064  C   ASN A  70      55.918  -3.251  56.468  1.00 34.68           C  
ATOM   1065  O   ASN A  70      55.060  -3.148  57.347  1.00 35.44           O  
ATOM   1066  CB  ASN A  70      57.510  -1.281  56.153  1.00 32.50           C  
ATOM   1067  CG  ASN A  70      58.832  -1.640  55.464  1.00 32.67           C  
ATOM   1068  OD1 ASN A  70      59.160  -2.816  55.321  1.00 33.42           O  
ATOM   1069  ND2 ASN A  70      59.610  -0.633  55.059  1.00 32.11           N  
ATOM   1070  H   ASN A  70      54.629  -0.986  56.318  1.00  0.00           H  
ATOM   1071  HA  ASN A  70      56.543  -2.506  54.622  1.00  0.00           H  
ATOM   1072  HB3 ASN A  70      57.603  -1.399  57.234  1.00  0.00           H  
ATOM   1073  HB2 ASN A  70      57.359  -0.211  55.994  1.00  0.00           H  
ATOM   1074 HD22 ASN A  70      60.499  -0.822  54.612  1.00  0.00           H  
ATOM   1075 HD21 ASN A  70      59.325   0.325  55.202  1.00  0.00           H  
ATOM   1076  N   PHE A  71      56.625  -4.354  56.222  1.00 35.59           N  
ATOM   1077  CA  PHE A  71      56.671  -5.504  57.100  1.00 36.99           C  
ATOM   1078  C   PHE A  71      58.109  -6.004  57.023  1.00 37.77           C  
ATOM   1079  O   PHE A  71      58.627  -6.275  55.939  1.00 37.92           O  
ATOM   1080  CB  PHE A  71      55.629  -6.553  56.680  1.00 38.32           C  
ATOM   1081  CG  PHE A  71      55.414  -7.683  57.673  1.00 39.62           C  
ATOM   1082  CD1 PHE A  71      56.361  -8.721  57.804  1.00 40.88           C  
ATOM   1083  CD2 PHE A  71      54.299  -7.659  58.536  1.00 40.08           C  
ATOM   1084  CE1 PHE A  71      56.159  -9.730  58.733  1.00 42.54           C  
ATOM   1085  CE2 PHE A  71      54.115  -8.679  59.460  1.00 41.58           C  
ATOM   1086  CZ  PHE A  71      55.040  -9.709  59.556  1.00 42.75           C  
ATOM   1087  H   PHE A  71      57.316  -4.348  55.484  1.00  0.00           H  
ATOM   1088  HA  PHE A  71      56.460  -5.182  58.120  1.00  0.00           H  
ATOM   1089  HB3 PHE A  71      55.917  -6.999  55.731  1.00  0.00           H  
ATOM   1090  HB2 PHE A  71      54.670  -6.066  56.498  1.00  0.00           H  
ATOM   1091  HD1 PHE A  71      57.235  -8.749  57.170  1.00  0.00           H  
ATOM   1092  HD2 PHE A  71      53.575  -6.861  58.468  1.00  0.00           H  
ATOM   1093  HE1 PHE A  71      56.878 -10.531  58.808  1.00  0.00           H  
ATOM   1094  HE2 PHE A  71      53.248  -8.672  60.104  1.00  0.00           H  
ATOM   1095  HZ  PHE A  71      54.886 -10.498  60.277  1.00  0.00           H  
ATOM   1096  N   TRP A  72      58.719  -6.082  58.204  1.00 37.95           N  
ATOM   1097  CA  TRP A  72      60.104  -6.443  58.409  1.00 38.73           C  
ATOM   1098  C   TRP A  72      60.217  -7.882  58.891  1.00 40.88           C  
ATOM   1099  O   TRP A  72      59.317  -8.395  59.556  1.00 41.16           O  
ATOM   1100  CB  TRP A  72      60.692  -5.501  59.462  1.00 37.85           C  
ATOM   1101  CG  TRP A  72      60.782  -4.071  59.038  1.00 36.53           C  
ATOM   1102  CD1 TRP A  72      59.862  -3.103  59.252  1.00 35.63           C  
ATOM   1103  CD2 TRP A  72      61.834  -3.464  58.242  1.00 36.05           C  
ATOM   1104  NE1 TRP A  72      60.288  -1.931  58.659  1.00 35.43           N  
ATOM   1105  CE2 TRP A  72      61.495  -2.098  58.011  1.00 35.21           C  
ATOM   1106  CE3 TRP A  72      63.047  -3.938  57.692  1.00 36.71           C  
ATOM   1107  CZ2 TRP A  72      62.315  -1.247  57.254  1.00 34.33           C  
ATOM   1108  CZ3 TRP A  72      63.886  -3.091  56.950  1.00 36.10           C  
ATOM   1109  CH2 TRP A  72      63.516  -1.751  56.725  1.00 34.99           C  
ATOM   1110  H   TRP A  72      58.203  -5.850  59.044  1.00  0.00           H  
ATOM   1111  HA  TRP A  72      60.669  -6.330  57.482  1.00  0.00           H  
ATOM   1112  HB3 TRP A  72      61.699  -5.837  59.701  1.00  0.00           H  
ATOM   1113  HB2 TRP A  72      60.130  -5.556  60.390  1.00  0.00           H  
ATOM   1114  HD1 TRP A  72      58.941  -3.242  59.800  1.00  0.00           H  
ATOM   1115  HE1 TRP A  72      59.753  -1.074  58.692  1.00  0.00           H  
ATOM   1116  HE3 TRP A  72      63.336  -4.966  57.851  1.00  0.00           H  
ATOM   1117  HZ2 TRP A  72      62.030  -0.221  57.082  1.00  0.00           H  
ATOM   1118  HZ3 TRP A  72      64.812  -3.477  56.549  1.00  0.00           H  
ATOM   1119  HH2 TRP A  72      64.152  -1.112  56.142  1.00  0.00           H  
ATOM   1120  N   VAL A  73      61.372  -8.471  58.576  1.00 41.90           N  
ATOM   1121  CA  VAL A  73      61.799  -9.764  59.066  1.00 44.11           C  
ATOM   1122  C   VAL A  73      63.272  -9.596  59.462  1.00 44.42           C  
ATOM   1123  O   VAL A  73      64.112  -9.379  58.587  1.00 44.90           O  
ATOM   1124  CB  VAL A  73      61.704 -10.867  57.973  1.00 45.67           C  
ATOM   1125  CG1 VAL A  73      62.000 -12.256  58.558  1.00 47.75           C  
ATOM   1126  CG2 VAL A  73      60.342 -10.891  57.261  1.00 45.71           C  
ATOM   1127  H   VAL A  73      62.034  -7.988  57.982  1.00  0.00           H  
ATOM   1128  HA  VAL A  73      61.222 -10.063  59.944  1.00  0.00           H  
ATOM   1129  HB  VAL A  73      62.447 -10.678  57.195  1.00  0.00           H  
ATOM   1130 HG11 VAL A  73      61.942 -13.031  57.795  1.00  0.00           H  
ATOM   1131 HG12 VAL A  73      62.992 -12.308  59.003  1.00  0.00           H  
ATOM   1132 HG13 VAL A  73      61.276 -12.500  59.333  1.00  0.00           H  
ATOM   1133 HG21 VAL A  73      60.305 -11.706  56.539  1.00  0.00           H  
ATOM   1134 HG22 VAL A  73      59.523 -11.022  57.969  1.00  0.00           H  
ATOM   1135 HG23 VAL A  73      60.159  -9.971  56.704  1.00  0.00           H  
ATOM   1136  N   PHE A  74      63.564  -9.698  60.768  1.00 44.95           N  
ATOM   1137  CA  PHE A  74      64.937  -9.808  61.254  1.00 45.59           C  
ATOM   1138  C   PHE A  74      65.322 -11.293  61.201  1.00 48.12           C  
ATOM   1139  O   PHE A  74      64.929 -12.068  62.075  1.00 49.67           O  
ATOM   1140  CB  PHE A  74      65.076  -9.162  62.645  1.00 45.49           C  
ATOM   1141  CG  PHE A  74      66.491  -9.152  63.201  1.00 46.31           C  
ATOM   1142  CD1 PHE A  74      66.980 -10.246  63.948  1.00 48.18           C  
ATOM   1143  CD2 PHE A  74      67.382  -8.120  62.839  1.00 45.39           C  
ATOM   1144  CE1 PHE A  74      68.303 -10.264  64.369  1.00 49.00           C  
ATOM   1145  CE2 PHE A  74      68.697  -8.151  63.280  1.00 46.15           C  
ATOM   1146  CZ  PHE A  74      69.155  -9.217  64.044  1.00 48.07           C  
ATOM   1147  H   PHE A  74      62.827  -9.847  61.445  1.00  0.00           H  
ATOM   1148  HA  PHE A  74      65.605  -9.251  60.596  1.00  0.00           H  
ATOM   1149  HB3 PHE A  74      64.425  -9.659  63.357  1.00  0.00           H  
ATOM   1150  HB2 PHE A  74      64.729  -8.129  62.597  1.00  0.00           H  
ATOM   1151  HD1 PHE A  74      66.328 -11.069  64.200  1.00  0.00           H  
ATOM   1152  HD2 PHE A  74      67.043  -7.298  62.225  1.00  0.00           H  
ATOM   1153  HE1 PHE A  74      68.670 -11.096  64.951  1.00  0.00           H  
ATOM   1154  HE2 PHE A  74      69.372  -7.351  63.014  1.00  0.00           H  
ATOM   1155  HZ  PHE A  74      70.182  -9.236  64.377  1.00  0.00           H  
ATOM   1156  N   ILE A  75      66.021 -11.649  60.117  1.00 49.11           N  
ATOM   1157  CA  ILE A  75      66.459 -12.999  59.788  1.00 51.80           C  
ATOM   1158  C   ILE A  75      67.768 -13.302  60.542  1.00 53.78           C  
ATOM   1159  O   ILE A  75      68.675 -12.469  60.537  1.00 53.21           O  
ATOM   1160  CB  ILE A  75      66.733 -13.112  58.255  1.00 51.52           C  
ATOM   1161  CG1 ILE A  75      65.492 -12.768  57.396  1.00 50.32           C  
ATOM   1162  CG2 ILE A  75      67.307 -14.480  57.822  1.00 53.59           C  
ATOM   1163  CD1 ILE A  75      65.808 -12.534  55.911  1.00 50.38           C  
ATOM   1164  H   ILE A  75      66.296 -10.932  59.457  1.00  0.00           H  
ATOM   1165  HA  ILE A  75      65.690 -13.718  60.077  1.00  0.00           H  
ATOM   1166  HB  ILE A  75      67.477 -12.352  58.021  1.00  0.00           H  
ATOM   1167 HG13 ILE A  75      65.003 -11.869  57.767  1.00  0.00           H  
ATOM   1168 HG12 ILE A  75      64.755 -13.564  57.479  1.00  0.00           H  
ATOM   1169 HG21 ILE A  75      67.502 -14.500  56.753  1.00  0.00           H  
ATOM   1170 HG22 ILE A  75      68.260 -14.706  58.297  1.00  0.00           H  
ATOM   1171 HG23 ILE A  75      66.616 -15.292  58.050  1.00  0.00           H  
ATOM   1172 HD11 ILE A  75      65.079 -11.862  55.461  1.00  0.00           H  
ATOM   1173 HD12 ILE A  75      66.793 -12.088  55.771  1.00  0.00           H  
ATOM   1174 HD13 ILE A  75      65.781 -13.469  55.350  1.00  0.00           H  
ATOM   1175  N   GLU A  76      67.854 -14.498  61.147  1.00 56.49           N  
ATOM   1176  CA  GLU A  76      69.056 -15.006  61.811  1.00 58.87           C  
ATOM   1177  C   GLU A  76      70.208 -15.214  60.808  1.00 59.39           C  
ATOM   1178  O   GLU A  76      70.033 -15.935  59.826  1.00 59.53           O  
ATOM   1179  CB  GLU A  76      68.698 -16.302  62.571  1.00 61.89           C  
ATOM   1180  CG  GLU A  76      69.878 -16.967  63.313  1.00 64.55           C  
ATOM   1181  CD  GLU A  76      69.450 -18.243  64.036  1.00 68.66           C  
ATOM   1182  OE1 GLU A  76      69.470 -18.228  65.286  1.00 70.45           O  
ATOM   1183  OE2 GLU A  76      69.103 -19.211  63.326  1.00 69.99           O  
ATOM   1184  H   GLU A  76      67.059 -15.125  61.132  1.00  0.00           H  
ATOM   1185  HA  GLU A  76      69.365 -14.263  62.549  1.00  0.00           H  
ATOM   1186  HB3 GLU A  76      68.258 -17.018  61.873  1.00  0.00           H  
ATOM   1187  HB2 GLU A  76      67.913 -16.076  63.294  1.00  0.00           H  
ATOM   1188  HG3 GLU A  76      70.308 -16.269  64.032  1.00  0.00           H  
ATOM   1189  HG2 GLU A  76      70.676 -17.235  62.621  1.00  0.00           H  
ATOM   1190  N   GLY A  77      71.359 -14.579  61.084  1.00 59.34           N  
ATOM   1191  CA  GLY A  77      72.565 -14.679  60.259  1.00 59.32           C  
ATOM   1192  C   GLY A  77      72.540 -13.759  59.024  1.00 57.15           C  
ATOM   1193  O   GLY A  77      73.417 -13.899  58.173  1.00 58.37           O  
ATOM   1194  H   GLY A  77      71.422 -14.010  61.916  1.00  0.00           H  
ATOM   1195  HA3 GLY A  77      72.720 -15.711  59.939  1.00  0.00           H  
ATOM   1196  HA2 GLY A  77      73.424 -14.410  60.873  1.00  0.00           H  
ATOM   1197  N   TYR A  78      71.569 -12.832  58.918  1.00 54.65           N  
ATOM   1198  CA  TYR A  78      71.454 -11.869  57.819  1.00 52.76           C  
ATOM   1199  C   TYR A  78      71.143 -10.460  58.352  1.00 50.20           C  
ATOM   1200  O   TYR A  78      71.811  -9.515  57.936  1.00 49.07           O  
ATOM   1201  CB  TYR A  78      70.435 -12.382  56.772  1.00 52.95           C  
ATOM   1202  CG  TYR A  78      70.157 -11.466  55.587  1.00 52.19           C  
ATOM   1203  CD1 TYR A  78      69.234 -10.405  55.704  1.00 50.42           C  
ATOM   1204  CD2 TYR A  78      70.821 -11.670  54.359  1.00 52.65           C  
ATOM   1205  CE1 TYR A  78      69.011  -9.531  54.625  1.00 49.08           C  
ATOM   1206  CE2 TYR A  78      70.575 -10.814  53.267  1.00 51.10           C  
ATOM   1207  CZ  TYR A  78      69.677  -9.736  53.403  1.00 49.52           C  
ATOM   1208  OH  TYR A  78      69.443  -8.895  52.355  1.00 49.08           O  
ATOM   1209  H   TYR A  78      70.867 -12.771  59.642  1.00  0.00           H  
ATOM   1210  HA  TYR A  78      72.418 -11.785  57.313  1.00  0.00           H  
ATOM   1211  HB3 TYR A  78      69.489 -12.587  57.265  1.00  0.00           H  
ATOM   1212  HB2 TYR A  78      70.770 -13.347  56.388  1.00  0.00           H  
ATOM   1213  HD1 TYR A  78      68.706 -10.246  56.631  1.00  0.00           H  
ATOM   1214  HD2 TYR A  78      71.521 -12.486  54.249  1.00  0.00           H  
ATOM   1215  HE1 TYR A  78      68.326  -8.703  54.734  1.00  0.00           H  
ATOM   1216  HE2 TYR A  78      71.085 -10.981  52.330  1.00  0.00           H  
ATOM   1217  HH  TYR A  78      69.833  -9.193  51.529  1.00  0.00           H  
ATOM   1218  N   GLY A  79      70.162 -10.343  59.261  1.00 48.90           N  
ATOM   1219  CA  GLY A  79      69.719  -9.079  59.848  1.00 46.84           C  
ATOM   1220  C   GLY A  79      68.366  -8.658  59.255  1.00 45.22           C  
ATOM   1221  O   GLY A  79      67.596  -9.494  58.779  1.00 45.59           O  
ATOM   1222  H   GLY A  79      69.653 -11.168  59.556  1.00  0.00           H  
ATOM   1223  HA3 GLY A  79      70.456  -8.284  59.719  1.00  0.00           H  
ATOM   1224  HA2 GLY A  79      69.599  -9.232  60.919  1.00  0.00           H  
ATOM   1225  N   ALA A  80      68.067  -7.349  59.337  1.00 43.20           N  
ATOM   1226  CA  ALA A  80      66.823  -6.725  58.870  1.00 42.22           C  
ATOM   1227  C   ALA A  80      66.612  -6.842  57.351  1.00 42.37           C  
ATOM   1228  O   ALA A  80      67.570  -6.714  56.586  1.00 42.79           O  
ATOM   1229  CB  ALA A  80      66.820  -5.249  59.290  1.00 40.99           C  
ATOM   1230  H   ALA A  80      68.741  -6.719  59.747  1.00  0.00           H  
ATOM   1231  HA  ALA A  80      65.994  -7.223  59.376  1.00  0.00           H  
ATOM   1232  HB1 ALA A  80      65.911  -4.741  58.964  1.00  0.00           H  
ATOM   1233  HB2 ALA A  80      66.868  -5.160  60.373  1.00  0.00           H  
ATOM   1234  HB3 ALA A  80      67.670  -4.709  58.872  1.00  0.00           H  
ATOM   1235  N   TRP A  81      65.349  -7.069  56.961  1.00 42.13           N  
ATOM   1236  CA  TRP A  81      64.939  -7.313  55.582  1.00 41.96           C  
ATOM   1237  C   TRP A  81      63.462  -6.932  55.424  1.00 40.79           C  
ATOM   1238  O   TRP A  81      62.627  -7.459  56.156  1.00 40.01           O  
ATOM   1239  CB  TRP A  81      65.182  -8.801  55.248  1.00 43.87           C  
ATOM   1240  CG  TRP A  81      64.931  -9.215  53.830  1.00 44.29           C  
ATOM   1241  CD1 TRP A  81      65.784  -9.003  52.805  1.00 44.80           C  
ATOM   1242  CD2 TRP A  81      63.763  -9.875  53.249  1.00 45.19           C  
ATOM   1243  NE1 TRP A  81      65.245  -9.510  51.644  1.00 45.35           N  
ATOM   1244  CE2 TRP A  81      63.988 -10.036  51.848  1.00 45.55           C  
ATOM   1245  CE3 TRP A  81      62.540 -10.369  53.759  1.00 45.98           C  
ATOM   1246  CZ2 TRP A  81      63.049 -10.642  50.994  1.00 46.31           C  
ATOM   1247  CZ3 TRP A  81      61.603 -11.005  52.918  1.00 46.55           C  
ATOM   1248  CH2 TRP A  81      61.850 -11.136  51.537  1.00 46.79           C  
ATOM   1249  H   TRP A  81      64.623  -7.177  57.655  1.00  0.00           H  
ATOM   1250  HA  TRP A  81      65.539  -6.690  54.915  1.00  0.00           H  
ATOM   1251  HB3 TRP A  81      64.567  -9.431  55.892  1.00  0.00           H  
ATOM   1252  HB2 TRP A  81      66.210  -9.071  55.484  1.00  0.00           H  
ATOM   1253  HD1 TRP A  81      66.747  -8.522  52.896  1.00  0.00           H  
ATOM   1254  HE1 TRP A  81      65.746  -9.488  50.758  1.00  0.00           H  
ATOM   1255  HE3 TRP A  81      62.328 -10.273  54.813  1.00  0.00           H  
ATOM   1256  HZ2 TRP A  81      63.258 -10.750  49.940  1.00  0.00           H  
ATOM   1257  HZ3 TRP A  81      60.694 -11.402  53.341  1.00  0.00           H  
ATOM   1258  HH2 TRP A  81      61.127 -11.623  50.899  1.00  0.00           H  
ATOM   1259  N   SER A  82      63.164  -6.050  54.457  1.00 40.17           N  
ATOM   1260  CA  SER A  82      61.802  -5.683  54.070  1.00 39.58           C  
ATOM   1261  C   SER A  82      61.260  -6.685  53.036  1.00 40.56           C  
ATOM   1262  O   SER A  82      61.969  -7.029  52.089  1.00 40.78           O  
ATOM   1263  CB  SER A  82      61.810  -4.244  53.512  1.00 38.12           C  
ATOM   1264  OG  SER A  82      60.532  -3.838  53.065  1.00 37.64           O  
ATOM   1265  H   SER A  82      63.901  -5.676  53.873  1.00  0.00           H  
ATOM   1266  HA  SER A  82      61.159  -5.697  54.953  1.00  0.00           H  
ATOM   1267  HB3 SER A  82      62.495  -4.148  52.672  1.00  0.00           H  
ATOM   1268  HB2 SER A  82      62.145  -3.546  54.280  1.00  0.00           H  
ATOM   1269  HG  SER A  82      60.016  -3.561  53.831  1.00  0.00           H  
ATOM   1270  N   VAL A  83      59.991  -7.085  53.208  1.00 40.97           N  
ATOM   1271  CA  VAL A  83      59.262  -7.936  52.261  1.00 41.86           C  
ATOM   1272  C   VAL A  83      58.887  -7.214  50.947  1.00 41.09           C  
ATOM   1273  O   VAL A  83      58.669  -7.889  49.941  1.00 42.04           O  
ATOM   1274  CB  VAL A  83      57.954  -8.487  52.891  1.00 42.56           C  
ATOM   1275  CG1 VAL A  83      58.247  -9.329  54.145  1.00 43.65           C  
ATOM   1276  CG2 VAL A  83      56.863  -7.430  53.164  1.00 41.43           C  
ATOM   1277  H   VAL A  83      59.471  -6.769  54.016  1.00  0.00           H  
ATOM   1278  HA  VAL A  83      59.901  -8.781  51.999  1.00  0.00           H  
ATOM   1279  HB  VAL A  83      57.520  -9.178  52.169  1.00  0.00           H  
ATOM   1280 HG11 VAL A  83      57.345  -9.803  54.521  1.00  0.00           H  
ATOM   1281 HG12 VAL A  83      58.956 -10.125  53.927  1.00  0.00           H  
ATOM   1282 HG13 VAL A  83      58.664  -8.730  54.954  1.00  0.00           H  
ATOM   1283 HG21 VAL A  83      56.011  -7.880  53.671  1.00  0.00           H  
ATOM   1284 HG22 VAL A  83      57.234  -6.615  53.782  1.00  0.00           H  
ATOM   1285 HG23 VAL A  83      56.477  -6.991  52.244  1.00  0.00           H  
ATOM   1286  N   SER A  84      58.822  -5.871  50.984  1.00 39.64           N  
ATOM   1287  CA  SER A  84      58.495  -5.010  49.849  1.00 39.02           C  
ATOM   1288  C   SER A  84      59.745  -4.497  49.108  1.00 38.88           C  
ATOM   1289  O   SER A  84      59.612  -4.022  47.980  1.00 39.44           O  
ATOM   1290  CB  SER A  84      57.600  -3.860  50.356  1.00 37.85           C  
ATOM   1291  OG  SER A  84      58.316  -2.835  51.021  1.00 36.64           O  
ATOM   1292  H   SER A  84      59.025  -5.391  51.850  1.00  0.00           H  
ATOM   1293  HA  SER A  84      57.907  -5.586  49.134  1.00  0.00           H  
ATOM   1294  HB3 SER A  84      56.839  -4.244  51.034  1.00  0.00           H  
ATOM   1295  HB2 SER A  84      57.069  -3.417  49.516  1.00  0.00           H  
ATOM   1296  HG  SER A  84      57.728  -2.083  51.144  1.00  0.00           H  
ATOM   1297  N   GLY A  85      60.921  -4.605  49.747  1.00 39.34           N  
ATOM   1298  CA  GLY A  85      62.197  -4.144  49.210  1.00 38.80           C  
ATOM   1299  C   GLY A  85      62.573  -2.745  49.713  1.00 37.33           C  
ATOM   1300  O   GLY A  85      63.665  -2.287  49.377  1.00 37.23           O  
ATOM   1301  H   GLY A  85      60.937  -5.009  50.672  1.00  0.00           H  
ATOM   1302  HA3 GLY A  85      62.198  -4.143  48.119  1.00  0.00           H  
ATOM   1303  HA2 GLY A  85      62.971  -4.842  49.521  1.00  0.00           H  
ATOM   1304  N   ASN A  86      61.720  -2.073  50.513  1.00 36.04           N  
ATOM   1305  CA  ASN A  86      62.028  -0.772  51.111  1.00 34.64           C  
ATOM   1306  C   ASN A  86      62.828  -0.948  52.415  1.00 34.24           C  
ATOM   1307  O   ASN A  86      62.277  -0.820  53.511  1.00 33.88           O  
ATOM   1308  CB  ASN A  86      60.747   0.080  51.310  1.00 34.32           C  
ATOM   1309  CG  ASN A  86      61.049   1.569  51.568  1.00 34.03           C  
ATOM   1310  OD1 ASN A  86      62.042   2.110  51.086  1.00 34.37           O  
ATOM   1311  ND2 ASN A  86      60.188   2.247  52.326  1.00 34.09           N  
ATOM   1312  H   ASN A  86      60.838  -2.494  50.775  1.00  0.00           H  
ATOM   1313  HA  ASN A  86      62.688  -0.220  50.438  1.00  0.00           H  
ATOM   1314  HB3 ASN A  86      60.117  -0.331  52.101  1.00  0.00           H  
ATOM   1315  HB2 ASN A  86      60.146   0.044  50.404  1.00  0.00           H  
ATOM   1316 HD22 ASN A  86      60.357   3.218  52.545  1.00  0.00           H  
ATOM   1317 HD21 ASN A  86      59.342   1.805  52.667  1.00  0.00           H  
ATOM   1318  N   SER A  87      64.133  -1.198  52.248  1.00 34.68           N  
ATOM   1319  CA  SER A  87      65.144  -1.011  53.279  1.00 34.48           C  
ATOM   1320  C   SER A  87      66.350  -0.302  52.659  1.00 34.51           C  
ATOM   1321  O   SER A  87      66.578  -0.447  51.460  1.00 34.23           O  
ATOM   1322  CB  SER A  87      65.509  -2.347  53.964  1.00 35.36           C  
ATOM   1323  OG  SER A  87      66.492  -3.102  53.284  1.00 36.53           O  
ATOM   1324  H   SER A  87      64.491  -1.316  51.310  1.00  0.00           H  
ATOM   1325  HA  SER A  87      64.715  -0.346  54.022  1.00  0.00           H  
ATOM   1326  HB3 SER A  87      64.622  -2.964  54.112  1.00  0.00           H  
ATOM   1327  HB2 SER A  87      65.911  -2.138  54.953  1.00  0.00           H  
ATOM   1328  HG  SER A  87      66.034  -3.730  52.713  1.00  0.00           H  
ATOM   1329  N   ALA A  88      67.128   0.411  53.487  1.00 34.42           N  
ATOM   1330  CA  ALA A  88      68.364   1.089  53.083  1.00 34.89           C  
ATOM   1331  C   ALA A  88      69.417   0.161  52.442  1.00 36.43           C  
ATOM   1332  O   ALA A  88      70.141   0.607  51.554  1.00 36.55           O  
ATOM   1333  CB  ALA A  88      68.951   1.821  54.297  1.00 34.60           C  
ATOM   1334  H   ALA A  88      66.860   0.510  54.458  1.00  0.00           H  
ATOM   1335  HA  ALA A  88      68.092   1.838  52.336  1.00  0.00           H  
ATOM   1336  HB1 ALA A  88      69.868   2.351  54.036  1.00  0.00           H  
ATOM   1337  HB2 ALA A  88      68.248   2.560  54.685  1.00  0.00           H  
ATOM   1338  HB3 ALA A  88      69.188   1.128  55.106  1.00  0.00           H  
ATOM   1339  N   ARG A  89      69.445  -1.114  52.869  1.00 38.00           N  
ATOM   1340  CA  ARG A  89      70.290  -2.172  52.315  1.00 39.54           C  
ATOM   1341  C   ARG A  89      69.816  -2.651  50.928  1.00 39.10           C  
ATOM   1342  O   ARG A  89      70.644  -2.811  50.033  1.00 39.53           O  
ATOM   1343  CB  ARG A  89      70.345  -3.329  53.334  1.00 41.67           C  
ATOM   1344  CG  ARG A  89      71.277  -4.486  52.937  1.00 44.25           C  
ATOM   1345  CD  ARG A  89      71.337  -5.570  54.017  1.00 46.34           C  
ATOM   1346  NE  ARG A  89      72.150  -6.714  53.584  1.00 49.36           N  
ATOM   1347  CZ  ARG A  89      72.447  -7.776  54.350  1.00 51.27           C  
ATOM   1348  NH1 ARG A  89      71.964  -7.874  55.595  1.00 51.16           N  
ATOM   1349  NH2 ARG A  89      73.236  -8.744  53.867  1.00 53.19           N  
ATOM   1350  H   ARG A  89      68.803  -1.398  53.595  1.00  0.00           H  
ATOM   1351  HA  ARG A  89      71.300  -1.771  52.202  1.00  0.00           H  
ATOM   1352  HB3 ARG A  89      69.338  -3.722  53.491  1.00  0.00           H  
ATOM   1353  HB2 ARG A  89      70.667  -2.936  54.299  1.00  0.00           H  
ATOM   1354  HG3 ARG A  89      72.275  -4.062  52.822  1.00  0.00           H  
ATOM   1355  HG2 ARG A  89      71.018  -4.930  51.976  1.00  0.00           H  
ATOM   1356  HD3 ARG A  89      70.343  -5.869  54.353  1.00  0.00           H  
ATOM   1357  HD2 ARG A  89      71.856  -5.159  54.884  1.00  0.00           H  
ATOM   1358  HE  ARG A  89      72.507  -6.677  52.640  1.00  0.00           H  
ATOM   1359 HH12 ARG A  89      72.173  -8.668  56.188  1.00  0.00           H  
ATOM   1360 HH11 ARG A  89      71.356  -7.153  55.954  1.00  0.00           H  
ATOM   1361 HH22 ARG A  89      73.461  -9.547  54.438  1.00  0.00           H  
ATOM   1362 HH21 ARG A  89      73.614  -8.677  52.934  1.00  0.00           H  
ATOM   1363  N   GLN A  90      68.499  -2.880  50.783  1.00 38.35           N  
ATOM   1364  CA  GLN A  90      67.865  -3.365  49.553  1.00 38.70           C  
ATOM   1365  C   GLN A  90      67.760  -2.298  48.450  1.00 37.88           C  
ATOM   1366  O   GLN A  90      67.901  -2.640  47.277  1.00 38.91           O  
ATOM   1367  CB  GLN A  90      66.484  -3.952  49.895  1.00 38.43           C  
ATOM   1368  CG  GLN A  90      66.568  -5.307  50.621  1.00 39.51           C  
ATOM   1369  CD  GLN A  90      65.227  -5.681  51.244  1.00 39.24           C  
ATOM   1370  OE1 GLN A  90      64.796  -5.055  52.206  1.00 38.84           O  
ATOM   1371  NE2 GLN A  90      64.560  -6.700  50.715  1.00 39.20           N  
ATOM   1372  H   GLN A  90      67.881  -2.715  51.566  1.00  0.00           H  
ATOM   1373  HA  GLN A  90      68.482  -4.172  49.152  1.00  0.00           H  
ATOM   1374  HB3 GLN A  90      65.894  -4.085  48.986  1.00  0.00           H  
ATOM   1375  HB2 GLN A  90      65.937  -3.227  50.500  1.00  0.00           H  
ATOM   1376  HG3 GLN A  90      67.301  -5.266  51.426  1.00  0.00           H  
ATOM   1377  HG2 GLN A  90      66.906  -6.086  49.936  1.00  0.00           H  
ATOM   1378 HE22 GLN A  90      63.675  -6.988  51.114  1.00  0.00           H  
ATOM   1379 HE21 GLN A  90      64.961  -7.240  49.953  1.00  0.00           H  
ATOM   1380  N   ASN A  91      67.560  -1.030  48.846  1.00 36.34           N  
ATOM   1381  CA  ASN A  91      67.569   0.142  47.965  1.00 35.03           C  
ATOM   1382  C   ASN A  91      68.986   0.470  47.455  1.00 36.07           C  
ATOM   1383  O   ASN A  91      69.102   0.991  46.347  1.00 35.72           O  
ATOM   1384  CB  ASN A  91      66.960   1.362  48.703  1.00 33.42           C  
ATOM   1385  CG  ASN A  91      65.458   1.250  49.013  1.00 32.94           C  
ATOM   1386  OD1 ASN A  91      64.719   0.532  48.344  1.00 32.74           O  
ATOM   1387  ND2 ASN A  91      64.995   1.987  50.027  1.00 32.38           N  
ATOM   1388  H   ASN A  91      67.414  -0.840  49.830  1.00  0.00           H  
ATOM   1389  HA  ASN A  91      66.943  -0.103  47.104  1.00  0.00           H  
ATOM   1390  HB3 ASN A  91      67.079   2.254  48.087  1.00  0.00           H  
ATOM   1391  HB2 ASN A  91      67.511   1.552  49.626  1.00  0.00           H  
ATOM   1392 HD22 ASN A  91      64.013   1.961  50.267  1.00  0.00           H  
ATOM   1393 HD21 ASN A  91      65.615   2.577  50.563  1.00  0.00           H  
ATOM   1394  N   ALA A  92      70.030   0.132  48.236  1.00 36.68           N  
ATOM   1395  CA  ALA A  92      71.435   0.265  47.839  1.00 37.95           C  
ATOM   1396  C   ALA A  92      71.893  -0.781  46.803  1.00 39.69           C  
ATOM   1397  O   ALA A  92      72.891  -0.538  46.126  1.00 40.77           O  
ATOM   1398  CB  ALA A  92      72.326   0.221  49.090  1.00 38.36           C  
ATOM   1399  H   ALA A  92      69.862  -0.284  49.141  1.00  0.00           H  
ATOM   1400  HA  ALA A  92      71.565   1.246  47.379  1.00  0.00           H  
ATOM   1401  HB1 ALA A  92      73.382   0.297  48.828  1.00  0.00           H  
ATOM   1402  HB2 ALA A  92      72.100   1.053  49.757  1.00  0.00           H  
ATOM   1403  HB3 ALA A  92      72.190  -0.703  49.651  1.00  0.00           H  
ATOM   1404  N   ALA A  93      71.153  -1.899  46.672  1.00 40.76           N  
ATOM   1405  CA  ALA A  93      71.380  -2.927  45.652  1.00 42.39           C  
ATOM   1406  C   ALA A  93      70.823  -2.551  44.265  1.00 42.53           C  
ATOM   1407  O   ALA A  93      71.179  -3.216  43.292  1.00 43.59           O  
ATOM   1408  CB  ALA A  93      70.779  -4.256  46.134  1.00 43.38           C  
ATOM   1409  H   ALA A  93      70.347  -2.032  47.266  1.00  0.00           H  
ATOM   1410  HA  ALA A  93      72.457  -3.071  45.544  1.00  0.00           H  
ATOM   1411  HB1 ALA A  93      71.042  -5.071  45.458  1.00  0.00           H  
ATOM   1412  HB2 ALA A  93      71.152  -4.521  47.124  1.00  0.00           H  
ATOM   1413  HB3 ALA A  93      69.691  -4.215  46.187  1.00  0.00           H  
ATOM   1414  N   ARG A  94      69.983  -1.501  44.182  1.00 41.88           N  
ATOM   1415  CA  ARG A  94      69.439  -0.979  42.928  1.00 42.31           C  
ATOM   1416  C   ARG A  94      70.533  -0.309  42.077  1.00 42.10           C  
ATOM   1417  O   ARG A  94      71.333   0.461  42.609  1.00 41.14           O  
ATOM   1418  CB  ARG A  94      68.257  -0.035  43.232  1.00 42.39           C  
ATOM   1419  CG  ARG A  94      67.509   0.497  41.993  1.00 43.48           C  
ATOM   1420  CD  ARG A  94      66.606  -0.532  41.292  1.00 46.06           C  
ATOM   1421  NE  ARG A  94      66.069   0.002  40.033  1.00 47.94           N  
ATOM   1422  CZ  ARG A  94      66.533  -0.245  38.795  1.00 49.56           C  
ATOM   1423  NH1 ARG A  94      67.531  -1.110  38.568  1.00 51.11           N  
ATOM   1424  NH2 ARG A  94      65.979   0.389  37.753  1.00 48.74           N  
ATOM   1425  H   ARG A  94      69.747  -0.987  45.019  1.00  0.00           H  
ATOM   1426  HA  ARG A  94      69.042  -1.826  42.375  1.00  0.00           H  
ATOM   1427  HB3 ARG A  94      68.632   0.822  43.791  1.00  0.00           H  
ATOM   1428  HB2 ARG A  94      67.545  -0.537  43.889  1.00  0.00           H  
ATOM   1429  HG3 ARG A  94      68.151   1.016  41.285  1.00  0.00           H  
ATOM   1430  HG2 ARG A  94      66.841   1.262  42.392  1.00  0.00           H  
ATOM   1431  HD3 ARG A  94      65.707  -0.615  41.905  1.00  0.00           H  
ATOM   1432  HD2 ARG A  94      67.008  -1.542  41.233  1.00  0.00           H  
ATOM   1433  HE  ARG A  94      65.324   0.675  40.136  1.00  0.00           H  
ATOM   1434 HH12 ARG A  94      67.861  -1.279  37.630  1.00  0.00           H  
ATOM   1435 HH11 ARG A  94      67.937  -1.657  39.323  1.00  0.00           H  
ATOM   1436 HH22 ARG A  94      66.313   0.215  36.816  1.00  0.00           H  
ATOM   1437 HH21 ARG A  94      65.220   1.041  37.891  1.00  0.00           H  
ATOM   1438  N   PHE A  95      70.525  -0.630  40.772  1.00 42.25           N  
ATOM   1439  CA  PHE A  95      71.450  -0.198  39.713  1.00 43.43           C  
ATOM   1440  C   PHE A  95      72.817  -0.917  39.735  1.00 45.64           C  
ATOM   1441  O   PHE A  95      73.631  -0.646  38.853  1.00 46.33           O  
ATOM   1442  CB  PHE A  95      71.634   1.343  39.670  1.00 42.38           C  
ATOM   1443  CG  PHE A  95      70.356   2.164  39.611  1.00 40.93           C  
ATOM   1444  CD1 PHE A  95      69.484   2.058  38.507  1.00 40.66           C  
ATOM   1445  CD2 PHE A  95      70.007   3.011  40.685  1.00 39.96           C  
ATOM   1446  CE1 PHE A  95      68.306   2.793  38.484  1.00 39.64           C  
ATOM   1447  CE2 PHE A  95      68.824   3.736  40.641  1.00 39.00           C  
ATOM   1448  CZ  PHE A  95      67.977   3.626  39.546  1.00 38.93           C  
ATOM   1449  H   PHE A  95      69.848  -1.321  40.468  1.00  0.00           H  
ATOM   1450  HA  PHE A  95      70.975  -0.500  38.779  1.00  0.00           H  
ATOM   1451  HB3 PHE A  95      72.227   1.611  38.795  1.00  0.00           H  
ATOM   1452  HB2 PHE A  95      72.226   1.675  40.524  1.00  0.00           H  
ATOM   1453  HD1 PHE A  95      69.729   1.409  37.680  1.00  0.00           H  
ATOM   1454  HD2 PHE A  95      70.654   3.095  41.546  1.00  0.00           H  
ATOM   1455  HE1 PHE A  95      67.642   2.717  37.636  1.00  0.00           H  
ATOM   1456  HE2 PHE A  95      68.559   4.382  41.465  1.00  0.00           H  
ATOM   1457  HZ  PHE A  95      67.057   4.192  39.520  1.00  0.00           H  
ATOM   1458  N   THR A  96      73.052  -1.813  40.710  1.00 48.08           N  
ATOM   1459  CA  THR A  96      74.317  -2.537  40.883  1.00 50.38           C  
ATOM   1460  C   THR A  96      74.329  -3.923  40.198  1.00 53.32           C  
ATOM   1461  O   THR A  96      75.407  -4.503  40.067  1.00 54.89           O  
ATOM   1462  CB  THR A  96      74.665  -2.725  42.389  1.00 50.18           C  
ATOM   1463  OG1 THR A  96      73.944  -3.769  43.014  1.00 49.58           O  
ATOM   1464  CG2 THR A  96      74.530  -1.445  43.229  1.00 49.04           C  
ATOM   1465  H   THR A  96      72.335  -1.995  41.399  1.00  0.00           H  
ATOM   1466  HA  THR A  96      75.127  -1.956  40.437  1.00  0.00           H  
ATOM   1467  HB  THR A  96      75.713  -3.024  42.443  1.00  0.00           H  
ATOM   1468  HG1 THR A  96      73.022  -3.503  43.099  1.00  0.00           H  
ATOM   1469 HG21 THR A  96      74.889  -1.607  44.246  1.00  0.00           H  
ATOM   1470 HG22 THR A  96      75.113  -0.631  42.799  1.00  0.00           H  
ATOM   1471 HG23 THR A  96      73.495  -1.113  43.300  1.00  0.00           H  
ATOM   1472  N   GLY A  97      73.155  -4.431  39.781  1.00 54.65           N  
ATOM   1473  CA  GLY A  97      72.997  -5.762  39.187  1.00 57.20           C  
ATOM   1474  C   GLY A  97      72.797  -6.859  40.249  1.00 59.15           C  
ATOM   1475  O   GLY A  97      72.684  -8.026  39.879  1.00 63.80           O  
ATOM   1476  H   GLY A  97      72.305  -3.903  39.923  1.00  0.00           H  
ATOM   1477  HA3 GLY A  97      73.854  -6.015  38.561  1.00  0.00           H  
ATOM   1478  HA2 GLY A  97      72.125  -5.746  38.533  1.00  0.00           H  
ATOM   1479  N   GLU A  98      72.742  -6.494  41.544  1.00 58.12           N  
ATOM   1480  CA  GLU A  98      72.562  -7.396  42.685  1.00 59.03           C  
ATOM   1481  C   GLU A  98      71.142  -7.309  43.280  1.00 57.70           C  
ATOM   1482  O   GLU A  98      70.952  -7.737  44.421  1.00 57.86           O  
ATOM   1483  CB  GLU A  98      73.643  -7.089  43.752  1.00 60.52           C  
ATOM   1484  CG  GLU A  98      75.104  -7.237  43.273  1.00 62.65           C  
ATOM   1485  CD  GLU A  98      75.475  -8.676  42.907  1.00 65.95           C  
ATOM   1486  OE1 GLU A  98      75.339  -9.544  43.797  1.00 67.11           O  
ATOM   1487  OE2 GLU A  98      75.896  -8.882  41.748  1.00 67.47           O  
ATOM   1488  H   GLU A  98      72.850  -5.517  41.775  1.00  0.00           H  
ATOM   1489  HA  GLU A  98      72.686  -8.432  42.365  1.00  0.00           H  
ATOM   1490  HB3 GLU A  98      73.504  -7.740  44.617  1.00  0.00           H  
ATOM   1491  HB2 GLU A  98      73.497  -6.081  44.138  1.00  0.00           H  
ATOM   1492  HG3 GLU A  98      75.778  -6.912  44.066  1.00  0.00           H  
ATOM   1493  HG2 GLU A  98      75.299  -6.578  42.425  1.00  0.00           H  
ATOM   1494  N   GLU A  99      70.163  -6.778  42.521  1.00 55.32           N  
ATOM   1495  CA  GLU A  99      68.752  -6.717  42.913  1.00 53.18           C  
ATOM   1496  C   GLU A  99      68.142  -8.111  43.126  1.00 52.50           C  
ATOM   1497  O   GLU A  99      68.345  -9.005  42.303  1.00 53.09           O  
ATOM   1498  CB  GLU A  99      67.901  -5.955  41.869  1.00 53.55           C  
ATOM   1499  CG  GLU A  99      68.231  -4.458  41.707  1.00 54.03           C  
ATOM   1500  CD  GLU A  99      69.197  -4.117  40.568  1.00 56.93           C  
ATOM   1501  OE1 GLU A  99      70.062  -4.958  40.244  1.00 60.17           O  
ATOM   1502  OE2 GLU A  99      69.055  -2.995  40.034  1.00 56.77           O  
ATOM   1503  H   GLU A  99      70.380  -6.412  41.601  1.00  0.00           H  
ATOM   1504  HA  GLU A  99      68.702  -6.170  43.857  1.00  0.00           H  
ATOM   1505  HB3 GLU A  99      66.849  -6.028  42.154  1.00  0.00           H  
ATOM   1506  HB2 GLU A  99      67.960  -6.459  40.903  1.00  0.00           H  
ATOM   1507  HG3 GLU A  99      68.624  -4.063  42.643  1.00  0.00           H  
ATOM   1508  HG2 GLU A  99      67.303  -3.916  41.524  1.00  0.00           H  
ATOM   1509  N   GLU A 100      67.364  -8.237  44.211  1.00 50.49           N  
ATOM   1510  CA  GLU A 100      66.525  -9.395  44.513  1.00 49.99           C  
ATOM   1511  C   GLU A 100      65.374  -9.521  43.503  1.00 48.71           C  
ATOM   1512  O   GLU A 100      64.827  -8.500  43.076  1.00 47.88           O  
ATOM   1513  CB  GLU A 100      65.965  -9.232  45.939  1.00 49.23           C  
ATOM   1514  CG  GLU A 100      67.047  -9.337  47.033  1.00 49.63           C  
ATOM   1515  CD  GLU A 100      66.498  -9.118  48.442  1.00 49.09           C  
ATOM   1516  OE1 GLU A 100      65.629  -8.234  48.598  1.00 47.73           O  
ATOM   1517  OE2 GLU A 100      66.974  -9.821  49.359  1.00 49.18           O  
ATOM   1518  H   GLU A 100      67.261  -7.450  44.834  1.00  0.00           H  
ATOM   1519  HA  GLU A 100      67.136 -10.299  44.466  1.00  0.00           H  
ATOM   1520  HB3 GLU A 100      65.189  -9.976  46.124  1.00  0.00           H  
ATOM   1521  HB2 GLU A 100      65.461  -8.268  46.009  1.00  0.00           H  
ATOM   1522  HG3 GLU A 100      67.834  -8.602  46.867  1.00  0.00           H  
ATOM   1523  HG2 GLU A 100      67.521 -10.319  46.985  1.00  0.00           H  
ATOM   1524  N   ARG A 101      65.012 -10.771  43.167  1.00 49.55           N  
ATOM   1525  CA  ARG A 101      63.863 -11.070  42.311  1.00 49.54           C  
ATOM   1526  C   ARG A 101      62.548 -10.677  42.995  1.00 47.31           C  
ATOM   1527  O   ARG A 101      62.364 -10.962  44.177  1.00 47.06           O  
ATOM   1528  CB  ARG A 101      63.860 -12.552  41.896  1.00  0.00           C  
ATOM   1529  CG  ARG A 101      64.946 -12.875  40.860  1.00  0.00           C  
ATOM   1530  CD  ARG A 101      64.819 -14.299  40.302  1.00  0.00           C  
ATOM   1531  NE  ARG A 101      65.621 -14.470  39.083  1.00  0.00           N  
ATOM   1532  CZ  ARG A 101      65.260 -14.063  37.852  1.00  0.00           C  
ATOM   1533  NH1 ARG A 101      64.075 -13.476  37.629  1.00  0.00           N  
ATOM   1534  NH2 ARG A 101      66.102 -14.246  36.827  1.00  0.00           N  
ATOM   1535  H   ARG A 101      65.501 -11.562  43.560  1.00  0.00           H  
ATOM   1536  HA  ARG A 101      63.978 -10.468  41.410  1.00  0.00           H  
ATOM   1537  HB2 ARG A 101      63.945 -13.207  42.764  1.00  0.00           H  
ATOM   1538  HB3 ARG A 101      62.894 -12.777  41.440  1.00  0.00           H  
ATOM   1539  HG2 ARG A 101      64.964 -12.148  40.047  1.00  0.00           H  
ATOM   1540  HG3 ARG A 101      65.906 -12.785  41.371  1.00  0.00           H  
ATOM   1541  HD2 ARG A 101      65.309 -14.961  41.017  1.00  0.00           H  
ATOM   1542  HD3 ARG A 101      63.792 -14.657  40.216  1.00  0.00           H  
ATOM   1543  HE  ARG A 101      66.543 -14.862  39.220  1.00  0.00           H  
ATOM   1544 HH12 ARG A 101      63.814 -13.168  36.704  1.00  0.00           H  
ATOM   1545 HH11 ARG A 101      63.435 -13.330  38.397  1.00  0.00           H  
ATOM   1546 HH22 ARG A 101      65.852 -13.941  35.898  1.00  0.00           H  
ATOM   1547 HH21 ARG A 101      67.001 -14.680  36.978  1.00  0.00           H  
ATOM   1548  N   SER A 102      61.682 -10.006  42.225  1.00 46.17           N  
ATOM   1549  CA  SER A 102      60.454  -9.377  42.697  1.00 45.14           C  
ATOM   1550  C   SER A 102      59.429  -9.279  41.558  1.00 45.08           C  
ATOM   1551  O   SER A 102      59.808  -9.247  40.385  1.00 45.98           O  
ATOM   1552  CB  SER A 102      60.800  -7.998  43.309  1.00 43.65           C  
ATOM   1553  OG  SER A 102      61.328  -7.118  42.336  1.00 43.52           O  
ATOM   1554  H   SER A 102      61.919  -9.811  41.260  1.00  0.00           H  
ATOM   1555  HA  SER A 102      60.021 -10.014  43.469  1.00  0.00           H  
ATOM   1556  HB3 SER A 102      61.522  -8.105  44.118  1.00  0.00           H  
ATOM   1557  HB2 SER A 102      59.910  -7.540  43.743  1.00  0.00           H  
ATOM   1558  HG  SER A 102      61.344  -6.219  42.685  1.00  0.00           H  
ATOM   1559  N   ALA A 103      58.143  -9.213  41.935  1.00 44.50           N  
ATOM   1560  CA  ALA A 103      57.029  -9.068  41.004  1.00 44.41           C  
ATOM   1561  C   ALA A 103      55.803  -8.483  41.707  1.00 43.78           C  
ATOM   1562  O   ALA A 103      55.544  -8.819  42.862  1.00 43.47           O  
ATOM   1563  CB  ALA A 103      56.686 -10.413  40.341  1.00 45.86           C  
ATOM   1564  H   ALA A 103      57.898  -9.229  42.915  1.00  0.00           H  
ATOM   1565  HA  ALA A 103      57.337  -8.381  40.223  1.00  0.00           H  
ATOM   1566  HB1 ALA A 103      55.908 -10.291  39.587  1.00  0.00           H  
ATOM   1567  HB2 ALA A 103      57.552 -10.844  39.840  1.00  0.00           H  
ATOM   1568  HB3 ALA A 103      56.324 -11.137  41.070  1.00  0.00           H  
ATOM   1569  N   VAL A 104      55.045  -7.662  40.966  1.00 43.79           N  
ATOM   1570  CA  VAL A 104      53.694  -7.236  41.321  1.00 43.95           C  
ATOM   1571  C   VAL A 104      52.716  -8.063  40.480  1.00 45.42           C  
ATOM   1572  O   VAL A 104      52.799  -8.018  39.255  1.00 45.54           O  
ATOM   1573  CB  VAL A 104      53.462  -5.710  41.061  1.00 42.99           C  
ATOM   1574  CG1 VAL A 104      52.007  -5.278  40.746  1.00 43.28           C  
ATOM   1575  CG2 VAL A 104      53.956  -4.882  42.259  1.00 41.91           C  
ATOM   1576  H   VAL A 104      55.333  -7.455  40.018  1.00  0.00           H  
ATOM   1577  HA  VAL A 104      53.508  -7.427  42.377  1.00  0.00           H  
ATOM   1578  HB  VAL A 104      54.071  -5.420  40.202  1.00  0.00           H  
ATOM   1579 HG11 VAL A 104      51.915  -4.194  40.714  1.00  0.00           H  
ATOM   1580 HG12 VAL A 104      51.666  -5.640  39.776  1.00  0.00           H  
ATOM   1581 HG13 VAL A 104      51.312  -5.637  41.506  1.00  0.00           H  
ATOM   1582 HG21 VAL A 104      53.961  -3.816  42.029  1.00  0.00           H  
ATOM   1583 HG22 VAL A 104      53.303  -5.032  43.119  1.00  0.00           H  
ATOM   1584 HG23 VAL A 104      54.960  -5.158  42.571  1.00  0.00           H  
ATOM   1585  N   GLU A 105      51.789  -8.747  41.162  1.00 46.56           N  
ATOM   1586  CA  GLU A 105      50.555  -9.268  40.582  1.00 48.26           C  
ATOM   1587  C   GLU A 105      49.397  -8.374  41.034  1.00 46.36           C  
ATOM   1588  O   GLU A 105      49.462  -7.798  42.120  1.00 46.48           O  
ATOM   1589  CB  GLU A 105      50.307 -10.714  41.048  1.00 51.66           C  
ATOM   1590  CG  GLU A 105      51.359 -11.708  40.535  1.00 54.20           C  
ATOM   1591  CD  GLU A 105      51.034 -13.152  40.913  1.00 57.96           C  
ATOM   1592  OE1 GLU A 105      50.647 -13.376  42.083  1.00 59.14           O  
ATOM   1593  OE2 GLU A 105      51.220 -14.014  40.026  1.00 59.06           O  
ATOM   1594  H   GLU A 105      51.820  -8.738  42.174  1.00  0.00           H  
ATOM   1595  HA  GLU A 105      50.606  -9.250  39.495  1.00  0.00           H  
ATOM   1596  HB3 GLU A 105      49.320 -11.040  40.711  1.00  0.00           H  
ATOM   1597  HB2 GLU A 105      50.280 -10.747  42.137  1.00  0.00           H  
ATOM   1598  HG3 GLU A 105      52.345 -11.462  40.930  1.00  0.00           H  
ATOM   1599  HG2 GLU A 105      51.428 -11.633  39.451  1.00  0.00           H  
ATOM   1600  N   ALA A 106      48.343  -8.300  40.212  1.00 46.00           N  
ATOM   1601  CA  ALA A 106      47.133  -7.560  40.548  1.00 45.65           C  
ATOM   1602  C   ALA A 106      45.966  -7.986  39.658  1.00 46.68           C  
ATOM   1603  O   ALA A 106      46.147  -8.195  38.458  1.00 47.51           O  
ATOM   1604  CB  ALA A 106      47.382  -6.046  40.454  1.00 44.11           C  
ATOM   1605  H   ALA A 106      48.346  -8.787  39.325  1.00  0.00           H  
ATOM   1606  HA  ALA A 106      46.868  -7.808  41.578  1.00  0.00           H  
ATOM   1607  HB1 ALA A 106      46.453  -5.493  40.572  1.00  0.00           H  
ATOM   1608  HB2 ALA A 106      48.064  -5.695  41.228  1.00  0.00           H  
ATOM   1609  HB3 ALA A 106      47.810  -5.777  39.492  1.00  0.00           H  
ATOM   1610  N   GLY A 107      44.786  -8.072  40.284  1.00 46.89           N  
ATOM   1611  CA  GLY A 107      43.504  -8.343  39.647  1.00 48.40           C  
ATOM   1612  C   GLY A 107      42.466  -7.398  40.263  1.00 48.18           C  
ATOM   1613  O   GLY A 107      42.815  -6.396  40.888  1.00 46.93           O  
ATOM   1614  H   GLY A 107      44.748  -7.841  41.268  1.00  0.00           H  
ATOM   1615  HA3 GLY A 107      43.223  -9.383  39.809  1.00  0.00           H  
ATOM   1616  HA2 GLY A 107      43.540  -8.171  38.570  1.00  0.00           H  
ATOM   1617  N   PHE A 108      41.181  -7.714  40.053  1.00 49.49           N  
ATOM   1618  CA  PHE A 108      40.038  -6.891  40.451  1.00 49.30           C  
ATOM   1619  C   PHE A 108      39.525  -7.301  41.851  1.00 50.39           C  
ATOM   1620  O   PHE A 108      38.926  -8.370  41.953  1.00 52.58           O  
ATOM   1621  CB  PHE A 108      38.934  -7.069  39.389  1.00 50.14           C  
ATOM   1622  CG  PHE A 108      39.306  -6.596  37.996  1.00 49.10           C  
ATOM   1623  CD1 PHE A 108      39.355  -5.217  37.710  1.00 47.38           C  
ATOM   1624  CD2 PHE A 108      39.721  -7.516  37.009  1.00 49.89           C  
ATOM   1625  CE1 PHE A 108      39.705  -4.784  36.439  1.00 46.96           C  
ATOM   1626  CE2 PHE A 108      40.081  -7.058  35.749  1.00 49.37           C  
ATOM   1627  CZ  PHE A 108      40.050  -5.703  35.458  1.00 47.77           C  
ATOM   1628  H   PHE A 108      40.957  -8.550  39.534  1.00  0.00           H  
ATOM   1629  HA  PHE A 108      40.305  -5.837  40.424  1.00  0.00           H  
ATOM   1630  HB3 PHE A 108      38.058  -6.499  39.691  1.00  0.00           H  
ATOM   1631  HB2 PHE A 108      38.611  -8.110  39.332  1.00  0.00           H  
ATOM   1632  HD1 PHE A 108      39.081  -4.499  38.468  1.00  0.00           H  
ATOM   1633  HD2 PHE A 108      39.744  -8.575  37.220  1.00  0.00           H  
ATOM   1634  HE1 PHE A 108      39.705  -3.731  36.206  1.00  0.00           H  
ATOM   1635  HE2 PHE A 108      40.383  -7.756  34.988  1.00  0.00           H  
ATOM   1636  HZ  PHE A 108      40.322  -5.360  34.472  1.00  0.00           H  
ATOM   1637  N   LEU A 109      39.719  -6.516  42.928  1.00 49.18           N  
ATOM   1638  CA  LEU A 109      40.539  -5.312  43.063  1.00 47.01           C  
ATOM   1639  C   LEU A 109      41.499  -5.553  44.235  1.00 46.07           C  
ATOM   1640  O   LEU A 109      41.142  -5.323  45.391  1.00 45.81           O  
ATOM   1641  CB  LEU A 109      39.642  -4.069  43.250  1.00 46.30           C  
ATOM   1642  CG  LEU A 109      40.393  -2.719  43.170  1.00 44.31           C  
ATOM   1643  CD1 LEU A 109      40.999  -2.457  41.776  1.00 44.20           C  
ATOM   1644  CD2 LEU A 109      39.494  -1.554  43.616  1.00 44.24           C  
ATOM   1645  H   LEU A 109      39.337  -6.846  43.806  1.00  0.00           H  
ATOM   1646  HA  LEU A 109      41.155  -5.147  42.187  1.00  0.00           H  
ATOM   1647  HB3 LEU A 109      39.138  -4.144  44.213  1.00  0.00           H  
ATOM   1648  HB2 LEU A 109      38.853  -4.072  42.497  1.00  0.00           H  
ATOM   1649  HG  LEU A 109      41.215  -2.756  43.885  1.00  0.00           H  
ATOM   1650 HD11 LEU A 109      40.731  -1.474  41.388  1.00  0.00           H  
ATOM   1651 HD12 LEU A 109      42.087  -2.495  41.815  1.00  0.00           H  
ATOM   1652 HD13 LEU A 109      40.676  -3.193  41.040  1.00  0.00           H  
ATOM   1653 HD21 LEU A 109      40.096  -0.740  44.018  1.00  0.00           H  
ATOM   1654 HD22 LEU A 109      38.909  -1.153  42.787  1.00  0.00           H  
ATOM   1655 HD23 LEU A 109      38.791  -1.854  44.394  1.00  0.00           H  
ATOM   1656  N   TRP A 110      42.690  -6.057  43.889  1.00 45.48           N  
ATOM   1657  CA  TRP A 110      43.730  -6.484  44.818  1.00 44.89           C  
ATOM   1658  C   TRP A 110      45.108  -6.325  44.158  1.00 44.38           C  
ATOM   1659  O   TRP A 110      45.218  -6.324  42.932  1.00 45.56           O  
ATOM   1660  CB  TRP A 110      43.461  -7.940  45.270  1.00 46.29           C  
ATOM   1661  CG  TRP A 110      43.406  -8.979  44.185  1.00 47.17           C  
ATOM   1662  CD1 TRP A 110      42.290  -9.352  43.518  1.00 48.40           C  
ATOM   1663  CD2 TRP A 110      44.507  -9.714  43.566  1.00 47.26           C  
ATOM   1664  NE1 TRP A 110      42.620 -10.262  42.535  1.00 49.24           N  
ATOM   1665  CE2 TRP A 110      43.975 -10.519  42.513  1.00 48.36           C  
ATOM   1666  CE3 TRP A 110      45.906  -9.774  43.772  1.00 46.26           C  
ATOM   1667  CZ2 TRP A 110      44.787 -11.334  41.706  1.00 48.97           C  
ATOM   1668  CZ3 TRP A 110      46.732 -10.582  42.965  1.00 46.57           C  
ATOM   1669  CH2 TRP A 110      46.176 -11.361  41.932  1.00 48.04           C  
ATOM   1670  H   TRP A 110      42.902  -6.200  42.910  1.00  0.00           H  
ATOM   1671  HA  TRP A 110      43.707  -5.839  45.697  1.00  0.00           H  
ATOM   1672  HB3 TRP A 110      42.521  -7.979  45.821  1.00  0.00           H  
ATOM   1673  HB2 TRP A 110      44.229  -8.244  45.983  1.00  0.00           H  
ATOM   1674  HD1 TRP A 110      41.301  -8.968  43.724  1.00  0.00           H  
ATOM   1675  HE1 TRP A 110      41.938 -10.648  41.896  1.00  0.00           H  
ATOM   1676  HE3 TRP A 110      46.351  -9.181  44.556  1.00  0.00           H  
ATOM   1677  HZ2 TRP A 110      44.350 -11.924  40.915  1.00  0.00           H  
ATOM   1678  HZ3 TRP A 110      47.798 -10.600  43.133  1.00  0.00           H  
ATOM   1679  HH2 TRP A 110      46.814 -11.975  41.313  1.00  0.00           H  
ATOM   1680  N   HIE A 111      46.130  -6.220  45.014  1.00 43.69           N  
ATOM   1681  CA  HIE A 111      47.550  -6.085  44.694  1.00 42.94           C  
ATOM   1682  C   HIE A 111      48.321  -7.177  45.459  1.00 43.18           C  
ATOM   1683  O   HIE A 111      47.811  -7.680  46.460  1.00 43.81           O  
ATOM   1684  CB  HIE A 111      47.958  -4.673  45.158  1.00 41.03           C  
ATOM   1685  CG  HIE A 111      49.337  -4.200  44.776  1.00 40.07           C  
ATOM   1686  ND1 HIE A 111      49.652  -3.742  43.492  1.00 39.69           N  
ATOM   1687  CD2 HIE A 111      50.447  -4.062  45.583  1.00 39.79           C  
ATOM   1688  CE1 HIE A 111      50.906  -3.320  43.581  1.00 39.00           C  
ATOM   1689  NE2 HIE A 111      51.428  -3.484  44.797  1.00 39.08           N  
ATOM   1690  H   HIE A 111      45.928  -6.242  46.006  1.00  0.00           H  
ATOM   1691  HA  HIE A 111      47.717  -6.197  43.622  1.00  0.00           H  
ATOM   1692  HB3 HIE A 111      47.863  -4.596  46.242  1.00  0.00           H  
ATOM   1693  HB2 HIE A 111      47.256  -3.943  44.753  1.00  0.00           H  
ATOM   1694  HD2 HIE A 111      50.600  -4.286  46.629  1.00  0.00           H  
ATOM   1695  HE1 HIE A 111      51.445  -2.878  42.756  1.00  0.00           H  
ATOM   1696  HE2 HIE A 111      52.356  -3.211  45.092  1.00  0.00           H  
ATOM   1697  N   ALA A 112      49.532  -7.529  44.998  1.00 42.91           N  
ATOM   1698  CA  ALA A 112      50.373  -8.543  45.637  1.00 43.33           C  
ATOM   1699  C   ALA A 112      51.839  -8.399  45.219  1.00 42.81           C  
ATOM   1700  O   ALA A 112      52.166  -8.703  44.074  1.00 43.12           O  
ATOM   1701  CB  ALA A 112      49.841  -9.960  45.350  1.00 45.15           C  
ATOM   1702  H   ALA A 112      49.893  -7.115  44.149  1.00  0.00           H  
ATOM   1703  HA  ALA A 112      50.328  -8.377  46.708  1.00  0.00           H  
ATOM   1704  HB1 ALA A 112      50.468 -10.720  45.818  1.00  0.00           H  
ATOM   1705  HB2 ALA A 112      48.829 -10.095  45.731  1.00  0.00           H  
ATOM   1706  HB3 ALA A 112      49.816 -10.164  44.281  1.00  0.00           H  
ATOM   1707  N   VAL A 113      52.691  -7.968  46.165  1.00 42.23           N  
ATOM   1708  CA  VAL A 113      54.135  -7.808  45.977  1.00 42.30           C  
ATOM   1709  C   VAL A 113      54.868  -9.059  46.495  1.00 43.86           C  
ATOM   1710  O   VAL A 113      54.824  -9.326  47.695  1.00 44.97           O  
ATOM   1711  CB  VAL A 113      54.675  -6.570  46.758  1.00 41.10           C  
ATOM   1712  CG1 VAL A 113      56.214  -6.425  46.743  1.00 40.60           C  
ATOM   1713  CG2 VAL A 113      54.045  -5.267  46.243  1.00 39.93           C  
ATOM   1714  H   VAL A 113      52.340  -7.762  47.090  1.00  0.00           H  
ATOM   1715  HA  VAL A 113      54.359  -7.665  44.918  1.00  0.00           H  
ATOM   1716  HB  VAL A 113      54.374  -6.663  47.804  1.00  0.00           H  
ATOM   1717 HG11 VAL A 113      56.521  -5.490  47.212  1.00  0.00           H  
ATOM   1718 HG12 VAL A 113      56.717  -7.224  47.288  1.00  0.00           H  
ATOM   1719 HG13 VAL A 113      56.600  -6.420  45.723  1.00  0.00           H  
ATOM   1720 HG21 VAL A 113      54.406  -4.406  46.805  1.00  0.00           H  
ATOM   1721 HG22 VAL A 113      54.290  -5.098  45.196  1.00  0.00           H  
ATOM   1722 HG23 VAL A 113      52.961  -5.285  46.341  1.00  0.00           H  
ATOM   1723  N   THR A 114      55.559  -9.771  45.591  1.00 45.51           N  
ATOM   1724  CA  THR A 114      56.488 -10.852  45.929  1.00 47.44           C  
ATOM   1725  C   THR A 114      57.932 -10.318  45.980  1.00 47.20           C  
ATOM   1726  O   THR A 114      58.259  -9.368  45.265  1.00 46.02           O  
ATOM   1727  CB  THR A 114      56.450 -12.009  44.888  1.00 49.14           C  
ATOM   1728  OG1 THR A 114      56.974 -11.663  43.620  1.00 49.64           O  
ATOM   1729  CG2 THR A 114      55.061 -12.624  44.694  1.00 50.28           C  
ATOM   1730  H   THR A 114      55.548  -9.491  44.618  1.00  0.00           H  
ATOM   1731  HA  THR A 114      56.232 -11.258  46.904  1.00  0.00           H  
ATOM   1732  HB  THR A 114      57.093 -12.807  45.261  1.00  0.00           H  
ATOM   1733  HG1 THR A 114      57.898 -11.423  43.723  1.00  0.00           H  
ATOM   1734 HG21 THR A 114      55.078 -13.414  43.943  1.00  0.00           H  
ATOM   1735 HG22 THR A 114      54.729 -13.071  45.627  1.00  0.00           H  
ATOM   1736 HG23 THR A 114      54.322 -11.884  44.382  1.00  0.00           H  
ATOM   1737  N   ARG A 115      58.774 -10.974  46.797  1.00 48.27           N  
ATOM   1738  CA  ARG A 115      60.214 -10.723  46.855  1.00 48.58           C  
ATOM   1739  C   ARG A 115      60.952 -11.958  47.392  1.00 50.75           C  
ATOM   1740  O   ARG A 115      60.411 -12.653  48.251  1.00 51.59           O  
ATOM   1741  CB  ARG A 115      60.516  -9.452  47.674  1.00 47.46           C  
ATOM   1742  CG  ARG A 115      61.932  -8.912  47.430  1.00 46.99           C  
ATOM   1743  CD  ARG A 115      62.170  -7.570  48.124  1.00 44.99           C  
ATOM   1744  NE  ARG A 115      63.358  -6.908  47.576  1.00 44.11           N  
ATOM   1745  CZ  ARG A 115      63.370  -6.119  46.489  1.00 42.79           C  
ATOM   1746  NH1 ARG A 115      62.244  -5.817  45.830  1.00 41.67           N  
ATOM   1747  NH2 ARG A 115      64.530  -5.626  46.041  1.00 42.52           N  
ATOM   1748  H   ARG A 115      58.437 -11.738  47.367  1.00  0.00           H  
ATOM   1749  HA  ARG A 115      60.551 -10.562  45.832  1.00  0.00           H  
ATOM   1750  HB3 ARG A 115      60.350  -9.629  48.738  1.00  0.00           H  
ATOM   1751  HB2 ARG A 115      59.815  -8.668  47.384  1.00  0.00           H  
ATOM   1752  HG3 ARG A 115      62.163  -8.838  46.367  1.00  0.00           H  
ATOM   1753  HG2 ARG A 115      62.634  -9.636  47.844  1.00  0.00           H  
ATOM   1754  HD3 ARG A 115      62.459  -7.797  49.150  1.00  0.00           H  
ATOM   1755  HD2 ARG A 115      61.286  -6.937  48.194  1.00  0.00           H  
ATOM   1756  HE  ARG A 115      64.248  -7.211  47.968  1.00  0.00           H  
ATOM   1757 HH12 ARG A 115      62.296  -5.262  44.979  1.00  0.00           H  
ATOM   1758 HH11 ARG A 115      61.349  -6.153  46.155  1.00  0.00           H  
ATOM   1759 HH22 ARG A 115      64.542  -5.053  45.207  1.00  0.00           H  
ATOM   1760 HH21 ARG A 115      65.395  -5.833  46.520  1.00  0.00           H  
ATOM   1761  N   GLU A 116      62.165 -12.206  46.871  1.00 52.02           N  
ATOM   1762  CA  GLU A 116      62.968 -13.398  47.145  1.00 54.52           C  
ATOM   1763  C   GLU A 116      64.390 -13.007  47.576  1.00 53.70           C  
ATOM   1764  O   GLU A 116      65.146 -12.463  46.771  1.00 53.12           O  
ATOM   1765  CB  GLU A 116      62.988 -14.294  45.885  1.00 57.57           C  
ATOM   1766  CG  GLU A 116      61.602 -14.881  45.534  1.00 60.15           C  
ATOM   1767  CD  GLU A 116      61.565 -15.743  44.268  1.00 62.53           C  
ATOM   1768  OE1 GLU A 116      62.622 -15.892  43.614  1.00 63.81           O  
ATOM   1769  OE2 GLU A 116      60.454 -16.239  43.972  1.00 63.94           O  
ATOM   1770  H   GLU A 116      62.531 -11.593  46.154  1.00  0.00           H  
ATOM   1771  HA  GLU A 116      62.526 -13.978  47.956  1.00  0.00           H  
ATOM   1772  HB3 GLU A 116      63.697 -15.111  46.030  1.00  0.00           H  
ATOM   1773  HB2 GLU A 116      63.362 -13.716  45.038  1.00  0.00           H  
ATOM   1774  HG3 GLU A 116      60.873 -14.083  45.399  1.00  0.00           H  
ATOM   1775  HG2 GLU A 116      61.252 -15.491  46.366  1.00  0.00           H  
ATOM   1776  N   ASN A 117      64.732 -13.340  48.831  1.00 54.06           N  
ATOM   1777  CA  ASN A 117      66.080 -13.276  49.392  1.00 53.67           C  
ATOM   1778  C   ASN A 117      66.790 -14.603  49.087  1.00 55.80           C  
ATOM   1779  O   ASN A 117      66.498 -15.617  49.722  1.00 57.39           O  
ATOM   1780  CB  ASN A 117      65.996 -13.032  50.919  1.00 52.92           C  
ATOM   1781  CG  ASN A 117      67.309 -12.589  51.581  1.00 53.08           C  
ATOM   1782  OD1 ASN A 117      68.401 -12.807  51.061  1.00 54.60           O  
ATOM   1783  ND2 ASN A 117      67.206 -11.991  52.768  1.00 52.20           N  
ATOM   1784  H   ASN A 117      64.051 -13.811  49.415  1.00  0.00           H  
ATOM   1785  HA  ASN A 117      66.661 -12.474  48.933  1.00  0.00           H  
ATOM   1786  HB3 ASN A 117      65.599 -13.901  51.444  1.00  0.00           H  
ATOM   1787  HB2 ASN A 117      65.278 -12.237  51.093  1.00  0.00           H  
ATOM   1788 HD22 ASN A 117      68.035 -11.675  53.251  1.00  0.00           H  
ATOM   1789 HD21 ASN A 117      66.298 -11.807  53.170  1.00  0.00           H  
ATOM   1790  N   GLU A 118      67.715 -14.557  48.119  1.00 56.04           N  
ATOM   1791  CA  GLU A 118      68.520 -15.699  47.685  1.00 57.74           C  
ATOM   1792  C   GLU A 118      69.632 -16.073  48.687  1.00 58.72           C  
ATOM   1793  O   GLU A 118      70.033 -17.236  48.715  1.00 60.89           O  
ATOM   1794  CB  GLU A 118      69.103 -15.393  46.291  1.00  0.00           C  
ATOM   1795  CG  GLU A 118      68.019 -15.138  45.216  1.00  0.00           C  
ATOM   1796  CD  GLU A 118      68.573 -14.819  43.824  1.00  0.00           C  
ATOM   1797  OE1 GLU A 118      69.809 -14.671  43.696  1.00  0.00           O  
ATOM   1798  OE2 GLU A 118      67.735 -14.717  42.901  1.00  0.00           O  
ATOM   1799  H   GLU A 118      67.876 -13.690  47.627  1.00  0.00           H  
ATOM   1800  HA  GLU A 118      67.863 -16.566  47.593  1.00  0.00           H  
ATOM   1801  HB2 GLU A 118      69.760 -14.524  46.360  1.00  0.00           H  
ATOM   1802  HB3 GLU A 118      69.734 -16.224  45.972  1.00  0.00           H  
ATOM   1803  HG2 GLU A 118      67.371 -16.011  45.134  1.00  0.00           H  
ATOM   1804  HG3 GLU A 118      67.380 -14.304  45.507  1.00  0.00           H  
ATOM   1805  N   LYS A 119      70.096 -15.100  49.494  1.00 57.69           N  
ATOM   1806  CA  LYS A 119      71.137 -15.283  50.510  1.00 58.56           C  
ATOM   1807  C   LYS A 119      70.617 -16.032  51.750  1.00 59.44           C  
ATOM   1808  O   LYS A 119      71.306 -16.928  52.236  1.00 60.80           O  
ATOM   1809  CB  LYS A 119      71.729 -13.914  50.920  1.00  0.00           C  
ATOM   1810  CG  LYS A 119      72.351 -13.089  49.776  1.00  0.00           C  
ATOM   1811  CD  LYS A 119      73.597 -13.733  49.141  1.00  0.00           C  
ATOM   1812  CE  LYS A 119      74.199 -12.914  47.987  1.00  0.00           C  
ATOM   1813  NZ  LYS A 119      74.728 -11.613  48.436  1.00  0.00           N  
ATOM   1814  H   LYS A 119      69.699 -14.173  49.427  1.00  0.00           H  
ATOM   1815  HA  LYS A 119      71.932 -15.893  50.080  1.00  0.00           H  
ATOM   1816  HB2 LYS A 119      70.949 -13.312  51.387  1.00  0.00           H  
ATOM   1817  HB3 LYS A 119      72.484 -14.062  51.693  1.00  0.00           H  
ATOM   1818  HG2 LYS A 119      71.602 -12.905  49.004  1.00  0.00           H  
ATOM   1819  HG3 LYS A 119      72.612 -12.107  50.170  1.00  0.00           H  
ATOM   1820  HD2 LYS A 119      74.355 -13.900  49.908  1.00  0.00           H  
ATOM   1821  HD3 LYS A 119      73.343 -14.720  48.753  1.00  0.00           H  
ATOM   1822  HE2 LYS A 119      75.015 -13.471  47.526  1.00  0.00           H  
ATOM   1823  HE3 LYS A 119      73.451 -12.746  47.211  1.00  0.00           H  
ATOM   1824  HZ1 LYS A 119      75.450 -11.760  49.127  1.00  0.00           H  
ATOM   1825  HZ2 LYS A 119      75.116 -11.120  47.644  1.00  0.00           H  
ATOM   1826  HZ3 LYS A 119      73.981 -11.065  48.837  1.00  0.00           H  
ATOM   1827  N   ALA A 120      69.418 -15.657  52.227  1.00 58.33           N  
ATOM   1828  CA  ALA A 120      68.757 -16.281  53.375  1.00 59.01           C  
ATOM   1829  C   ALA A 120      67.996 -17.566  53.013  1.00 60.48           C  
ATOM   1830  O   ALA A 120      67.855 -18.433  53.874  1.00 61.87           O  
ATOM   1831  CB  ALA A 120      67.782 -15.274  53.999  1.00 56.79           C  
ATOM   1832  H   ALA A 120      68.918 -14.902  51.777  1.00  0.00           H  
ATOM   1833  HA  ALA A 120      69.508 -16.534  54.126  1.00  0.00           H  
ATOM   1834  HB1 ALA A 120      67.264 -15.711  54.853  1.00  0.00           H  
ATOM   1835  HB2 ALA A 120      68.303 -14.381  54.347  1.00  0.00           H  
ATOM   1836  HB3 ALA A 120      67.018 -14.963  53.287  1.00  0.00           H  
ATOM   1837  N   GLY A 121      67.496 -17.653  51.769  1.00 60.03           N  
ATOM   1838  CA  GLY A 121      66.571 -18.700  51.342  1.00 61.52           C  
ATOM   1839  C   GLY A 121      65.165 -18.406  51.886  1.00 60.59           C  
ATOM   1840  O   GLY A 121      64.523 -19.313  52.410  1.00 62.06           O  
ATOM   1841  H   GLY A 121      67.668 -16.904  51.113  1.00  0.00           H  
ATOM   1842  HA3 GLY A 121      66.913 -19.683  51.670  1.00  0.00           H  
ATOM   1843  HA2 GLY A 121      66.536 -18.718  50.252  1.00  0.00           H  
ATOM   1844  N   LEU A 122      64.711 -17.144  51.790  1.00 58.30           N  
ATOM   1845  CA  LEU A 122      63.390 -16.693  52.227  1.00 57.39           C  
ATOM   1846  C   LEU A 122      62.671 -16.024  51.051  1.00 55.72           C  
ATOM   1847  O   LEU A 122      63.246 -15.147  50.411  1.00 55.72           O  
ATOM   1848  CB  LEU A 122      63.548 -15.705  53.411  1.00 56.62           C  
ATOM   1849  CG  LEU A 122      62.223 -15.182  54.023  1.00 56.12           C  
ATOM   1850  CD1 LEU A 122      61.372 -16.301  54.657  1.00 57.83           C  
ATOM   1851  CD2 LEU A 122      62.481 -14.034  55.014  1.00 54.58           C  
ATOM   1852  H   LEU A 122      65.282 -16.449  51.329  1.00  0.00           H  
ATOM   1853  HA  LEU A 122      62.795 -17.546  52.555  1.00  0.00           H  
ATOM   1854  HB3 LEU A 122      64.143 -14.856  53.074  1.00  0.00           H  
ATOM   1855  HB2 LEU A 122      64.138 -16.173  54.198  1.00  0.00           H  
ATOM   1856  HG  LEU A 122      61.632 -14.738  53.221  1.00  0.00           H  
ATOM   1857 HD11 LEU A 122      61.074 -16.065  55.677  1.00  0.00           H  
ATOM   1858 HD12 LEU A 122      60.454 -16.450  54.091  1.00  0.00           H  
ATOM   1859 HD13 LEU A 122      61.897 -17.255  54.691  1.00  0.00           H  
ATOM   1860 HD21 LEU A 122      61.629 -13.355  55.053  1.00  0.00           H  
ATOM   1861 HD22 LEU A 122      62.658 -14.406  56.022  1.00  0.00           H  
ATOM   1862 HD23 LEU A 122      63.349 -13.442  54.727  1.00  0.00           H  
ATOM   1863  N   LYS A 123      61.403 -16.402  50.846  1.00 55.40           N  
ATOM   1864  CA  LYS A 123      60.464 -15.723  49.960  1.00 53.90           C  
ATOM   1865  C   LYS A 123      59.351 -15.082  50.800  1.00 53.17           C  
ATOM   1866  O   LYS A 123      58.978 -15.625  51.839  1.00 55.02           O  
ATOM   1867  CB  LYS A 123      59.918 -16.742  48.936  1.00  0.00           C  
ATOM   1868  CG  LYS A 123      58.853 -16.179  47.974  1.00  0.00           C  
ATOM   1869  CD  LYS A 123      58.533 -17.137  46.822  1.00  0.00           C  
ATOM   1870  CE  LYS A 123      57.538 -16.531  45.823  1.00  0.00           C  
ATOM   1871  NZ  LYS A 123      57.363 -17.411  44.657  1.00  0.00           N  
ATOM   1872  H   LYS A 123      61.006 -17.132  51.425  1.00  0.00           H  
ATOM   1873  HA  LYS A 123      60.970 -14.931  49.410  1.00  0.00           H  
ATOM   1874  HB2 LYS A 123      60.760 -17.114  48.351  1.00  0.00           H  
ATOM   1875  HB3 LYS A 123      59.506 -17.608  49.454  1.00  0.00           H  
ATOM   1876  HG2 LYS A 123      57.932 -15.968  48.518  1.00  0.00           H  
ATOM   1877  HG3 LYS A 123      59.196 -15.226  47.570  1.00  0.00           H  
ATOM   1878  HD2 LYS A 123      59.456 -17.404  46.306  1.00  0.00           H  
ATOM   1879  HD3 LYS A 123      58.128 -18.066  47.226  1.00  0.00           H  
ATOM   1880  HE2 LYS A 123      56.572 -16.361  46.300  1.00  0.00           H  
ATOM   1881  HE3 LYS A 123      57.900 -15.565  45.469  1.00  0.00           H  
ATOM   1882  HZ1 LYS A 123      57.024 -18.314  44.956  1.00  0.00           H  
ATOM   1883  HZ2 LYS A 123      56.704 -16.997  44.013  1.00  0.00           H  
ATOM   1884  HZ3 LYS A 123      58.257 -17.519  44.196  1.00  0.00           H  
ATOM   1885  N   ALA A 124      58.823 -13.956  50.305  1.00 50.94           N  
ATOM   1886  CA  ALA A 124      57.635 -13.287  50.822  1.00 49.64           C  
ATOM   1887  C   ALA A 124      56.625 -13.067  49.685  1.00 49.17           C  
ATOM   1888  O   ALA A 124      57.025 -12.964  48.524  1.00 48.94           O  
ATOM   1889  CB  ALA A 124      58.047 -11.950  51.452  1.00 48.04           C  
ATOM   1890  H   ALA A 124      59.206 -13.564  49.453  1.00  0.00           H  
ATOM   1891  HA  ALA A 124      57.169 -13.896  51.593  1.00  0.00           H  
ATOM   1892  HB1 ALA A 124      57.181 -11.442  51.876  1.00  0.00           H  
ATOM   1893  HB2 ALA A 124      58.758 -12.107  52.262  1.00  0.00           H  
ATOM   1894  HB3 ALA A 124      58.509 -11.281  50.724  1.00  0.00           H  
ATOM   1895  N   ARG A 125      55.338 -12.967  50.053  1.00 49.32           N  
ATOM   1896  CA  ARG A 125      54.247 -12.552  49.173  1.00 48.75           C  
ATOM   1897  C   ARG A 125      53.236 -11.760  50.005  1.00 47.73           C  
ATOM   1898  O   ARG A 125      52.588 -12.333  50.880  1.00 49.38           O  
ATOM   1899  CB  ARG A 125      53.620 -13.752  48.430  1.00 50.33           C  
ATOM   1900  CG  ARG A 125      52.537 -13.339  47.408  1.00 49.86           C  
ATOM   1901  CD  ARG A 125      52.186 -14.468  46.425  1.00 51.43           C  
ATOM   1902  NE  ARG A 125      51.211 -14.045  45.409  1.00 51.57           N  
ATOM   1903  CZ  ARG A 125      49.875 -13.997  45.538  1.00 52.34           C  
ATOM   1904  NH1 ARG A 125      49.271 -14.358  46.678  1.00 53.41           N  
ATOM   1905  NH2 ARG A 125      49.141 -13.588  44.496  1.00 52.22           N  
ATOM   1906  H   ARG A 125      55.089 -13.113  51.022  1.00  0.00           H  
ATOM   1907  HA  ARG A 125      54.654 -11.877  48.420  1.00  0.00           H  
ATOM   1908  HB3 ARG A 125      53.208 -14.472  49.138  1.00  0.00           H  
ATOM   1909  HB2 ARG A 125      54.418 -14.274  47.900  1.00  0.00           H  
ATOM   1910  HG3 ARG A 125      52.935 -12.509  46.823  1.00  0.00           H  
ATOM   1911  HG2 ARG A 125      51.642 -12.945  47.891  1.00  0.00           H  
ATOM   1912  HD3 ARG A 125      51.885 -15.385  46.932  1.00  0.00           H  
ATOM   1913  HD2 ARG A 125      53.087 -14.720  45.865  1.00  0.00           H  
ATOM   1914  HE  ARG A 125      51.598 -13.737  44.526  1.00  0.00           H  
ATOM   1915 HH12 ARG A 125      48.265 -14.327  46.755  1.00  0.00           H  
ATOM   1916 HH11 ARG A 125      49.827 -14.681  47.455  1.00  0.00           H  
ATOM   1917 HH22 ARG A 125      48.135 -13.540  44.548  1.00  0.00           H  
ATOM   1918 HH21 ARG A 125      49.599 -13.392  43.606  1.00  0.00           H  
ATOM   1919  N   THR A 126      53.155 -10.453  49.721  1.00 45.71           N  
ATOM   1920  CA  THR A 126      52.393  -9.480  50.492  1.00 44.85           C  
ATOM   1921  C   THR A 126      51.184  -8.989  49.686  1.00 44.72           C  
ATOM   1922  O   THR A 126      51.285  -8.007  48.949  1.00 44.12           O  
ATOM   1923  CB  THR A 126      53.279  -8.275  50.893  1.00 43.49           C  
ATOM   1924  OG1 THR A 126      54.397  -8.761  51.607  1.00 43.87           O  
ATOM   1925  CG2 THR A 126      52.553  -7.244  51.772  1.00 42.33           C  
ATOM   1926  H   THR A 126      53.718 -10.072  48.970  1.00  0.00           H  
ATOM   1927  HA  THR A 126      52.027  -9.930  51.412  1.00  0.00           H  
ATOM   1928  HB  THR A 126      53.674  -7.775  50.007  1.00  0.00           H  
ATOM   1929  HG1 THR A 126      54.920  -9.306  51.015  1.00  0.00           H  
ATOM   1930 HG21 THR A 126      53.260  -6.592  52.285  1.00  0.00           H  
ATOM   1931 HG22 THR A 126      51.881  -6.614  51.189  1.00  0.00           H  
ATOM   1932 HG23 THR A 126      51.954  -7.738  52.536  1.00  0.00           H  
ATOM   1933  N   VAL A 127      50.060  -9.706  49.845  1.00 45.32           N  
ATOM   1934  CA  VAL A 127      48.767  -9.367  49.252  1.00 45.31           C  
ATOM   1935  C   VAL A 127      48.143  -8.184  50.013  1.00 44.72           C  
ATOM   1936  O   VAL A 127      48.161  -8.199  51.240  1.00 45.48           O  
ATOM   1937  CB  VAL A 127      47.775 -10.563  49.311  1.00 47.04           C  
ATOM   1938  CG1 VAL A 127      46.403 -10.262  48.666  1.00 47.39           C  
ATOM   1939  CG2 VAL A 127      48.370 -11.819  48.652  1.00 48.23           C  
ATOM   1940  H   VAL A 127      50.060 -10.484  50.491  1.00  0.00           H  
ATOM   1941  HA  VAL A 127      48.921  -9.099  48.211  1.00  0.00           H  
ATOM   1942  HB  VAL A 127      47.593 -10.812  50.358  1.00  0.00           H  
ATOM   1943 HG11 VAL A 127      45.757 -11.137  48.711  1.00  0.00           H  
ATOM   1944 HG12 VAL A 127      45.867  -9.455  49.164  1.00  0.00           H  
ATOM   1945 HG13 VAL A 127      46.512  -9.985  47.616  1.00  0.00           H  
ATOM   1946 HG21 VAL A 127      47.653 -12.640  48.654  1.00  0.00           H  
ATOM   1947 HG22 VAL A 127      48.650 -11.627  47.617  1.00  0.00           H  
ATOM   1948 HG23 VAL A 127      49.259 -12.168  49.178  1.00  0.00           H  
ATOM   1949  N   SER A 128      47.605  -7.202  49.276  1.00 43.79           N  
ATOM   1950  CA  SER A 128      46.913  -6.032  49.815  1.00 43.06           C  
ATOM   1951  C   SER A 128      45.605  -5.824  49.042  1.00 43.84           C  
ATOM   1952  O   SER A 128      45.608  -5.925  47.816  1.00 44.84           O  
ATOM   1953  CB  SER A 128      47.822  -4.791  49.698  1.00 42.40           C  
ATOM   1954  OG  SER A 128      48.860  -4.845  50.656  1.00 43.09           O  
ATOM   1955  H   SER A 128      47.623  -7.274  48.266  1.00  0.00           H  
ATOM   1956  HA  SER A 128      46.657  -6.194  50.861  1.00  0.00           H  
ATOM   1957  HB3 SER A 128      47.254  -3.879  49.886  1.00  0.00           H  
ATOM   1958  HB2 SER A 128      48.251  -4.702  48.698  1.00  0.00           H  
ATOM   1959  HG  SER A 128      49.428  -5.589  50.442  1.00  0.00           H  
ATOM   1960  N   PHE A 129      44.516  -5.513  49.761  1.00 43.40           N  
ATOM   1961  CA  PHE A 129      43.204  -5.216  49.179  1.00 43.48           C  
ATOM   1962  C   PHE A 129      42.350  -4.482  50.224  1.00 43.27           C  
ATOM   1963  O   PHE A 129      42.609  -4.592  51.421  1.00 43.40           O  
ATOM   1964  CB  PHE A 129      42.531  -6.518  48.656  1.00 44.85           C  
ATOM   1965  CG  PHE A 129      41.798  -7.390  49.665  1.00 45.78           C  
ATOM   1966  CD1 PHE A 129      42.515  -8.236  50.536  1.00 45.86           C  
ATOM   1967  CD2 PHE A 129      40.400  -7.274  49.821  1.00 46.83           C  
ATOM   1968  CE1 PHE A 129      41.834  -8.976  51.494  1.00 47.14           C  
ATOM   1969  CE2 PHE A 129      39.743  -8.025  50.784  1.00 47.86           C  
ATOM   1970  CZ  PHE A 129      40.459  -8.868  51.620  1.00 48.19           C  
ATOM   1971  H   PHE A 129      44.579  -5.429  50.768  1.00  0.00           H  
ATOM   1972  HA  PHE A 129      43.359  -4.538  48.340  1.00  0.00           H  
ATOM   1973  HB3 PHE A 129      43.262  -7.146  48.148  1.00  0.00           H  
ATOM   1974  HB2 PHE A 129      41.816  -6.245  47.880  1.00  0.00           H  
ATOM   1975  HD1 PHE A 129      43.589  -8.316  50.455  1.00  0.00           H  
ATOM   1976  HD2 PHE A 129      39.836  -6.604  49.190  1.00  0.00           H  
ATOM   1977  HE1 PHE A 129      42.364  -9.648  52.148  1.00  0.00           H  
ATOM   1978  HE2 PHE A 129      38.672  -7.958  50.888  1.00  0.00           H  
ATOM   1979  HZ  PHE A 129      39.946  -9.450  52.371  1.00  0.00           H  
ATOM   1980  N   VAL A 130      41.321  -3.773  49.738  1.00 43.35           N  
ATOM   1981  CA  VAL A 130      40.301  -3.118  50.556  1.00 43.70           C  
ATOM   1982  C   VAL A 130      38.999  -3.954  50.458  1.00 45.49           C  
ATOM   1983  O   VAL A 130      38.414  -3.999  49.373  1.00 45.78           O  
ATOM   1984  CB  VAL A 130      40.077  -1.658  50.048  1.00 42.71           C  
ATOM   1985  CG1 VAL A 130      38.738  -1.011  50.443  1.00 43.17           C  
ATOM   1986  CG2 VAL A 130      41.217  -0.736  50.519  1.00 41.20           C  
ATOM   1987  H   VAL A 130      41.168  -3.738  48.741  1.00  0.00           H  
ATOM   1988  HA  VAL A 130      40.631  -3.038  51.586  1.00  0.00           H  
ATOM   1989  HB  VAL A 130      40.109  -1.670  48.958  1.00  0.00           H  
ATOM   1990 HG11 VAL A 130      38.721   0.051  50.198  1.00  0.00           H  
ATOM   1991 HG12 VAL A 130      37.915  -1.472  49.907  1.00  0.00           H  
ATOM   1992 HG13 VAL A 130      38.536  -1.104  51.508  1.00  0.00           H  
ATOM   1993 HG21 VAL A 130      41.145   0.250  50.061  1.00  0.00           H  
ATOM   1994 HG22 VAL A 130      41.182  -0.595  51.598  1.00  0.00           H  
ATOM   1995 HG23 VAL A 130      42.197  -1.141  50.273  1.00  0.00           H  
ATOM   1996  N   PRO A 131      38.585  -4.628  51.565  1.00 46.62           N  
ATOM   1997  CA  PRO A 131      37.286  -5.326  51.666  1.00 49.03           C  
ATOM   1998  C   PRO A 131      36.063  -4.493  51.266  1.00 50.04           C  
ATOM   1999  O   PRO A 131      35.971  -3.322  51.625  1.00 49.27           O  
ATOM   2000  CB  PRO A 131      37.190  -5.733  53.145  1.00 49.60           C  
ATOM   2001  CG  PRO A 131      38.626  -5.899  53.579  1.00 48.31           C  
ATOM   2002  CD  PRO A 131      39.359  -4.821  52.794  1.00 46.36           C  
ATOM   2003  HA  PRO A 131      37.344  -6.215  51.038  1.00  0.00           H  
ATOM   2004  HB3 PRO A 131      36.610  -6.644  53.294  1.00  0.00           H  
ATOM   2005  HB2 PRO A 131      36.727  -4.944  53.741  1.00  0.00           H  
ATOM   2006  HG3 PRO A 131      38.980  -6.881  53.268  1.00  0.00           H  
ATOM   2007  HG2 PRO A 131      38.756  -5.815  54.658  1.00  0.00           H  
ATOM   2008  HD2 PRO A 131      39.375  -3.890  53.354  1.00  0.00           H  
ATOM   2009  HD3 PRO A 131      40.388  -5.126  52.605  1.00  0.00           H  
ATOM   2010  N   VAL A 132      35.140  -5.144  50.548  1.00 53.02           N  
ATOM   2011  CA  VAL A 132      33.885  -4.573  50.051  1.00 54.47           C  
ATOM   2012  C   VAL A 132      32.761  -4.514  51.122  1.00 55.54           C  
ATOM   2013  O   VAL A 132      31.588  -4.372  50.776  1.00 57.84           O  
ATOM   2014  CB  VAL A 132      33.423  -5.353  48.788  1.00  0.00           C  
ATOM   2015  CG1 VAL A 132      34.478  -5.242  47.670  1.00  0.00           C  
ATOM   2016  CG2 VAL A 132      33.059  -6.827  49.050  1.00  0.00           C  
ATOM   2017  H   VAL A 132      35.300  -6.110  50.304  1.00  0.00           H  
ATOM   2018  HA  VAL A 132      34.074  -3.541  49.752  1.00  0.00           H  
ATOM   2019  HB  VAL A 132      32.524  -4.873  48.398  1.00  0.00           H  
ATOM   2020 HG11 VAL A 132      34.198  -5.835  46.804  1.00  0.00           H  
ATOM   2021 HG12 VAL A 132      34.597  -4.210  47.340  1.00  0.00           H  
ATOM   2022 HG13 VAL A 132      35.457  -5.603  47.986  1.00  0.00           H  
ATOM   2023 HG21 VAL A 132      32.738  -7.317  48.131  1.00  0.00           H  
ATOM   2024 HG22 VAL A 132      33.910  -7.389  49.436  1.00  0.00           H  
ATOM   2025 HG23 VAL A 132      32.240  -6.924  49.763  1.00  0.00           H  
ATOM   2026  N   THR A 133      33.154  -4.586  52.405  1.00 54.47           N  
ATOM   2027  CA  THR A 133      32.335  -4.408  53.604  1.00 54.98           C  
ATOM   2028  C   THR A 133      31.994  -2.920  53.865  1.00 53.94           C  
ATOM   2029  O   THR A 133      32.548  -2.028  53.220  1.00 52.57           O  
ATOM   2030  CB  THR A 133      33.109  -4.950  54.841  1.00 54.67           C  
ATOM   2031  OG1 THR A 133      34.258  -4.173  55.134  1.00 52.71           O  
ATOM   2032  CG2 THR A 133      33.526  -6.425  54.715  1.00 56.26           C  
ATOM   2033  H   THR A 133      34.143  -4.670  52.592  1.00  0.00           H  
ATOM   2034  HA  THR A 133      31.404  -4.966  53.483  1.00  0.00           H  
ATOM   2035  HB  THR A 133      32.461  -4.880  55.717  1.00  0.00           H  
ATOM   2036  HG1 THR A 133      34.677  -4.534  55.924  1.00  0.00           H  
ATOM   2037 HG21 THR A 133      34.007  -6.777  55.628  1.00  0.00           H  
ATOM   2038 HG22 THR A 133      32.658  -7.060  54.537  1.00  0.00           H  
ATOM   2039 HG23 THR A 133      34.226  -6.582  53.895  1.00  0.00           H  
ATOM   2040  N   ASP A 134      31.084  -2.698  54.830  1.00 54.86           N  
ATOM   2041  CA  ASP A 134      30.607  -1.386  55.295  1.00 54.60           C  
ATOM   2042  C   ASP A 134      31.646  -0.564  56.091  1.00 53.25           C  
ATOM   2043  O   ASP A 134      31.444   0.639  56.258  1.00 53.16           O  
ATOM   2044  CB  ASP A 134      29.266  -1.477  56.078  1.00  0.00           C  
ATOM   2045  CG  ASP A 134      29.143  -2.623  57.095  1.00  0.00           C  
ATOM   2046  OD1 ASP A 134      30.188  -3.067  57.619  1.00  0.00           O  
ATOM   2047  OD2 ASP A 134      27.983  -2.990  57.383  1.00  0.00           O  
ATOM   2048  H   ASP A 134      30.701  -3.485  55.334  1.00  0.00           H  
ATOM   2049  HA  ASP A 134      30.401  -0.802  54.396  1.00  0.00           H  
ATOM   2050  HB2 ASP A 134      29.048  -0.538  56.590  1.00  0.00           H  
ATOM   2051  HB3 ASP A 134      28.475  -1.618  55.340  1.00  0.00           H  
ATOM   2052  N   ASP A 135      32.730  -1.208  56.554  1.00 52.67           N  
ATOM   2053  CA  ASP A 135      33.856  -0.577  57.246  1.00 50.78           C  
ATOM   2054  C   ASP A 135      34.824   0.098  56.264  1.00 49.48           C  
ATOM   2055  O   ASP A 135      35.087  -0.440  55.188  1.00 49.71           O  
ATOM   2056  CB  ASP A 135      34.632  -1.581  58.133  1.00 51.07           C  
ATOM   2057  CG  ASP A 135      33.780  -2.261  59.211  1.00 52.87           C  
ATOM   2058  OD1 ASP A 135      32.919  -1.568  59.794  1.00 53.20           O  
ATOM   2059  OD2 ASP A 135      34.086  -3.429  59.536  1.00 53.75           O  
ATOM   2060  H   ASP A 135      32.814  -2.200  56.386  1.00  0.00           H  
ATOM   2061  HA  ASP A 135      33.453   0.202  57.897  1.00  0.00           H  
ATOM   2062  HB3 ASP A 135      35.484  -1.099  58.612  1.00  0.00           H  
ATOM   2063  HB2 ASP A 135      35.037  -2.361  57.485  1.00  0.00           H  
ATOM   2064  N   LYS A 136      35.384   1.242  56.694  1.00 48.64           N  
ATOM   2065  CA  LYS A 136      36.532   1.883  56.058  1.00 47.21           C  
ATOM   2066  C   LYS A 136      37.802   1.156  56.526  1.00 46.29           C  
ATOM   2067  O   LYS A 136      38.277   1.419  57.633  1.00 44.63           O  
ATOM   2068  CB  LYS A 136      36.588   3.375  56.445  1.00 46.98           C  
ATOM   2069  CG  LYS A 136      35.464   4.241  55.865  1.00 48.62           C  
ATOM   2070  CD  LYS A 136      35.508   5.660  56.457  1.00 48.70           C  
ATOM   2071  CE  LYS A 136      34.511   6.641  55.826  1.00 49.75           C  
ATOM   2072  NZ  LYS A 136      33.114   6.245  56.076  1.00 51.46           N  
ATOM   2073  H   LYS A 136      35.114   1.618  57.591  1.00  0.00           H  
ATOM   2074  HA  LYS A 136      36.430   1.803  54.974  1.00  0.00           H  
ATOM   2075  HB3 LYS A 136      37.540   3.798  56.117  1.00  0.00           H  
ATOM   2076  HB2 LYS A 136      36.576   3.464  57.529  1.00  0.00           H  
ATOM   2077  HG3 LYS A 136      34.495   3.782  56.065  1.00  0.00           H  
ATOM   2078  HG2 LYS A 136      35.569   4.286  54.781  1.00  0.00           H  
ATOM   2079  HD3 LYS A 136      36.516   6.059  56.355  1.00  0.00           H  
ATOM   2080  HD2 LYS A 136      35.326   5.606  57.532  1.00  0.00           H  
ATOM   2081  HE3 LYS A 136      34.676   6.716  54.751  1.00  0.00           H  
ATOM   2082  HE2 LYS A 136      34.665   7.637  56.243  1.00  0.00           H  
ATOM   2083  HZ1 LYS A 136      32.951   6.160  57.069  1.00  0.00           H  
ATOM   2084  HZ2 LYS A 136      32.493   6.938  55.687  1.00  0.00           H  
ATOM   2085  HZ3 LYS A 136      32.939   5.357  55.623  1.00  0.00           H  
ATOM   2086  N   ILE A 137      38.292   0.221  55.700  1.00 46.35           N  
ATOM   2087  CA  ILE A 137      39.377  -0.680  56.071  1.00 45.48           C  
ATOM   2088  C   ILE A 137      40.159  -1.139  54.830  1.00 45.22           C  
ATOM   2089  O   ILE A 137      39.557  -1.413  53.793  1.00 45.24           O  
ATOM   2090  CB  ILE A 137      38.842  -1.914  56.863  1.00 46.52           C  
ATOM   2091  CG1 ILE A 137      39.975  -2.799  57.431  1.00 46.37           C  
ATOM   2092  CG2 ILE A 137      37.827  -2.775  56.077  1.00 47.98           C  
ATOM   2093  CD1 ILE A 137      39.492  -3.821  58.467  1.00 47.90           C  
ATOM   2094  H   ILE A 137      37.848   0.039  54.811  1.00  0.00           H  
ATOM   2095  HA  ILE A 137      40.067  -0.133  56.711  1.00  0.00           H  
ATOM   2096  HB  ILE A 137      38.306  -1.509  57.723  1.00  0.00           H  
ATOM   2097 HG13 ILE A 137      40.742  -2.172  57.886  1.00  0.00           H  
ATOM   2098 HG12 ILE A 137      40.467  -3.335  56.620  1.00  0.00           H  
ATOM   2099 HG21 ILE A 137      37.340  -3.505  56.721  1.00  0.00           H  
ATOM   2100 HG22 ILE A 137      37.035  -2.171  55.637  1.00  0.00           H  
ATOM   2101 HG23 ILE A 137      38.303  -3.330  55.271  1.00  0.00           H  
ATOM   2102 HD11 ILE A 137      40.117  -3.815  59.356  1.00  0.00           H  
ATOM   2103 HD12 ILE A 137      38.470  -3.629  58.791  1.00  0.00           H  
ATOM   2104 HD13 ILE A 137      39.521  -4.825  58.051  1.00  0.00           H  
ATOM   2105  N   GLU A 138      41.488  -1.232  54.986  1.00 44.68           N  
ATOM   2106  CA  GLU A 138      42.394  -1.939  54.088  1.00 45.01           C  
ATOM   2107  C   GLU A 138      43.007  -3.102  54.877  1.00 45.32           C  
ATOM   2108  O   GLU A 138      43.360  -2.919  56.042  1.00 44.78           O  
ATOM   2109  CB  GLU A 138      43.490  -0.981  53.568  1.00 44.15           C  
ATOM   2110  CG  GLU A 138      44.472  -1.653  52.579  1.00 44.99           C  
ATOM   2111  CD  GLU A 138      45.649  -0.763  52.198  1.00 44.33           C  
ATOM   2112  OE1 GLU A 138      45.412   0.411  51.844  1.00 43.96           O  
ATOM   2113  OE2 GLU A 138      46.785  -1.275  52.266  1.00 45.30           O  
ATOM   2114  H   GLU A 138      41.895  -0.951  55.870  1.00  0.00           H  
ATOM   2115  HA  GLU A 138      41.851  -2.345  53.238  1.00  0.00           H  
ATOM   2116  HB3 GLU A 138      44.046  -0.568  54.410  1.00  0.00           H  
ATOM   2117  HB2 GLU A 138      43.017  -0.126  53.082  1.00  0.00           H  
ATOM   2118  HG3 GLU A 138      43.949  -1.949  51.670  1.00  0.00           H  
ATOM   2119  HG2 GLU A 138      44.889  -2.566  53.001  1.00  0.00           H  
ATOM   2120  N   LEU A 139      43.162  -4.255  54.214  1.00 46.39           N  
ATOM   2121  CA  LEU A 139      43.879  -5.407  54.745  1.00 46.83           C  
ATOM   2122  C   LEU A 139      45.181  -5.636  53.970  1.00 46.49           C  
ATOM   2123  O   LEU A 139      45.269  -5.322  52.784  1.00 47.13           O  
ATOM   2124  CB  LEU A 139      43.005  -6.673  54.648  1.00 48.43           C  
ATOM   2125  CG  LEU A 139      41.704  -6.659  55.467  1.00 49.43           C  
ATOM   2126  CD1 LEU A 139      41.001  -8.031  55.377  1.00 51.32           C  
ATOM   2127  CD2 LEU A 139      41.935  -6.243  56.927  1.00 49.20           C  
ATOM   2128  H   LEU A 139      42.877  -4.323  53.244  1.00  0.00           H  
ATOM   2129  HA  LEU A 139      44.146  -5.239  55.787  1.00  0.00           H  
ATOM   2130  HB3 LEU A 139      43.598  -7.510  55.012  1.00  0.00           H  
ATOM   2131  HB2 LEU A 139      42.774  -6.887  53.602  1.00  0.00           H  
ATOM   2132  HG  LEU A 139      41.045  -5.915  55.023  1.00  0.00           H  
ATOM   2133 HD11 LEU A 139      39.956  -7.923  55.093  1.00  0.00           H  
ATOM   2134 HD12 LEU A 139      41.462  -8.682  54.634  1.00  0.00           H  
ATOM   2135 HD13 LEU A 139      41.026  -8.568  56.326  1.00  0.00           H  
ATOM   2136 HD21 LEU A 139      41.103  -6.538  57.557  1.00  0.00           H  
ATOM   2137 HD22 LEU A 139      42.845  -6.685  57.335  1.00  0.00           H  
ATOM   2138 HD23 LEU A 139      42.016  -5.161  57.016  1.00  0.00           H  
ATOM   2139  N   MET A 140      46.138  -6.250  54.674  1.00 46.89           N  
ATOM   2140  CA  MET A 140      47.379  -6.799  54.148  1.00 47.73           C  
ATOM   2141  C   MET A 140      47.566  -8.205  54.747  1.00 48.56           C  
ATOM   2142  O   MET A 140      47.231  -8.401  55.911  1.00 49.23           O  
ATOM   2143  CB  MET A 140      48.536  -5.832  54.492  1.00 48.06           C  
ATOM   2144  CG  MET A 140      49.943  -6.343  54.136  1.00 49.40           C  
ATOM   2145  SD  MET A 140      51.316  -5.278  54.659  1.00 51.33           S  
ATOM   2146  CE  MET A 140      51.067  -3.866  53.556  1.00 49.39           C  
ATOM   2147  H   MET A 140      45.971  -6.445  55.654  1.00  0.00           H  
ATOM   2148  HA  MET A 140      47.300  -6.884  53.069  1.00  0.00           H  
ATOM   2149  HB3 MET A 140      48.507  -5.590  55.554  1.00  0.00           H  
ATOM   2150  HB2 MET A 140      48.362  -4.891  53.971  1.00  0.00           H  
ATOM   2151  HG3 MET A 140      50.007  -6.496  53.059  1.00  0.00           H  
ATOM   2152  HG2 MET A 140      50.127  -7.311  54.598  1.00  0.00           H  
ATOM   2153  HE1 MET A 140      51.937  -3.214  53.591  1.00  0.00           H  
ATOM   2154  HE2 MET A 140      50.933  -4.199  52.527  1.00  0.00           H  
ATOM   2155  HE3 MET A 140      50.188  -3.298  53.857  1.00  0.00           H  
ATOM   2156  N   ARG A 141      48.119  -9.145  53.965  1.00 48.20           N  
ATOM   2157  CA  ARG A 141      48.574 -10.450  54.446  1.00 48.73           C  
ATOM   2158  C   ARG A 141      49.954 -10.727  53.854  1.00 46.92           C  
ATOM   2159  O   ARG A 141      50.069 -10.899  52.640  1.00 46.32           O  
ATOM   2160  CB  ARG A 141      47.574 -11.572  54.100  1.00 51.10           C  
ATOM   2161  CG  ARG A 141      47.958 -12.976  54.628  1.00 53.61           C  
ATOM   2162  CD  ARG A 141      47.217 -14.122  53.919  1.00 56.18           C  
ATOM   2163  NE  ARG A 141      47.699 -14.285  52.539  1.00 56.55           N  
ATOM   2164  CZ  ARG A 141      47.069 -14.909  51.529  1.00 58.74           C  
ATOM   2165  NH1 ARG A 141      45.856 -15.460  51.674  1.00 60.90           N  
ATOM   2166  NH2 ARG A 141      47.676 -14.986  50.339  1.00 59.08           N  
ATOM   2167  H   ARG A 141      48.341  -8.924  53.001  1.00  0.00           H  
ATOM   2168  HA  ARG A 141      48.666 -10.420  55.529  1.00  0.00           H  
ATOM   2169  HB3 ARG A 141      47.461 -11.608  53.017  1.00  0.00           H  
ATOM   2170  HB2 ARG A 141      46.598 -11.318  54.507  1.00  0.00           H  
ATOM   2171  HG3 ARG A 141      47.892 -13.051  55.714  1.00  0.00           H  
ATOM   2172  HG2 ARG A 141      49.011 -13.142  54.400  1.00  0.00           H  
ATOM   2173  HD3 ARG A 141      46.177 -13.816  53.818  1.00  0.00           H  
ATOM   2174  HD2 ARG A 141      47.207 -15.048  54.494  1.00  0.00           H  
ATOM   2175  HE  ARG A 141      48.634 -13.941  52.373  1.00  0.00           H  
ATOM   2176 HH12 ARG A 141      45.412 -15.939  50.905  1.00  0.00           H  
ATOM   2177 HH11 ARG A 141      45.361 -15.430  52.561  1.00  0.00           H  
ATOM   2178 HH22 ARG A 141      47.230 -15.468  49.573  1.00  0.00           H  
ATOM   2179 HH21 ARG A 141      48.590 -14.577  50.210  1.00  0.00           H  
ATOM   2180  N   VAL A 142      50.952 -10.809  54.741  1.00 45.83           N  
ATOM   2181  CA  VAL A 142      52.332 -11.142  54.419  1.00 45.29           C  
ATOM   2182  C   VAL A 142      52.551 -12.634  54.701  1.00 47.08           C  
ATOM   2183  O   VAL A 142      52.483 -13.040  55.860  1.00 47.71           O  
ATOM   2184  CB  VAL A 142      53.308 -10.320  55.302  1.00 43.73           C  
ATOM   2185  CG1 VAL A 142      54.785 -10.716  55.120  1.00 43.40           C  
ATOM   2186  CG2 VAL A 142      53.140  -8.816  55.041  1.00 41.93           C  
ATOM   2187  H   VAL A 142      50.751 -10.676  55.724  1.00  0.00           H  
ATOM   2188  HA  VAL A 142      52.549 -10.933  53.371  1.00  0.00           H  
ATOM   2189  HB  VAL A 142      53.053 -10.481  56.351  1.00  0.00           H  
ATOM   2190 HG11 VAL A 142      55.431 -10.036  55.668  1.00  0.00           H  
ATOM   2191 HG12 VAL A 142      54.997 -11.717  55.496  1.00  0.00           H  
ATOM   2192 HG13 VAL A 142      55.079 -10.680  54.070  1.00  0.00           H  
ATOM   2193 HG21 VAL A 142      53.736  -8.231  55.731  1.00  0.00           H  
ATOM   2194 HG22 VAL A 142      53.464  -8.555  54.039  1.00  0.00           H  
ATOM   2195 HG23 VAL A 142      52.110  -8.486  55.165  1.00  0.00           H  
ATOM   2196  N   THR A 143      52.815 -13.406  53.637  1.00 47.95           N  
ATOM   2197  CA  THR A 143      53.095 -14.838  53.702  1.00 50.16           C  
ATOM   2198  C   THR A 143      54.597 -15.067  53.475  1.00 50.20           C  
ATOM   2199  O   THR A 143      55.065 -14.934  52.345  1.00 50.25           O  
ATOM   2200  CB  THR A 143      52.307 -15.615  52.611  1.00 51.77           C  
ATOM   2201  OG1 THR A 143      50.918 -15.416  52.803  1.00 52.55           O  
ATOM   2202  CG2 THR A 143      52.573 -17.134  52.578  1.00 53.87           C  
ATOM   2203  H   THR A 143      52.826 -12.995  52.713  1.00  0.00           H  
ATOM   2204  HA  THR A 143      52.821 -15.245  54.675  1.00  0.00           H  
ATOM   2205  HB  THR A 143      52.539 -15.204  51.627  1.00  0.00           H  
ATOM   2206  HG1 THR A 143      50.447 -16.100  52.319  1.00  0.00           H  
ATOM   2207 HG21 THR A 143      51.919 -17.634  51.863  1.00  0.00           H  
ATOM   2208 HG22 THR A 143      53.597 -17.365  52.284  1.00  0.00           H  
ATOM   2209 HG23 THR A 143      52.403 -17.587  53.556  1.00  0.00           H  
ATOM   2210  N   LEU A 144      55.315 -15.412  54.554  1.00 51.08           N  
ATOM   2211  CA  LEU A 144      56.728 -15.795  54.529  1.00 51.43           C  
ATOM   2212  C   LEU A 144      56.843 -17.304  54.265  1.00 53.89           C  
ATOM   2213  O   LEU A 144      56.027 -18.062  54.785  1.00 55.73           O  
ATOM   2214  CB  LEU A 144      57.380 -15.449  55.886  1.00 50.80           C  
ATOM   2215  CG  LEU A 144      57.283 -13.963  56.298  1.00 48.63           C  
ATOM   2216  CD1 LEU A 144      57.914 -13.742  57.686  1.00 48.56           C  
ATOM   2217  CD2 LEU A 144      57.872 -13.014  55.237  1.00 47.21           C  
ATOM   2218  H   LEU A 144      54.847 -15.528  55.444  1.00  0.00           H  
ATOM   2219  HA  LEU A 144      57.241 -15.251  53.736  1.00  0.00           H  
ATOM   2220  HB3 LEU A 144      58.433 -15.738  55.859  1.00  0.00           H  
ATOM   2221  HB2 LEU A 144      56.924 -16.061  56.664  1.00  0.00           H  
ATOM   2222  HG  LEU A 144      56.226 -13.717  56.405  1.00  0.00           H  
ATOM   2223 HD11 LEU A 144      57.326 -13.038  58.276  1.00  0.00           H  
ATOM   2224 HD12 LEU A 144      57.978 -14.667  58.258  1.00  0.00           H  
ATOM   2225 HD13 LEU A 144      58.927 -13.349  57.612  1.00  0.00           H  
ATOM   2226 HD21 LEU A 144      58.214 -12.080  55.679  1.00  0.00           H  
ATOM   2227 HD22 LEU A 144      58.714 -13.465  54.711  1.00  0.00           H  
ATOM   2228 HD23 LEU A 144      57.120 -12.752  54.492  1.00  0.00           H  
ATOM   2229  N   THR A 145      57.857 -17.704  53.484  1.00 54.42           N  
ATOM   2230  CA  THR A 145      58.119 -19.091  53.099  1.00 57.04           C  
ATOM   2231  C   THR A 145      59.635 -19.340  53.081  1.00 58.22           C  
ATOM   2232  O   THR A 145      60.353 -18.600  52.409  1.00 57.61           O  
ATOM   2233  CB  THR A 145      57.583 -19.400  51.671  1.00 57.27           C  
ATOM   2234  OG1 THR A 145      56.194 -19.146  51.603  1.00 56.85           O  
ATOM   2235  CG2 THR A 145      57.821 -20.843  51.182  1.00 59.44           C  
ATOM   2236  H   THR A 145      58.474 -17.013  53.076  1.00  0.00           H  
ATOM   2237  HA  THR A 145      57.661 -19.775  53.814  1.00  0.00           H  
ATOM   2238  HB  THR A 145      58.048 -18.718  50.958  1.00  0.00           H  
ATOM   2239  HG1 THR A 145      55.877 -19.427  50.741  1.00  0.00           H  
ATOM   2240 HG21 THR A 145      57.333 -21.020  50.224  1.00  0.00           H  
ATOM   2241 HG22 THR A 145      58.880 -21.059  51.040  1.00  0.00           H  
ATOM   2242 HG23 THR A 145      57.427 -21.571  51.893  1.00  0.00           H  
ATOM   2243  N   ASN A 146      60.092 -20.397  53.774  1.00 60.43           N  
ATOM   2244  CA  ASN A 146      61.480 -20.860  53.711  1.00 61.35           C  
ATOM   2245  C   ASN A 146      61.663 -21.705  52.438  1.00 63.02           C  
ATOM   2246  O   ASN A 146      61.031 -22.752  52.307  1.00 65.23           O  
ATOM   2247  CB  ASN A 146      61.822 -21.646  55.000  1.00 63.21           C  
ATOM   2248  CG  ASN A 146      63.292 -22.068  55.154  1.00 64.41           C  
ATOM   2249  OD1 ASN A 146      64.146 -21.762  54.327  1.00 64.91           O  
ATOM   2250  ND2 ASN A 146      63.601 -22.769  56.241  1.00 66.50           N  
ATOM   2251  H   ASN A 146      59.446 -20.978  54.291  1.00  0.00           H  
ATOM   2252  HA  ASN A 146      62.144 -19.994  53.661  1.00  0.00           H  
ATOM   2253  HB3 ASN A 146      61.187 -22.527  55.081  1.00  0.00           H  
ATOM   2254  HB2 ASN A 146      61.600 -21.019  55.863  1.00  0.00           H  
ATOM   2255 HD22 ASN A 146      64.559 -23.064  56.388  1.00  0.00           H  
ATOM   2256 HD21 ASN A 146      62.901 -22.972  56.943  1.00  0.00           H  
ATOM   2257  N   THR A 147      62.532 -21.223  51.541  1.00 61.61           N  
ATOM   2258  CA  THR A 147      62.926 -21.885  50.296  1.00 62.42           C  
ATOM   2259  C   THR A 147      64.328 -22.534  50.405  1.00 64.12           C  
ATOM   2260  O   THR A 147      64.755 -23.187  49.453  1.00 65.38           O  
ATOM   2261  CB  THR A 147      62.917 -20.874  49.111  1.00 60.23           C  
ATOM   2262  OG1 THR A 147      64.028 -19.994  49.105  1.00 58.15           O  
ATOM   2263  CG2 THR A 147      61.623 -20.049  49.009  1.00 58.51           C  
ATOM   2264  H   THR A 147      63.017 -20.357  51.740  1.00  0.00           H  
ATOM   2265  HA  THR A 147      62.221 -22.685  50.061  1.00  0.00           H  
ATOM   2266  HB  THR A 147      62.992 -21.453  48.189  1.00  0.00           H  
ATOM   2267  HG1 THR A 147      64.823 -20.509  48.945  1.00  0.00           H  
ATOM   2268 HG21 THR A 147      61.616 -19.445  48.101  1.00  0.00           H  
ATOM   2269 HG22 THR A 147      60.746 -20.696  48.982  1.00  0.00           H  
ATOM   2270 HG23 THR A 147      61.509 -19.368  49.854  1.00  0.00           H  
ATOM   2271  N   GLY A 148      65.011 -22.353  51.550  1.00 64.84           N  
ATOM   2272  CA  GLY A 148      66.329 -22.905  51.850  1.00 66.66           C  
ATOM   2273  C   GLY A 148      66.223 -24.330  52.417  1.00 69.81           C  
ATOM   2274  O   GLY A 148      65.144 -24.802  52.781  1.00 70.59           O  
ATOM   2275  H   GLY A 148      64.576 -21.823  52.295  1.00  0.00           H  
ATOM   2276  HA3 GLY A 148      66.808 -22.266  52.593  1.00  0.00           H  
ATOM   2277  HA2 GLY A 148      66.963 -22.897  50.962  1.00  0.00           H  
ATOM   2278  N   ASN A 149      67.383 -25.002  52.495  1.00 71.98           N  
ATOM   2279  CA  ASN A 149      67.544 -26.396  52.932  1.00 75.41           C  
ATOM   2280  C   ASN A 149      67.548 -26.604  54.462  1.00 76.40           C  
ATOM   2281  O   ASN A 149      67.497 -27.759  54.886  1.00 79.78           O  
ATOM   2282  CB  ASN A 149      68.814 -26.999  52.275  1.00  0.00           C  
ATOM   2283  CG  ASN A 149      70.117 -26.244  52.575  1.00  0.00           C  
ATOM   2284  OD1 ASN A 149      70.452 -25.285  51.884  1.00  0.00           O  
ATOM   2285  ND2 ASN A 149      70.855 -26.673  53.601  1.00  0.00           N  
ATOM   2286  H   ASN A 149      68.232 -24.547  52.188  1.00  0.00           H  
ATOM   2287  HA  ASN A 149      66.690 -26.949  52.538  1.00  0.00           H  
ATOM   2288  HB2 ASN A 149      68.929 -28.047  52.556  1.00  0.00           H  
ATOM   2289  HB3 ASN A 149      68.683 -27.002  51.192  1.00  0.00           H  
ATOM   2290 HD22 ASN A 149      71.721 -26.207  53.827  1.00  0.00           H  
ATOM   2291 HD21 ASN A 149      70.555 -27.463  54.155  1.00  0.00           H  
ATOM   2292  N   ALA A 150      67.625 -25.521  55.254  1.00 74.80           N  
ATOM   2293  CA  ALA A 150      67.698 -25.556  56.719  1.00 75.55           C  
ATOM   2294  C   ALA A 150      66.704 -24.547  57.336  1.00 73.96           C  
ATOM   2295  O   ALA A 150      66.383 -23.564  56.665  1.00 72.17           O  
ATOM   2296  CB  ALA A 150      69.140 -25.228  57.139  1.00 75.40           C  
ATOM   2297  H   ALA A 150      67.636 -24.601  54.837  1.00  0.00           H  
ATOM   2298  HA  ALA A 150      67.460 -26.564  57.049  1.00  0.00           H  
ATOM   2299  HB1 ALA A 150      69.257 -25.264  58.223  1.00  0.00           H  
ATOM   2300  HB2 ALA A 150      69.844 -25.944  56.713  1.00  0.00           H  
ATOM   2301  HB3 ALA A 150      69.438 -24.233  56.807  1.00  0.00           H  
ATOM   2302  N   PRO A 151      66.236 -24.784  58.590  1.00 75.29           N  
ATOM   2303  CA  PRO A 151      65.330 -23.858  59.306  1.00 73.82           C  
ATOM   2304  C   PRO A 151      65.850 -22.417  59.460  1.00 71.47           C  
ATOM   2305  O   PRO A 151      67.000 -22.227  59.856  1.00 72.45           O  
ATOM   2306  CB  PRO A 151      65.129 -24.512  60.685  1.00 75.11           C  
ATOM   2307  CG  PRO A 151      65.407 -25.984  60.464  1.00 78.00           C  
ATOM   2308  CD  PRO A 151      66.504 -25.973  59.408  1.00 78.07           C  
ATOM   2309  HA  PRO A 151      64.383 -23.866  58.766  1.00  0.00           H  
ATOM   2310  HB3 PRO A 151      64.128 -24.342  61.084  1.00  0.00           H  
ATOM   2311  HB2 PRO A 151      65.841 -24.124  61.415  1.00  0.00           H  
ATOM   2312  HG3 PRO A 151      64.514 -26.462  60.059  1.00  0.00           H  
ATOM   2313  HG2 PRO A 151      65.685 -26.514  61.376  1.00  0.00           H  
ATOM   2314  HD2 PRO A 151      67.485 -25.868  59.872  1.00  0.00           H  
ATOM   2315  HD3 PRO A 151      66.476 -26.914  58.861  1.00  0.00           H  
ATOM   2316  N   LEU A 152      64.975 -21.443  59.162  1.00 69.27           N  
ATOM   2317  CA  LEU A 152      65.211 -20.018  59.389  1.00 66.92           C  
ATOM   2318  C   LEU A 152      64.498 -19.585  60.675  1.00 65.79           C  
ATOM   2319  O   LEU A 152      63.291 -19.796  60.783  1.00 65.87           O  
ATOM   2320  CB  LEU A 152      64.635 -19.199  58.208  1.00 66.11           C  
ATOM   2321  CG  LEU A 152      65.456 -19.230  56.904  1.00 67.03           C  
ATOM   2322  CD1 LEU A 152      64.679 -18.524  55.775  1.00 65.16           C  
ATOM   2323  CD2 LEU A 152      66.863 -18.616  57.089  1.00 67.34           C  
ATOM   2324  H   LEU A 152      64.044 -21.691  58.855  1.00  0.00           H  
ATOM   2325  HA  LEU A 152      66.277 -19.817  59.498  1.00  0.00           H  
ATOM   2326  HB3 LEU A 152      64.538 -18.156  58.507  1.00  0.00           H  
ATOM   2327  HB2 LEU A 152      63.618 -19.537  57.999  1.00  0.00           H  
ATOM   2328  HG  LEU A 152      65.588 -20.271  56.606  1.00  0.00           H  
ATOM   2329 HD11 LEU A 152      65.339 -18.067  55.038  1.00  0.00           H  
ATOM   2330 HD12 LEU A 152      64.049 -19.228  55.234  1.00  0.00           H  
ATOM   2331 HD13 LEU A 152      64.027 -17.740  56.160  1.00  0.00           H  
ATOM   2332 HD21 LEU A 152      67.059 -17.797  56.397  1.00  0.00           H  
ATOM   2333 HD22 LEU A 152      67.010 -18.206  58.088  1.00  0.00           H  
ATOM   2334 HD23 LEU A 152      67.636 -19.367  56.927  1.00  0.00           H  
ATOM   2335  N   LYS A 153      65.231 -18.921  61.583  1.00 63.95           N  
ATOM   2336  CA  LYS A 153      64.649 -18.213  62.724  1.00 62.79           C  
ATOM   2337  C   LYS A 153      64.430 -16.742  62.353  1.00 60.01           C  
ATOM   2338  O   LYS A 153      65.364 -16.071  61.911  1.00 59.30           O  
ATOM   2339  CB  LYS A 153      65.529 -18.380  63.972  1.00  0.00           C  
ATOM   2340  CG  LYS A 153      65.423 -19.795  64.561  1.00  0.00           C  
ATOM   2341  CD  LYS A 153      66.198 -19.956  65.874  1.00  0.00           C  
ATOM   2342  CE  LYS A 153      65.985 -21.341  66.495  1.00  0.00           C  
ATOM   2343  NZ  LYS A 153      66.760 -21.496  67.737  1.00  0.00           N  
ATOM   2344  H   LYS A 153      66.221 -18.786  61.433  1.00  0.00           H  
ATOM   2345  HA  LYS A 153      63.678 -18.647  62.963  1.00  0.00           H  
ATOM   2346  HB2 LYS A 153      66.565 -18.128  63.749  1.00  0.00           H  
ATOM   2347  HB3 LYS A 153      65.201 -17.673  64.736  1.00  0.00           H  
ATOM   2348  HG2 LYS A 153      64.374 -20.037  64.734  1.00  0.00           H  
ATOM   2349  HG3 LYS A 153      65.789 -20.523  63.835  1.00  0.00           H  
ATOM   2350  HD2 LYS A 153      67.260 -19.799  65.685  1.00  0.00           H  
ATOM   2351  HD3 LYS A 153      65.892 -19.182  66.579  1.00  0.00           H  
ATOM   2352  HE2 LYS A 153      64.929 -21.496  66.719  1.00  0.00           H  
ATOM   2353  HE3 LYS A 153      66.287 -22.121  65.795  1.00  0.00           H  
ATOM   2354  HZ1 LYS A 153      66.467 -20.800  68.407  1.00  0.00           H  
ATOM   2355  HZ2 LYS A 153      66.599 -22.419  68.114  1.00  0.00           H  
ATOM   2356  HZ3 LYS A 153      67.742 -21.379  67.534  1.00  0.00           H  
ATOM   2357  N   LEU A 154      63.174 -16.302  62.507  1.00 58.94           N  
ATOM   2358  CA  LEU A 154      62.660 -15.022  62.034  1.00 56.22           C  
ATOM   2359  C   LEU A 154      61.968 -14.294  63.192  1.00 54.32           C  
ATOM   2360  O   LEU A 154      61.269 -14.943  63.967  1.00 54.39           O  
ATOM   2361  CB  LEU A 154      61.624 -15.300  60.917  1.00 56.55           C  
ATOM   2362  CG  LEU A 154      62.138 -16.104  59.699  1.00 58.66           C  
ATOM   2363  CD1 LEU A 154      61.015 -16.300  58.666  1.00 58.73           C  
ATOM   2364  CD2 LEU A 154      63.401 -15.505  59.055  1.00 58.48           C  
ATOM   2365  H   LEU A 154      62.479 -16.927  62.895  1.00  0.00           H  
ATOM   2366  HA  LEU A 154      63.465 -14.391  61.656  1.00  0.00           H  
ATOM   2367  HB3 LEU A 154      61.216 -14.352  60.570  1.00  0.00           H  
ATOM   2368  HB2 LEU A 154      60.776 -15.839  61.345  1.00  0.00           H  
ATOM   2369  HG  LEU A 154      62.398 -17.102  60.053  1.00  0.00           H  
ATOM   2370 HD11 LEU A 154      61.132 -17.251  58.147  1.00  0.00           H  
ATOM   2371 HD12 LEU A 154      60.028 -16.302  59.131  1.00  0.00           H  
ATOM   2372 HD13 LEU A 154      61.014 -15.506  57.920  1.00  0.00           H  
ATOM   2373 HD21 LEU A 154      63.359 -15.527  57.966  1.00  0.00           H  
ATOM   2374 HD22 LEU A 154      63.559 -14.473  59.357  1.00  0.00           H  
ATOM   2375 HD23 LEU A 154      64.291 -16.059  59.349  1.00  0.00           H  
ATOM   2376  N   THR A 155      62.121 -12.962  63.249  1.00 51.06           N  
ATOM   2377  CA  THR A 155      61.378 -12.083  64.156  1.00 49.32           C  
ATOM   2378  C   THR A 155      60.578 -11.082  63.287  1.00 47.40           C  
ATOM   2379  O   THR A 155      61.167 -10.113  62.801  1.00 45.73           O  
ATOM   2380  CB  THR A 155      62.323 -11.314  65.115  1.00 48.10           C  
ATOM   2381  OG1 THR A 155      62.991 -12.244  65.942  1.00 49.94           O  
ATOM   2382  CG2 THR A 155      61.613 -10.304  66.037  1.00 46.77           C  
ATOM   2383  H   THR A 155      62.733 -12.503  62.588  1.00  0.00           H  
ATOM   2384  HA  THR A 155      60.717 -12.648  64.811  1.00  0.00           H  
ATOM   2385  HB  THR A 155      63.091 -10.798  64.547  1.00  0.00           H  
ATOM   2386  HG1 THR A 155      63.509 -12.831  65.384  1.00  0.00           H  
ATOM   2387 HG21 THR A 155      62.289  -9.918  66.800  1.00  0.00           H  
ATOM   2388 HG22 THR A 155      61.230  -9.447  65.483  1.00  0.00           H  
ATOM   2389 HG23 THR A 155      60.773 -10.770  66.552  1.00  0.00           H  
ATOM   2390  N   PRO A 156      59.271 -11.358  63.051  1.00 47.10           N  
ATOM   2391  CA  PRO A 156      58.417 -10.508  62.199  1.00 45.45           C  
ATOM   2392  C   PRO A 156      57.986  -9.209  62.906  1.00 43.67           C  
ATOM   2393  O   PRO A 156      57.641  -9.255  64.087  1.00 43.51           O  
ATOM   2394  CB  PRO A 156      57.198 -11.396  61.875  1.00 46.68           C  
ATOM   2395  CG  PRO A 156      57.424 -12.736  62.554  1.00 48.76           C  
ATOM   2396  CD  PRO A 156      58.506 -12.485  63.582  1.00 48.62           C  
ATOM   2397  HA  PRO A 156      58.951 -10.281  61.276  1.00  0.00           H  
ATOM   2398  HB3 PRO A 156      57.086 -11.545  60.802  1.00  0.00           H  
ATOM   2399  HB2 PRO A 156      56.264 -10.953  62.223  1.00  0.00           H  
ATOM   2400  HG3 PRO A 156      57.789 -13.454  61.818  1.00  0.00           H  
ATOM   2401  HG2 PRO A 156      56.522 -13.144  63.007  1.00  0.00           H  
ATOM   2402  HD2 PRO A 156      58.074 -12.195  64.541  1.00  0.00           H  
ATOM   2403  HD3 PRO A 156      59.070 -13.405  63.725  1.00  0.00           H  
ATOM   2404  N   THR A 157      57.995  -8.085  62.171  1.00 42.20           N  
ATOM   2405  CA  THR A 157      57.530  -6.788  62.667  1.00 40.54           C  
ATOM   2406  C   THR A 157      56.817  -6.011  61.546  1.00 39.78           C  
ATOM   2407  O   THR A 157      57.486  -5.500  60.650  1.00 39.48           O  
ATOM   2408  CB  THR A 157      58.691  -5.904  63.217  1.00 39.57           C  
ATOM   2409  OG1 THR A 157      59.444  -6.616  64.172  1.00 40.79           O  
ATOM   2410  CG2 THR A 157      58.247  -4.580  63.866  1.00 38.66           C  
ATOM   2411  H   THR A 157      58.297  -8.115  61.205  1.00  0.00           H  
ATOM   2412  HA  THR A 157      56.811  -6.947  63.469  1.00  0.00           H  
ATOM   2413  HB  THR A 157      59.392  -5.670  62.419  1.00  0.00           H  
ATOM   2414  HG1 THR A 157      59.785  -7.407  63.744  1.00  0.00           H  
ATOM   2415 HG21 THR A 157      59.083  -4.086  64.364  1.00  0.00           H  
ATOM   2416 HG22 THR A 157      57.864  -3.879  63.125  1.00  0.00           H  
ATOM   2417 HG23 THR A 157      57.468  -4.743  64.611  1.00  0.00           H  
ATOM   2418  N   ALA A 158      55.481  -5.883  61.632  1.00 40.01           N  
ATOM   2419  CA  ALA A 158      54.701  -4.935  60.822  1.00 39.30           C  
ATOM   2420  C   ALA A 158      55.040  -3.484  61.199  1.00 38.45           C  
ATOM   2421  O   ALA A 158      55.462  -3.251  62.329  1.00 39.03           O  
ATOM   2422  CB  ALA A 158      53.203  -5.195  61.036  1.00 39.49           C  
ATOM   2423  H   ALA A 158      54.992  -6.309  62.408  1.00  0.00           H  
ATOM   2424  HA  ALA A 158      54.934  -5.090  59.769  1.00  0.00           H  
ATOM   2425  HB1 ALA A 158      52.594  -4.518  60.435  1.00  0.00           H  
ATOM   2426  HB2 ALA A 158      52.930  -6.210  60.750  1.00  0.00           H  
ATOM   2427  HB3 ALA A 158      52.920  -5.053  62.077  1.00  0.00           H  
ATOM   2428  N   ALA A 159      54.851  -2.542  60.262  1.00 38.18           N  
ATOM   2429  CA  ALA A 159      55.129  -1.121  60.468  1.00 37.18           C  
ATOM   2430  C   ALA A 159      54.415  -0.288  59.400  1.00 37.22           C  
ATOM   2431  O   ALA A 159      54.899  -0.214  58.271  1.00 36.70           O  
ATOM   2432  CB  ALA A 159      56.648  -0.863  60.479  1.00 36.51           C  
ATOM   2433  H   ALA A 159      54.531  -2.801  59.338  1.00  0.00           H  
ATOM   2434  HA  ALA A 159      54.730  -0.816  61.435  1.00  0.00           H  
ATOM   2435  HB1 ALA A 159      56.868   0.203  60.551  1.00  0.00           H  
ATOM   2436  HB2 ALA A 159      57.123  -1.348  61.332  1.00  0.00           H  
ATOM   2437  HB3 ALA A 159      57.127  -1.244  59.577  1.00  0.00           H  
ATOM   2438  N   ILE A 160      53.283   0.324  59.782  1.00 37.55           N  
ATOM   2439  CA  ILE A 160      52.492   1.212  58.928  1.00 37.13           C  
ATOM   2440  C   ILE A 160      52.582   2.638  59.532  1.00 36.26           C  
ATOM   2441  O   ILE A 160      51.955   2.876  60.564  1.00 35.21           O  
ATOM   2442  CB  ILE A 160      50.992   0.782  58.903  1.00 38.51           C  
ATOM   2443  CG1 ILE A 160      50.785  -0.709  58.538  1.00 39.87           C  
ATOM   2444  CG2 ILE A 160      50.129   1.702  58.005  1.00 38.37           C  
ATOM   2445  CD1 ILE A 160      51.311  -1.134  57.160  1.00 40.15           C  
ATOM   2446  H   ILE A 160      52.942   0.197  60.725  1.00  0.00           H  
ATOM   2447  HA  ILE A 160      52.844   1.195  57.897  1.00  0.00           H  
ATOM   2448  HB  ILE A 160      50.594   0.878  59.912  1.00  0.00           H  
ATOM   2449 HG13 ILE A 160      49.723  -0.950  58.601  1.00  0.00           H  
ATOM   2450 HG12 ILE A 160      51.256  -1.338  59.293  1.00  0.00           H  
ATOM   2451 HG21 ILE A 160      49.093   1.373  57.982  1.00  0.00           H  
ATOM   2452 HG22 ILE A 160      50.114   2.733  58.359  1.00  0.00           H  
ATOM   2453 HG23 ILE A 160      50.493   1.717  56.977  1.00  0.00           H  
ATOM   2454 HD11 ILE A 160      51.042  -2.169  56.949  1.00  0.00           H  
ATOM   2455 HD12 ILE A 160      50.887  -0.522  56.366  1.00  0.00           H  
ATOM   2456 HD13 ILE A 160      52.397  -1.061  57.102  1.00  0.00           H  
ATOM   2457  N   PRO A 161      53.372   3.553  58.920  1.00 36.23           N  
ATOM   2458  CA  PRO A 161      53.480   4.966  59.351  1.00 35.61           C  
ATOM   2459  C   PRO A 161      52.132   5.707  59.396  1.00 35.60           C  
ATOM   2460  O   PRO A 161      51.511   5.910  58.352  1.00 36.49           O  
ATOM   2461  CB  PRO A 161      54.462   5.589  58.341  1.00 35.17           C  
ATOM   2462  CG  PRO A 161      55.290   4.417  57.855  1.00 36.13           C  
ATOM   2463  CD  PRO A 161      54.275   3.289  57.804  1.00 36.80           C  
ATOM   2464  HA  PRO A 161      53.941   4.982  60.339  1.00  0.00           H  
ATOM   2465  HB3 PRO A 161      55.077   6.373  58.784  1.00  0.00           H  
ATOM   2466  HB2 PRO A 161      53.937   6.026  57.490  1.00  0.00           H  
ATOM   2467  HG3 PRO A 161      56.059   4.181  58.591  1.00  0.00           H  
ATOM   2468  HG2 PRO A 161      55.780   4.593  56.901  1.00  0.00           H  
ATOM   2469  HD2 PRO A 161      53.701   3.321  56.877  1.00  0.00           H  
ATOM   2470  HD3 PRO A 161      54.787   2.331  57.868  1.00  0.00           H  
ATOM   2471  N   LEU A 162      51.702   6.059  60.617  1.00 35.54           N  
ATOM   2472  CA  LEU A 162      50.446   6.757  60.874  1.00 35.34           C  
ATOM   2473  C   LEU A 162      50.665   8.277  60.848  1.00 34.59           C  
ATOM   2474  O   LEU A 162      51.651   8.782  61.384  1.00 34.39           O  
ATOM   2475  CB  LEU A 162      49.859   6.293  62.227  1.00 36.22           C  
ATOM   2476  CG  LEU A 162      49.235   4.878  62.198  1.00 37.64           C  
ATOM   2477  CD1 LEU A 162      49.068   4.284  63.611  1.00 38.34           C  
ATOM   2478  CD2 LEU A 162      47.920   4.842  61.394  1.00 38.82           C  
ATOM   2479  H   LEU A 162      52.281   5.886  61.426  1.00  0.00           H  
ATOM   2480  HA  LEU A 162      49.734   6.501  60.088  1.00  0.00           H  
ATOM   2481  HB3 LEU A 162      49.101   6.997  62.576  1.00  0.00           H  
ATOM   2482  HB2 LEU A 162      50.647   6.323  62.974  1.00  0.00           H  
ATOM   2483  HG  LEU A 162      49.947   4.231  61.686  1.00  0.00           H  
ATOM   2484 HD11 LEU A 162      49.368   3.236  63.626  1.00  0.00           H  
ATOM   2485 HD12 LEU A 162      49.680   4.798  64.352  1.00  0.00           H  
ATOM   2486 HD13 LEU A 162      48.037   4.324  63.962  1.00  0.00           H  
ATOM   2487 HD21 LEU A 162      47.060   4.552  61.998  1.00  0.00           H  
ATOM   2488 HD22 LEU A 162      47.679   5.808  60.951  1.00  0.00           H  
ATOM   2489 HD23 LEU A 162      47.998   4.119  60.584  1.00  0.00           H  
ATOM   2490  N   TYR A 163      49.702   8.965  60.229  1.00 33.87           N  
ATOM   2491  CA  TYR A 163      49.614  10.413  60.103  1.00 33.22           C  
ATOM   2492  C   TYR A 163      48.377  10.886  60.878  1.00 33.48           C  
ATOM   2493  O   TYR A 163      48.516  11.691  61.793  1.00 33.25           O  
ATOM   2494  CB  TYR A 163      49.567  10.751  58.603  1.00 33.16           C  
ATOM   2495  CG  TYR A 163      49.445  12.219  58.256  1.00 32.60           C  
ATOM   2496  CD1 TYR A 163      50.598  13.030  58.204  1.00 31.94           C  
ATOM   2497  CD2 TYR A 163      48.184  12.765  57.945  1.00 32.70           C  
ATOM   2498  CE1 TYR A 163      50.491  14.379  57.823  1.00 31.92           C  
ATOM   2499  CE2 TYR A 163      48.079  14.113  57.564  1.00 32.70           C  
ATOM   2500  CZ  TYR A 163      49.232  14.916  57.495  1.00 31.89           C  
ATOM   2501  OH  TYR A 163      49.132  16.211  57.099  1.00 31.81           O  
ATOM   2502  H   TYR A 163      48.943   8.448  59.800  1.00  0.00           H  
ATOM   2503  HA  TYR A 163      50.493  10.892  60.540  1.00  0.00           H  
ATOM   2504  HB3 TYR A 163      48.741  10.222  58.127  1.00  0.00           H  
ATOM   2505  HB2 TYR A 163      50.471  10.370  58.127  1.00  0.00           H  
ATOM   2506  HD1 TYR A 163      51.567  12.614  58.438  1.00  0.00           H  
ATOM   2507  HD2 TYR A 163      47.298  12.149  57.981  1.00  0.00           H  
ATOM   2508  HE1 TYR A 163      51.373  14.999  57.770  1.00  0.00           H  
ATOM   2509  HE2 TYR A 163      47.114  14.517  57.304  1.00  0.00           H  
ATOM   2510  HH  TYR A 163      48.219  16.517  57.055  1.00  0.00           H  
ATOM   2511  N   GLY A 164      47.207  10.316  60.550  1.00 34.16           N  
ATOM   2512  CA  GLY A 164      45.988  10.394  61.349  1.00 34.77           C  
ATOM   2513  C   GLY A 164      45.391  11.802  61.492  1.00 34.48           C  
ATOM   2514  O   GLY A 164      44.888  12.107  62.570  1.00 34.19           O  
ATOM   2515  H   GLY A 164      47.178   9.683  59.763  1.00  0.00           H  
ATOM   2516  HA3 GLY A 164      46.176   9.971  62.337  1.00  0.00           H  
ATOM   2517  HA2 GLY A 164      45.246   9.757  60.873  1.00  0.00           H  
ATOM   2518  N   ARG A 165      45.436  12.649  60.447  1.00 33.86           N  
ATOM   2519  CA  ARG A 165      44.862  14.003  60.462  1.00 33.60           C  
ATOM   2520  C   ARG A 165      44.692  14.571  59.040  1.00 33.25           C  
ATOM   2521  O   ARG A 165      44.669  13.799  58.083  1.00 32.63           O  
ATOM   2522  CB  ARG A 165      45.616  14.926  61.455  1.00 33.54           C  
ATOM   2523  CG  ARG A 165      47.138  15.070  61.261  1.00 32.93           C  
ATOM   2524  CD  ARG A 165      47.774  15.553  62.571  1.00 32.79           C  
ATOM   2525  NE  ARG A 165      49.173  15.973  62.438  1.00 32.32           N  
ATOM   2526  CZ  ARG A 165      50.270  15.201  62.438  1.00 32.21           C  
ATOM   2527  NH1 ARG A 165      50.219  13.866  62.451  1.00 32.65           N  
ATOM   2528  NH2 ARG A 165      51.468  15.783  62.451  1.00 32.28           N  
ATOM   2529  H   ARG A 165      45.833  12.343  59.570  1.00  0.00           H  
ATOM   2530  HA  ARG A 165      43.841  13.901  60.833  1.00  0.00           H  
ATOM   2531  HB3 ARG A 165      45.445  14.539  62.459  1.00  0.00           H  
ATOM   2532  HB2 ARG A 165      45.158  15.915  61.482  1.00  0.00           H  
ATOM   2533  HG3 ARG A 165      47.411  15.678  60.397  1.00  0.00           H  
ATOM   2534  HG2 ARG A 165      47.545  14.079  61.069  1.00  0.00           H  
ATOM   2535  HD3 ARG A 165      47.789  14.735  63.290  1.00  0.00           H  
ATOM   2536  HD2 ARG A 165      47.164  16.332  63.025  1.00  0.00           H  
ATOM   2537  HE  ARG A 165      49.306  16.979  62.401  1.00  0.00           H  
ATOM   2538 HH12 ARG A 165      51.078  13.325  62.523  1.00  0.00           H  
ATOM   2539 HH11 ARG A 165      49.333  13.377  62.442  1.00  0.00           H  
ATOM   2540 HH22 ARG A 165      52.310  15.210  62.467  1.00  0.00           H  
ATOM   2541 HH21 ARG A 165      51.560  16.790  62.508  1.00  0.00           H  
ATOM   2542  N   SER A 166      44.498  15.897  58.928  1.00 33.47           N  
ATOM   2543  CA  SER A 166      44.194  16.596  57.676  1.00 33.88           C  
ATOM   2544  C   SER A 166      45.438  16.834  56.810  1.00 34.22           C  
ATOM   2545  O   SER A 166      46.519  17.060  57.350  1.00 33.96           O  
ATOM   2546  CB  SER A 166      43.487  17.926  58.019  1.00 34.13           C  
ATOM   2547  OG  SER A 166      43.146  18.666  56.861  1.00 34.24           O  
ATOM   2548  H   SER A 166      44.549  16.480  59.752  1.00  0.00           H  
ATOM   2549  HA  SER A 166      43.519  15.967  57.098  1.00  0.00           H  
ATOM   2550  HB3 SER A 166      44.125  18.545  58.650  1.00  0.00           H  
ATOM   2551  HB2 SER A 166      42.575  17.732  58.584  1.00  0.00           H  
ATOM   2552  HG  SER A 166      42.682  19.466  57.126  1.00  0.00           H  
ATOM   2553  N   ALA A 167      45.245  16.842  55.479  1.00 34.49           N  
ATOM   2554  CA  ALA A 167      46.266  17.197  54.488  1.00 33.80           C  
ATOM   2555  C   ALA A 167      46.714  18.669  54.508  1.00 33.50           C  
ATOM   2556  O   ALA A 167      47.788  18.964  53.985  1.00 33.97           O  
ATOM   2557  CB  ALA A 167      45.798  16.776  53.090  1.00 34.20           C  
ATOM   2558  H   ALA A 167      44.318  16.662  55.114  1.00  0.00           H  
ATOM   2559  HA  ALA A 167      47.156  16.624  54.738  1.00  0.00           H  
ATOM   2560  HB1 ALA A 167      46.425  17.197  52.303  1.00  0.00           H  
ATOM   2561  HB2 ALA A 167      45.847  15.694  52.985  1.00  0.00           H  
ATOM   2562  HB3 ALA A 167      44.770  17.085  52.901  1.00  0.00           H  
ATOM   2563  N   ASP A 168      45.936  19.543  55.170  1.00 33.37           N  
ATOM   2564  CA  ASP A 168      46.322  20.913  55.537  1.00 33.92           C  
ATOM   2565  C   ASP A 168      47.521  20.954  56.508  1.00 33.68           C  
ATOM   2566  O   ASP A 168      48.266  21.933  56.500  1.00 34.34           O  
ATOM   2567  CB  ASP A 168      45.140  21.719  56.133  1.00 34.16           C  
ATOM   2568  CG  ASP A 168      43.858  21.687  55.294  1.00 34.81           C  
ATOM   2569  OD1 ASP A 168      43.975  21.691  54.049  1.00 34.86           O  
ATOM   2570  OD2 ASP A 168      42.771  21.738  55.910  1.00 34.98           O  
ATOM   2571  H   ASP A 168      45.057  19.223  55.555  1.00  0.00           H  
ATOM   2572  HA  ASP A 168      46.641  21.414  54.621  1.00  0.00           H  
ATOM   2573  HB3 ASP A 168      45.424  22.762  56.284  1.00  0.00           H  
ATOM   2574  HB2 ASP A 168      44.905  21.308  57.117  1.00  0.00           H  
ATOM   2575  N   ASP A 169      47.691  19.884  57.303  1.00 34.08           N  
ATOM   2576  CA  ASP A 169      48.701  19.743  58.355  1.00 34.07           C  
ATOM   2577  C   ASP A 169      50.069  19.253  57.838  1.00 34.05           C  
ATOM   2578  O   ASP A 169      50.955  19.055  58.666  1.00 34.66           O  
ATOM   2579  CB  ASP A 169      48.242  18.846  59.542  1.00 33.83           C  
ATOM   2580  CG  ASP A 169      46.821  19.077  60.073  1.00 34.69           C  
ATOM   2581  OD1 ASP A 169      46.203  20.097  59.702  1.00 34.90           O  
ATOM   2582  OD2 ASP A 169      46.387  18.234  60.887  1.00 33.62           O  
ATOM   2583  H   ASP A 169      47.024  19.127  57.245  1.00  0.00           H  
ATOM   2584  HA  ASP A 169      48.865  20.732  58.774  1.00  0.00           H  
ATOM   2585  HB3 ASP A 169      48.924  19.000  60.377  1.00  0.00           H  
ATOM   2586  HB2 ASP A 169      48.317  17.799  59.246  1.00  0.00           H  
ATOM   2587  N   LEU A 170      50.225  19.023  56.519  1.00 34.10           N  
ATOM   2588  CA  LEU A 170      51.377  18.343  55.903  1.00 32.87           C  
ATOM   2589  C   LEU A 170      52.744  19.009  56.162  1.00 33.06           C  
ATOM   2590  O   LEU A 170      53.729  18.291  56.341  1.00 32.72           O  
ATOM   2591  CB  LEU A 170      51.079  18.123  54.400  1.00 32.73           C  
ATOM   2592  CG  LEU A 170      52.131  17.317  53.597  1.00 32.22           C  
ATOM   2593  CD1 LEU A 170      52.327  15.889  54.157  1.00 32.03           C  
ATOM   2594  CD2 LEU A 170      51.791  17.320  52.090  1.00 31.92           C  
ATOM   2595  H   LEU A 170      49.450  19.221  55.901  1.00  0.00           H  
ATOM   2596  HA  LEU A 170      51.430  17.364  56.381  1.00  0.00           H  
ATOM   2597  HB3 LEU A 170      50.945  19.098  53.930  1.00  0.00           H  
ATOM   2598  HB2 LEU A 170      50.118  17.614  54.306  1.00  0.00           H  
ATOM   2599  HG  LEU A 170      53.089  17.829  53.683  1.00  0.00           H  
ATOM   2600 HD11 LEU A 170      52.290  15.120  53.388  1.00  0.00           H  
ATOM   2601 HD12 LEU A 170      53.298  15.798  54.644  1.00  0.00           H  
ATOM   2602 HD13 LEU A 170      51.569  15.628  54.895  1.00  0.00           H  
ATOM   2603 HD21 LEU A 170      52.584  17.802  51.518  1.00  0.00           H  
ATOM   2604 HD22 LEU A 170      51.666  16.319  51.677  1.00  0.00           H  
ATOM   2605 HD23 LEU A 170      50.870  17.863  51.879  1.00  0.00           H  
ATOM   2606  N   ARG A 171      52.761  20.348  56.243  1.00 32.96           N  
ATOM   2607  CA  ARG A 171      53.898  21.138  56.717  1.00 32.84           C  
ATOM   2608  C   ARG A 171      53.416  22.253  57.657  1.00 32.88           C  
ATOM   2609  O   ARG A 171      54.055  22.479  58.686  1.00 32.11           O  
ATOM   2610  CB  ARG A 171      54.726  21.683  55.531  1.00 32.89           C  
ATOM   2611  CG  ARG A 171      55.948  22.518  55.969  1.00 33.03           C  
ATOM   2612  CD  ARG A 171      56.804  23.021  54.800  1.00 33.18           C  
ATOM   2613  NE  ARG A 171      57.802  23.998  55.260  1.00 33.55           N  
ATOM   2614  CZ  ARG A 171      57.562  25.294  55.526  1.00 34.11           C  
ATOM   2615  NH1 ARG A 171      56.350  25.835  55.336  1.00 34.19           N  
ATOM   2616  NH2 ARG A 171      58.554  26.063  55.993  1.00 34.84           N  
ATOM   2617  H   ARG A 171      51.897  20.851  56.099  1.00  0.00           H  
ATOM   2618  HA  ARG A 171      54.557  20.499  57.308  1.00  0.00           H  
ATOM   2619  HB3 ARG A 171      54.085  22.298  54.898  1.00  0.00           H  
ATOM   2620  HB2 ARG A 171      55.061  20.852  54.909  1.00  0.00           H  
ATOM   2621  HG3 ARG A 171      56.567  21.845  56.565  1.00  0.00           H  
ATOM   2622  HG2 ARG A 171      55.690  23.349  56.625  1.00  0.00           H  
ATOM   2623  HD3 ARG A 171      56.226  23.340  53.932  1.00  0.00           H  
ATOM   2624  HD2 ARG A 171      57.413  22.180  54.466  1.00  0.00           H  
ATOM   2625  HE  ARG A 171      58.724  23.629  55.447  1.00  0.00           H  
ATOM   2626 HH12 ARG A 171      56.179  26.808  55.542  1.00  0.00           H  
ATOM   2627 HH11 ARG A 171      55.594  25.264  54.985  1.00  0.00           H  
ATOM   2628 HH22 ARG A 171      58.392  27.039  56.197  1.00  0.00           H  
ATOM   2629 HH21 ARG A 171      59.476  25.677  56.140  1.00  0.00           H  
ATOM   2630  N   ASP A 172      52.309  22.924  57.290  1.00 33.30           N  
ATOM   2631  CA  ASP A 172      51.696  24.020  58.041  1.00 34.13           C  
ATOM   2632  C   ASP A 172      51.115  23.483  59.363  1.00 33.56           C  
ATOM   2633  O   ASP A 172      50.128  22.752  59.336  1.00 33.11           O  
ATOM   2634  CB  ASP A 172      50.636  24.740  57.168  1.00 34.93           C  
ATOM   2635  CG  ASP A 172      50.053  26.028  57.764  1.00 35.88           C  
ATOM   2636  OD1 ASP A 172      50.594  26.513  58.782  1.00 37.05           O  
ATOM   2637  OD2 ASP A 172      49.090  26.537  57.152  1.00 37.60           O  
ATOM   2638  H   ASP A 172      51.838  22.677  56.433  1.00  0.00           H  
ATOM   2639  HA  ASP A 172      52.489  24.736  58.269  1.00  0.00           H  
ATOM   2640  HB3 ASP A 172      49.811  24.056  56.972  1.00  0.00           H  
ATOM   2641  HB2 ASP A 172      51.087  24.998  56.209  1.00  0.00           H  
ATOM   2642  N   HID A 173      51.775  23.828  60.483  1.00 32.63           N  
ATOM   2643  CA  HID A 173      51.489  23.347  61.842  1.00 31.60           C  
ATOM   2644  C   HID A 173      51.703  21.826  62.027  1.00 30.27           C  
ATOM   2645  O   HID A 173      51.070  21.241  62.903  1.00 30.12           O  
ATOM   2646  CB  HID A 173      50.096  23.824  62.342  1.00 31.43           C  
ATOM   2647  CG  HID A 173      49.963  25.309  62.577  1.00 31.99           C  
ATOM   2648  ND1 HID A 173      49.967  26.252  61.563  1.00 32.43           N  
ATOM   2649  CD2 HID A 173      49.801  26.027  63.742  1.00 32.46           C  
ATOM   2650  CE1 HID A 173      49.814  27.449  62.133  1.00 32.99           C  
ATOM   2651  NE2 HID A 173      49.710  27.390  63.455  1.00 33.16           N  
ATOM   2652  H   HID A 173      52.570  24.445  60.401  1.00  0.00           H  
ATOM   2653  HA  HID A 173      52.237  23.810  62.487  1.00  0.00           H  
ATOM   2654  HB3 HID A 173      49.851  23.360  63.297  1.00  0.00           H  
ATOM   2655  HB2 HID A 173      49.304  23.512  61.663  1.00  0.00           H  
ATOM   2656  HD1 HID A 173      50.080  26.089  60.565  1.00  0.00           H  
ATOM   2657  HD2 HID A 173      49.740  25.670  64.759  1.00  0.00           H  
ATOM   2658  HE1 HID A 173      49.785  28.373  61.573  1.00  0.00           H  
ATOM   2659  N   ARG A 174      52.594  21.203  61.229  1.00 29.71           N  
ATOM   2660  CA  ARG A 174      52.865  19.758  61.246  1.00 29.76           C  
ATOM   2661  C   ARG A 174      53.325  19.223  62.612  1.00 29.71           C  
ATOM   2662  O   ARG A 174      52.749  18.246  63.087  1.00 29.42           O  
ATOM   2663  CB  ARG A 174      53.843  19.389  60.105  1.00 29.49           C  
ATOM   2664  CG  ARG A 174      54.258  17.904  60.005  1.00 28.75           C  
ATOM   2665  CD  ARG A 174      53.108  16.950  59.643  1.00 29.35           C  
ATOM   2666  NE  ARG A 174      53.529  15.542  59.704  1.00 29.52           N  
ATOM   2667  CZ  ARG A 174      54.000  14.803  58.684  1.00 29.41           C  
ATOM   2668  NH1 ARG A 174      54.142  15.299  57.447  1.00 29.26           N  
ATOM   2669  NH2 ARG A 174      54.337  13.527  58.904  1.00 29.89           N  
ATOM   2670  H   ARG A 174      53.080  21.737  60.521  1.00  0.00           H  
ATOM   2671  HA  ARG A 174      51.908  19.280  61.037  1.00  0.00           H  
ATOM   2672  HB3 ARG A 174      54.750  19.986  60.212  1.00  0.00           H  
ATOM   2673  HB2 ARG A 174      53.402  19.689  59.158  1.00  0.00           H  
ATOM   2674  HG3 ARG A 174      54.791  17.557  60.891  1.00  0.00           H  
ATOM   2675  HG2 ARG A 174      54.984  17.849  59.193  1.00  0.00           H  
ATOM   2676  HD3 ARG A 174      52.768  17.136  58.626  1.00  0.00           H  
ATOM   2677  HD2 ARG A 174      52.239  17.128  60.274  1.00  0.00           H  
ATOM   2678  HE  ARG A 174      53.533  15.120  60.628  1.00  0.00           H  
ATOM   2679 HH12 ARG A 174      54.479  14.688  56.706  1.00  0.00           H  
ATOM   2680 HH11 ARG A 174      53.919  16.264  57.242  1.00  0.00           H  
ATOM   2681 HH22 ARG A 174      54.685  12.965  58.136  1.00  0.00           H  
ATOM   2682 HH21 ARG A 174      54.248  13.124  59.827  1.00  0.00           H  
ATOM   2683  N   HIE A 175      54.309  19.890  63.238  1.00 29.24           N  
ATOM   2684  CA  HIE A 175      54.784  19.531  64.575  1.00 29.11           C  
ATOM   2685  C   HIE A 175      53.757  19.840  65.680  1.00 29.61           C  
ATOM   2686  O   HIE A 175      53.622  19.034  66.596  1.00 29.52           O  
ATOM   2687  CB  HIE A 175      56.139  20.207  64.858  1.00 29.15           C  
ATOM   2688  CG  HIE A 175      56.738  19.809  66.186  1.00 29.01           C  
ATOM   2689  ND1 HIE A 175      57.246  18.528  66.425  1.00 28.96           N  
ATOM   2690  CD2 HIE A 175      56.837  20.552  67.345  1.00 28.75           C  
ATOM   2691  CE1 HIE A 175      57.613  18.540  67.699  1.00 29.39           C  
ATOM   2692  NE2 HIE A 175      57.392  19.712  68.295  1.00 29.26           N  
ATOM   2693  H   HIE A 175      54.740  20.690  62.798  1.00  0.00           H  
ATOM   2694  HA  HIE A 175      54.953  18.452  64.581  1.00  0.00           H  
ATOM   2695  HB3 HIE A 175      56.036  21.293  64.829  1.00  0.00           H  
ATOM   2696  HB2 HIE A 175      56.853  19.944  64.077  1.00  0.00           H  
ATOM   2697  HD2 HIE A 175      56.545  21.567  67.568  1.00  0.00           H  
ATOM   2698  HE1 HIE A 175      58.041  17.685  68.202  1.00  0.00           H  
ATOM   2699  HE2 HIE A 175      57.590  19.939  69.259  1.00  0.00           H  
ATOM   2700  N   VAL A 176      53.050  20.978  65.569  1.00 29.50           N  
ATOM   2701  CA  VAL A 176      52.041  21.436  66.532  1.00 29.94           C  
ATOM   2702  C   VAL A 176      50.821  20.493  66.621  1.00 30.00           C  
ATOM   2703  O   VAL A 176      50.327  20.252  67.721  1.00 30.65           O  
ATOM   2704  CB  VAL A 176      51.564  22.879  66.191  1.00 30.87           C  
ATOM   2705  CG1 VAL A 176      50.334  23.374  66.983  1.00 31.37           C  
ATOM   2706  CG2 VAL A 176      52.714  23.890  66.349  1.00 31.27           C  
ATOM   2707  H   VAL A 176      53.209  21.581  64.775  1.00  0.00           H  
ATOM   2708  HA  VAL A 176      52.513  21.452  67.516  1.00  0.00           H  
ATOM   2709  HB  VAL A 176      51.281  22.896  65.138  1.00  0.00           H  
ATOM   2710 HG11 VAL A 176      50.131  24.426  66.784  1.00  0.00           H  
ATOM   2711 HG12 VAL A 176      49.430  22.829  66.716  1.00  0.00           H  
ATOM   2712 HG13 VAL A 176      50.488  23.268  68.058  1.00  0.00           H  
ATOM   2713 HG21 VAL A 176      52.392  24.897  66.081  1.00  0.00           H  
ATOM   2714 HG22 VAL A 176      53.075  23.919  67.377  1.00  0.00           H  
ATOM   2715 HG23 VAL A 176      53.559  23.643  65.706  1.00  0.00           H  
ATOM   2716  N   THR A 177      50.386  19.956  65.472  1.00 29.45           N  
ATOM   2717  CA  THR A 177      49.284  18.999  65.366  1.00 29.68           C  
ATOM   2718  C   THR A 177      49.701  17.544  65.679  1.00 29.80           C  
ATOM   2719  O   THR A 177      48.809  16.731  65.923  1.00 30.96           O  
ATOM   2720  CB  THR A 177      48.634  19.047  63.962  1.00 29.14           C  
ATOM   2721  OG1 THR A 177      49.580  18.772  62.945  1.00 28.77           O  
ATOM   2722  CG2 THR A 177      47.954  20.392  63.671  1.00 29.38           C  
ATOM   2723  H   THR A 177      50.834  20.215  64.603  1.00  0.00           H  
ATOM   2724  HA  THR A 177      48.524  19.273  66.095  1.00  0.00           H  
ATOM   2725  HB  THR A 177      47.859  18.284  63.898  1.00  0.00           H  
ATOM   2726  HG1 THR A 177      50.082  19.577  62.775  1.00  0.00           H  
ATOM   2727 HG21 THR A 177      47.533  20.417  62.666  1.00  0.00           H  
ATOM   2728 HG22 THR A 177      47.135  20.552  64.370  1.00  0.00           H  
ATOM   2729 HG23 THR A 177      48.635  21.236  63.768  1.00  0.00           H  
ATOM   2730  N   SER A 178      51.014  17.244  65.756  1.00 29.85           N  
ATOM   2731  CA  SER A 178      51.513  15.981  66.317  1.00 29.78           C  
ATOM   2732  C   SER A 178      51.396  15.935  67.855  1.00 30.11           C  
ATOM   2733  O   SER A 178      51.280  14.841  68.403  1.00 31.16           O  
ATOM   2734  CB  SER A 178      52.939  15.674  65.804  1.00 29.54           C  
ATOM   2735  OG  SER A 178      53.979  16.234  66.584  1.00 29.00           O  
ATOM   2736  H   SER A 178      51.706  17.948  65.542  1.00  0.00           H  
ATOM   2737  HA  SER A 178      50.874  15.185  65.925  1.00  0.00           H  
ATOM   2738  HB3 SER A 178      53.062  15.982  64.766  1.00  0.00           H  
ATOM   2739  HB2 SER A 178      53.080  14.594  65.823  1.00  0.00           H  
ATOM   2740  HG  SER A 178      53.927  17.194  66.533  1.00  0.00           H  
ATOM   2741  N   LEU A 179      51.377  17.113  68.514  1.00 30.28           N  
ATOM   2742  CA  LEU A 179      51.159  17.259  69.957  1.00 30.76           C  
ATOM   2743  C   LEU A 179      49.710  16.937  70.388  1.00 31.40           C  
ATOM   2744  O   LEU A 179      49.481  16.681  71.571  1.00 32.19           O  
ATOM   2745  CB  LEU A 179      51.561  18.673  70.441  1.00 31.38           C  
ATOM   2746  CG  LEU A 179      53.008  19.102  70.106  1.00 31.43           C  
ATOM   2747  CD1 LEU A 179      53.267  20.567  70.515  1.00 31.73           C  
ATOM   2748  CD2 LEU A 179      54.070  18.141  70.678  1.00 31.24           C  
ATOM   2749  H   LEU A 179      51.482  17.973  67.994  1.00  0.00           H  
ATOM   2750  HA  LEU A 179      51.818  16.549  70.447  1.00  0.00           H  
ATOM   2751  HB3 LEU A 179      51.429  18.728  71.523  1.00  0.00           H  
ATOM   2752  HB2 LEU A 179      50.863  19.401  70.030  1.00  0.00           H  
ATOM   2753  HG  LEU A 179      53.106  19.078  69.024  1.00  0.00           H  
ATOM   2754 HD11 LEU A 179      53.708  21.126  69.689  1.00  0.00           H  
ATOM   2755 HD12 LEU A 179      52.347  21.082  70.795  1.00  0.00           H  
ATOM   2756 HD13 LEU A 179      53.946  20.650  71.363  1.00  0.00           H  
ATOM   2757 HD21 LEU A 179      54.938  18.666  71.079  1.00  0.00           H  
ATOM   2758 HD22 LEU A 179      53.671  17.522  71.482  1.00  0.00           H  
ATOM   2759 HD23 LEU A 179      54.438  17.471  69.900  1.00  0.00           H  
ATOM   2760  N   LEU A 180      48.766  16.945  69.430  1.00 31.26           N  
ATOM   2761  CA  LEU A 180      47.352  16.637  69.645  1.00 32.31           C  
ATOM   2762  C   LEU A 180      47.062  15.126  69.713  1.00 33.20           C  
ATOM   2763  O   LEU A 180      46.019  14.769  70.257  1.00 33.64           O  
ATOM   2764  CB  LEU A 180      46.498  17.298  68.537  1.00 32.65           C  
ATOM   2765  CG  LEU A 180      46.619  18.838  68.453  1.00 32.94           C  
ATOM   2766  CD1 LEU A 180      45.855  19.391  67.231  1.00 33.43           C  
ATOM   2767  CD2 LEU A 180      46.208  19.536  69.765  1.00 33.57           C  
ATOM   2768  H   LEU A 180      49.031  17.163  68.480  1.00  0.00           H  
ATOM   2769  HA  LEU A 180      47.053  17.051  70.609  1.00  0.00           H  
ATOM   2770  HB3 LEU A 180      45.448  17.042  68.690  1.00  0.00           H  
ATOM   2771  HB2 LEU A 180      46.767  16.861  67.575  1.00  0.00           H  
ATOM   2772  HG  LEU A 180      47.669  19.077  68.283  1.00  0.00           H  
ATOM   2773 HD11 LEU A 180      46.469  20.100  66.679  1.00  0.00           H  
ATOM   2774 HD12 LEU A 180      45.572  18.603  66.532  1.00  0.00           H  
ATOM   2775 HD13 LEU A 180      44.940  19.913  67.507  1.00  0.00           H  
ATOM   2776 HD21 LEU A 180      45.627  20.440  69.587  1.00  0.00           H  
ATOM   2777 HD22 LEU A 180      45.606  18.889  70.404  1.00  0.00           H  
ATOM   2778 HD23 LEU A 180      47.089  19.834  70.334  1.00  0.00           H  
ATOM   2779  N   HID A 181      47.969  14.274  69.192  1.00 33.26           N  
ATOM   2780  CA  HID A 181      47.843  12.811  69.179  1.00 33.27           C  
ATOM   2781  C   HID A 181      47.690  12.191  70.575  1.00 33.79           C  
ATOM   2782  O   HID A 181      48.481  12.501  71.466  1.00 33.55           O  
ATOM   2783  CB  HID A 181      49.060  12.169  68.480  1.00 32.97           C  
ATOM   2784  CG  HID A 181      49.035  12.205  66.974  1.00 33.45           C  
ATOM   2785  ND1 HID A 181      49.891  11.432  66.209  1.00 34.23           N  
ATOM   2786  CD2 HID A 181      48.248  12.889  66.074  1.00 33.94           C  
ATOM   2787  CE1 HID A 181      49.583  11.649  64.929  1.00 34.13           C  
ATOM   2788  NE2 HID A 181      48.588  12.516  64.775  1.00 33.92           N  
ATOM   2789  H   HID A 181      48.812  14.646  68.777  1.00  0.00           H  
ATOM   2790  HA  HID A 181      46.950  12.554  68.607  1.00  0.00           H  
ATOM   2791  HB3 HID A 181      49.137  11.115  68.755  1.00  0.00           H  
ATOM   2792  HB2 HID A 181      49.983  12.629  68.831  1.00  0.00           H  
ATOM   2793  HD1 HID A 181      50.624  10.833  66.563  1.00  0.00           H  
ATOM   2794  HD2 HID A 181      47.462  13.606  66.258  1.00  0.00           H  
ATOM   2795  HE1 HID A 181      50.095  11.175  64.104  1.00  0.00           H  
ATOM   2796  N   ARG A 182      46.712  11.283  70.701  1.00 33.80           N  
ATOM   2797  CA  ARG A 182      46.565  10.374  71.832  1.00 34.11           C  
ATOM   2798  C   ARG A 182      46.571   8.955  71.255  1.00 34.42           C  
ATOM   2799  O   ARG A 182      45.617   8.560  70.585  1.00 34.25           O  
ATOM   2800  CB  ARG A 182      45.276  10.663  72.635  1.00 34.71           C  
ATOM   2801  CG  ARG A 182      45.075  12.128  73.061  1.00 34.31           C  
ATOM   2802  CD  ARG A 182      46.044  12.570  74.165  1.00 34.17           C  
ATOM   2803  NE  ARG A 182      45.920  13.997  74.489  1.00 34.35           N  
ATOM   2804  CZ  ARG A 182      46.659  15.002  73.990  1.00 34.06           C  
ATOM   2805  NH1 ARG A 182      47.632  14.786  73.096  1.00 33.09           N  
ATOM   2806  NH2 ARG A 182      46.419  16.253  74.399  1.00 34.68           N  
ATOM   2807  H   ARG A 182      46.093  11.103  69.923  1.00  0.00           H  
ATOM   2808  HA  ARG A 182      47.414  10.462  72.512  1.00  0.00           H  
ATOM   2809  HB3 ARG A 182      45.269  10.030  73.523  1.00  0.00           H  
ATOM   2810  HB2 ARG A 182      44.401  10.360  72.064  1.00  0.00           H  
ATOM   2811  HG3 ARG A 182      44.075  12.152  73.498  1.00  0.00           H  
ATOM   2812  HG2 ARG A 182      45.044  12.830  72.227  1.00  0.00           H  
ATOM   2813  HD3 ARG A 182      47.064  12.221  74.025  1.00  0.00           H  
ATOM   2814  HD2 ARG A 182      45.697  12.094  75.083  1.00  0.00           H  
ATOM   2815  HE  ARG A 182      45.197  14.226  75.156  1.00  0.00           H  
ATOM   2816 HH12 ARG A 182      48.194  15.550  72.741  1.00  0.00           H  
ATOM   2817 HH11 ARG A 182      47.813  13.849  72.757  1.00  0.00           H  
ATOM   2818 HH22 ARG A 182      46.976  17.019  74.047  1.00  0.00           H  
ATOM   2819 HH21 ARG A 182      45.708  16.436  75.092  1.00  0.00           H  
ATOM   2820  N   ILE A 183      47.679   8.242  71.490  1.00 34.88           N  
ATOM   2821  CA  ILE A 183      47.921   6.892  70.999  1.00 35.60           C  
ATOM   2822  C   ILE A 183      47.531   5.909  72.119  1.00 36.21           C  
ATOM   2823  O   ILE A 183      47.958   6.099  73.257  1.00 36.15           O  
ATOM   2824  CB  ILE A 183      49.424   6.668  70.646  1.00 35.86           C  
ATOM   2825  CG1 ILE A 183      50.005   7.792  69.750  1.00 35.46           C  
ATOM   2826  CG2 ILE A 183      49.634   5.298  69.975  1.00 36.94           C  
ATOM   2827  CD1 ILE A 183      51.532   7.723  69.576  1.00 35.51           C  
ATOM   2828  H   ILE A 183      48.412   8.628  72.072  1.00  0.00           H  
ATOM   2829  HA  ILE A 183      47.318   6.707  70.110  1.00  0.00           H  
ATOM   2830  HB  ILE A 183      50.004   6.669  71.571  1.00  0.00           H  
ATOM   2831 HG13 ILE A 183      49.778   8.774  70.165  1.00  0.00           H  
ATOM   2832 HG12 ILE A 183      49.521   7.767  68.775  1.00  0.00           H  
ATOM   2833 HG21 ILE A 183      50.654   5.170  69.622  1.00  0.00           H  
ATOM   2834 HG22 ILE A 183      49.423   4.471  70.653  1.00  0.00           H  
ATOM   2835 HG23 ILE A 183      48.985   5.195  69.106  1.00  0.00           H  
ATOM   2836 HD11 ILE A 183      51.940   8.702  69.327  1.00  0.00           H  
ATOM   2837 HD12 ILE A 183      52.027   7.384  70.486  1.00  0.00           H  
ATOM   2838 HD13 ILE A 183      51.809   7.041  68.772  1.00  0.00           H  
ATOM   2839  N   PHE A 184      46.725   4.893  71.777  1.00 36.18           N  
ATOM   2840  CA  PHE A 184      46.225   3.882  72.708  1.00 37.04           C  
ATOM   2841  C   PHE A 184      46.545   2.501  72.133  1.00 37.58           C  
ATOM   2842  O   PHE A 184      46.058   2.175  71.053  1.00 37.93           O  
ATOM   2843  CB  PHE A 184      44.695   4.022  72.878  1.00 37.22           C  
ATOM   2844  CG  PHE A 184      44.196   5.377  73.340  1.00 36.65           C  
ATOM   2845  CD1 PHE A 184      44.311   5.753  74.694  1.00 36.74           C  
ATOM   2846  CD2 PHE A 184      43.737   6.322  72.397  1.00 35.77           C  
ATOM   2847  CE1 PHE A 184      43.905   7.018  75.096  1.00 36.46           C  
ATOM   2848  CE2 PHE A 184      43.332   7.580  72.822  1.00 35.57           C  
ATOM   2849  CZ  PHE A 184      43.408   7.923  74.166  1.00 36.05           C  
ATOM   2850  H   PHE A 184      46.431   4.791  70.813  1.00  0.00           H  
ATOM   2851  HA  PHE A 184      46.698   3.980  73.688  1.00  0.00           H  
ATOM   2852  HB3 PHE A 184      44.355   3.283  73.606  1.00  0.00           H  
ATOM   2853  HB2 PHE A 184      44.177   3.777  71.952  1.00  0.00           H  
ATOM   2854  HD1 PHE A 184      44.708   5.058  75.420  1.00  0.00           H  
ATOM   2855  HD2 PHE A 184      43.688   6.069  71.348  1.00  0.00           H  
ATOM   2856  HE1 PHE A 184      43.982   7.302  76.135  1.00  0.00           H  
ATOM   2857  HE2 PHE A 184      42.966   8.299  72.106  1.00  0.00           H  
ATOM   2858  HZ  PHE A 184      43.096   8.906  74.486  1.00  0.00           H  
ATOM   2859  N   THR A 185      47.319   1.697  72.875  1.00 38.49           N  
ATOM   2860  CA  THR A 185      47.565   0.297  72.538  1.00 40.48           C  
ATOM   2861  C   THR A 185      46.492  -0.610  73.181  1.00 41.78           C  
ATOM   2862  O   THR A 185      45.928  -0.284  74.227  1.00 42.40           O  
ATOM   2863  CB  THR A 185      48.975  -0.176  72.988  1.00 40.83           C  
ATOM   2864  OG1 THR A 185      49.044  -0.468  74.365  1.00 42.74           O  
ATOM   2865  CG2 THR A 185      50.121   0.777  72.611  1.00 39.54           C  
ATOM   2866  H   THR A 185      47.687   2.011  73.765  1.00  0.00           H  
ATOM   2867  HA  THR A 185      47.516   0.169  71.456  1.00  0.00           H  
ATOM   2868  HB  THR A 185      49.174  -1.121  72.478  1.00  0.00           H  
ATOM   2869  HG1 THR A 185      49.917  -0.815  74.569  1.00  0.00           H  
ATOM   2870 HG21 THR A 185      51.092   0.327  72.820  1.00  0.00           H  
ATOM   2871 HG22 THR A 185      50.093   1.022  71.552  1.00  0.00           H  
ATOM   2872 HG23 THR A 185      50.066   1.714  73.167  1.00  0.00           H  
ATOM   2873  N   SER A 186      46.261  -1.750  72.523  1.00 42.78           N  
ATOM   2874  CA  SER A 186      45.348  -2.821  72.909  1.00 44.69           C  
ATOM   2875  C   SER A 186      46.007  -4.171  72.574  1.00 45.96           C  
ATOM   2876  O   SER A 186      47.178  -4.191  72.191  1.00 45.55           O  
ATOM   2877  CB  SER A 186      43.988  -2.584  72.215  1.00 44.89           C  
ATOM   2878  OG  SER A 186      44.072  -2.782  70.817  1.00 45.21           O  
ATOM   2879  H   SER A 186      46.771  -1.926  71.667  1.00  0.00           H  
ATOM   2880  HA  SER A 186      45.203  -2.797  73.991  1.00  0.00           H  
ATOM   2881  HB3 SER A 186      43.622  -1.575  72.411  1.00  0.00           H  
ATOM   2882  HB2 SER A 186      43.236  -3.267  72.611  1.00  0.00           H  
ATOM   2883  HG  SER A 186      44.641  -2.099  70.448  1.00  0.00           H  
ATOM   2884  N   GLU A 187      45.264  -5.281  72.748  1.00 47.87           N  
ATOM   2885  CA  GLU A 187      45.750  -6.644  72.499  1.00 49.37           C  
ATOM   2886  C   GLU A 187      46.288  -6.865  71.074  1.00 47.84           C  
ATOM   2887  O   GLU A 187      47.385  -7.401  70.935  1.00 46.74           O  
ATOM   2888  CB  GLU A 187      44.666  -7.678  72.884  1.00 52.48           C  
ATOM   2889  CG  GLU A 187      45.051  -9.151  72.595  1.00 54.94           C  
ATOM   2890  CD  GLU A 187      44.022 -10.184  73.058  1.00 58.08           C  
ATOM   2891  OE1 GLU A 187      42.908  -9.776  73.456  1.00 58.92           O  
ATOM   2892  OE2 GLU A 187      44.373 -11.381  72.994  1.00 60.20           O  
ATOM   2893  H   GLU A 187      44.311  -5.202  73.071  1.00  0.00           H  
ATOM   2894  HA  GLU A 187      46.592  -6.806  73.173  1.00  0.00           H  
ATOM   2895  HB3 GLU A 187      43.738  -7.440  72.361  1.00  0.00           H  
ATOM   2896  HB2 GLU A 187      44.447  -7.571  73.947  1.00  0.00           H  
ATOM   2897  HG3 GLU A 187      46.004  -9.382  73.072  1.00  0.00           H  
ATOM   2898  HG2 GLU A 187      45.188  -9.309  71.526  1.00  0.00           H  
ATOM   2899  N   TYR A 188      45.512  -6.439  70.065  1.00 47.16           N  
ATOM   2900  CA  TYR A 188      45.800  -6.687  68.654  1.00 46.63           C  
ATOM   2901  C   TYR A 188      46.496  -5.526  67.931  1.00 44.98           C  
ATOM   2902  O   TYR A 188      46.975  -5.761  66.822  1.00 44.26           O  
ATOM   2903  CB  TYR A 188      44.497  -7.105  67.943  1.00 47.43           C  
ATOM   2904  CG  TYR A 188      44.066  -8.516  68.300  1.00 49.36           C  
ATOM   2905  CD1 TYR A 188      44.727  -9.609  67.704  1.00 49.68           C  
ATOM   2906  CD2 TYR A 188      43.046  -8.751  69.246  1.00 50.73           C  
ATOM   2907  CE1 TYR A 188      44.378 -10.926  68.044  1.00 52.21           C  
ATOM   2908  CE2 TYR A 188      42.696 -10.073  69.590  1.00 52.71           C  
ATOM   2909  CZ  TYR A 188      43.362 -11.161  68.989  1.00 53.61           C  
ATOM   2910  OH  TYR A 188      43.029 -12.442  69.318  1.00 55.71           O  
ATOM   2911  H   TYR A 188      44.633  -5.988  70.271  1.00  0.00           H  
ATOM   2912  HA  TYR A 188      46.487  -7.530  68.575  1.00  0.00           H  
ATOM   2913  HB3 TYR A 188      44.637  -7.088  66.862  1.00  0.00           H  
ATOM   2914  HB2 TYR A 188      43.695  -6.396  68.151  1.00  0.00           H  
ATOM   2915  HD1 TYR A 188      45.518  -9.440  66.993  1.00  0.00           H  
ATOM   2916  HD2 TYR A 188      42.539  -7.923  69.719  1.00  0.00           H  
ATOM   2917  HE1 TYR A 188      44.902 -11.750  67.582  1.00  0.00           H  
ATOM   2918  HE2 TYR A 188      41.922 -10.251  70.322  1.00  0.00           H  
ATOM   2919  HH  TYR A 188      43.549 -13.098  68.844  1.00  0.00           H  
ATOM   2920  N   GLY A 189      46.577  -4.321  68.523  1.00 43.42           N  
ATOM   2921  CA  GLY A 189      47.223  -3.219  67.818  1.00 41.58           C  
ATOM   2922  C   GLY A 189      47.045  -1.871  68.499  1.00 40.25           C  
ATOM   2923  O   GLY A 189      46.764  -1.778  69.691  1.00 40.24           O  
ATOM   2924  H   GLY A 189      46.201  -4.155  69.446  1.00  0.00           H  
ATOM   2925  HA3 GLY A 189      46.800  -3.124  66.827  1.00  0.00           H  
ATOM   2926  HA2 GLY A 189      48.286  -3.417  67.698  1.00  0.00           H  
ATOM   2927  N   ILE A 190      47.287  -0.829  67.691  1.00 39.48           N  
ATOM   2928  CA  ILE A 190      47.448   0.558  68.099  1.00 38.73           C  
ATOM   2929  C   ILE A 190      46.360   1.415  67.427  1.00 37.87           C  
ATOM   2930  O   ILE A 190      46.285   1.449  66.201  1.00 39.49           O  
ATOM   2931  CB  ILE A 190      48.849   1.083  67.647  1.00 38.37           C  
ATOM   2932  CG1 ILE A 190      50.006   0.299  68.318  1.00 39.56           C  
ATOM   2933  CG2 ILE A 190      49.050   2.597  67.875  1.00 37.13           C  
ATOM   2934  CD1 ILE A 190      51.315   0.324  67.518  1.00 39.91           C  
ATOM   2935  H   ILE A 190      47.471  -1.009  66.712  1.00  0.00           H  
ATOM   2936  HA  ILE A 190      47.368   0.655  69.182  1.00  0.00           H  
ATOM   2937  HB  ILE A 190      48.933   0.909  66.572  1.00  0.00           H  
ATOM   2938 HG13 ILE A 190      49.741  -0.749  68.453  1.00  0.00           H  
ATOM   2939 HG12 ILE A 190      50.179   0.680  69.323  1.00  0.00           H  
ATOM   2940 HG21 ILE A 190      50.064   2.917  67.636  1.00  0.00           H  
ATOM   2941 HG22 ILE A 190      48.383   3.206  67.265  1.00  0.00           H  
ATOM   2942 HG23 ILE A 190      48.863   2.843  68.920  1.00  0.00           H  
ATOM   2943 HD11 ILE A 190      52.181   0.352  68.177  1.00  0.00           H  
ATOM   2944 HD12 ILE A 190      51.407  -0.560  66.889  1.00  0.00           H  
ATOM   2945 HD13 ILE A 190      51.373   1.193  66.868  1.00  0.00           H  
ATOM   2946  N   GLU A 191      45.579   2.122  68.256  1.00 36.48           N  
ATOM   2947  CA  GLU A 191      44.674   3.203  67.869  1.00 35.74           C  
ATOM   2948  C   GLU A 191      45.391   4.550  68.033  1.00 34.50           C  
ATOM   2949  O   GLU A 191      46.223   4.691  68.928  1.00 33.68           O  
ATOM   2950  CB  GLU A 191      43.433   3.175  68.782  1.00 36.53           C  
ATOM   2951  CG  GLU A 191      42.524   1.954  68.576  1.00 37.62           C  
ATOM   2952  CD  GLU A 191      41.353   1.980  69.554  1.00 38.42           C  
ATOM   2953  OE1 GLU A 191      40.344   2.642  69.229  1.00 38.34           O  
ATOM   2954  OE2 GLU A 191      41.504   1.388  70.645  1.00 38.59           O  
ATOM   2955  H   GLU A 191      45.722   2.028  69.255  1.00  0.00           H  
ATOM   2956  HA  GLU A 191      44.356   3.095  66.832  1.00  0.00           H  
ATOM   2957  HB3 GLU A 191      42.846   4.082  68.633  1.00  0.00           H  
ATOM   2958  HB2 GLU A 191      43.754   3.205  69.823  1.00  0.00           H  
ATOM   2959  HG3 GLU A 191      43.081   1.027  68.714  1.00  0.00           H  
ATOM   2960  HG2 GLU A 191      42.138   1.946  67.557  1.00  0.00           H  
ATOM   2961  N   VAL A 192      45.025   5.525  67.190  1.00 33.89           N  
ATOM   2962  CA  VAL A 192      45.492   6.906  67.276  1.00 32.95           C  
ATOM   2963  C   VAL A 192      44.262   7.801  67.099  1.00 32.86           C  
ATOM   2964  O   VAL A 192      43.687   7.815  66.015  1.00 32.68           O  
ATOM   2965  CB  VAL A 192      46.525   7.256  66.163  1.00 32.02           C  
ATOM   2966  CG1 VAL A 192      46.991   8.730  66.193  1.00 31.51           C  
ATOM   2967  CG2 VAL A 192      47.753   6.338  66.216  1.00 32.06           C  
ATOM   2968  H   VAL A 192      44.358   5.330  66.456  1.00  0.00           H  
ATOM   2969  HA  VAL A 192      45.936   7.109  68.251  1.00  0.00           H  
ATOM   2970  HB  VAL A 192      46.062   7.083  65.191  1.00  0.00           H  
ATOM   2971 HG11 VAL A 192      47.771   8.911  65.452  1.00  0.00           H  
ATOM   2972 HG12 VAL A 192      46.183   9.425  65.969  1.00  0.00           H  
ATOM   2973 HG13 VAL A 192      47.399   8.996  67.169  1.00  0.00           H  
ATOM   2974 HG21 VAL A 192      48.425   6.564  65.392  1.00  0.00           H  
ATOM   2975 HG22 VAL A 192      48.301   6.456  67.150  1.00  0.00           H  
ATOM   2976 HG23 VAL A 192      47.481   5.288  66.118  1.00  0.00           H  
ATOM   2977  N   GLN A 193      43.884   8.522  68.163  1.00 32.88           N  
ATOM   2978  CA  GLN A 193      42.777   9.472  68.161  1.00 33.57           C  
ATOM   2979  C   GLN A 193      43.340  10.821  68.639  1.00 32.77           C  
ATOM   2980  O   GLN A 193      43.529  10.982  69.844  1.00 32.24           O  
ATOM   2981  CB  GLN A 193      41.665   8.951  69.101  1.00 34.82           C  
ATOM   2982  CG  GLN A 193      40.398   9.836  69.105  1.00 35.44           C  
ATOM   2983  CD  GLN A 193      39.406   9.447  70.204  1.00 36.80           C  
ATOM   2984  OE1 GLN A 193      39.767   9.380  71.377  1.00 36.90           O  
ATOM   2985  NE2 GLN A 193      38.144   9.217  69.840  1.00 37.59           N  
ATOM   2986  H   GLN A 193      44.409   8.457  69.026  1.00  0.00           H  
ATOM   2987  HA  GLN A 193      42.334   9.571  67.169  1.00  0.00           H  
ATOM   2988  HB3 GLN A 193      42.059   8.858  70.113  1.00  0.00           H  
ATOM   2989  HB2 GLN A 193      41.389   7.939  68.806  1.00  0.00           H  
ATOM   2990  HG3 GLN A 193      39.924   9.794  68.125  1.00  0.00           H  
ATOM   2991  HG2 GLN A 193      40.653  10.882  69.274  1.00  0.00           H  
ATOM   2992 HE22 GLN A 193      37.444   8.977  70.527  1.00  0.00           H  
ATOM   2993 HE21 GLN A 193      37.872   9.275  68.865  1.00  0.00           H  
ATOM   2994  N   PRO A 194      43.582  11.782  67.718  1.00 32.44           N  
ATOM   2995  CA  PRO A 194      43.833  13.186  68.094  1.00 32.35           C  
ATOM   2996  C   PRO A 194      42.721  13.780  68.976  1.00 33.39           C  
ATOM   2997  O   PRO A 194      41.544  13.614  68.654  1.00 34.10           O  
ATOM   2998  CB  PRO A 194      43.944  13.921  66.747  1.00 32.02           C  
ATOM   2999  CG  PRO A 194      44.311  12.848  65.737  1.00 31.69           C  
ATOM   3000  CD  PRO A 194      43.631  11.594  66.269  1.00 32.24           C  
ATOM   3001  HA  PRO A 194      44.789  13.217  68.611  1.00  0.00           H  
ATOM   3002  HB3 PRO A 194      44.681  14.725  66.773  1.00  0.00           H  
ATOM   3003  HB2 PRO A 194      42.991  14.368  66.462  1.00  0.00           H  
ATOM   3004  HG3 PRO A 194      45.390  12.696  65.738  1.00  0.00           H  
ATOM   3005  HG2 PRO A 194      44.005  13.108  64.725  1.00  0.00           H  
ATOM   3006  HD2 PRO A 194      42.619  11.510  65.879  1.00  0.00           H  
ATOM   3007  HD3 PRO A 194      44.178  10.698  65.975  1.00  0.00           H  
ATOM   3008  N   ALA A 195      43.117  14.433  70.080  1.00 33.46           N  
ATOM   3009  CA  ALA A 195      42.212  15.129  70.999  1.00 34.33           C  
ATOM   3010  C   ALA A 195      41.504  16.325  70.337  1.00 34.39           C  
ATOM   3011  O   ALA A 195      40.317  16.541  70.579  1.00 34.72           O  
ATOM   3012  CB  ALA A 195      43.009  15.584  72.232  1.00 34.50           C  
ATOM   3013  H   ALA A 195      44.106  14.505  70.286  1.00  0.00           H  
ATOM   3014  HA  ALA A 195      41.447  14.422  71.323  1.00  0.00           H  
ATOM   3015  HB1 ALA A 195      42.374  16.119  72.939  1.00  0.00           H  
ATOM   3016  HB2 ALA A 195      43.434  14.729  72.758  1.00  0.00           H  
ATOM   3017  HB3 ALA A 195      43.833  16.245  71.957  1.00  0.00           H  
ATOM   3018  N   LEU A 196      42.254  17.045  69.489  1.00 33.77           N  
ATOM   3019  CA  LEU A 196      41.791  18.161  68.672  1.00 33.86           C  
ATOM   3020  C   LEU A 196      42.294  17.962  67.232  1.00 32.92           C  
ATOM   3021  O   LEU A 196      43.254  17.224  67.005  1.00 31.45           O  
ATOM   3022  CB  LEU A 196      42.353  19.487  69.244  1.00 33.67           C  
ATOM   3023  CG  LEU A 196      41.942  19.842  70.693  1.00 34.07           C  
ATOM   3024  CD1 LEU A 196      42.731  21.067  71.203  1.00 34.27           C  
ATOM   3025  CD2 LEU A 196      40.422  20.030  70.859  1.00 35.00           C  
ATOM   3026  H   LEU A 196      43.212  16.768  69.331  1.00  0.00           H  
ATOM   3027  HA  LEU A 196      40.702  18.186  68.654  1.00  0.00           H  
ATOM   3028  HB3 LEU A 196      42.072  20.315  68.590  1.00  0.00           H  
ATOM   3029  HB2 LEU A 196      43.440  19.434  69.201  1.00  0.00           H  
ATOM   3030  HG  LEU A 196      42.238  19.011  71.334  1.00  0.00           H  
ATOM   3031 HD11 LEU A 196      43.184  20.858  72.173  1.00  0.00           H  
ATOM   3032 HD12 LEU A 196      43.540  21.345  70.529  1.00  0.00           H  
ATOM   3033 HD13 LEU A 196      42.104  21.951  71.319  1.00  0.00           H  
ATOM   3034 HD21 LEU A 196      40.170  20.873  71.503  1.00  0.00           H  
ATOM   3035 HD22 LEU A 196      39.932  20.202  69.904  1.00  0.00           H  
ATOM   3036 HD23 LEU A 196      39.970  19.146  71.309  1.00  0.00           H  
ATOM   3037  N   SER A 197      41.660  18.680  66.295  1.00 33.66           N  
ATOM   3038  CA  SER A 197      42.118  18.862  64.922  1.00 33.89           C  
ATOM   3039  C   SER A 197      42.193  20.367  64.633  1.00 34.30           C  
ATOM   3040  O   SER A 197      41.190  21.065  64.788  1.00 34.76           O  
ATOM   3041  CB  SER A 197      41.194  18.099  63.943  1.00 34.19           C  
ATOM   3042  OG  SER A 197      39.866  18.592  63.925  1.00 35.64           O  
ATOM   3043  H   SER A 197      40.859  19.240  66.560  1.00  0.00           H  
ATOM   3044  HA  SER A 197      43.123  18.449  64.810  1.00  0.00           H  
ATOM   3045  HB3 SER A 197      41.182  17.036  64.180  1.00  0.00           H  
ATOM   3046  HB2 SER A 197      41.592  18.178  62.930  1.00  0.00           H  
ATOM   3047  HG  SER A 197      39.885  19.497  63.599  1.00  0.00           H  
ATOM   3048  N   PHE A 198      43.380  20.828  64.211  1.00 34.35           N  
ATOM   3049  CA  PHE A 198      43.604  22.184  63.714  1.00 35.04           C  
ATOM   3050  C   PHE A 198      43.788  22.050  62.200  1.00 34.79           C  
ATOM   3051  O   PHE A 198      44.705  21.350  61.778  1.00 32.48           O  
ATOM   3052  CB  PHE A 198      44.883  22.798  64.335  1.00 34.97           C  
ATOM   3053  CG  PHE A 198      45.019  22.812  65.851  1.00 35.80           C  
ATOM   3054  CD1 PHE A 198      43.895  22.861  66.704  1.00 37.23           C  
ATOM   3055  CD2 PHE A 198      46.305  22.959  66.414  1.00 35.67           C  
ATOM   3056  CE1 PHE A 198      44.066  22.989  68.075  1.00 37.97           C  
ATOM   3057  CE2 PHE A 198      46.456  23.085  67.788  1.00 36.63           C  
ATOM   3058  CZ  PHE A 198      45.341  23.097  68.615  1.00 37.59           C  
ATOM   3059  H   PHE A 198      44.157  20.191  64.102  1.00  0.00           H  
ATOM   3060  HA  PHE A 198      42.754  22.835  63.926  1.00  0.00           H  
ATOM   3061  HB3 PHE A 198      44.956  23.836  64.009  1.00  0.00           H  
ATOM   3062  HB2 PHE A 198      45.769  22.310  63.932  1.00  0.00           H  
ATOM   3063  HD1 PHE A 198      42.895  22.801  66.305  1.00  0.00           H  
ATOM   3064  HD2 PHE A 198      47.177  22.975  65.776  1.00  0.00           H  
ATOM   3065  HE1 PHE A 198      43.201  23.015  68.723  1.00  0.00           H  
ATOM   3066  HE2 PHE A 198      47.443  23.185  68.214  1.00  0.00           H  
ATOM   3067  HZ  PHE A 198      45.465  23.200  69.682  1.00  0.00           H  
ATOM   3068  N   ASP A 199      42.918  22.703  61.421  1.00 36.38           N  
ATOM   3069  CA  ASP A 199      42.920  22.642  59.955  1.00 37.06           C  
ATOM   3070  C   ASP A 199      42.132  23.842  59.392  1.00 39.38           C  
ATOM   3071  O   ASP A 199      41.820  24.766  60.148  1.00 40.33           O  
ATOM   3072  CB  ASP A 199      42.483  21.257  59.389  1.00 36.53           C  
ATOM   3073  CG  ASP A 199      41.270  20.609  60.066  1.00 36.84           C  
ATOM   3074  OD1 ASP A 199      40.250  21.313  60.220  1.00 37.32           O  
ATOM   3075  OD2 ASP A 199      41.337  19.389  60.330  1.00 36.39           O  
ATOM   3076  H   ASP A 199      42.177  23.254  61.832  1.00  0.00           H  
ATOM   3077  HA  ASP A 199      43.949  22.809  59.630  1.00  0.00           H  
ATOM   3078  HB3 ASP A 199      43.328  20.580  59.515  1.00  0.00           H  
ATOM   3079  HB2 ASP A 199      42.297  21.279  58.319  1.00  0.00           H  
ATOM   3080  N   GLU A 200      41.819  23.828  58.084  1.00 41.71           N  
ATOM   3081  CA  GLU A 200      41.011  24.862  57.417  1.00 44.72           C  
ATOM   3082  C   GLU A 200      39.534  24.926  57.871  1.00 45.00           C  
ATOM   3083  O   GLU A 200      38.873  25.922  57.578  1.00 46.10           O  
ATOM   3084  CB  GLU A 200      41.131  24.718  55.885  1.00 46.98           C  
ATOM   3085  CG  GLU A 200      42.526  25.105  55.343  1.00 48.81           C  
ATOM   3086  CD  GLU A 200      42.672  24.945  53.826  1.00 51.80           C  
ATOM   3087  OE1 GLU A 200      41.654  24.660  53.157  1.00 51.52           O  
ATOM   3088  OE2 GLU A 200      43.813  25.114  53.343  1.00 55.18           O  
ATOM   3089  H   GLU A 200      42.123  23.059  57.499  1.00  0.00           H  
ATOM   3090  HA  GLU A 200      41.438  25.830  57.686  1.00  0.00           H  
ATOM   3091  HB3 GLU A 200      40.380  25.339  55.395  1.00  0.00           H  
ATOM   3092  HB2 GLU A 200      40.900  23.691  55.601  1.00  0.00           H  
ATOM   3093  HG3 GLU A 200      43.299  24.509  55.826  1.00  0.00           H  
ATOM   3094  HG2 GLU A 200      42.741  26.145  55.592  1.00  0.00           H  
ATOM   3095  N   ARG A 201      39.053  23.911  58.616  1.00 43.64           N  
ATOM   3096  CA  ARG A 201      37.753  23.921  59.300  1.00 44.71           C  
ATOM   3097  C   ARG A 201      37.778  24.704  60.633  1.00 44.64           C  
ATOM   3098  O   ARG A 201      36.715  24.903  61.224  1.00 44.71           O  
ATOM   3099  CB  ARG A 201      37.271  22.476  59.561  1.00 44.78           C  
ATOM   3100  CG  ARG A 201      37.327  21.523  58.351  1.00 44.95           C  
ATOM   3101  CD  ARG A 201      36.965  20.078  58.722  1.00 44.92           C  
ATOM   3102  NE  ARG A 201      38.028  19.446  59.516  1.00 44.16           N  
ATOM   3103  CZ  ARG A 201      37.989  18.227  60.078  1.00 43.54           C  
ATOM   3104  NH1 ARG A 201      36.912  17.438  59.965  1.00 43.45           N  
ATOM   3105  NH2 ARG A 201      39.056  17.796  60.760  1.00 42.85           N  
ATOM   3106  H   ARG A 201      39.654  23.125  58.826  1.00  0.00           H  
ATOM   3107  HA  ARG A 201      37.019  24.406  58.654  1.00  0.00           H  
ATOM   3108  HB3 ARG A 201      36.243  22.509  59.914  1.00  0.00           H  
ATOM   3109  HB2 ARG A 201      37.846  22.050  60.383  1.00  0.00           H  
ATOM   3110  HG3 ARG A 201      38.358  21.503  57.995  1.00  0.00           H  
ATOM   3111  HG2 ARG A 201      36.729  21.877  57.511  1.00  0.00           H  
ATOM   3112  HD3 ARG A 201      36.662  19.492  57.855  1.00  0.00           H  
ATOM   3113  HD2 ARG A 201      36.107  20.104  59.395  1.00  0.00           H  
ATOM   3114  HE  ARG A 201      38.870  20.002  59.648  1.00  0.00           H  
ATOM   3115 HH12 ARG A 201      36.901  16.523  60.393  1.00  0.00           H  
ATOM   3116 HH11 ARG A 201      36.109  17.754  59.442  1.00  0.00           H  
ATOM   3117 HH22 ARG A 201      39.064  16.896  61.217  1.00  0.00           H  
ATOM   3118 HH21 ARG A 201      39.900  18.369  60.775  1.00  0.00           H  
ATOM   3119  N   GLY A 202      38.975  25.113  61.087  1.00 43.56           N  
ATOM   3120  CA  GLY A 202      39.219  25.775  62.364  1.00 43.72           C  
ATOM   3121  C   GLY A 202      39.725  24.755  63.393  1.00 43.04           C  
ATOM   3122  O   GLY A 202      40.056  23.615  63.061  1.00 41.51           O  
ATOM   3123  H   GLY A 202      39.798  24.896  60.539  1.00  0.00           H  
ATOM   3124  HA3 GLY A 202      38.323  26.276  62.736  1.00  0.00           H  
ATOM   3125  HA2 GLY A 202      39.981  26.541  62.219  1.00  0.00           H  
ATOM   3126  N   HID A 203      39.797  25.199  64.658  1.00 44.65           N  
ATOM   3127  CA  HID A 203      40.181  24.377  65.806  1.00 45.58           C  
ATOM   3128  C   HID A 203      38.924  23.715  66.387  1.00 46.39           C  
ATOM   3129  O   HID A 203      38.042  24.420  66.878  1.00 48.37           O  
ATOM   3130  CB  HID A 203      40.905  25.242  66.861  1.00 46.62           C  
ATOM   3131  CG  HID A 203      42.135  25.987  66.391  1.00 46.88           C  
ATOM   3132  ND1 HID A 203      42.867  25.639  65.267  1.00 48.87           N  
ATOM   3133  CD2 HID A 203      42.765  27.101  66.903  1.00 46.65           C  
ATOM   3134  CE1 HID A 203      43.874  26.509  65.160  1.00 47.89           C  
ATOM   3135  NE2 HID A 203      43.873  27.427  66.119  1.00 45.99           N  
ATOM   3136  H   HID A 203      39.527  26.148  64.870  1.00  0.00           H  
ATOM   3137  HA  HID A 203      40.875  23.600  65.482  1.00  0.00           H  
ATOM   3138  HB3 HID A 203      41.207  24.613  67.700  1.00  0.00           H  
ATOM   3139  HB2 HID A 203      40.217  25.983  67.271  1.00  0.00           H  
ATOM   3140  HD1 HID A 203      42.675  24.871  64.641  1.00  0.00           H  
ATOM   3141  HD2 HID A 203      42.509  27.689  67.772  1.00  0.00           H  
ATOM   3142  HE1 HID A 203      44.611  26.474  64.371  1.00  0.00           H  
ATOM   3143  N   ARG A 204      38.857  22.380  66.284  1.00 46.29           N  
ATOM   3144  CA  ARG A 204      37.703  21.569  66.677  1.00 47.31           C  
ATOM   3145  C   ARG A 204      38.154  20.372  67.519  1.00 44.56           C  
ATOM   3146  O   ARG A 204      39.284  19.912  67.362  1.00 43.75           O  
ATOM   3147  CB  ARG A 204      36.982  21.047  65.414  1.00 49.85           C  
ATOM   3148  CG  ARG A 204      36.481  22.138  64.456  1.00 52.69           C  
ATOM   3149  CD  ARG A 204      35.739  21.544  63.253  1.00 55.58           C  
ATOM   3150  NE  ARG A 204      35.110  22.594  62.445  1.00 58.75           N  
ATOM   3151  CZ  ARG A 204      34.222  22.398  61.456  1.00 60.88           C  
ATOM   3152  NH1 ARG A 204      33.789  21.169  61.140  1.00 61.13           N  
ATOM   3153  NH2 ARG A 204      33.764  23.454  60.773  1.00 62.44           N  
ATOM   3154  H   ARG A 204      39.628  21.873  65.868  1.00  0.00           H  
ATOM   3155  HA  ARG A 204      37.003  22.156  67.275  1.00  0.00           H  
ATOM   3156  HB3 ARG A 204      36.127  20.445  65.726  1.00  0.00           H  
ATOM   3157  HB2 ARG A 204      37.642  20.372  64.865  1.00  0.00           H  
ATOM   3158  HG3 ARG A 204      37.351  22.674  64.075  1.00  0.00           H  
ATOM   3159  HG2 ARG A 204      35.862  22.877  64.968  1.00  0.00           H  
ATOM   3160  HD3 ARG A 204      35.026  20.783  63.572  1.00  0.00           H  
ATOM   3161  HD2 ARG A 204      36.455  21.055  62.591  1.00  0.00           H  
ATOM   3162  HE  ARG A 204      35.469  23.530  62.582  1.00  0.00           H  
ATOM   3163 HH12 ARG A 204      33.112  21.035  60.404  1.00  0.00           H  
ATOM   3164 HH11 ARG A 204      34.124  20.372  61.661  1.00  0.00           H  
ATOM   3165 HH22 ARG A 204      33.090  23.336  60.030  1.00  0.00           H  
ATOM   3166 HH21 ARG A 204      34.105  24.382  60.986  1.00  0.00           H  
ATOM   3167  N   VAL A 205      37.230  19.839  68.337  1.00 42.82           N  
ATOM   3168  CA  VAL A 205      37.368  18.536  68.991  1.00 41.59           C  
ATOM   3169  C   VAL A 205      37.233  17.417  67.942  1.00 40.53           C  
ATOM   3170  O   VAL A 205      36.264  17.414  67.180  1.00 40.88           O  
ATOM   3171  CB  VAL A 205      36.286  18.327  70.093  1.00 42.43           C  
ATOM   3172  CG1 VAL A 205      36.232  16.896  70.679  1.00 42.50           C  
ATOM   3173  CG2 VAL A 205      36.470  19.337  71.238  1.00 42.40           C  
ATOM   3174  H   VAL A 205      36.322  20.274  68.412  1.00  0.00           H  
ATOM   3175  HA  VAL A 205      38.353  18.474  69.455  1.00  0.00           H  
ATOM   3176  HB  VAL A 205      35.308  18.526  69.651  1.00  0.00           H  
ATOM   3177 HG11 VAL A 205      35.536  16.842  71.517  1.00  0.00           H  
ATOM   3178 HG12 VAL A 205      35.896  16.159  69.949  1.00  0.00           H  
ATOM   3179 HG13 VAL A 205      37.211  16.583  71.044  1.00  0.00           H  
ATOM   3180 HG21 VAL A 205      35.697  19.218  71.998  1.00  0.00           H  
ATOM   3181 HG22 VAL A 205      37.436  19.208  71.726  1.00  0.00           H  
ATOM   3182 HG23 VAL A 205      36.414  20.366  70.881  1.00  0.00           H  
ATOM   3183  N   ASN A 206      38.205  16.496  67.941  1.00 38.83           N  
ATOM   3184  CA  ASN A 206      38.248  15.346  67.045  1.00 38.68           C  
ATOM   3185  C   ASN A 206      37.927  14.070  67.840  1.00 39.28           C  
ATOM   3186  O   ASN A 206      38.391  13.915  68.970  1.00 40.25           O  
ATOM   3187  CB  ASN A 206      39.644  15.309  66.381  1.00 37.15           C  
ATOM   3188  CG  ASN A 206      39.837  14.128  65.424  1.00 36.65           C  
ATOM   3189  OD1 ASN A 206      39.350  14.148  64.297  1.00 36.44           O  
ATOM   3190  ND2 ASN A 206      40.521  13.081  65.887  1.00 35.97           N  
ATOM   3191  H   ASN A 206      38.948  16.550  68.625  1.00  0.00           H  
ATOM   3192  HA  ASN A 206      37.507  15.465  66.252  1.00  0.00           H  
ATOM   3193  HB3 ASN A 206      40.429  15.306  67.137  1.00  0.00           H  
ATOM   3194  HB2 ASN A 206      39.787  16.228  65.814  1.00  0.00           H  
ATOM   3195 HD22 ASN A 206      40.651  12.256  65.317  1.00  0.00           H  
ATOM   3196 HD21 ASN A 206      40.898  13.099  66.827  1.00  0.00           H  
ATOM   3197  N   LYS A 207      37.179  13.167  67.187  1.00 39.42           N  
ATOM   3198  CA  LYS A 207      36.922  11.805  67.653  1.00 39.85           C  
ATOM   3199  C   LYS A 207      37.420  10.749  66.650  1.00 39.25           C  
ATOM   3200  O   LYS A 207      37.502   9.585  67.035  1.00 39.82           O  
ATOM   3201  CB  LYS A 207      35.416  11.625  67.935  1.00  0.00           C  
ATOM   3202  CG  LYS A 207      34.928  12.414  69.164  1.00  0.00           C  
ATOM   3203  CD  LYS A 207      33.476  12.096  69.568  1.00  0.00           C  
ATOM   3204  CE  LYS A 207      32.411  12.484  68.529  1.00  0.00           C  
ATOM   3205  NZ  LYS A 207      32.391  13.937  68.284  1.00  0.00           N  
ATOM   3206  H   LYS A 207      36.821  13.394  66.272  1.00  0.00           H  
ATOM   3207  HA  LYS A 207      37.468  11.619  68.579  1.00  0.00           H  
ATOM   3208  HB2 LYS A 207      34.838  11.890  67.049  1.00  0.00           H  
ATOM   3209  HB3 LYS A 207      35.212  10.569  68.123  1.00  0.00           H  
ATOM   3210  HG2 LYS A 207      35.577  12.184  70.009  1.00  0.00           H  
ATOM   3211  HG3 LYS A 207      35.041  13.484  68.988  1.00  0.00           H  
ATOM   3212  HD2 LYS A 207      33.391  11.029  69.775  1.00  0.00           H  
ATOM   3213  HD3 LYS A 207      33.254  12.592  70.514  1.00  0.00           H  
ATOM   3214  HE2 LYS A 207      32.577  11.961  67.587  1.00  0.00           H  
ATOM   3215  HE3 LYS A 207      31.425  12.182  68.885  1.00  0.00           H  
ATOM   3216  HZ1 LYS A 207      33.290  14.231  67.931  1.00  0.00           H  
ATOM   3217  HZ2 LYS A 207      31.675  14.156  67.605  1.00  0.00           H  
ATOM   3218  HZ3 LYS A 207      32.194  14.421  69.148  1.00  0.00           H  
ATOM   3219  N   VAL A 208      37.754  11.140  65.404  1.00 38.50           N  
ATOM   3220  CA  VAL A 208      38.172  10.222  64.339  1.00 38.20           C  
ATOM   3221  C   VAL A 208      39.462   9.468  64.727  1.00 37.14           C  
ATOM   3222  O   VAL A 208      40.464  10.106  65.055  1.00 35.38           O  
ATOM   3223  CB  VAL A 208      38.408  10.944  62.980  1.00 37.60           C  
ATOM   3224  CG1 VAL A 208      38.715   9.967  61.823  1.00 37.20           C  
ATOM   3225  CG2 VAL A 208      37.208  11.822  62.582  1.00 38.61           C  
ATOM   3226  H   VAL A 208      37.709  12.116  65.152  1.00  0.00           H  
ATOM   3227  HA  VAL A 208      37.359   9.508  64.212  1.00  0.00           H  
ATOM   3228  HB  VAL A 208      39.270  11.604  63.082  1.00  0.00           H  
ATOM   3229 HG11 VAL A 208      38.898  10.505  60.893  1.00  0.00           H  
ATOM   3230 HG12 VAL A 208      39.595   9.353  62.009  1.00  0.00           H  
ATOM   3231 HG13 VAL A 208      37.878   9.294  61.642  1.00  0.00           H  
ATOM   3232 HG21 VAL A 208      37.369  12.288  61.609  1.00  0.00           H  
ATOM   3233 HG22 VAL A 208      36.291  11.236  62.523  1.00  0.00           H  
ATOM   3234 HG23 VAL A 208      37.044  12.629  63.296  1.00  0.00           H  
ATOM   3235  N   THR A 209      39.376   8.129  64.718  1.00 37.29           N  
ATOM   3236  CA  THR A 209      40.422   7.224  65.184  1.00 36.72           C  
ATOM   3237  C   THR A 209      40.979   6.402  64.010  1.00 35.95           C  
ATOM   3238  O   THR A 209      40.212   5.934  63.168  1.00 36.63           O  
ATOM   3239  CB  THR A 209      39.874   6.243  66.249  1.00 37.64           C  
ATOM   3240  OG1 THR A 209      39.339   6.997  67.318  1.00 38.26           O  
ATOM   3241  CG2 THR A 209      40.917   5.282  66.847  1.00 37.40           C  
ATOM   3242  H   THR A 209      38.525   7.689  64.390  1.00  0.00           H  
ATOM   3243  HA  THR A 209      41.230   7.798  65.635  1.00  0.00           H  
ATOM   3244  HB  THR A 209      39.065   5.652  65.820  1.00  0.00           H  
ATOM   3245  HG1 THR A 209      38.624   7.542  66.977  1.00  0.00           H  
ATOM   3246 HG21 THR A 209      40.472   4.679  67.636  1.00  0.00           H  
ATOM   3247 HG22 THR A 209      41.317   4.591  66.107  1.00  0.00           H  
ATOM   3248 HG23 THR A 209      41.755   5.829  67.281  1.00  0.00           H  
ATOM   3249  N   TYR A 210      42.312   6.258  63.996  1.00 34.66           N  
ATOM   3250  CA  TYR A 210      43.098   5.641  62.932  1.00 34.18           C  
ATOM   3251  C   TYR A 210      43.842   4.448  63.542  1.00 34.77           C  
ATOM   3252  O   TYR A 210      44.835   4.637  64.246  1.00 34.01           O  
ATOM   3253  CB  TYR A 210      44.066   6.693  62.342  1.00 32.90           C  
ATOM   3254  CG  TYR A 210      43.387   7.973  61.886  1.00 32.69           C  
ATOM   3255  CD1 TYR A 210      43.168   9.016  62.811  1.00 32.48           C  
ATOM   3256  CD2 TYR A 210      42.954   8.126  60.553  1.00 32.92           C  
ATOM   3257  CE1 TYR A 210      42.505  10.189  62.417  1.00 32.69           C  
ATOM   3258  CE2 TYR A 210      42.313   9.314  60.149  1.00 32.88           C  
ATOM   3259  CZ  TYR A 210      42.093  10.346  61.083  1.00 33.15           C  
ATOM   3260  OH  TYR A 210      41.483  11.505  60.711  1.00 33.32           O  
ATOM   3261  H   TYR A 210      42.853   6.688  64.736  1.00  0.00           H  
ATOM   3262  HA  TYR A 210      42.451   5.288  62.128  1.00  0.00           H  
ATOM   3263  HB3 TYR A 210      44.615   6.263  61.503  1.00  0.00           H  
ATOM   3264  HB2 TYR A 210      44.821   6.974  63.078  1.00  0.00           H  
ATOM   3265  HD1 TYR A 210      43.502   8.921  63.830  1.00  0.00           H  
ATOM   3266  HD2 TYR A 210      43.122   7.336  59.837  1.00  0.00           H  
ATOM   3267  HE1 TYR A 210      42.340  10.976  63.139  1.00  0.00           H  
ATOM   3268  HE2 TYR A 210      41.994   9.429  59.124  1.00  0.00           H  
ATOM   3269  HH  TYR A 210      41.420  12.142  61.427  1.00  0.00           H  
ATOM   3270  N   GLY A 211      43.305   3.245  63.301  1.00 35.76           N  
ATOM   3271  CA  GLY A 211      43.788   1.999  63.880  1.00 36.34           C  
ATOM   3272  C   GLY A 211      44.719   1.271  62.909  1.00 36.43           C  
ATOM   3273  O   GLY A 211      44.524   1.316  61.695  1.00 36.22           O  
ATOM   3274  H   GLY A 211      42.515   3.176  62.672  1.00  0.00           H  
ATOM   3275  HA3 GLY A 211      42.928   1.362  64.073  1.00  0.00           H  
ATOM   3276  HA2 GLY A 211      44.275   2.167  64.836  1.00  0.00           H  
ATOM   3277  N   VAL A 212      45.695   0.545  63.474  1.00 36.38           N  
ATOM   3278  CA  VAL A 212      46.514  -0.449  62.788  1.00 36.78           C  
ATOM   3279  C   VAL A 212      46.615  -1.659  63.728  1.00 37.87           C  
ATOM   3280  O   VAL A 212      47.270  -1.573  64.768  1.00 37.61           O  
ATOM   3281  CB  VAL A 212      47.944   0.051  62.433  1.00 35.76           C  
ATOM   3282  CG1 VAL A 212      48.823  -1.054  61.802  1.00 36.01           C  
ATOM   3283  CG2 VAL A 212      47.900   1.270  61.496  1.00 35.15           C  
ATOM   3284  H   VAL A 212      45.820   0.589  64.478  1.00  0.00           H  
ATOM   3285  HA  VAL A 212      46.024  -0.757  61.865  1.00  0.00           H  
ATOM   3286  HB  VAL A 212      48.432   0.380  63.351  1.00  0.00           H  
ATOM   3287 HG11 VAL A 212      49.774  -0.660  61.449  1.00  0.00           H  
ATOM   3288 HG12 VAL A 212      49.064  -1.846  62.511  1.00  0.00           H  
ATOM   3289 HG13 VAL A 212      48.326  -1.512  60.946  1.00  0.00           H  
ATOM   3290 HG21 VAL A 212      48.900   1.633  61.264  1.00  0.00           H  
ATOM   3291 HG22 VAL A 212      47.400   1.034  60.556  1.00  0.00           H  
ATOM   3292 HG23 VAL A 212      47.366   2.099  61.957  1.00  0.00           H  
ATOM   3293  N   PHE A 213      45.936  -2.746  63.341  1.00 38.83           N  
ATOM   3294  CA  PHE A 213      45.847  -4.002  64.085  1.00 40.85           C  
ATOM   3295  C   PHE A 213      46.452  -5.127  63.247  1.00 41.94           C  
ATOM   3296  O   PHE A 213      46.641  -4.960  62.046  1.00 41.76           O  
ATOM   3297  CB  PHE A 213      44.371  -4.313  64.415  1.00 42.48           C  
ATOM   3298  CG  PHE A 213      43.588  -3.143  64.980  1.00 42.12           C  
ATOM   3299  CD1 PHE A 213      43.826  -2.691  66.294  1.00 41.95           C  
ATOM   3300  CD2 PHE A 213      42.746  -2.391  64.134  1.00 42.14           C  
ATOM   3301  CE1 PHE A 213      43.207  -1.536  66.752  1.00 42.10           C  
ATOM   3302  CE2 PHE A 213      42.120  -1.254  64.619  1.00 42.01           C  
ATOM   3303  CZ  PHE A 213      42.350  -0.828  65.920  1.00 41.85           C  
ATOM   3304  H   PHE A 213      45.434  -2.725  62.461  1.00  0.00           H  
ATOM   3305  HA  PHE A 213      46.427  -3.945  64.996  1.00  0.00           H  
ATOM   3306  HB3 PHE A 213      44.340  -5.114  65.154  1.00  0.00           H  
ATOM   3307  HB2 PHE A 213      43.848  -4.692  63.536  1.00  0.00           H  
ATOM   3308  HD1 PHE A 213      44.489  -3.237  66.946  1.00  0.00           H  
ATOM   3309  HD2 PHE A 213      42.587  -2.695  63.109  1.00  0.00           H  
ATOM   3310  HE1 PHE A 213      43.389  -1.193  67.760  1.00  0.00           H  
ATOM   3311  HE2 PHE A 213      41.463  -0.693  63.973  1.00  0.00           H  
ATOM   3312  HZ  PHE A 213      41.859   0.061  66.285  1.00  0.00           H  
ATOM   3313  N   GLY A 214      46.763  -6.252  63.897  1.00 43.13           N  
ATOM   3314  CA  GLY A 214      47.269  -7.422  63.200  1.00 43.92           C  
ATOM   3315  C   GLY A 214      47.253  -8.632  64.128  1.00 45.61           C  
ATOM   3316  O   GLY A 214      47.071  -8.511  65.337  1.00 45.85           O  
ATOM   3317  H   GLY A 214      46.636  -6.326  64.899  1.00  0.00           H  
ATOM   3318  HA3 GLY A 214      48.280  -7.246  62.832  1.00  0.00           H  
ATOM   3319  HA2 GLY A 214      46.627  -7.632  62.347  1.00  0.00           H  
ATOM   3320  N   ALA A 215      47.464  -9.805  63.523  1.00 46.72           N  
ATOM   3321  CA  ALA A 215      47.541 -11.111  64.168  1.00 48.81           C  
ATOM   3322  C   ALA A 215      48.256 -12.087  63.225  1.00 49.52           C  
ATOM   3323  O   ALA A 215      48.332 -11.845  62.020  1.00 49.58           O  
ATOM   3324  CB  ALA A 215      46.128 -11.625  64.496  1.00 50.57           C  
ATOM   3325  H   ALA A 215      47.609  -9.819  62.520  1.00  0.00           H  
ATOM   3326  HA  ALA A 215      48.113 -11.020  65.093  1.00  0.00           H  
ATOM   3327  HB1 ALA A 215      46.169 -12.553  65.066  1.00  0.00           H  
ATOM   3328  HB2 ALA A 215      45.564 -10.907  65.091  1.00  0.00           H  
ATOM   3329  HB3 ALA A 215      45.563 -11.828  63.587  1.00  0.00           H  
ATOM   3330  N   GLU A 216      48.721 -13.210  63.789  1.00 51.02           N  
ATOM   3331  CA  GLU A 216      49.187 -14.375  63.035  1.00 52.21           C  
ATOM   3332  C   GLU A 216      48.002 -15.114  62.377  1.00 53.32           C  
ATOM   3333  O   GLU A 216      46.843 -14.817  62.672  1.00 53.48           O  
ATOM   3334  CB  GLU A 216      49.971 -15.320  63.970  1.00 54.19           C  
ATOM   3335  CG  GLU A 216      51.058 -14.616  64.812  1.00 53.35           C  
ATOM   3336  CD  GLU A 216      51.963 -15.566  65.601  1.00 55.57           C  
ATOM   3337  OE1 GLU A 216      51.625 -16.766  65.698  1.00 57.61           O  
ATOM   3338  OE2 GLU A 216      52.986 -15.057  66.107  1.00 55.42           O  
ATOM   3339  H   GLU A 216      48.631 -13.334  64.790  1.00  0.00           H  
ATOM   3340  HA  GLU A 216      49.861 -14.031  62.250  1.00  0.00           H  
ATOM   3341  HB3 GLU A 216      50.445 -16.094  63.363  1.00  0.00           H  
ATOM   3342  HB2 GLU A 216      49.274 -15.843  64.626  1.00  0.00           H  
ATOM   3343  HG3 GLU A 216      50.604 -13.936  65.531  1.00  0.00           H  
ATOM   3344  HG2 GLU A 216      51.680 -14.001  64.167  1.00  0.00           H  
ATOM   3345  N   ALA A 217      48.319 -16.085  61.506  1.00 54.05           N  
ATOM   3346  CA  ALA A 217      47.356 -16.921  60.781  1.00 55.20           C  
ATOM   3347  C   ALA A 217      46.389 -17.728  61.670  1.00 56.06           C  
ATOM   3348  O   ALA A 217      45.263 -17.981  61.243  1.00 56.73           O  
ATOM   3349  CB  ALA A 217      48.133 -17.872  59.863  1.00 57.10           C  
ATOM   3350  H   ALA A 217      49.293 -16.248  61.289  1.00  0.00           H  
ATOM   3351  HA  ALA A 217      46.757 -16.255  60.157  1.00  0.00           H  
ATOM   3352  HB1 ALA A 217      47.464 -18.425  59.202  1.00  0.00           H  
ATOM   3353  HB2 ALA A 217      48.828 -17.316  59.240  1.00  0.00           H  
ATOM   3354  HB3 ALA A 217      48.714 -18.596  60.434  1.00  0.00           H  
ATOM   3355  N   GLY A 218      46.834 -18.092  62.886  1.00 56.33           N  
ATOM   3356  CA  GLY A 218      46.037 -18.807  63.884  1.00 57.80           C  
ATOM   3357  C   GLY A 218      45.197 -17.861  64.763  1.00 56.64           C  
ATOM   3358  O   GLY A 218      44.481 -18.349  65.636  1.00 57.96           O  
ATOM   3359  H   GLY A 218      47.776 -17.842  63.153  1.00  0.00           H  
ATOM   3360  HA3 GLY A 218      46.715 -19.367  64.528  1.00  0.00           H  
ATOM   3361  HA2 GLY A 218      45.382 -19.537  63.407  1.00  0.00           H  
ATOM   3362  N   GLY A 219      45.278 -16.534  64.556  1.00 54.29           N  
ATOM   3363  CA  GLY A 219      44.560 -15.521  65.331  1.00 53.40           C  
ATOM   3364  C   GLY A 219      45.337 -15.072  66.582  1.00 52.21           C  
ATOM   3365  O   GLY A 219      44.781 -14.322  67.384  1.00 51.95           O  
ATOM   3366  H   GLY A 219      45.869 -16.189  63.810  1.00  0.00           H  
ATOM   3367  HA3 GLY A 219      43.571 -15.879  65.622  1.00  0.00           H  
ATOM   3368  HA2 GLY A 219      44.401 -14.652  64.693  1.00  0.00           H  
ATOM   3369  N   THR A 220      46.598 -15.512  66.756  1.00 51.66           N  
ATOM   3370  CA  THR A 220      47.490 -15.120  67.852  1.00 50.64           C  
ATOM   3371  C   THR A 220      47.903 -13.641  67.728  1.00 47.90           C  
ATOM   3372  O   THR A 220      48.332 -13.219  66.655  1.00 46.62           O  
ATOM   3373  CB  THR A 220      48.777 -15.990  67.849  1.00 51.19           C  
ATOM   3374  OG1 THR A 220      48.424 -17.342  68.066  1.00 53.75           O  
ATOM   3375  CG2 THR A 220      49.865 -15.614  68.874  1.00 50.03           C  
ATOM   3376  H   THR A 220      46.993 -16.149  66.080  1.00  0.00           H  
ATOM   3377  HA  THR A 220      46.961 -15.270  68.796  1.00  0.00           H  
ATOM   3378  HB  THR A 220      49.229 -15.948  66.861  1.00  0.00           H  
ATOM   3379  HG1 THR A 220      49.231 -17.861  68.111  1.00  0.00           H  
ATOM   3380 HG21 THR A 220      50.669 -16.350  68.879  1.00  0.00           H  
ATOM   3381 HG22 THR A 220      50.326 -14.655  68.640  1.00  0.00           H  
ATOM   3382 HG23 THR A 220      49.458 -15.556  69.884  1.00  0.00           H  
ATOM   3383  N   ALA A 221      47.759 -12.887  68.828  1.00 47.07           N  
ATOM   3384  CA  ALA A 221      48.051 -11.454  68.901  1.00 45.11           C  
ATOM   3385  C   ALA A 221      49.564 -11.128  68.799  1.00 44.28           C  
ATOM   3386  O   ALA A 221      50.380 -12.014  69.061  1.00 45.15           O  
ATOM   3387  CB  ALA A 221      47.459 -10.927  70.217  1.00 44.62           C  
ATOM   3388  H   ALA A 221      47.407 -13.307  69.676  1.00  0.00           H  
ATOM   3389  HA  ALA A 221      47.515 -11.001  68.069  1.00  0.00           H  
ATOM   3390  HB1 ALA A 221      47.571  -9.849  70.301  1.00  0.00           H  
ATOM   3391  HB2 ALA A 221      46.392 -11.144  70.284  1.00  0.00           H  
ATOM   3392  HB3 ALA A 221      47.943 -11.377  71.084  1.00  0.00           H  
ATOM   3393  N   PRO A 222      49.927  -9.864  68.465  1.00 43.00           N  
ATOM   3394  CA  PRO A 222      51.328  -9.400  68.497  1.00 42.22           C  
ATOM   3395  C   PRO A 222      51.944  -9.453  69.908  1.00 42.61           C  
ATOM   3396  O   PRO A 222      51.291  -9.063  70.877  1.00 42.86           O  
ATOM   3397  CB  PRO A 222      51.264  -7.953  67.958  1.00 40.54           C  
ATOM   3398  CG  PRO A 222      49.936  -7.859  67.229  1.00 40.44           C  
ATOM   3399  CD  PRO A 222      49.046  -8.776  68.051  1.00 42.01           C  
ATOM   3400  HA  PRO A 222      51.900 -10.020  67.805  1.00  0.00           H  
ATOM   3401  HB3 PRO A 222      52.100  -7.710  67.303  1.00  0.00           H  
ATOM   3402  HB2 PRO A 222      51.274  -7.230  68.776  1.00  0.00           H  
ATOM   3403  HG3 PRO A 222      50.040  -8.258  66.221  1.00  0.00           H  
ATOM   3404  HG2 PRO A 222      49.554  -6.841  67.148  1.00  0.00           H  
ATOM   3405  HD2 PRO A 222      48.700  -8.255  68.941  1.00  0.00           H  
ATOM   3406  HD3 PRO A 222      48.181  -9.090  67.476  1.00  0.00           H  
ATOM   3407  N   ALA A 223      53.200  -9.920  69.975  1.00 42.41           N  
ATOM   3408  CA  ALA A 223      54.048  -9.977  71.168  1.00 42.88           C  
ATOM   3409  C   ALA A 223      54.389  -8.615  71.814  1.00 41.52           C  
ATOM   3410  O   ALA A 223      54.895  -8.615  72.935  1.00 41.91           O  
ATOM   3411  CB  ALA A 223      55.335 -10.734  70.802  1.00 43.42           C  
ATOM   3412  H   ALA A 223      53.656 -10.188  69.115  1.00  0.00           H  
ATOM   3413  HA  ALA A 223      53.512 -10.561  71.919  1.00  0.00           H  
ATOM   3414  HB1 ALA A 223      55.997 -10.840  71.663  1.00  0.00           H  
ATOM   3415  HB2 ALA A 223      55.109 -11.738  70.443  1.00  0.00           H  
ATOM   3416  HB3 ALA A 223      55.891 -10.219  70.018  1.00  0.00           H  
ATOM   3417  N   GLY A 224      54.106  -7.495  71.128  1.00 40.21           N  
ATOM   3418  CA  GLY A 224      54.268  -6.151  71.670  1.00 39.13           C  
ATOM   3419  C   GLY A 224      54.267  -5.121  70.535  1.00 37.73           C  
ATOM   3420  O   GLY A 224      53.962  -5.440  69.385  1.00 38.14           O  
ATOM   3421  H   GLY A 224      53.718  -7.566  70.197  1.00  0.00           H  
ATOM   3422  HA3 GLY A 224      55.187  -6.074  72.245  1.00  0.00           H  
ATOM   3423  HA2 GLY A 224      53.440  -5.933  72.346  1.00  0.00           H  
ATOM   3424  N   PHE A 225      54.553  -3.858  70.896  1.00 36.53           N  
ATOM   3425  CA  PHE A 225      54.378  -2.679  70.045  1.00 35.86           C  
ATOM   3426  C   PHE A 225      55.544  -1.690  70.195  1.00 34.97           C  
ATOM   3427  O   PHE A 225      56.225  -1.686  71.221  1.00 35.43           O  
ATOM   3428  CB  PHE A 225      53.052  -1.979  70.432  1.00 35.95           C  
ATOM   3429  CG  PHE A 225      51.835  -2.882  70.398  1.00 37.02           C  
ATOM   3430  CD1 PHE A 225      51.385  -3.389  69.165  1.00 37.30           C  
ATOM   3431  CD2 PHE A 225      51.271  -3.373  71.595  1.00 38.32           C  
ATOM   3432  CE1 PHE A 225      50.390  -4.355  69.133  1.00 38.40           C  
ATOM   3433  CE2 PHE A 225      50.265  -4.328  71.542  1.00 39.45           C  
ATOM   3434  CZ  PHE A 225      49.828  -4.815  70.316  1.00 39.53           C  
ATOM   3435  H   PHE A 225      54.781  -3.659  71.862  1.00  0.00           H  
ATOM   3436  HA  PHE A 225      54.339  -2.986  69.000  1.00  0.00           H  
ATOM   3437  HB3 PHE A 225      52.870  -1.154  69.745  1.00  0.00           H  
ATOM   3438  HB2 PHE A 225      53.127  -1.535  71.425  1.00  0.00           H  
ATOM   3439  HD1 PHE A 225      51.855  -3.056  68.255  1.00  0.00           H  
ATOM   3440  HD2 PHE A 225      51.633  -3.027  72.552  1.00  0.00           H  
ATOM   3441  HE1 PHE A 225      50.066  -4.760  68.187  1.00  0.00           H  
ATOM   3442  HE2 PHE A 225      49.834  -4.706  72.457  1.00  0.00           H  
ATOM   3443  HZ  PHE A 225      49.055  -5.567  70.281  1.00  0.00           H  
ATOM   3444  N   PHE A 226      55.691  -0.820  69.181  1.00 34.50           N  
ATOM   3445  CA  PHE A 226      56.578   0.348  69.185  1.00 34.04           C  
ATOM   3446  C   PHE A 226      55.754   1.583  68.740  1.00 33.83           C  
ATOM   3447  O   PHE A 226      55.960   2.061  67.625  1.00 33.11           O  
ATOM   3448  CB  PHE A 226      57.789   0.112  68.249  1.00 33.60           C  
ATOM   3449  CG  PHE A 226      58.698  -1.062  68.554  1.00 34.49           C  
ATOM   3450  CD1 PHE A 226      59.705  -0.939  69.530  1.00 34.89           C  
ATOM   3451  CD2 PHE A 226      58.494  -2.312  67.932  1.00 35.29           C  
ATOM   3452  CE1 PHE A 226      60.520  -2.018  69.834  1.00 35.92           C  
ATOM   3453  CE2 PHE A 226      59.330  -3.377  68.238  1.00 36.49           C  
ATOM   3454  CZ  PHE A 226      60.332  -3.232  69.187  1.00 36.91           C  
ATOM   3455  H   PHE A 226      55.093  -0.909  68.371  1.00  0.00           H  
ATOM   3456  HA  PHE A 226      56.969   0.537  70.185  1.00  0.00           H  
ATOM   3457  HB3 PHE A 226      58.416   1.004  68.268  1.00  0.00           H  
ATOM   3458  HB2 PHE A 226      57.457   0.003  67.220  1.00  0.00           H  
ATOM   3459  HD1 PHE A 226      59.861   0.006  70.019  1.00  0.00           H  
ATOM   3460  HD2 PHE A 226      57.708  -2.437  67.200  1.00  0.00           H  
ATOM   3461  HE1 PHE A 226      61.303  -1.910  70.570  1.00  0.00           H  
ATOM   3462  HE2 PHE A 226      59.215  -4.322  67.734  1.00  0.00           H  
ATOM   3463  HZ  PHE A 226      60.966  -4.071  69.422  1.00  0.00           H  
ATOM   3464  N   PRO A 227      54.778   2.039  69.562  1.00 34.88           N  
ATOM   3465  CA  PRO A 227      53.712   2.964  69.115  1.00 34.98           C  
ATOM   3466  C   PRO A 227      54.149   4.367  68.648  1.00 35.05           C  
ATOM   3467  O   PRO A 227      53.439   4.962  67.838  1.00 35.92           O  
ATOM   3468  CB  PRO A 227      52.760   3.034  70.323  1.00 35.36           C  
ATOM   3469  CG  PRO A 227      53.623   2.688  71.522  1.00 35.83           C  
ATOM   3470  CD  PRO A 227      54.579   1.649  70.958  1.00 35.73           C  
ATOM   3471  HA  PRO A 227      53.184   2.509  68.276  1.00  0.00           H  
ATOM   3472  HB3 PRO A 227      51.969   2.291  70.207  1.00  0.00           H  
ATOM   3473  HB2 PRO A 227      52.283   4.003  70.455  1.00  0.00           H  
ATOM   3474  HG3 PRO A 227      53.051   2.336  72.381  1.00  0.00           H  
ATOM   3475  HG2 PRO A 227      54.185   3.571  71.832  1.00  0.00           H  
ATOM   3476  HD2 PRO A 227      55.503   1.609  71.536  1.00  0.00           H  
ATOM   3477  HD3 PRO A 227      54.109   0.668  70.983  1.00  0.00           H  
ATOM   3478  N   VAL A 228      55.293   4.858  69.147  1.00 35.11           N  
ATOM   3479  CA  VAL A 228      55.875   6.154  68.796  1.00 34.31           C  
ATOM   3480  C   VAL A 228      56.892   5.978  67.652  1.00 34.03           C  
ATOM   3481  O   VAL A 228      57.686   5.037  67.688  1.00 33.94           O  
ATOM   3482  CB  VAL A 228      56.603   6.758  70.030  1.00 34.70           C  
ATOM   3483  CG1 VAL A 228      57.452   8.011  69.741  1.00 34.34           C  
ATOM   3484  CG2 VAL A 228      55.611   7.069  71.161  1.00 34.98           C  
ATOM   3485  H   VAL A 228      55.831   4.300  69.794  1.00  0.00           H  
ATOM   3486  HA  VAL A 228      55.090   6.843  68.478  1.00  0.00           H  
ATOM   3487  HB  VAL A 228      57.285   6.000  70.417  1.00  0.00           H  
ATOM   3488 HG11 VAL A 228      57.825   8.460  70.663  1.00  0.00           H  
ATOM   3489 HG12 VAL A 228      58.328   7.772  69.141  1.00  0.00           H  
ATOM   3490 HG13 VAL A 228      56.876   8.770  69.213  1.00  0.00           H  
ATOM   3491 HG21 VAL A 228      56.136   7.468  72.031  1.00  0.00           H  
ATOM   3492 HG22 VAL A 228      54.869   7.806  70.850  1.00  0.00           H  
ATOM   3493 HG23 VAL A 228      55.078   6.177  71.490  1.00  0.00           H  
ATOM   3494  N   THR A 229      56.852   6.896  66.669  1.00 33.52           N  
ATOM   3495  CA  THR A 229      57.711   6.875  65.479  1.00 32.99           C  
ATOM   3496  C   THR A 229      59.203   7.071  65.799  1.00 33.66           C  
ATOM   3497  O   THR A 229      60.005   6.270  65.326  1.00 34.66           O  
ATOM   3498  CB  THR A 229      57.303   7.942  64.427  1.00 32.51           C  
ATOM   3499  OG1 THR A 229      55.986   7.686  64.002  1.00 32.53           O  
ATOM   3500  CG2 THR A 229      58.172   7.993  63.155  1.00 32.33           C  
ATOM   3501  H   THR A 229      56.179   7.650  66.721  1.00  0.00           H  
ATOM   3502  HA  THR A 229      57.601   5.891  65.019  1.00  0.00           H  
ATOM   3503  HB  THR A 229      57.300   8.930  64.890  1.00  0.00           H  
ATOM   3504  HG1 THR A 229      55.390   7.835  64.741  1.00  0.00           H  
ATOM   3505 HG21 THR A 229      57.738   8.662  62.410  1.00  0.00           H  
ATOM   3506 HG22 THR A 229      59.175   8.363  63.363  1.00  0.00           H  
ATOM   3507 HG23 THR A 229      58.264   7.007  62.698  1.00  0.00           H  
ATOM   3508  N   GLU A 230      59.546   8.106  66.590  1.00 34.03           N  
ATOM   3509  CA  GLU A 230      60.932   8.441  66.941  1.00 34.36           C  
ATOM   3510  C   GLU A 230      61.636   7.381  67.813  1.00 34.63           C  
ATOM   3511  O   GLU A 230      62.851   7.235  67.690  1.00 34.80           O  
ATOM   3512  CB  GLU A 230      61.021   9.865  67.525  1.00 34.01           C  
ATOM   3513  CG  GLU A 230      60.270  10.108  68.847  1.00 34.84           C  
ATOM   3514  CD  GLU A 230      60.441  11.549  69.325  1.00 34.89           C  
ATOM   3515  OE1 GLU A 230      59.944  12.447  68.609  1.00 34.53           O  
ATOM   3516  OE2 GLU A 230      61.055  11.735  70.397  1.00 35.96           O  
ATOM   3517  H   GLU A 230      58.833   8.721  66.956  1.00  0.00           H  
ATOM   3518  HA  GLU A 230      61.483   8.485  66.002  1.00  0.00           H  
ATOM   3519  HB3 GLU A 230      60.662  10.568  66.771  1.00  0.00           H  
ATOM   3520  HB2 GLU A 230      62.073  10.115  67.671  1.00  0.00           H  
ATOM   3521  HG3 GLU A 230      60.616   9.426  69.624  1.00  0.00           H  
ATOM   3522  HG2 GLU A 230      59.205   9.928  68.714  1.00  0.00           H  
ATOM   3523  N   ASP A 231      60.864   6.628  68.617  1.00 34.45           N  
ATOM   3524  CA  ASP A 231      61.347   5.483  69.399  1.00 35.24           C  
ATOM   3525  C   ASP A 231      61.546   4.237  68.519  1.00 34.95           C  
ATOM   3526  O   ASP A 231      62.559   3.556  68.676  1.00 35.42           O  
ATOM   3527  CB  ASP A 231      60.463   5.137  70.623  1.00 35.53           C  
ATOM   3528  CG  ASP A 231      60.124   6.309  71.554  1.00 35.78           C  
ATOM   3529  OD1 ASP A 231      60.871   7.311  71.542  1.00 36.05           O  
ATOM   3530  OD2 ASP A 231      59.156   6.143  72.327  1.00 36.21           O  
ATOM   3531  H   ASP A 231      59.875   6.818  68.673  1.00  0.00           H  
ATOM   3532  HA  ASP A 231      62.331   5.749  69.791  1.00  0.00           H  
ATOM   3533  HB3 ASP A 231      60.965   4.378  71.223  1.00  0.00           H  
ATOM   3534  HB2 ASP A 231      59.523   4.712  70.267  1.00  0.00           H  
ATOM   3535  N   PHE A 232      60.602   3.978  67.592  1.00 33.84           N  
ATOM   3536  CA  PHE A 232      60.665   2.883  66.620  1.00 33.46           C  
ATOM   3537  C   PHE A 232      61.881   2.968  65.682  1.00 32.99           C  
ATOM   3538  O   PHE A 232      62.599   1.979  65.535  1.00 33.81           O  
ATOM   3539  CB  PHE A 232      59.329   2.771  65.849  1.00 33.02           C  
ATOM   3540  CG  PHE A 232      59.302   1.776  64.696  1.00 33.41           C  
ATOM   3541  CD1 PHE A 232      59.376   0.391  64.952  1.00 34.47           C  
ATOM   3542  CD2 PHE A 232      59.323   2.226  63.358  1.00 32.81           C  
ATOM   3543  CE1 PHE A 232      59.432  -0.512  63.898  1.00 35.18           C  
ATOM   3544  CE2 PHE A 232      59.375   1.307  62.318  1.00 33.11           C  
ATOM   3545  CZ  PHE A 232      59.429  -0.055  62.587  1.00 34.14           C  
ATOM   3546  H   PHE A 232      59.791   4.579  67.533  1.00  0.00           H  
ATOM   3547  HA  PHE A 232      60.777   1.962  67.195  1.00  0.00           H  
ATOM   3548  HB3 PHE A 232      59.039   3.753  65.473  1.00  0.00           H  
ATOM   3549  HB2 PHE A 232      58.541   2.486  66.544  1.00  0.00           H  
ATOM   3550  HD1 PHE A 232      59.410   0.026  65.966  1.00  0.00           H  
ATOM   3551  HD2 PHE A 232      59.301   3.283  63.140  1.00  0.00           H  
ATOM   3552  HE1 PHE A 232      59.489  -1.571  64.100  1.00  0.00           H  
ATOM   3553  HE2 PHE A 232      59.388   1.653  61.295  1.00  0.00           H  
ATOM   3554  HZ  PHE A 232      59.483  -0.763  61.773  1.00  0.00           H  
ATOM   3555  N   ILE A 233      62.097   4.152  65.086  1.00 31.89           N  
ATOM   3556  CA  ILE A 233      63.215   4.396  64.177  1.00 31.37           C  
ATOM   3557  C   ILE A 233      64.555   4.612  64.911  1.00 31.27           C  
ATOM   3558  O   ILE A 233      65.594   4.287  64.340  1.00 30.49           O  
ATOM   3559  CB  ILE A 233      62.950   5.575  63.197  1.00 30.51           C  
ATOM   3560  CG1 ILE A 233      62.983   6.974  63.854  1.00 30.48           C  
ATOM   3561  CG2 ILE A 233      61.662   5.322  62.391  1.00 30.33           C  
ATOM   3562  CD1 ILE A 233      62.520   8.137  62.967  1.00 29.80           C  
ATOM   3563  H   ILE A 233      61.465   4.927  65.250  1.00  0.00           H  
ATOM   3564  HA  ILE A 233      63.322   3.501  63.573  1.00  0.00           H  
ATOM   3565  HB  ILE A 233      63.763   5.558  62.473  1.00  0.00           H  
ATOM   3566 HG13 ILE A 233      63.995   7.203  64.173  1.00  0.00           H  
ATOM   3567 HG12 ILE A 233      62.385   6.954  64.758  1.00  0.00           H  
ATOM   3568 HG21 ILE A 233      61.554   6.037  61.578  1.00  0.00           H  
ATOM   3569 HG22 ILE A 233      61.668   4.330  61.939  1.00  0.00           H  
ATOM   3570 HG23 ILE A 233      60.771   5.394  63.012  1.00  0.00           H  
ATOM   3571 HD11 ILE A 233      62.784   9.093  63.420  1.00  0.00           H  
ATOM   3572 HD12 ILE A 233      62.987   8.100  61.985  1.00  0.00           H  
ATOM   3573 HD13 ILE A 233      61.440   8.128  62.832  1.00  0.00           H  
ATOM   3574  N   GLY A 234      64.507   5.110  66.159  1.00 31.38           N  
ATOM   3575  CA  GLY A 234      65.673   5.391  66.996  1.00 32.68           C  
ATOM   3576  C   GLY A 234      66.296   6.754  66.661  1.00 32.65           C  
ATOM   3577  O   GLY A 234      65.931   7.406  65.681  1.00 32.22           O  
ATOM   3578  H   GLY A 234      63.609   5.352  66.555  1.00  0.00           H  
ATOM   3579  HA3 GLY A 234      66.429   4.616  66.872  1.00  0.00           H  
ATOM   3580  HA2 GLY A 234      65.364   5.377  68.042  1.00  0.00           H  
ATOM   3581  N   GLU A 235      67.266   7.179  67.487  1.00 33.61           N  
ATOM   3582  CA  GLU A 235      68.024   8.421  67.306  1.00 34.05           C  
ATOM   3583  C   GLU A 235      68.905   8.372  66.046  1.00 34.35           C  
ATOM   3584  O   GLU A 235      69.820   7.552  65.971  1.00 36.17           O  
ATOM   3585  CB  GLU A 235      68.870   8.706  68.569  1.00 34.87           C  
ATOM   3586  CG  GLU A 235      68.056   9.143  69.808  1.00 34.58           C  
ATOM   3587  CD  GLU A 235      67.355  10.501  69.668  1.00 34.31           C  
ATOM   3588  OE1 GLU A 235      67.788  11.305  68.812  1.00 34.27           O  
ATOM   3589  OE2 GLU A 235      66.398  10.718  70.442  1.00 34.12           O  
ATOM   3590  H   GLU A 235      67.533   6.607  68.275  1.00  0.00           H  
ATOM   3591  HA  GLU A 235      67.304   9.231  67.175  1.00  0.00           H  
ATOM   3592  HB3 GLU A 235      69.624   9.464  68.351  1.00  0.00           H  
ATOM   3593  HB2 GLU A 235      69.436   7.810  68.829  1.00  0.00           H  
ATOM   3594  HG3 GLU A 235      68.721   9.205  70.669  1.00  0.00           H  
ATOM   3595  HG2 GLU A 235      67.312   8.384  70.051  1.00  0.00           H  
ATOM   3596  N   GLY A 236      68.593   9.253  65.081  1.00 33.27           N  
ATOM   3597  CA  GLY A 236      69.292   9.368  63.800  1.00 33.60           C  
ATOM   3598  C   GLY A 236      68.841   8.325  62.759  1.00 33.69           C  
ATOM   3599  O   GLY A 236      69.418   8.295  61.672  1.00 34.91           O  
ATOM   3600  H   GLY A 236      67.818   9.883  65.232  1.00  0.00           H  
ATOM   3601  HA3 GLY A 236      70.370   9.289  63.948  1.00  0.00           H  
ATOM   3602  HA2 GLY A 236      69.104  10.363  63.396  1.00  0.00           H  
ATOM   3603  N   GLY A 237      67.836   7.486  63.066  1.00 33.27           N  
ATOM   3604  CA  GLY A 237      67.314   6.459  62.163  1.00 33.37           C  
ATOM   3605  C   GLY A 237      66.157   6.999  61.310  1.00 32.75           C  
ATOM   3606  O   GLY A 237      65.806   8.179  61.372  1.00 31.85           O  
ATOM   3607  H   GLY A 237      67.392   7.561  63.971  1.00  0.00           H  
ATOM   3608  HA3 GLY A 237      66.963   5.621  62.759  1.00  0.00           H  
ATOM   3609  HA2 GLY A 237      68.098   6.067  61.513  1.00  0.00           H  
ATOM   3610  N   ALA A 238      65.568   6.104  60.501  1.00 32.98           N  
ATOM   3611  CA  ALA A 238      64.453   6.397  59.600  1.00 32.45           C  
ATOM   3612  C   ALA A 238      63.556   5.164  59.413  1.00 32.48           C  
ATOM   3613  O   ALA A 238      63.898   4.077  59.876  1.00 32.69           O  
ATOM   3614  CB  ALA A 238      65.005   6.909  58.260  1.00 32.24           C  
ATOM   3615  H   ALA A 238      65.881   5.143  60.508  1.00  0.00           H  
ATOM   3616  HA  ALA A 238      63.829   7.176  60.040  1.00  0.00           H  
ATOM   3617  HB1 ALA A 238      64.194   7.237  57.611  1.00  0.00           H  
ATOM   3618  HB2 ALA A 238      65.665   7.765  58.404  1.00  0.00           H  
ATOM   3619  HB3 ALA A 238      65.570   6.136  57.737  1.00  0.00           H  
ATOM   3620  N   LEU A 239      62.409   5.360  58.741  1.00 31.86           N  
ATOM   3621  CA  LEU A 239      61.400   4.323  58.485  1.00 32.64           C  
ATOM   3622  C   LEU A 239      61.833   3.236  57.476  1.00 33.83           C  
ATOM   3623  O   LEU A 239      61.175   2.196  57.442  1.00 34.76           O  
ATOM   3624  CB  LEU A 239      60.070   4.996  58.067  1.00 31.83           C  
ATOM   3625  CG  LEU A 239      59.335   5.695  59.236  1.00 31.95           C  
ATOM   3626  CD1 LEU A 239      58.264   6.669  58.723  1.00 31.60           C  
ATOM   3627  CD2 LEU A 239      58.728   4.685  60.234  1.00 32.46           C  
ATOM   3628  H   LEU A 239      62.189   6.282  58.395  1.00  0.00           H  
ATOM   3629  HA  LEU A 239      61.236   3.794  59.425  1.00  0.00           H  
ATOM   3630  HB3 LEU A 239      59.391   4.266  57.621  1.00  0.00           H  
ATOM   3631  HB2 LEU A 239      60.277   5.718  57.275  1.00  0.00           H  
ATOM   3632  HG  LEU A 239      60.058   6.303  59.780  1.00  0.00           H  
ATOM   3633 HD11 LEU A 239      57.606   7.003  59.527  1.00  0.00           H  
ATOM   3634 HD12 LEU A 239      58.720   7.558  58.288  1.00  0.00           H  
ATOM   3635 HD13 LEU A 239      57.641   6.204  57.962  1.00  0.00           H  
ATOM   3636 HD21 LEU A 239      57.649   4.805  60.340  1.00  0.00           H  
ATOM   3637 HD22 LEU A 239      58.902   3.653  59.932  1.00  0.00           H  
ATOM   3638 HD23 LEU A 239      59.158   4.811  61.226  1.00  0.00           H  
ATOM   3639  N   ASP A 240      62.930   3.453  56.724  1.00 34.44           N  
ATOM   3640  CA  ASP A 240      63.556   2.443  55.858  1.00 35.70           C  
ATOM   3641  C   ASP A 240      64.778   1.777  56.532  1.00 35.95           C  
ATOM   3642  O   ASP A 240      65.422   0.954  55.888  1.00 35.54           O  
ATOM   3643  CB  ASP A 240      63.927   2.976  54.445  1.00 36.69           C  
ATOM   3644  CG  ASP A 240      64.941   4.128  54.374  1.00 37.96           C  
ATOM   3645  OD1 ASP A 240      65.403   4.601  55.436  1.00 38.45           O  
ATOM   3646  OD2 ASP A 240      65.245   4.520  53.227  1.00 39.01           O  
ATOM   3647  H   ASP A 240      63.427   4.330  56.799  1.00  0.00           H  
ATOM   3648  HA  ASP A 240      62.847   1.632  55.686  1.00  0.00           H  
ATOM   3649  HB3 ASP A 240      63.008   3.323  53.971  1.00  0.00           H  
ATOM   3650  HB2 ASP A 240      64.305   2.152  53.838  1.00  0.00           H  
ATOM   3651  N   TRP A 241      65.104   2.112  57.793  1.00 35.53           N  
ATOM   3652  CA  TRP A 241      66.160   1.429  58.548  1.00 35.89           C  
ATOM   3653  C   TRP A 241      65.967   1.612  60.070  1.00 36.53           C  
ATOM   3654  O   TRP A 241      66.841   2.193  60.716  1.00 38.46           O  
ATOM   3655  CB  TRP A 241      67.555   1.855  58.020  1.00 35.15           C  
ATOM   3656  CG  TRP A 241      68.665   0.888  58.302  1.00 35.96           C  
ATOM   3657  CD1 TRP A 241      69.716   1.098  59.126  1.00 36.55           C  
ATOM   3658  CD2 TRP A 241      68.820  -0.471  57.789  1.00 36.71           C  
ATOM   3659  NE1 TRP A 241      70.519  -0.024  59.139  1.00 37.95           N  
ATOM   3660  CE2 TRP A 241      70.010  -1.031  58.345  1.00 37.83           C  
ATOM   3661  CE3 TRP A 241      68.071  -1.296  56.916  1.00 36.50           C  
ATOM   3662  CZ2 TRP A 241      70.430  -2.342  58.055  1.00 39.23           C  
ATOM   3663  CZ3 TRP A 241      68.480  -2.612  56.619  1.00 37.64           C  
ATOM   3664  CH2 TRP A 241      69.656  -3.137  57.189  1.00 39.10           C  
ATOM   3665  H   TRP A 241      64.567   2.809  58.292  1.00  0.00           H  
ATOM   3666  HA  TRP A 241      66.045   0.362  58.351  1.00  0.00           H  
ATOM   3667  HB3 TRP A 241      67.820   2.851  58.377  1.00  0.00           H  
ATOM   3668  HB2 TRP A 241      67.540   1.945  56.935  1.00  0.00           H  
ATOM   3669  HD1 TRP A 241      69.888   2.011  59.677  1.00  0.00           H  
ATOM   3670  HE1 TRP A 241      71.365  -0.079  59.689  1.00  0.00           H  
ATOM   3671  HE3 TRP A 241      67.166  -0.909  56.475  1.00  0.00           H  
ATOM   3672  HZ2 TRP A 241      71.332  -2.737  58.498  1.00  0.00           H  
ATOM   3673  HZ3 TRP A 241      67.888  -3.224  55.953  1.00  0.00           H  
ATOM   3674  HH2 TRP A 241      69.962  -4.147  56.960  1.00  0.00           H  
ATOM   3675  N   PRO A 242      64.800   1.187  60.618  1.00 36.76           N  
ATOM   3676  CA  PRO A 242      64.435   1.485  62.013  1.00 36.58           C  
ATOM   3677  C   PRO A 242      65.205   0.635  63.040  1.00 37.76           C  
ATOM   3678  O   PRO A 242      65.279  -0.581  62.876  1.00 40.18           O  
ATOM   3679  CB  PRO A 242      62.924   1.199  62.046  1.00 36.36           C  
ATOM   3680  CG  PRO A 242      62.715   0.101  61.018  1.00 36.73           C  
ATOM   3681  CD  PRO A 242      63.727   0.452  59.937  1.00 36.90           C  
ATOM   3682  HA  PRO A 242      64.630   2.539  62.206  1.00  0.00           H  
ATOM   3683  HB3 PRO A 242      62.382   2.092  61.735  1.00  0.00           H  
ATOM   3684  HB2 PRO A 242      62.549   0.918  63.031  1.00  0.00           H  
ATOM   3685  HG3 PRO A 242      61.694   0.041  60.643  1.00  0.00           H  
ATOM   3686  HG2 PRO A 242      62.965  -0.863  61.456  1.00  0.00           H  
ATOM   3687  HD2 PRO A 242      64.089  -0.440  59.425  1.00  0.00           H  
ATOM   3688  HD3 PRO A 242      63.240   1.100  59.210  1.00  0.00           H  
ATOM   3689  N   GLU A 243      65.747   1.294  64.082  1.00 37.57           N  
ATOM   3690  CA  GLU A 243      66.544   0.688  65.158  1.00 38.60           C  
ATOM   3691  C   GLU A 243      65.846  -0.468  65.901  1.00 38.70           C  
ATOM   3692  O   GLU A 243      66.518  -1.438  66.243  1.00 39.21           O  
ATOM   3693  CB  GLU A 243      67.002   1.785  66.144  1.00 39.02           C  
ATOM   3694  CG  GLU A 243      67.959   1.285  67.251  1.00 41.20           C  
ATOM   3695  CD  GLU A 243      68.353   2.373  68.249  1.00 42.29           C  
ATOM   3696  OE1 GLU A 243      67.431   3.051  68.755  1.00 41.19           O  
ATOM   3697  OE2 GLU A 243      69.568   2.482  68.518  1.00 43.99           O  
ATOM   3698  H   GLU A 243      65.644   2.299  64.133  1.00  0.00           H  
ATOM   3699  HA  GLU A 243      67.436   0.276  64.686  1.00  0.00           H  
ATOM   3700  HB3 GLU A 243      66.118   2.238  66.598  1.00  0.00           H  
ATOM   3701  HB2 GLU A 243      67.496   2.584  65.589  1.00  0.00           H  
ATOM   3702  HG3 GLU A 243      68.859   0.871  66.796  1.00  0.00           H  
ATOM   3703  HG2 GLU A 243      67.509   0.481  67.829  1.00  0.00           H  
ATOM   3704  N   ALA A 244      64.521  -0.365  66.110  1.00 37.58           N  
ATOM   3705  CA  ALA A 244      63.693  -1.396  66.745  1.00 38.40           C  
ATOM   3706  C   ALA A 244      63.745  -2.770  66.052  1.00 39.49           C  
ATOM   3707  O   ALA A 244      63.667  -3.786  66.741  1.00 40.09           O  
ATOM   3708  CB  ALA A 244      62.245  -0.898  66.819  1.00 37.78           C  
ATOM   3709  H   ALA A 244      64.033   0.466  65.799  1.00  0.00           H  
ATOM   3710  HA  ALA A 244      64.059  -1.527  67.763  1.00  0.00           H  
ATOM   3711  HB1 ALA A 244      61.578  -1.667  67.203  1.00  0.00           H  
ATOM   3712  HB2 ALA A 244      62.159  -0.033  67.475  1.00  0.00           H  
ATOM   3713  HB3 ALA A 244      61.877  -0.614  65.833  1.00  0.00           H  
ATOM   3714  N   VAL A 245      63.912  -2.766  64.720  1.00 39.34           N  
ATOM   3715  CA  VAL A 245      64.058  -3.955  63.885  1.00 39.88           C  
ATOM   3716  C   VAL A 245      65.545  -4.313  63.697  1.00 40.68           C  
ATOM   3717  O   VAL A 245      65.901  -5.475  63.881  1.00 42.67           O  
ATOM   3718  CB  VAL A 245      63.436  -3.717  62.479  1.00 39.35           C  
ATOM   3719  CG1 VAL A 245      63.656  -4.864  61.472  1.00 40.82           C  
ATOM   3720  CG2 VAL A 245      61.933  -3.398  62.582  1.00 38.91           C  
ATOM   3721  H   VAL A 245      63.990  -1.880  64.240  1.00  0.00           H  
ATOM   3722  HA  VAL A 245      63.553  -4.804  64.352  1.00  0.00           H  
ATOM   3723  HB  VAL A 245      63.919  -2.839  62.048  1.00  0.00           H  
ATOM   3724 HG11 VAL A 245      63.288  -4.568  60.493  1.00  0.00           H  
ATOM   3725 HG12 VAL A 245      64.704  -5.116  61.324  1.00  0.00           H  
ATOM   3726 HG13 VAL A 245      63.135  -5.772  61.777  1.00  0.00           H  
ATOM   3727 HG21 VAL A 245      61.506  -3.201  61.600  1.00  0.00           H  
ATOM   3728 HG22 VAL A 245      61.382  -4.227  63.026  1.00  0.00           H  
ATOM   3729 HG23 VAL A 245      61.747  -2.512  63.188  1.00  0.00           H  
ATOM   3730  N   VAL A 246      66.363  -3.315  63.313  1.00 40.08           N  
ATOM   3731  CA  VAL A 246      67.768  -3.453  62.917  1.00 41.17           C  
ATOM   3732  C   VAL A 246      68.688  -3.925  64.058  1.00 42.80           C  
ATOM   3733  O   VAL A 246      69.478  -4.843  63.840  1.00 44.08           O  
ATOM   3734  CB  VAL A 246      68.300  -2.125  62.298  1.00 39.83           C  
ATOM   3735  CG1 VAL A 246      69.832  -2.028  62.128  1.00 40.45           C  
ATOM   3736  CG2 VAL A 246      67.625  -1.845  60.942  1.00 39.02           C  
ATOM   3737  H   VAL A 246      65.973  -2.388  63.195  1.00  0.00           H  
ATOM   3738  HA  VAL A 246      67.811  -4.224  62.148  1.00  0.00           H  
ATOM   3739  HB  VAL A 246      68.009  -1.315  62.967  1.00  0.00           H  
ATOM   3740 HG11 VAL A 246      70.105  -1.097  61.633  1.00  0.00           H  
ATOM   3741 HG12 VAL A 246      70.358  -2.032  63.082  1.00  0.00           H  
ATOM   3742 HG13 VAL A 246      70.217  -2.850  61.523  1.00  0.00           H  
ATOM   3743 HG21 VAL A 246      67.875  -0.847  60.585  1.00  0.00           H  
ATOM   3744 HG22 VAL A 246      67.947  -2.560  60.185  1.00  0.00           H  
ATOM   3745 HG23 VAL A 246      66.538  -1.900  61.000  1.00  0.00           H  
ATOM   3746  N   ALA A 247      68.540  -3.324  65.251  1.00 43.59           N  
ATOM   3747  CA  ALA A 247      69.198  -3.771  66.481  1.00 45.22           C  
ATOM   3748  C   ALA A 247      68.416  -4.894  67.192  1.00 46.54           C  
ATOM   3749  O   ALA A 247      68.965  -5.506  68.106  1.00 47.71           O  
ATOM   3750  CB  ALA A 247      69.393  -2.566  67.415  1.00 44.68           C  
ATOM   3751  H   ALA A 247      67.870  -2.573  65.356  1.00  0.00           H  
ATOM   3752  HA  ALA A 247      70.187  -4.163  66.235  1.00  0.00           H  
ATOM   3753  HB1 ALA A 247      70.006  -2.833  68.276  1.00  0.00           H  
ATOM   3754  HB2 ALA A 247      69.896  -1.746  66.902  1.00  0.00           H  
ATOM   3755  HB3 ALA A 247      68.446  -2.187  67.798  1.00  0.00           H  
ATOM   3756  N   ASN A 248      67.164  -5.140  66.759  1.00 46.55           N  
ATOM   3757  CA  ASN A 248      66.234  -6.156  67.259  1.00 47.55           C  
ATOM   3758  C   ASN A 248      65.895  -5.946  68.749  1.00 47.67           C  
ATOM   3759  O   ASN A 248      66.004  -6.875  69.549  1.00 50.01           O  
ATOM   3760  CB  ASN A 248      66.751  -7.582  66.918  1.00 49.43           C  
ATOM   3761  CG  ASN A 248      65.660  -8.660  66.915  1.00 49.79           C  
ATOM   3762  OD1 ASN A 248      65.732  -9.621  67.676  1.00 48.93           O  
ATOM   3763  ND2 ASN A 248      64.653  -8.516  66.052  1.00 50.84           N  
ATOM   3764  H   ASN A 248      66.817  -4.590  65.986  1.00  0.00           H  
ATOM   3765  HA  ASN A 248      65.280  -6.001  66.755  1.00  0.00           H  
ATOM   3766  HB3 ASN A 248      67.571  -7.875  67.575  1.00  0.00           H  
ATOM   3767  HB2 ASN A 248      67.166  -7.576  65.910  1.00  0.00           H  
ATOM   3768 HD22 ASN A 248      63.922  -9.211  66.018  1.00  0.00           H  
ATOM   3769 HD21 ASN A 248      64.630  -7.731  65.418  1.00  0.00           H  
ATOM   3770  N   ARG A 249      65.492  -4.708  69.086  1.00 46.31           N  
ATOM   3771  CA  ARG A 249      65.058  -4.310  70.427  1.00 46.70           C  
ATOM   3772  C   ARG A 249      63.758  -5.012  70.850  1.00 47.38           C  
ATOM   3773  O   ARG A 249      62.960  -5.386  69.992  1.00 46.38           O  
ATOM   3774  CB  ARG A 249      64.846  -2.782  70.491  1.00 45.79           C  
ATOM   3775  CG  ARG A 249      66.056  -1.935  70.060  1.00 45.60           C  
ATOM   3776  CD  ARG A 249      66.003  -0.470  70.534  1.00 45.34           C  
ATOM   3777  NE  ARG A 249      64.798   0.258  70.102  1.00 44.41           N  
ATOM   3778  CZ  ARG A 249      63.661   0.400  70.807  1.00 44.94           C  
ATOM   3779  NH1 ARG A 249      63.507  -0.150  72.018  1.00 46.44           N  
ATOM   3780  NH2 ARG A 249      62.654   1.123  70.305  1.00 43.50           N  
ATOM   3781  H   ARG A 249      65.422  -4.000  68.369  1.00  0.00           H  
ATOM   3782  HA  ARG A 249      65.844  -4.587  71.133  1.00  0.00           H  
ATOM   3783  HB3 ARG A 249      64.598  -2.529  71.522  1.00  0.00           H  
ATOM   3784  HB2 ARG A 249      63.978  -2.497  69.894  1.00  0.00           H  
ATOM   3785  HG3 ARG A 249      66.297  -2.020  69.001  1.00  0.00           H  
ATOM   3786  HG2 ARG A 249      66.902  -2.375  70.590  1.00  0.00           H  
ATOM   3787  HD3 ARG A 249      66.785   0.043  69.975  1.00  0.00           H  
ATOM   3788  HD2 ARG A 249      66.271  -0.328  71.582  1.00  0.00           H  
ATOM   3789  HE  ARG A 249      64.853   0.694  69.192  1.00  0.00           H  
ATOM   3790 HH12 ARG A 249      62.626  -0.016  72.514  1.00  0.00           H  
ATOM   3791 HH11 ARG A 249      64.247  -0.687  72.443  1.00  0.00           H  
ATOM   3792 HH22 ARG A 249      61.806   1.259  70.849  1.00  0.00           H  
ATOM   3793 HH21 ARG A 249      62.759   1.636  69.439  1.00  0.00           H  
ATOM   3794  N   GLU A 250      63.553  -5.124  72.171  1.00 48.92           N  
ATOM   3795  CA  GLU A 250      62.291  -5.561  72.769  1.00 50.30           C  
ATOM   3796  C   GLU A 250      61.234  -4.431  72.694  1.00 48.18           C  
ATOM   3797  O   GLU A 250      61.622  -3.267  72.814  1.00 47.54           O  
ATOM   3798  CB  GLU A 250      62.547  -5.954  74.241  1.00 53.45           C  
ATOM   3799  CG  GLU A 250      63.436  -7.200  74.435  1.00 57.07           C  
ATOM   3800  CD  GLU A 250      62.794  -8.472  73.877  1.00 59.99           C  
ATOM   3801  OE1 GLU A 250      61.941  -9.039  74.594  1.00 62.09           O  
ATOM   3802  OE2 GLU A 250      63.152  -8.842  72.738  1.00 60.77           O  
ATOM   3803  H   GLU A 250      64.259  -4.803  72.817  1.00  0.00           H  
ATOM   3804  HA  GLU A 250      61.967  -6.436  72.211  1.00  0.00           H  
ATOM   3805  HB3 GLU A 250      61.594  -6.124  74.746  1.00  0.00           H  
ATOM   3806  HB2 GLU A 250      63.005  -5.115  74.767  1.00  0.00           H  
ATOM   3807  HG3 GLU A 250      63.627  -7.350  75.498  1.00  0.00           H  
ATOM   3808  HG2 GLU A 250      64.411  -7.054  73.968  1.00  0.00           H  
ATOM   3809  N   PRO A 251      59.936  -4.786  72.514  1.00 47.75           N  
ATOM   3810  CA  PRO A 251      58.789  -3.851  72.547  1.00 46.49           C  
ATOM   3811  C   PRO A 251      58.793  -2.762  73.634  1.00 45.51           C  
ATOM   3812  O   PRO A 251      58.921  -3.080  74.817  1.00 45.76           O  
ATOM   3813  CB  PRO A 251      57.591  -4.784  72.740  1.00 47.80           C  
ATOM   3814  CG  PRO A 251      57.975  -6.024  71.961  1.00 49.01           C  
ATOM   3815  CD  PRO A 251      59.464  -6.152  72.254  1.00 49.26           C  
ATOM   3816  HA  PRO A 251      58.720  -3.388  71.562  1.00  0.00           H  
ATOM   3817  HB3 PRO A 251      56.666  -4.331  72.394  1.00  0.00           H  
ATOM   3818  HB2 PRO A 251      57.457  -5.046  73.791  1.00  0.00           H  
ATOM   3819  HG3 PRO A 251      57.821  -5.827  70.900  1.00  0.00           H  
ATOM   3820  HG2 PRO A 251      57.404  -6.913  72.230  1.00  0.00           H  
ATOM   3821  HD2 PRO A 251      59.627  -6.763  73.144  1.00  0.00           H  
ATOM   3822  HD3 PRO A 251      59.968  -6.624  71.410  1.00  0.00           H  
ATOM   3823  N   ASP A 252      58.620  -1.505  73.194  1.00 45.41           N  
ATOM   3824  CA  ASP A 252      58.459  -0.325  74.055  1.00 45.38           C  
ATOM   3825  C   ASP A 252      57.118  -0.291  74.811  1.00 45.13           C  
ATOM   3826  O   ASP A 252      57.047   0.368  75.848  1.00 44.86           O  
ATOM   3827  CB  ASP A 252      58.649   1.013  73.298  1.00 44.92           C  
ATOM   3828  CG  ASP A 252      59.962   1.132  72.520  1.00 46.02           C  
ATOM   3829  OD1 ASP A 252      60.945   0.468  72.912  1.00 48.95           O  
ATOM   3830  OD2 ASP A 252      59.986   1.936  71.563  1.00 45.17           O  
ATOM   3831  H   ASP A 252      58.529  -1.339  72.202  1.00  0.00           H  
ATOM   3832  HA  ASP A 252      59.238  -0.381  74.819  1.00  0.00           H  
ATOM   3833  HB3 ASP A 252      58.595   1.852  73.992  1.00  0.00           H  
ATOM   3834  HB2 ASP A 252      57.830   1.124  72.585  1.00  0.00           H  
ATOM   3835  N   ALA A 253      56.092  -0.986  74.293  1.00 45.53           N  
ATOM   3836  CA  ALA A 253      54.759  -1.025  74.884  1.00 45.90           C  
ATOM   3837  C   ALA A 253      54.105  -2.399  74.710  1.00 47.14           C  
ATOM   3838  O   ALA A 253      54.362  -3.101  73.732  1.00 47.21           O  
ATOM   3839  CB  ALA A 253      53.891   0.072  74.249  1.00 44.90           C  
ATOM   3840  H   ALA A 253      56.219  -1.511  73.438  1.00  0.00           H  
ATOM   3841  HA  ALA A 253      54.830  -0.833  75.957  1.00  0.00           H  
ATOM   3842  HB1 ALA A 253      52.890   0.083  74.679  1.00  0.00           H  
ATOM   3843  HB2 ALA A 253      54.325   1.060  74.407  1.00  0.00           H  
ATOM   3844  HB3 ALA A 253      53.787  -0.080  73.176  1.00  0.00           H  
ATOM   3845  N   GLN A 254      53.226  -2.707  75.670  1.00 48.89           N  
ATOM   3846  CA  GLN A 254      52.267  -3.809  75.653  1.00 51.15           C  
ATOM   3847  C   GLN A 254      50.851  -3.221  75.747  1.00 51.23           C  
ATOM   3848  O   GLN A 254      50.707  -2.018  75.967  1.00 51.07           O  
ATOM   3849  CB  GLN A 254      52.559  -4.744  76.852  1.00 52.88           C  
ATOM   3850  CG  GLN A 254      53.916  -5.477  76.788  1.00 54.14           C  
ATOM   3851  CD  GLN A 254      54.066  -6.404  75.577  1.00 56.12           C  
ATOM   3852  OE1 GLN A 254      53.084  -6.929  75.056  1.00 58.30           O  
ATOM   3853  NE2 GLN A 254      55.305  -6.633  75.141  1.00 55.80           N  
ATOM   3854  H   GLN A 254      53.095  -2.050  76.426  1.00  0.00           H  
ATOM   3855  HA  GLN A 254      52.327  -4.358  74.712  1.00  0.00           H  
ATOM   3856  HB3 GLN A 254      51.769  -5.491  76.939  1.00  0.00           H  
ATOM   3857  HB2 GLN A 254      52.515  -4.170  77.778  1.00  0.00           H  
ATOM   3858  HG3 GLN A 254      54.044  -6.079  77.688  1.00  0.00           H  
ATOM   3859  HG2 GLN A 254      54.729  -4.750  76.788  1.00  0.00           H  
ATOM   3860 HE22 GLN A 254      55.445  -7.267  74.364  1.00  0.00           H  
ATOM   3861 HE21 GLN A 254      56.101  -6.201  75.586  1.00  0.00           H  
ATOM   3862  N   ALA A 255      49.831  -4.079  75.578  1.00 51.80           N  
ATOM   3863  CA  ALA A 255      48.403  -3.746  75.623  1.00 51.82           C  
ATOM   3864  C   ALA A 255      47.975  -2.934  76.862  1.00 51.37           C  
ATOM   3865  O   ALA A 255      48.366  -3.276  77.979  1.00 51.86           O  
ATOM   3866  CB  ALA A 255      47.611  -5.059  75.561  1.00 53.63           C  
ATOM   3867  H   ALA A 255      50.041  -5.052  75.405  1.00  0.00           H  
ATOM   3868  HA  ALA A 255      48.180  -3.165  74.726  1.00  0.00           H  
ATOM   3869  HB1 ALA A 255      46.537  -4.876  75.521  1.00  0.00           H  
ATOM   3870  HB2 ALA A 255      47.883  -5.631  74.675  1.00  0.00           H  
ATOM   3871  HB3 ALA A 255      47.808  -5.688  76.430  1.00  0.00           H  
ATOM   3872  N   GLY A 256      47.171  -1.883  76.631  1.00 50.18           N  
ATOM   3873  CA  GLY A 256      46.637  -1.003  77.672  1.00 49.49           C  
ATOM   3874  C   GLY A 256      47.538   0.211  77.961  1.00 47.30           C  
ATOM   3875  O   GLY A 256      47.176   1.019  78.816  1.00 47.12           O  
ATOM   3876  H   GLY A 256      46.911  -1.658  75.680  1.00  0.00           H  
ATOM   3877  HA3 GLY A 256      46.462  -1.553  78.598  1.00  0.00           H  
ATOM   3878  HA2 GLY A 256      45.665  -0.637  77.338  1.00  0.00           H  
ATOM   3879  N   THR A 257      48.680   0.364  77.267  1.00 46.40           N  
ATOM   3880  CA  THR A 257      49.556   1.537  77.357  1.00 46.16           C  
ATOM   3881  C   THR A 257      48.969   2.714  76.554  1.00 44.35           C  
ATOM   3882  O   THR A 257      48.489   2.509  75.439  1.00 45.20           O  
ATOM   3883  CB  THR A 257      50.973   1.229  76.791  1.00 46.50           C  
ATOM   3884  OG1 THR A 257      51.580   0.229  77.584  1.00 48.63           O  
ATOM   3885  CG2 THR A 257      51.951   2.418  76.728  1.00 45.72           C  
ATOM   3886  H   THR A 257      48.915  -0.311  76.552  1.00  0.00           H  
ATOM   3887  HA  THR A 257      49.653   1.828  78.406  1.00  0.00           H  
ATOM   3888  HB  THR A 257      50.879   0.822  75.785  1.00  0.00           H  
ATOM   3889  HG1 THR A 257      51.082  -0.586  77.472  1.00  0.00           H  
ATOM   3890 HG21 THR A 257      52.951   2.088  76.443  1.00  0.00           H  
ATOM   3891 HG22 THR A 257      51.642   3.157  75.989  1.00  0.00           H  
ATOM   3892 HG23 THR A 257      52.031   2.919  77.692  1.00  0.00           H  
ATOM   3893  N   ALA A 258      49.056   3.923  77.129  1.00 42.20           N  
ATOM   3894  CA  ALA A 258      48.695   5.175  76.471  1.00 40.33           C  
ATOM   3895  C   ALA A 258      49.920   6.096  76.425  1.00 39.03           C  
ATOM   3896  O   ALA A 258      50.630   6.214  77.424  1.00 39.43           O  
ATOM   3897  CB  ALA A 258      47.534   5.836  77.229  1.00 40.06           C  
ATOM   3898  H   ALA A 258      49.473   4.014  78.045  1.00  0.00           H  
ATOM   3899  HA  ALA A 258      48.366   4.982  75.451  1.00  0.00           H  
ATOM   3900  HB1 ALA A 258      47.233   6.768  76.750  1.00  0.00           H  
ATOM   3901  HB2 ALA A 258      46.660   5.184  77.248  1.00  0.00           H  
ATOM   3902  HB3 ALA A 258      47.803   6.062  78.262  1.00  0.00           H  
ATOM   3903  N   VAL A 259      50.128   6.738  75.266  1.00 38.30           N  
ATOM   3904  CA  VAL A 259      51.184   7.724  75.034  1.00 37.60           C  
ATOM   3905  C   VAL A 259      50.567   8.915  74.285  1.00 36.49           C  
ATOM   3906  O   VAL A 259      49.783   8.703  73.361  1.00 36.43           O  
ATOM   3907  CB  VAL A 259      52.345   7.159  74.162  1.00 38.18           C  
ATOM   3908  CG1 VAL A 259      53.443   8.203  73.867  1.00 38.11           C  
ATOM   3909  CG2 VAL A 259      52.985   5.905  74.784  1.00 39.49           C  
ATOM   3910  H   VAL A 259      49.488   6.594  74.495  1.00  0.00           H  
ATOM   3911  HA  VAL A 259      51.584   8.083  75.985  1.00  0.00           H  
ATOM   3912  HB  VAL A 259      51.938   6.845  73.198  1.00  0.00           H  
ATOM   3913 HG11 VAL A 259      54.325   7.734  73.438  1.00  0.00           H  
ATOM   3914 HG12 VAL A 259      53.112   8.962  73.158  1.00  0.00           H  
ATOM   3915 HG13 VAL A 259      53.763   8.710  74.778  1.00  0.00           H  
ATOM   3916 HG21 VAL A 259      53.820   5.544  74.183  1.00  0.00           H  
ATOM   3917 HG22 VAL A 259      53.357   6.106  75.789  1.00  0.00           H  
ATOM   3918 HG23 VAL A 259      52.269   5.087  74.848  1.00  0.00           H  
ATOM   3919  N   GLU A 260      50.950  10.138  74.677  1.00 36.12           N  
ATOM   3920  CA  GLU A 260      50.463  11.372  74.066  1.00 35.79           C  
ATOM   3921  C   GLU A 260      51.622  12.209  73.511  1.00 34.98           C  
ATOM   3922  O   GLU A 260      52.730  12.177  74.048  1.00 34.93           O  
ATOM   3923  CB  GLU A 260      49.631  12.158  75.104  1.00 36.54           C  
ATOM   3924  CG  GLU A 260      50.391  12.686  76.343  1.00 36.84           C  
ATOM   3925  CD  GLU A 260      49.506  13.470  77.319  1.00 37.08           C  
ATOM   3926  OE1 GLU A 260      48.347  13.778  76.959  1.00 37.13           O  
ATOM   3927  OE2 GLU A 260      50.019  13.762  78.421  1.00 36.60           O  
ATOM   3928  H   GLU A 260      51.619  10.248  75.426  1.00  0.00           H  
ATOM   3929  HA  GLU A 260      49.806  11.139  73.228  1.00  0.00           H  
ATOM   3930  HB3 GLU A 260      48.806  11.526  75.438  1.00  0.00           H  
ATOM   3931  HB2 GLU A 260      49.171  13.003  74.593  1.00  0.00           H  
ATOM   3932  HG3 GLU A 260      51.203  13.348  76.042  1.00  0.00           H  
ATOM   3933  HG2 GLU A 260      50.846  11.856  76.884  1.00  0.00           H  
ATOM   3934  N   GLY A 261      51.294  13.006  72.483  1.00 34.75           N  
ATOM   3935  CA  GLY A 261      52.094  14.146  72.057  1.00 34.49           C  
ATOM   3936  C   GLY A 261      53.125  13.844  70.960  1.00 34.20           C  
ATOM   3937  O   GLY A 261      53.977  14.699  70.722  1.00 33.71           O  
ATOM   3938  H   GLY A 261      50.365  12.936  72.091  1.00  0.00           H  
ATOM   3939  HA3 GLY A 261      52.594  14.611  72.909  1.00  0.00           H  
ATOM   3940  HA2 GLY A 261      51.387  14.875  71.679  1.00  0.00           H  
ATOM   3941  N   TYR A 262      53.073  12.671  70.303  1.00 34.57           N  
ATOM   3942  CA  TYR A 262      54.052  12.257  69.290  1.00 34.47           C  
ATOM   3943  C   TYR A 262      53.377  11.722  68.023  1.00 35.11           C  
ATOM   3944  O   TYR A 262      52.270  11.186  68.095  1.00 36.34           O  
ATOM   3945  CB  TYR A 262      54.975  11.175  69.890  1.00 34.47           C  
ATOM   3946  CG  TYR A 262      55.913  11.698  70.959  1.00 34.46           C  
ATOM   3947  CD1 TYR A 262      57.096  12.365  70.582  1.00 34.27           C  
ATOM   3948  CD2 TYR A 262      55.595  11.556  72.326  1.00 34.51           C  
ATOM   3949  CE1 TYR A 262      57.951  12.900  71.563  1.00 34.59           C  
ATOM   3950  CE2 TYR A 262      56.447  12.099  73.308  1.00 34.80           C  
ATOM   3951  CZ  TYR A 262      57.625  12.771  72.927  1.00 34.90           C  
ATOM   3952  OH  TYR A 262      58.452  13.297  73.876  1.00 35.66           O  
ATOM   3953  H   TYR A 262      52.345  12.007  70.519  1.00  0.00           H  
ATOM   3954  HA  TYR A 262      54.665  13.106  68.981  1.00  0.00           H  
ATOM   3955  HB3 TYR A 262      55.599  10.746  69.105  1.00  0.00           H  
ATOM   3956  HB2 TYR A 262      54.387  10.345  70.288  1.00  0.00           H  
ATOM   3957  HD1 TYR A 262      57.347  12.479  69.537  1.00  0.00           H  
ATOM   3958  HD2 TYR A 262      54.691  11.046  72.623  1.00  0.00           H  
ATOM   3959  HE1 TYR A 262      58.854  13.411  71.262  1.00  0.00           H  
ATOM   3960  HE2 TYR A 262      56.193  11.998  74.353  1.00  0.00           H  
ATOM   3961  HH  TYR A 262      59.251  13.674  73.502  1.00  0.00           H  
ATOM   3962  N   GLU A 263      54.118  11.805  66.900  1.00 35.03           N  
ATOM   3963  CA  GLU A 263      53.832  11.093  65.651  1.00 34.80           C  
ATOM   3964  C   GLU A 263      53.830   9.575  65.889  1.00 34.12           C  
ATOM   3965  O   GLU A 263      54.755   9.051  66.513  1.00 33.18           O  
ATOM   3966  CB  GLU A 263      54.888  11.439  64.571  1.00 35.14           C  
ATOM   3967  CG  GLU A 263      54.866  12.881  64.015  1.00 35.25           C  
ATOM   3968  CD  GLU A 263      53.694  13.221  63.082  1.00 35.39           C  
ATOM   3969  OE1 GLU A 263      52.683  12.484  63.076  1.00 35.78           O  
ATOM   3970  OE2 GLU A 263      53.820  14.241  62.370  1.00 36.25           O  
ATOM   3971  H   GLU A 263      55.013  12.273  66.936  1.00  0.00           H  
ATOM   3972  HA  GLU A 263      52.838  11.394  65.319  1.00  0.00           H  
ATOM   3973  HB3 GLU A 263      54.794  10.746  63.733  1.00  0.00           H  
ATOM   3974  HB2 GLU A 263      55.882  11.251  64.980  1.00  0.00           H  
ATOM   3975  HG3 GLU A 263      55.783  13.042  63.446  1.00  0.00           H  
ATOM   3976  HG2 GLU A 263      54.896  13.601  64.831  1.00  0.00           H  
ATOM   3977  N   ALA A 264      52.779   8.912  65.392  1.00 33.76           N  
ATOM   3978  CA  ALA A 264      52.527   7.498  65.631  1.00 34.72           C  
ATOM   3979  C   ALA A 264      52.997   6.628  64.460  1.00 34.84           C  
ATOM   3980  O   ALA A 264      53.085   7.099  63.327  1.00 35.37           O  
ATOM   3981  CB  ALA A 264      51.021   7.328  65.852  1.00 34.90           C  
ATOM   3982  H   ALA A 264      52.089   9.402  64.842  1.00  0.00           H  
ATOM   3983  HA  ALA A 264      53.043   7.177  66.537  1.00  0.00           H  
ATOM   3984  HB1 ALA A 264      50.772   6.293  66.089  1.00  0.00           H  
ATOM   3985  HB2 ALA A 264      50.675   7.946  66.681  1.00  0.00           H  
ATOM   3986  HB3 ALA A 264      50.455   7.625  64.969  1.00  0.00           H  
ATOM   3987  N   VAL A 265      53.246   5.351  64.763  1.00 35.07           N  
ATOM   3988  CA  VAL A 265      53.482   4.296  63.786  1.00 35.13           C  
ATOM   3989  C   VAL A 265      52.774   3.034  64.293  1.00 35.35           C  
ATOM   3990  O   VAL A 265      52.832   2.730  65.485  1.00 35.56           O  
ATOM   3991  CB  VAL A 265      55.001   4.030  63.551  1.00 35.03           C  
ATOM   3992  CG1 VAL A 265      55.771   3.613  64.815  1.00 35.68           C  
ATOM   3993  CG2 VAL A 265      55.278   2.997  62.439  1.00 35.28           C  
ATOM   3994  H   VAL A 265      53.167   5.042  65.724  1.00  0.00           H  
ATOM   3995  HA  VAL A 265      53.025   4.577  62.835  1.00  0.00           H  
ATOM   3996  HB  VAL A 265      55.432   4.974  63.215  1.00  0.00           H  
ATOM   3997 HG11 VAL A 265      56.841   3.589  64.623  1.00  0.00           H  
ATOM   3998 HG12 VAL A 265      55.601   4.305  65.639  1.00  0.00           H  
ATOM   3999 HG13 VAL A 265      55.482   2.618  65.150  1.00  0.00           H  
ATOM   4000 HG21 VAL A 265      56.346   2.925  62.232  1.00  0.00           H  
ATOM   4001 HG22 VAL A 265      54.935   1.998  62.711  1.00  0.00           H  
ATOM   4002 HG23 VAL A 265      54.788   3.269  61.508  1.00  0.00           H  
ATOM   4003  N   GLY A 266      52.125   2.322  63.362  1.00 35.36           N  
ATOM   4004  CA  GLY A 266      51.422   1.066  63.589  1.00 36.17           C  
ATOM   4005  C   GLY A 266      52.422  -0.093  63.560  1.00 36.48           C  
ATOM   4006  O   GLY A 266      52.291  -0.989  62.727  1.00 37.66           O  
ATOM   4007  H   GLY A 266      52.127   2.657  62.406  1.00  0.00           H  
ATOM   4008  HA3 GLY A 266      50.695   0.945  62.791  1.00  0.00           H  
ATOM   4009  HA2 GLY A 266      50.872   1.076  64.531  1.00  0.00           H  
ATOM   4010  N   ALA A 267      53.432  -0.044  64.445  1.00 36.06           N  
ATOM   4011  CA  ALA A 267      54.488  -1.037  64.562  1.00 36.50           C  
ATOM   4012  C   ALA A 267      54.051  -2.174  65.490  1.00 37.68           C  
ATOM   4013  O   ALA A 267      53.906  -1.947  66.692  1.00 38.30           O  
ATOM   4014  CB  ALA A 267      55.771  -0.360  65.045  1.00 36.07           C  
ATOM   4015  H   ALA A 267      53.478   0.731  65.093  1.00  0.00           H  
ATOM   4016  HA  ALA A 267      54.689  -1.426  63.574  1.00  0.00           H  
ATOM   4017  HB1 ALA A 267      56.569  -1.087  65.202  1.00  0.00           H  
ATOM   4018  HB2 ALA A 267      56.132   0.368  64.318  1.00  0.00           H  
ATOM   4019  HB3 ALA A 267      55.595   0.162  65.982  1.00  0.00           H  
ATOM   4020  N   LEU A 268      53.833  -3.361  64.900  1.00 38.36           N  
ATOM   4021  CA  LEU A 268      53.312  -4.549  65.574  1.00 39.65           C  
ATOM   4022  C   LEU A 268      54.395  -5.637  65.515  1.00 40.44           C  
ATOM   4023  O   LEU A 268      54.588  -6.244  64.462  1.00 40.72           O  
ATOM   4024  CB  LEU A 268      51.988  -5.037  64.913  1.00 40.46           C  
ATOM   4025  CG  LEU A 268      51.041  -3.964  64.319  1.00 39.51           C  
ATOM   4026  CD1 LEU A 268      49.904  -4.615  63.516  1.00 40.58           C  
ATOM   4027  CD2 LEU A 268      50.498  -2.972  65.365  1.00 39.23           C  
ATOM   4028  H   LEU A 268      54.011  -3.458  63.909  1.00  0.00           H  
ATOM   4029  HA  LEU A 268      53.101  -4.330  66.623  1.00  0.00           H  
ATOM   4030  HB3 LEU A 268      51.440  -5.635  65.643  1.00  0.00           H  
ATOM   4031  HB2 LEU A 268      52.207  -5.731  64.103  1.00  0.00           H  
ATOM   4032  HG  LEU A 268      51.612  -3.384  63.596  1.00  0.00           H  
ATOM   4033 HD11 LEU A 268      48.953  -4.123  63.702  1.00  0.00           H  
ATOM   4034 HD12 LEU A 268      50.092  -4.542  62.444  1.00  0.00           H  
ATOM   4035 HD13 LEU A 268      49.786  -5.671  63.759  1.00  0.00           H  
ATOM   4036 HD21 LEU A 268      50.517  -1.953  64.980  1.00  0.00           H  
ATOM   4037 HD22 LEU A 268      49.471  -3.192  65.653  1.00  0.00           H  
ATOM   4038 HD23 LEU A 268      51.091  -2.982  66.273  1.00  0.00           H  
ATOM   4039  N   ARG A 269      55.089  -5.859  66.641  1.00 40.84           N  
ATOM   4040  CA  ARG A 269      56.058  -6.942  66.808  1.00 41.95           C  
ATOM   4041  C   ARG A 269      55.326  -8.258  67.083  1.00 43.01           C  
ATOM   4042  O   ARG A 269      54.600  -8.334  68.069  1.00 43.27           O  
ATOM   4043  CB  ARG A 269      57.032  -6.564  67.944  1.00 42.62           C  
ATOM   4044  CG  ARG A 269      57.962  -7.678  68.478  1.00 44.69           C  
ATOM   4045  CD  ARG A 269      58.888  -8.320  67.434  1.00 45.36           C  
ATOM   4046  NE  ARG A 269      59.840  -7.354  66.880  1.00 44.56           N  
ATOM   4047  CZ  ARG A 269      60.942  -6.876  67.473  1.00 44.81           C  
ATOM   4048  NH1 ARG A 269      61.652  -5.935  66.842  1.00 44.72           N  
ATOM   4049  NH2 ARG A 269      61.334  -7.317  68.675  1.00 45.75           N  
ATOM   4050  H   ARG A 269      54.859  -5.341  67.479  1.00  0.00           H  
ATOM   4051  HA  ARG A 269      56.637  -7.035  65.887  1.00  0.00           H  
ATOM   4052  HB3 ARG A 269      56.468  -6.185  68.796  1.00  0.00           H  
ATOM   4053  HB2 ARG A 269      57.631  -5.727  67.596  1.00  0.00           H  
ATOM   4054  HG3 ARG A 269      57.415  -8.452  69.018  1.00  0.00           H  
ATOM   4055  HG2 ARG A 269      58.593  -7.203  69.228  1.00  0.00           H  
ATOM   4056  HD3 ARG A 269      58.291  -8.622  66.577  1.00  0.00           H  
ATOM   4057  HD2 ARG A 269      59.360  -9.231  67.802  1.00  0.00           H  
ATOM   4058  HE  ARG A 269      59.595  -6.982  65.967  1.00  0.00           H  
ATOM   4059 HH12 ARG A 269      62.470  -5.523  67.275  1.00  0.00           H  
ATOM   4060 HH11 ARG A 269      61.358  -5.601  65.936  1.00  0.00           H  
ATOM   4061 HH22 ARG A 269      62.132  -6.897  69.139  1.00  0.00           H  
ATOM   4062 HH21 ARG A 269      60.817  -8.046  69.145  1.00  0.00           H  
ATOM   4063  N   PHE A 270      55.562  -9.264  66.231  1.00 43.38           N  
ATOM   4064  CA  PHE A 270      55.060 -10.627  66.396  1.00 45.21           C  
ATOM   4065  C   PHE A 270      56.096 -11.512  67.101  1.00 45.59           C  
ATOM   4066  O   PHE A 270      57.271 -11.148  67.189  1.00 44.93           O  
ATOM   4067  CB  PHE A 270      54.691 -11.203  65.016  1.00 46.51           C  
ATOM   4068  CG  PHE A 270      53.527 -10.491  64.356  1.00 46.62           C  
ATOM   4069  CD1 PHE A 270      52.207 -10.782  64.761  1.00 48.10           C  
ATOM   4070  CD2 PHE A 270      53.754  -9.403  63.486  1.00 45.93           C  
ATOM   4071  CE1 PHE A 270      51.151 -10.037  64.258  1.00 48.06           C  
ATOM   4072  CE2 PHE A 270      52.680  -8.675  62.993  1.00 45.66           C  
ATOM   4073  CZ  PHE A 270      51.382  -8.994  63.371  1.00 46.73           C  
ATOM   4074  H   PHE A 270      56.189  -9.121  65.449  1.00  0.00           H  
ATOM   4075  HA  PHE A 270      54.160 -10.621  67.014  1.00  0.00           H  
ATOM   4076  HB3 PHE A 270      54.423 -12.258  65.107  1.00  0.00           H  
ATOM   4077  HB2 PHE A 270      55.556 -11.171  64.356  1.00  0.00           H  
ATOM   4078  HD1 PHE A 270      52.015 -11.575  65.470  1.00  0.00           H  
ATOM   4079  HD2 PHE A 270      54.760  -9.125  63.210  1.00  0.00           H  
ATOM   4080  HE1 PHE A 270      50.146 -10.258  64.576  1.00  0.00           H  
ATOM   4081  HE2 PHE A 270      52.857  -7.844  62.329  1.00  0.00           H  
ATOM   4082  HZ  PHE A 270      50.552  -8.417  62.991  1.00  0.00           H  
ATOM   4083  N   ALA A 271      55.626 -12.672  67.587  1.00 46.82           N  
ATOM   4084  CA  ALA A 271      56.430 -13.695  68.253  1.00 47.94           C  
ATOM   4085  C   ALA A 271      57.501 -14.282  67.303  1.00 48.24           C  
ATOM   4086  O   ALA A 271      57.132 -14.711  66.207  1.00 47.02           O  
ATOM   4087  CB  ALA A 271      55.471 -14.806  68.706  1.00 49.83           C  
ATOM   4088  H   ALA A 271      54.653 -12.908  67.451  1.00  0.00           H  
ATOM   4089  HA  ALA A 271      56.854 -13.244  69.147  1.00  0.00           H  
ATOM   4090  HB1 ALA A 271      56.002 -15.577  69.264  1.00  0.00           H  
ATOM   4091  HB2 ALA A 271      54.690 -14.412  69.357  1.00  0.00           H  
ATOM   4092  HB3 ALA A 271      54.982 -15.292  67.861  1.00  0.00           H  
ATOM   4093  N   PRO A 272      58.792 -14.299  67.721  1.00 48.80           N  
ATOM   4094  CA  PRO A 272      59.862 -15.030  67.010  1.00 49.44           C  
ATOM   4095  C   PRO A 272      59.532 -16.510  66.735  1.00 51.72           C  
ATOM   4096  O   PRO A 272      59.146 -17.226  67.660  1.00 53.23           O  
ATOM   4097  CB  PRO A 272      61.091 -14.877  67.923  1.00 49.84           C  
ATOM   4098  CG  PRO A 272      60.837 -13.592  68.688  1.00 48.53           C  
ATOM   4099  CD  PRO A 272      59.329 -13.613  68.898  1.00 48.31           C  
ATOM   4100  HA  PRO A 272      60.028 -14.492  66.080  1.00  0.00           H  
ATOM   4101  HB3 PRO A 272      62.026 -14.844  67.363  1.00  0.00           H  
ATOM   4102  HB2 PRO A 272      61.160 -15.705  68.630  1.00  0.00           H  
ATOM   4103  HG3 PRO A 272      61.103 -12.741  68.060  1.00  0.00           H  
ATOM   4104  HG2 PRO A 272      61.405 -13.516  69.615  1.00  0.00           H  
ATOM   4105  HD2 PRO A 272      59.070 -14.185  69.790  1.00  0.00           H  
ATOM   4106  HD3 PRO A 272      58.953 -12.595  69.012  1.00  0.00           H  
ATOM   4107  N   VAL A 273      59.651 -16.909  65.461  1.00 52.34           N  
ATOM   4108  CA  VAL A 273      59.238 -18.216  64.956  1.00 54.19           C  
ATOM   4109  C   VAL A 273      60.388 -18.890  64.186  1.00 55.50           C  
ATOM   4110  O   VAL A 273      61.124 -18.213  63.467  1.00 54.12           O  
ATOM   4111  CB  VAL A 273      57.999 -18.060  64.022  1.00 53.44           C  
ATOM   4112  CG1 VAL A 273      58.264 -17.288  62.711  1.00 52.05           C  
ATOM   4113  CG2 VAL A 273      57.319 -19.404  63.704  1.00 55.97           C  
ATOM   4114  H   VAL A 273      60.014 -16.264  64.770  1.00  0.00           H  
ATOM   4115  HA  VAL A 273      58.966 -18.869  65.787  1.00  0.00           H  
ATOM   4116  HB  VAL A 273      57.266 -17.477  64.582  1.00  0.00           H  
ATOM   4117 HG11 VAL A 273      57.338 -17.159  62.155  1.00  0.00           H  
ATOM   4118 HG12 VAL A 273      58.672 -16.295  62.904  1.00  0.00           H  
ATOM   4119 HG13 VAL A 273      58.950 -17.812  62.045  1.00  0.00           H  
ATOM   4120 HG21 VAL A 273      56.356 -19.244  63.220  1.00  0.00           H  
ATOM   4121 HG22 VAL A 273      57.922 -20.019  63.037  1.00  0.00           H  
ATOM   4122 HG23 VAL A 273      57.130 -19.977  64.612  1.00  0.00           H  
ATOM   4123  N   GLU A 274      60.488 -20.221  64.332  1.00 58.52           N  
ATOM   4124  CA  GLU A 274      61.349 -21.070  63.515  1.00 60.16           C  
ATOM   4125  C   GLU A 274      60.506 -21.643  62.367  1.00 61.31           C  
ATOM   4126  O   GLU A 274      59.524 -22.343  62.621  1.00 62.31           O  
ATOM   4127  CB  GLU A 274      61.990 -22.166  64.390  1.00 62.63           C  
ATOM   4128  CG  GLU A 274      62.974 -23.069  63.615  1.00 64.12           C  
ATOM   4129  CD  GLU A 274      63.637 -24.135  64.489  1.00 66.62           C  
ATOM   4130  OE1 GLU A 274      64.005 -23.802  65.637  1.00 66.81           O  
ATOM   4131  OE2 GLU A 274      63.782 -25.269  63.982  1.00 69.15           O  
ATOM   4132  H   GLU A 274      59.847 -20.706  64.943  1.00  0.00           H  
ATOM   4133  HA  GLU A 274      62.165 -20.478  63.098  1.00  0.00           H  
ATOM   4134  HB3 GLU A 274      61.211 -22.782  64.843  1.00  0.00           H  
ATOM   4135  HB2 GLU A 274      62.511 -21.686  65.220  1.00  0.00           H  
ATOM   4136  HG3 GLU A 274      63.762 -22.461  63.168  1.00  0.00           H  
ATOM   4137  HG2 GLU A 274      62.463 -23.570  62.792  1.00  0.00           H  
ATOM   4138  N   LEU A 275      60.908 -21.317  61.132  1.00 61.61           N  
ATOM   4139  CA  LEU A 275      60.227 -21.690  59.900  1.00 62.52           C  
ATOM   4140  C   LEU A 275      61.009 -22.821  59.221  1.00 64.67           C  
ATOM   4141  O   LEU A 275      62.134 -22.596  58.776  1.00 64.18           O  
ATOM   4142  CB  LEU A 275      60.112 -20.423  59.018  1.00 60.53           C  
ATOM   4143  CG  LEU A 275      59.274 -20.592  57.734  1.00 60.92           C  
ATOM   4144  CD1 LEU A 275      57.832 -21.026  58.046  1.00 61.80           C  
ATOM   4145  CD2 LEU A 275      59.290 -19.297  56.903  1.00 58.77           C  
ATOM   4146  H   LEU A 275      61.740 -20.749  61.017  1.00  0.00           H  
ATOM   4147  HA  LEU A 275      59.225 -22.051  60.135  1.00  0.00           H  
ATOM   4148  HB3 LEU A 275      61.111 -20.073  58.751  1.00  0.00           H  
ATOM   4149  HB2 LEU A 275      59.673 -19.619  59.613  1.00  0.00           H  
ATOM   4150  HG  LEU A 275      59.719 -21.375  57.119  1.00  0.00           H  
ATOM   4151 HD11 LEU A 275      57.106 -20.453  57.474  1.00  0.00           H  
ATOM   4152 HD12 LEU A 275      57.681 -22.079  57.809  1.00  0.00           H  
ATOM   4153 HD13 LEU A 275      57.586 -20.888  59.097  1.00  0.00           H  
ATOM   4154 HD21 LEU A 275      58.553 -19.326  56.101  1.00  0.00           H  
ATOM   4155 HD22 LEU A 275      59.064 -18.426  57.519  1.00  0.00           H  
ATOM   4156 HD23 LEU A 275      60.264 -19.131  56.444  1.00  0.00           H  
ATOM   4157  N   ALA A 276      60.397 -24.015  59.167  1.00 67.01           N  
ATOM   4158  CA  ALA A 276      60.966 -25.228  58.574  1.00 69.82           C  
ATOM   4159  C   ALA A 276      61.053 -25.147  57.030  1.00 69.44           C  
ATOM   4160  O   ALA A 276      60.217 -24.464  56.437  1.00 67.90           O  
ATOM   4161  CB  ALA A 276      60.085 -26.415  58.991  1.00 72.48           C  
ATOM   4162  H   ALA A 276      59.473 -24.111  59.563  1.00  0.00           H  
ATOM   4163  HA  ALA A 276      61.950 -25.352  59.024  1.00  0.00           H  
ATOM   4164  HB1 ALA A 276      60.467 -27.355  58.593  1.00  0.00           H  
ATOM   4165  HB2 ALA A 276      60.049 -26.512  60.076  1.00  0.00           H  
ATOM   4166  HB3 ALA A 276      59.061 -26.296  58.635  1.00  0.00           H  
ATOM   4167  N   PRO A 277      62.029 -25.856  56.404  1.00 71.02           N  
ATOM   4168  CA  PRO A 277      62.152 -25.978  54.932  1.00 70.80           C  
ATOM   4169  C   PRO A 277      60.858 -26.350  54.183  1.00 71.44           C  
ATOM   4170  O   PRO A 277      60.262 -27.391  54.461  1.00 73.95           O  
ATOM   4171  CB  PRO A 277      63.236 -27.054  54.747  1.00 73.04           C  
ATOM   4172  CG  PRO A 277      64.119 -26.893  55.965  1.00 73.85           C  
ATOM   4173  CD  PRO A 277      63.120 -26.576  57.068  1.00 73.25           C  
ATOM   4174  HA  PRO A 277      62.533 -25.024  54.563  1.00  0.00           H  
ATOM   4175  HB3 PRO A 277      63.793 -26.936  53.817  1.00  0.00           H  
ATOM   4176  HB2 PRO A 277      62.806 -28.057  54.749  1.00  0.00           H  
ATOM   4177  HG3 PRO A 277      64.772 -26.035  55.808  1.00  0.00           H  
ATOM   4178  HG2 PRO A 277      64.745 -27.761  56.176  1.00  0.00           H  
ATOM   4179  HD2 PRO A 277      62.728 -27.493  57.509  1.00  0.00           H  
ATOM   4180  HD3 PRO A 277      63.612 -25.995  57.846  1.00  0.00           H  
ATOM   4181  N   GLY A 278      60.452 -25.465  53.261  1.00 69.58           N  
ATOM   4182  CA  GLY A 278      59.284 -25.620  52.394  1.00 70.00           C  
ATOM   4183  C   GLY A 278      57.966 -25.176  53.052  1.00 69.00           C  
ATOM   4184  O   GLY A 278      56.953 -25.130  52.356  1.00 68.74           O  
ATOM   4185  H   GLY A 278      60.993 -24.621  53.118  1.00  0.00           H  
ATOM   4186  HA3 GLY A 278      59.190 -26.657  52.067  1.00  0.00           H  
ATOM   4187  HA2 GLY A 278      59.444 -25.023  51.496  1.00  0.00           H  
ATOM   4188  N   LYS A 279      57.960 -24.852  54.357  1.00 68.64           N  
ATOM   4189  CA  LYS A 279      56.770 -24.444  55.108  1.00 68.09           C  
ATOM   4190  C   LYS A 279      56.630 -22.916  55.156  1.00 65.40           C  
ATOM   4191  O   LYS A 279      57.600 -22.194  54.914  1.00 64.11           O  
ATOM   4192  CB  LYS A 279      56.825 -25.045  56.530  1.00  0.00           C  
ATOM   4193  CG  LYS A 279      56.864 -26.586  56.576  1.00  0.00           C  
ATOM   4194  CD  LYS A 279      55.669 -27.265  55.876  1.00  0.00           C  
ATOM   4195  CE  LYS A 279      55.654 -28.794  56.014  1.00  0.00           C  
ATOM   4196  NZ  LYS A 279      55.436 -29.221  57.407  1.00  0.00           N  
ATOM   4197  H   LYS A 279      58.826 -24.878  54.880  1.00  0.00           H  
ATOM   4198  HA  LYS A 279      55.874 -24.816  54.610  1.00  0.00           H  
ATOM   4199  HB2 LYS A 279      57.689 -24.652  57.066  1.00  0.00           H  
ATOM   4200  HB3 LYS A 279      55.955 -24.712  57.097  1.00  0.00           H  
ATOM   4201  HG2 LYS A 279      57.795 -26.943  56.134  1.00  0.00           H  
ATOM   4202  HG3 LYS A 279      56.896 -26.893  57.621  1.00  0.00           H  
ATOM   4203  HD2 LYS A 279      54.734 -26.848  56.253  1.00  0.00           H  
ATOM   4204  HD3 LYS A 279      55.693 -27.034  54.811  1.00  0.00           H  
ATOM   4205  HE2 LYS A 279      54.853 -29.210  55.402  1.00  0.00           H  
ATOM   4206  HE3 LYS A 279      56.589 -29.218  55.647  1.00  0.00           H  
ATOM   4207  HZ1 LYS A 279      54.555 -28.855  57.739  1.00  0.00           H  
ATOM   4208  HZ2 LYS A 279      55.419 -30.230  57.452  1.00  0.00           H  
ATOM   4209  HZ3 LYS A 279      56.185 -28.872  57.988  1.00  0.00           H  
ATOM   4210  N   SER A 280      55.400 -22.472  55.466  1.00 64.63           N  
ATOM   4211  CA  SER A 280      54.991 -21.070  55.445  1.00 61.71           C  
ATOM   4212  C   SER A 280      54.367 -20.639  56.781  1.00 61.30           C  
ATOM   4213  O   SER A 280      53.793 -21.464  57.492  1.00 62.62           O  
ATOM   4214  CB  SER A 280      53.963 -20.870  54.314  1.00 61.28           C  
ATOM   4215  OG  SER A 280      54.559 -21.046  53.047  1.00 60.97           O  
ATOM   4216  H   SER A 280      54.668 -23.134  55.675  1.00  0.00           H  
ATOM   4217  HA  SER A 280      55.861 -20.441  55.268  1.00  0.00           H  
ATOM   4218  HB3 SER A 280      53.549 -19.860  54.343  1.00  0.00           H  
ATOM   4219  HB2 SER A 280      53.124 -21.560  54.416  1.00  0.00           H  
ATOM   4220  HG  SER A 280      55.136 -20.296  52.866  1.00  0.00           H  
ATOM   4221  N   VAL A 281      54.460 -19.329  57.054  1.00 59.41           N  
ATOM   4222  CA  VAL A 281      53.784 -18.625  58.145  1.00 58.58           C  
ATOM   4223  C   VAL A 281      53.247 -17.289  57.606  1.00 56.05           C  
ATOM   4224  O   VAL A 281      53.939 -16.619  56.838  1.00 54.51           O  
ATOM   4225  CB  VAL A 281      54.721 -18.345  59.358  1.00 58.54           C  
ATOM   4226  CG1 VAL A 281      54.975 -19.618  60.179  1.00 61.53           C  
ATOM   4227  CG2 VAL A 281      56.044 -17.633  59.008  1.00 57.27           C  
ATOM   4228  H   VAL A 281      54.956 -18.730  56.406  1.00  0.00           H  
ATOM   4229  HA  VAL A 281      52.931 -19.218  58.482  1.00  0.00           H  
ATOM   4230  HB  VAL A 281      54.192 -17.670  60.033  1.00  0.00           H  
ATOM   4231 HG11 VAL A 281      55.646 -19.421  61.014  1.00  0.00           H  
ATOM   4232 HG12 VAL A 281      54.044 -20.009  60.590  1.00  0.00           H  
ATOM   4233 HG13 VAL A 281      55.421 -20.405  59.575  1.00  0.00           H  
ATOM   4234 HG21 VAL A 281      56.672 -17.515  59.891  1.00  0.00           H  
ATOM   4235 HG22 VAL A 281      56.622 -18.188  58.270  1.00  0.00           H  
ATOM   4236 HG23 VAL A 281      55.870 -16.635  58.614  1.00  0.00           H  
ATOM   4237  N   SER A 282      52.011 -16.944  58.003  1.00 55.83           N  
ATOM   4238  CA  SER A 282      51.287 -15.775  57.502  1.00 54.04           C  
ATOM   4239  C   SER A 282      50.890 -14.833  58.647  1.00 52.65           C  
ATOM   4240  O   SER A 282      50.662 -15.289  59.768  1.00 54.10           O  
ATOM   4241  CB  SER A 282      50.056 -16.236  56.697  1.00 55.02           C  
ATOM   4242  OG  SER A 282      50.442 -16.714  55.427  1.00 56.58           O  
ATOM   4243  H   SER A 282      51.509 -17.530  58.654  1.00  0.00           H  
ATOM   4244  HA  SER A 282      51.929 -15.201  56.840  1.00  0.00           H  
ATOM   4245  HB3 SER A 282      49.361 -15.409  56.539  1.00  0.00           H  
ATOM   4246  HB2 SER A 282      49.506 -17.023  57.207  1.00  0.00           H  
ATOM   4247  HG  SER A 282      50.677 -15.968  54.867  1.00  0.00           H  
ATOM   4248  N   TYR A 283      50.824 -13.530  58.325  1.00 50.21           N  
ATOM   4249  CA  TYR A 283      50.514 -12.444  59.255  1.00 48.76           C  
ATOM   4250  C   TYR A 283      49.549 -11.482  58.563  1.00 48.20           C  
ATOM   4251  O   TYR A 283      49.945 -10.836  57.592  1.00 48.99           O  
ATOM   4252  CB  TYR A 283      51.806 -11.699  59.667  1.00 46.77           C  
ATOM   4253  CG  TYR A 283      52.867 -12.595  60.268  1.00 47.48           C  
ATOM   4254  CD1 TYR A 283      53.871 -13.145  59.443  1.00 47.94           C  
ATOM   4255  CD2 TYR A 283      52.818 -12.928  61.637  1.00 47.90           C  
ATOM   4256  CE1 TYR A 283      54.791 -14.065  59.974  1.00 48.91           C  
ATOM   4257  CE2 TYR A 283      53.745 -13.844  62.168  1.00 48.94           C  
ATOM   4258  CZ  TYR A 283      54.712 -14.430  61.331  1.00 49.07           C  
ATOM   4259  OH  TYR A 283      55.575 -15.354  61.837  1.00 49.87           O  
ATOM   4260  H   TYR A 283      51.055 -13.242  57.383  1.00  0.00           H  
ATOM   4261  HA  TYR A 283      50.033 -12.840  60.150  1.00  0.00           H  
ATOM   4262  HB3 TYR A 283      51.568 -10.912  60.384  1.00  0.00           H  
ATOM   4263  HB2 TYR A 283      52.248 -11.195  58.805  1.00  0.00           H  
ATOM   4264  HD1 TYR A 283      53.915 -12.890  58.394  1.00  0.00           H  
ATOM   4265  HD2 TYR A 283      52.054 -12.503  62.273  1.00  0.00           H  
ATOM   4266  HE1 TYR A 283      55.544 -14.499  59.336  1.00  0.00           H  
ATOM   4267  HE2 TYR A 283      53.705 -14.111  63.213  1.00  0.00           H  
ATOM   4268  HH  TYR A 283      55.426 -15.537  62.768  1.00  0.00           H  
ATOM   4269  N   VAL A 284      48.316 -11.392  59.083  1.00 47.79           N  
ATOM   4270  CA  VAL A 284      47.307 -10.438  58.629  1.00 47.34           C  
ATOM   4271  C   VAL A 284      47.463  -9.122  59.416  1.00 46.38           C  
ATOM   4272  O   VAL A 284      47.649  -9.164  60.630  1.00 46.53           O  
ATOM   4273  CB  VAL A 284      45.864 -10.985  58.832  1.00 48.85           C  
ATOM   4274  CG1 VAL A 284      44.752  -9.976  58.465  1.00 48.26           C  
ATOM   4275  CG2 VAL A 284      45.645 -12.283  58.033  1.00 50.57           C  
ATOM   4276  H   VAL A 284      48.083 -11.922  59.912  1.00  0.00           H  
ATOM   4277  HA  VAL A 284      47.449 -10.250  57.566  1.00  0.00           H  
ATOM   4278  HB  VAL A 284      45.736 -11.236  59.888  1.00  0.00           H  
ATOM   4279 HG11 VAL A 284      43.768 -10.441  58.518  1.00  0.00           H  
ATOM   4280 HG12 VAL A 284      44.730  -9.119  59.137  1.00  0.00           H  
ATOM   4281 HG13 VAL A 284      44.883  -9.599  57.450  1.00  0.00           H  
ATOM   4282 HG21 VAL A 284      44.641 -12.678  58.190  1.00  0.00           H  
ATOM   4283 HG22 VAL A 284      45.772 -12.114  56.963  1.00  0.00           H  
ATOM   4284 HG23 VAL A 284      46.345 -13.064  58.332  1.00  0.00           H  
ATOM   4285  N   VAL A 285      47.368  -7.990  58.705  1.00 45.35           N  
ATOM   4286  CA  VAL A 285      47.358  -6.632  59.245  1.00 43.61           C  
ATOM   4287  C   VAL A 285      46.114  -5.908  58.690  1.00 43.42           C  
ATOM   4288  O   VAL A 285      45.769  -6.104  57.527  1.00 43.80           O  
ATOM   4289  CB  VAL A 285      48.653  -5.855  58.852  1.00 42.01           C  
ATOM   4290  CG1 VAL A 285      48.636  -4.342  59.164  1.00 40.85           C  
ATOM   4291  CG2 VAL A 285      49.898  -6.489  59.502  1.00 42.63           C  
ATOM   4292  H   VAL A 285      47.225  -8.055  57.703  1.00  0.00           H  
ATOM   4293  HA  VAL A 285      47.284  -6.670  60.330  1.00  0.00           H  
ATOM   4294  HB  VAL A 285      48.784  -5.952  57.774  1.00  0.00           H  
ATOM   4295 HG11 VAL A 285      49.594  -3.881  58.921  1.00  0.00           H  
ATOM   4296 HG12 VAL A 285      47.882  -3.808  58.585  1.00  0.00           H  
ATOM   4297 HG13 VAL A 285      48.445  -4.155  60.221  1.00  0.00           H  
ATOM   4298 HG21 VAL A 285      50.806  -5.957  59.215  1.00  0.00           H  
ATOM   4299 HG22 VAL A 285      49.831  -6.468  60.590  1.00  0.00           H  
ATOM   4300 HG23 VAL A 285      50.030  -7.527  59.195  1.00  0.00           H  
ATOM   4301  N   ALA A 286      45.463  -5.097  59.537  1.00 43.60           N  
ATOM   4302  CA  ALA A 286      44.233  -4.365  59.249  1.00 43.92           C  
ATOM   4303  C   ALA A 286      44.412  -2.885  59.605  1.00 42.31           C  
ATOM   4304  O   ALA A 286      44.666  -2.568  60.764  1.00 42.25           O  
ATOM   4305  CB  ALA A 286      43.088  -4.985  60.064  1.00 45.20           C  
ATOM   4306  H   ALA A 286      45.828  -4.979  60.476  1.00  0.00           H  
ATOM   4307  HA  ALA A 286      43.985  -4.439  58.189  1.00  0.00           H  
ATOM   4308  HB1 ALA A 286      42.168  -4.418  59.942  1.00  0.00           H  
ATOM   4309  HB2 ALA A 286      42.888  -6.007  59.745  1.00  0.00           H  
ATOM   4310  HB3 ALA A 286      43.319  -5.010  61.130  1.00  0.00           H  
ATOM   4311  N   MET A 287      44.257  -2.015  58.598  1.00 42.06           N  
ATOM   4312  CA  MET A 287      44.420  -0.565  58.677  1.00 40.45           C  
ATOM   4313  C   MET A 287      43.029   0.072  58.560  1.00 39.82           C  
ATOM   4314  O   MET A 287      42.450   0.059  57.476  1.00 40.01           O  
ATOM   4315  CB  MET A 287      45.357  -0.126  57.533  1.00 40.51           C  
ATOM   4316  CG  MET A 287      46.796  -0.649  57.697  1.00 41.04           C  
ATOM   4317  SD  MET A 287      47.742  -0.795  56.157  1.00 43.05           S  
ATOM   4318  CE  MET A 287      47.043  -2.336  55.503  1.00 44.40           C  
ATOM   4319  H   MET A 287      44.012  -2.370  57.681  1.00  0.00           H  
ATOM   4320  HA  MET A 287      44.873  -0.274  59.626  1.00  0.00           H  
ATOM   4321  HB3 MET A 287      45.389   0.964  57.493  1.00  0.00           H  
ATOM   4322  HB2 MET A 287      44.954  -0.445  56.572  1.00  0.00           H  
ATOM   4323  HG3 MET A 287      46.811  -1.628  58.175  1.00  0.00           H  
ATOM   4324  HG2 MET A 287      47.335   0.011  58.373  1.00  0.00           H  
ATOM   4325  HE1 MET A 287      47.534  -2.601  54.568  1.00  0.00           H  
ATOM   4326  HE2 MET A 287      47.185  -3.155  56.208  1.00  0.00           H  
ATOM   4327  HE3 MET A 287      45.977  -2.226  55.311  1.00  0.00           H  
ATOM   4328  N   VAL A 288      42.505   0.561  59.694  1.00 38.54           N  
ATOM   4329  CA  VAL A 288      41.108   0.959  59.882  1.00 39.07           C  
ATOM   4330  C   VAL A 288      41.002   2.476  60.123  1.00 37.90           C  
ATOM   4331  O   VAL A 288      41.837   3.031  60.832  1.00 36.64           O  
ATOM   4332  CB  VAL A 288      40.533   0.248  61.146  1.00 40.87           C  
ATOM   4333  CG1 VAL A 288      39.110   0.686  61.562  1.00 42.30           C  
ATOM   4334  CG2 VAL A 288      40.558  -1.282  60.991  1.00 42.26           C  
ATOM   4335  H   VAL A 288      43.080   0.589  60.526  1.00  0.00           H  
ATOM   4336  HA  VAL A 288      40.507   0.689  59.012  1.00  0.00           H  
ATOM   4337  HB  VAL A 288      41.192   0.483  61.983  1.00  0.00           H  
ATOM   4338 HG11 VAL A 288      38.740   0.078  62.388  1.00  0.00           H  
ATOM   4339 HG12 VAL A 288      39.073   1.720  61.905  1.00  0.00           H  
ATOM   4340 HG13 VAL A 288      38.407   0.582  60.734  1.00  0.00           H  
ATOM   4341 HG21 VAL A 288      40.210  -1.775  61.899  1.00  0.00           H  
ATOM   4342 HG22 VAL A 288      39.908  -1.592  60.174  1.00  0.00           H  
ATOM   4343 HG23 VAL A 288      41.559  -1.661  60.789  1.00  0.00           H  
ATOM   4344  N   ILE A 289      39.930   3.093  59.600  1.00 37.75           N  
ATOM   4345  CA  ILE A 289      39.503   4.448  59.962  1.00 37.17           C  
ATOM   4346  C   ILE A 289      38.052   4.359  60.478  1.00 38.09           C  
ATOM   4347  O   ILE A 289      37.248   3.618  59.914  1.00 39.41           O  
ATOM   4348  CB  ILE A 289      39.568   5.442  58.759  1.00 36.40           C  
ATOM   4349  CG1 ILE A 289      40.995   5.499  58.162  1.00 35.42           C  
ATOM   4350  CG2 ILE A 289      39.102   6.868  59.142  1.00 36.33           C  
ATOM   4351  CD1 ILE A 289      41.127   6.323  56.872  1.00 35.32           C  
ATOM   4352  H   ILE A 289      39.278   2.568  59.031  1.00  0.00           H  
ATOM   4353  HA  ILE A 289      40.126   4.841  60.766  1.00  0.00           H  
ATOM   4354  HB  ILE A 289      38.903   5.075  57.975  1.00  0.00           H  
ATOM   4355 HG13 ILE A 289      41.347   4.493  57.940  1.00  0.00           H  
ATOM   4356 HG12 ILE A 289      41.678   5.889  58.914  1.00  0.00           H  
ATOM   4357 HG21 ILE A 289      39.229   7.571  58.322  1.00  0.00           H  
ATOM   4358 HG22 ILE A 289      38.046   6.900  59.409  1.00  0.00           H  
ATOM   4359 HG23 ILE A 289      39.673   7.254  59.988  1.00  0.00           H  
ATOM   4360 HD11 ILE A 289      41.963   5.971  56.267  1.00  0.00           H  
ATOM   4361 HD12 ILE A 289      40.231   6.248  56.259  1.00  0.00           H  
ATOM   4362 HD13 ILE A 289      41.302   7.377  57.089  1.00  0.00           H  
ATOM   4363  N   SER A 290      37.747   5.108  61.549  1.00 38.17           N  
ATOM   4364  CA  SER A 290      36.429   5.149  62.187  1.00 39.61           C  
ATOM   4365  C   SER A 290      36.175   6.555  62.754  1.00 38.93           C  
ATOM   4366  O   SER A 290      37.129   7.239  63.117  1.00 36.80           O  
ATOM   4367  CB  SER A 290      36.366   4.054  63.273  1.00 40.71           C  
ATOM   4368  OG  SER A 290      35.102   4.005  63.906  1.00 42.54           O  
ATOM   4369  H   SER A 290      38.458   5.687  61.977  1.00  0.00           H  
ATOM   4370  HA  SER A 290      35.659   4.953  61.438  1.00  0.00           H  
ATOM   4371  HB3 SER A 290      37.131   4.230  64.030  1.00  0.00           H  
ATOM   4372  HB2 SER A 290      36.567   3.074  62.838  1.00  0.00           H  
ATOM   4373  HG  SER A 290      35.153   3.390  64.642  1.00  0.00           H  
ATOM   4374  N   GLY A 291      34.892   6.951  62.836  1.00 39.81           N  
ATOM   4375  CA  GLY A 291      34.455   8.271  63.309  1.00 39.87           C  
ATOM   4376  C   GLY A 291      34.539   8.442  64.838  1.00 39.57           C  
ATOM   4377  O   GLY A 291      34.427   9.569  65.319  1.00 39.63           O  
ATOM   4378  H   GLY A 291      34.166   6.310  62.549  1.00  0.00           H  
ATOM   4379  HA3 GLY A 291      33.422   8.425  62.999  1.00  0.00           H  
ATOM   4380  HA2 GLY A 291      35.048   9.050  62.827  1.00  0.00           H  
ATOM   4381  N   ASP A 292      34.756   7.349  65.588  1.00 39.69           N  
ATOM   4382  CA  ASP A 292      35.017   7.334  67.030  1.00 39.73           C  
ATOM   4383  C   ASP A 292      36.014   6.190  67.314  1.00 39.28           C  
ATOM   4384  O   ASP A 292      36.530   5.589  66.368  1.00 39.08           O  
ATOM   4385  CB  ASP A 292      33.705   7.245  67.857  1.00 41.15           C  
ATOM   4386  CG  ASP A 292      33.756   7.949  69.223  1.00 41.07           C  
ATOM   4387  OD1 ASP A 292      34.872   8.209  69.728  1.00 39.72           O  
ATOM   4388  OD2 ASP A 292      32.655   8.177  69.770  1.00 42.26           O  
ATOM   4389  H   ASP A 292      34.860   6.455  65.129  1.00  0.00           H  
ATOM   4390  HA  ASP A 292      35.525   8.259  67.283  1.00  0.00           H  
ATOM   4391  HB3 ASP A 292      33.428   6.201  68.014  1.00  0.00           H  
ATOM   4392  HB2 ASP A 292      32.901   7.711  67.286  1.00  0.00           H  
ATOM   4393  N   ARG A 293      36.288   5.908  68.603  1.00 39.54           N  
ATOM   4394  CA  ARG A 293      37.130   4.789  69.045  1.00 39.83           C  
ATOM   4395  C   ARG A 293      36.628   3.438  68.514  1.00 41.34           C  
ATOM   4396  O   ARG A 293      35.426   3.166  68.527  1.00 42.63           O  
ATOM   4397  CB  ARG A 293      37.241   4.745  70.583  1.00 40.12           C  
ATOM   4398  CG  ARG A 293      38.071   5.873  71.227  1.00 39.13           C  
ATOM   4399  CD  ARG A 293      39.575   5.862  70.880  1.00 38.31           C  
ATOM   4400  NE  ARG A 293      40.247   4.643  71.344  1.00 38.95           N  
ATOM   4401  CZ  ARG A 293      40.705   4.403  72.582  1.00 39.12           C  
ATOM   4402  NH1 ARG A 293      40.621   5.327  73.549  1.00 38.50           N  
ATOM   4403  NH2 ARG A 293      41.256   3.213  72.850  1.00 39.45           N  
ATOM   4404  H   ARG A 293      35.849   6.464  69.327  1.00  0.00           H  
ATOM   4405  HA  ARG A 293      38.117   4.956  68.617  1.00  0.00           H  
ATOM   4406  HB3 ARG A 293      37.687   3.795  70.883  1.00  0.00           H  
ATOM   4407  HB2 ARG A 293      36.239   4.744  71.015  1.00  0.00           H  
ATOM   4408  HG3 ARG A 293      37.989   5.721  72.304  1.00  0.00           H  
ATOM   4409  HG2 ARG A 293      37.634   6.854  71.044  1.00  0.00           H  
ATOM   4410  HD3 ARG A 293      40.091   6.765  71.200  1.00  0.00           H  
ATOM   4411  HD2 ARG A 293      39.688   5.839  69.799  1.00  0.00           H  
ATOM   4412  HE  ARG A 293      40.293   3.887  70.662  1.00  0.00           H  
ATOM   4413 HH12 ARG A 293      40.983   5.142  74.473  1.00  0.00           H  
ATOM   4414 HH11 ARG A 293      40.218   6.230  73.345  1.00  0.00           H  
ATOM   4415 HH22 ARG A 293      41.604   2.996  73.771  1.00  0.00           H  
ATOM   4416 HH21 ARG A 293      41.324   2.510  72.115  1.00  0.00           H  
ATOM   4417  N   ILE A 294      37.587   2.645  68.025  1.00 40.89           N  
ATOM   4418  CA  ILE A 294      37.359   1.398  67.311  1.00 42.20           C  
ATOM   4419  C   ILE A 294      37.081   0.254  68.301  1.00 44.56           C  
ATOM   4420  O   ILE A 294      37.807   0.111  69.286  1.00 44.26           O  
ATOM   4421  CB  ILE A 294      38.599   1.063  66.426  1.00 40.83           C  
ATOM   4422  CG1 ILE A 294      38.771   2.126  65.311  1.00 39.49           C  
ATOM   4423  CG2 ILE A 294      38.577  -0.348  65.803  1.00 41.87           C  
ATOM   4424  CD1 ILE A 294      40.185   2.208  64.723  1.00 38.10           C  
ATOM   4425  H   ILE A 294      38.558   2.913  68.132  1.00  0.00           H  
ATOM   4426  HA  ILE A 294      36.491   1.523  66.659  1.00  0.00           H  
ATOM   4427  HB  ILE A 294      39.482   1.112  67.065  1.00  0.00           H  
ATOM   4428 HG13 ILE A 294      38.526   3.120  65.685  1.00  0.00           H  
ATOM   4429 HG12 ILE A 294      38.057   1.930  64.511  1.00  0.00           H  
ATOM   4430 HG21 ILE A 294      39.400  -0.498  65.108  1.00  0.00           H  
ATOM   4431 HG22 ILE A 294      38.656  -1.136  66.551  1.00  0.00           H  
ATOM   4432 HG23 ILE A 294      37.653  -0.497  65.250  1.00  0.00           H  
ATOM   4433 HD11 ILE A 294      40.298   3.106  64.115  1.00  0.00           H  
ATOM   4434 HD12 ILE A 294      40.941   2.243  65.506  1.00  0.00           H  
ATOM   4435 HD13 ILE A 294      40.400   1.354  64.086  1.00  0.00           H  
ATOM   4436  N   ASP A 295      36.052  -0.555  67.994  1.00 46.91           N  
ATOM   4437  CA  ASP A 295      35.739  -1.809  68.682  1.00 49.60           C  
ATOM   4438  C   ASP A 295      36.713  -2.885  68.169  1.00 49.82           C  
ATOM   4439  O   ASP A 295      36.375  -3.627  67.248  1.00 50.85           O  
ATOM   4440  CB  ASP A 295      34.245  -2.188  68.489  1.00 51.89           C  
ATOM   4441  CG  ASP A 295      33.775  -3.469  69.199  1.00 54.13           C  
ATOM   4442  OD1 ASP A 295      34.563  -4.059  69.973  1.00 54.14           O  
ATOM   4443  OD2 ASP A 295      32.604  -3.832  68.957  1.00 56.81           O  
ATOM   4444  H   ASP A 295      35.494  -0.355  67.177  1.00  0.00           H  
ATOM   4445  HA  ASP A 295      35.910  -1.673  69.752  1.00  0.00           H  
ATOM   4446  HB3 ASP A 295      34.043  -2.300  67.422  1.00  0.00           H  
ATOM   4447  HB2 ASP A 295      33.631  -1.365  68.856  1.00  0.00           H  
ATOM   4448  N   VAL A 296      37.918  -2.923  68.762  1.00 49.33           N  
ATOM   4449  CA  VAL A 296      39.026  -3.787  68.347  1.00 49.58           C  
ATOM   4450  C   VAL A 296      38.703  -5.294  68.469  1.00 51.91           C  
ATOM   4451  O   VAL A 296      39.260  -6.078  67.703  1.00 51.96           O  
ATOM   4452  CB  VAL A 296      40.328  -3.479  69.147  1.00 49.31           C  
ATOM   4453  CG1 VAL A 296      41.549  -4.302  68.679  1.00 49.69           C  
ATOM   4454  CG2 VAL A 296      40.673  -1.977  69.115  1.00 48.02           C  
ATOM   4455  H   VAL A 296      38.123  -2.260  69.497  1.00  0.00           H  
ATOM   4456  HA  VAL A 296      39.217  -3.580  67.292  1.00  0.00           H  
ATOM   4457  HB  VAL A 296      40.161  -3.735  70.194  1.00  0.00           H  
ATOM   4458 HG11 VAL A 296      42.471  -3.951  69.139  1.00  0.00           H  
ATOM   4459 HG12 VAL A 296      41.460  -5.357  68.941  1.00  0.00           H  
ATOM   4460 HG13 VAL A 296      41.680  -4.235  67.599  1.00  0.00           H  
ATOM   4461 HG21 VAL A 296      41.647  -1.777  69.561  1.00  0.00           H  
ATOM   4462 HG22 VAL A 296      40.685  -1.593  68.095  1.00  0.00           H  
ATOM   4463 HG23 VAL A 296      39.949  -1.389  69.677  1.00  0.00           H  
ATOM   4464  N   GLY A 297      37.768  -5.660  69.365  1.00 53.15           N  
ATOM   4465  CA  GLY A 297      37.259  -7.021  69.525  1.00 55.03           C  
ATOM   4466  C   GLY A 297      36.427  -7.467  68.311  1.00 56.05           C  
ATOM   4467  O   GLY A 297      36.554  -8.619  67.898  1.00 57.61           O  
ATOM   4468  H   GLY A 297      37.329  -4.945  69.929  1.00  0.00           H  
ATOM   4469  HA3 GLY A 297      36.634  -7.061  70.417  1.00  0.00           H  
ATOM   4470  HA2 GLY A 297      38.090  -7.711  69.683  1.00  0.00           H  
ATOM   4471  N   ARG A 298      35.621  -6.563  67.716  1.00 55.57           N  
ATOM   4472  CA  ARG A 298      34.882  -6.829  66.477  1.00 56.59           C  
ATOM   4473  C   ARG A 298      35.815  -6.943  65.262  1.00 54.94           C  
ATOM   4474  O   ARG A 298      35.685  -7.910  64.517  1.00 54.83           O  
ATOM   4475  CB  ARG A 298      33.754  -5.796  66.246  1.00 57.07           C  
ATOM   4476  CG  ARG A 298      32.917  -6.099  64.983  1.00 58.50           C  
ATOM   4477  CD  ARG A 298      31.761  -5.129  64.705  1.00 58.77           C  
ATOM   4478  NE  ARG A 298      32.202  -3.825  64.189  1.00 57.13           N  
ATOM   4479  CZ  ARG A 298      32.591  -3.558  62.928  1.00 56.38           C  
ATOM   4480  NH1 ARG A 298      32.736  -4.514  61.998  1.00 57.49           N  
ATOM   4481  NH2 ARG A 298      32.833  -2.289  62.581  1.00 54.52           N  
ATOM   4482  H   ARG A 298      35.545  -5.628  68.095  1.00  0.00           H  
ATOM   4483  HA  ARG A 298      34.395  -7.799  66.600  1.00  0.00           H  
ATOM   4484  HB3 ARG A 298      34.167  -4.789  66.178  1.00  0.00           H  
ATOM   4485  HB2 ARG A 298      33.096  -5.802  67.115  1.00  0.00           H  
ATOM   4486  HG3 ARG A 298      32.551  -7.127  64.972  1.00  0.00           H  
ATOM   4487  HG2 ARG A 298      33.592  -6.017  64.134  1.00  0.00           H  
ATOM   4488  HD3 ARG A 298      31.320  -4.876  65.669  1.00  0.00           H  
ATOM   4489  HD2 ARG A 298      30.960  -5.580  64.118  1.00  0.00           H  
ATOM   4490  HE  ARG A 298      32.173  -3.065  64.853  1.00  0.00           H  
ATOM   4491 HH12 ARG A 298      33.046  -4.259  61.065  1.00  0.00           H  
ATOM   4492 HH11 ARG A 298      32.611  -5.496  62.221  1.00  0.00           H  
ATOM   4493 HH22 ARG A 298      33.047  -2.062  61.611  1.00  0.00           H  
ATOM   4494 HH21 ARG A 298      32.737  -1.539  63.248  1.00  0.00           H  
ATOM   4495  N   TYR A 299      36.740  -5.982  65.087  1.00 52.70           N  
ATOM   4496  CA  TYR A 299      37.708  -5.993  63.984  1.00 52.00           C  
ATOM   4497  C   TYR A 299      38.702  -7.171  64.047  1.00 52.82           C  
ATOM   4498  O   TYR A 299      39.138  -7.632  62.993  1.00 53.06           O  
ATOM   4499  CB  TYR A 299      38.433  -4.635  63.881  1.00 49.79           C  
ATOM   4500  CG  TYR A 299      37.627  -3.534  63.207  1.00 49.18           C  
ATOM   4501  CD1 TYR A 299      36.751  -2.727  63.957  1.00 49.54           C  
ATOM   4502  CD2 TYR A 299      37.763  -3.297  61.823  1.00 48.84           C  
ATOM   4503  CE1 TYR A 299      36.044  -1.676  63.347  1.00 49.45           C  
ATOM   4504  CE2 TYR A 299      37.051  -2.249  61.205  1.00 48.78           C  
ATOM   4505  CZ  TYR A 299      36.201  -1.427  61.972  1.00 49.44           C  
ATOM   4506  OH  TYR A 299      35.538  -0.384  61.396  1.00 50.63           O  
ATOM   4507  H   TYR A 299      36.792  -5.209  65.737  1.00  0.00           H  
ATOM   4508  HA  TYR A 299      37.122  -6.124  63.074  1.00  0.00           H  
ATOM   4509  HB3 TYR A 299      39.345  -4.751  63.293  1.00  0.00           H  
ATOM   4510  HB2 TYR A 299      38.766  -4.303  64.865  1.00  0.00           H  
ATOM   4511  HD1 TYR A 299      36.636  -2.893  65.012  1.00  0.00           H  
ATOM   4512  HD2 TYR A 299      38.427  -3.910  61.232  1.00  0.00           H  
ATOM   4513  HE1 TYR A 299      35.391  -1.053  63.940  1.00  0.00           H  
ATOM   4514  HE2 TYR A 299      37.174  -2.068  60.147  1.00  0.00           H  
ATOM   4515  HH  TYR A 299      35.657  -0.337  60.445  1.00  0.00           H  
ATOM   4516  N   ALA A 300      39.002  -7.678  65.255  1.00 53.12           N  
ATOM   4517  CA  ALA A 300      39.783  -8.898  65.455  1.00 54.24           C  
ATOM   4518  C   ALA A 300      39.032 -10.169  65.021  1.00 56.95           C  
ATOM   4519  O   ALA A 300      39.649 -11.047  64.420  1.00 57.17           O  
ATOM   4520  CB  ALA A 300      40.243  -8.999  66.915  1.00 54.44           C  
ATOM   4521  H   ALA A 300      38.638  -7.238  66.090  1.00  0.00           H  
ATOM   4522  HA  ALA A 300      40.673  -8.811  64.838  1.00  0.00           H  
ATOM   4523  HB1 ALA A 300      40.809  -9.915  67.089  1.00  0.00           H  
ATOM   4524  HB2 ALA A 300      40.896  -8.165  67.176  1.00  0.00           H  
ATOM   4525  HB3 ALA A 300      39.400  -8.992  67.606  1.00  0.00           H  
ATOM   4526  N   ALA A 301      37.719 -10.234  65.301  1.00 59.01           N  
ATOM   4527  CA  ALA A 301      36.849 -11.346  64.918  1.00 61.42           C  
ATOM   4528  C   ALA A 301      36.535 -11.381  63.412  1.00 61.45           C  
ATOM   4529  O   ALA A 301      36.561 -12.461  62.821  1.00 64.57           O  
ATOM   4530  CB  ALA A 301      35.555 -11.275  65.744  1.00 62.58           C  
ATOM   4531  H   ALA A 301      37.277  -9.474  65.800  1.00  0.00           H  
ATOM   4532  HA  ALA A 301      37.357 -12.277  65.175  1.00  0.00           H  
ATOM   4533  HB1 ALA A 301      34.889 -12.106  65.507  1.00  0.00           H  
ATOM   4534  HB2 ALA A 301      35.769 -11.322  66.812  1.00  0.00           H  
ATOM   4535  HB3 ALA A 301      35.007 -10.350  65.558  1.00  0.00           H  
ATOM   4536  N   ASP A 302      36.249 -10.206  62.827  1.00 59.19           N  
ATOM   4537  CA  ASP A 302      35.825 -10.042  61.434  1.00 58.91           C  
ATOM   4538  C   ASP A 302      36.971 -10.108  60.410  1.00 57.63           C  
ATOM   4539  O   ASP A 302      36.681 -10.450  59.264  1.00 59.40           O  
ATOM   4540  CB  ASP A 302      34.990  -8.756  61.192  1.00 57.82           C  
ATOM   4541  CG  ASP A 302      33.724  -8.596  62.046  1.00 59.36           C  
ATOM   4542  OD1 ASP A 302      33.307  -9.582  62.691  1.00 61.97           O  
ATOM   4543  OD2 ASP A 302      33.161  -7.479  61.997  1.00 58.76           O  
ATOM   4544  H   ASP A 302      36.214  -9.370  63.398  1.00  0.00           H  
ATOM   4545  HA  ASP A 302      35.171 -10.886  61.201  1.00  0.00           H  
ATOM   4546  HB3 ASP A 302      34.692  -8.702  60.143  1.00  0.00           H  
ATOM   4547  HB2 ASP A 302      35.627  -7.897  61.404  1.00  0.00           H  
ATOM   4548  N   TYR A 303      38.216  -9.771  60.802  1.00 55.40           N  
ATOM   4549  CA  TYR A 303      39.330  -9.594  59.859  1.00 53.46           C  
ATOM   4550  C   TYR A 303      40.614 -10.344  60.245  1.00 53.70           C  
ATOM   4551  O   TYR A 303      41.270 -10.860  59.340  1.00 53.19           O  
ATOM   4552  CB  TYR A 303      39.638  -8.093  59.673  1.00 50.84           C  
ATOM   4553  CG  TYR A 303      38.482  -7.265  59.137  1.00 50.42           C  
ATOM   4554  CD1 TYR A 303      38.181  -7.274  57.762  1.00 50.87           C  
ATOM   4555  CD2 TYR A 303      37.686  -6.502  60.014  1.00 50.26           C  
ATOM   4556  CE1 TYR A 303      37.074  -6.556  57.269  1.00 51.15           C  
ATOM   4557  CE2 TYR A 303      36.576  -5.786  59.529  1.00 50.40           C  
ATOM   4558  CZ  TYR A 303      36.264  -5.822  58.157  1.00 50.71           C  
ATOM   4559  OH  TYR A 303      35.182  -5.144  57.686  1.00 50.74           O  
ATOM   4560  H   TYR A 303      38.380  -9.487  61.758  1.00  0.00           H  
ATOM   4561  HA  TYR A 303      39.053  -9.984  58.878  1.00  0.00           H  
ATOM   4562  HB3 TYR A 303      40.475  -7.997  58.984  1.00  0.00           H  
ATOM   4563  HB2 TYR A 303      39.987  -7.652  60.606  1.00  0.00           H  
ATOM   4564  HD1 TYR A 303      38.792  -7.846  57.084  1.00  0.00           H  
ATOM   4565  HD2 TYR A 303      37.915  -6.478  61.065  1.00  0.00           H  
ATOM   4566  HE1 TYR A 303      36.841  -6.580  56.215  1.00  0.00           H  
ATOM   4567  HE2 TYR A 303      35.963  -5.220  60.215  1.00  0.00           H  
ATOM   4568  HH  TYR A 303      34.740  -4.625  58.374  1.00  0.00           H  
ATOM   4569  N   LEU A 304      40.980 -10.368  61.539  1.00 54.63           N  
ATOM   4570  CA  LEU A 304      42.283 -10.880  61.993  1.00 55.46           C  
ATOM   4571  C   LEU A 304      42.277 -12.380  62.335  1.00 58.07           C  
ATOM   4572  O   LEU A 304      43.353 -12.977  62.374  1.00 57.58           O  
ATOM   4573  CB  LEU A 304      42.781 -10.064  63.206  1.00 54.67           C  
ATOM   4574  CG  LEU A 304      42.883  -8.539  62.980  1.00 52.73           C  
ATOM   4575  CD1 LEU A 304      43.284  -7.822  64.285  1.00 52.25           C  
ATOM   4576  CD2 LEU A 304      43.823  -8.180  61.813  1.00 52.14           C  
ATOM   4577  H   LEU A 304      40.397  -9.936  62.242  1.00  0.00           H  
ATOM   4578  HA  LEU A 304      43.014 -10.754  61.191  1.00  0.00           H  
ATOM   4579  HB3 LEU A 304      43.765 -10.426  63.497  1.00  0.00           H  
ATOM   4580  HB2 LEU A 304      42.139 -10.270  64.060  1.00  0.00           H  
ATOM   4581  HG  LEU A 304      41.891  -8.166  62.722  1.00  0.00           H  
ATOM   4582 HD11 LEU A 304      42.600  -7.003  64.506  1.00  0.00           H  
ATOM   4583 HD12 LEU A 304      43.267  -8.494  65.144  1.00  0.00           H  
ATOM   4584 HD13 LEU A 304      44.289  -7.408  64.235  1.00  0.00           H  
ATOM   4585 HD21 LEU A 304      44.327  -7.226  61.967  1.00  0.00           H  
ATOM   4586 HD22 LEU A 304      44.592  -8.939  61.664  1.00  0.00           H  
ATOM   4587 HD23 LEU A 304      43.261  -8.095  60.883  1.00  0.00           H  
ATOM   4588  N   ALA A 305      41.089 -12.965  62.571  1.00 60.87           N  
ATOM   4589  CA  ALA A 305      40.903 -14.390  62.857  1.00 64.21           C  
ATOM   4590  C   ALA A 305      41.206 -15.282  61.638  1.00 65.87           C  
ATOM   4591  O   ALA A 305      41.258 -14.791  60.508  1.00 65.11           O  
ATOM   4592  CB  ALA A 305      39.473 -14.606  63.380  1.00 65.74           C  
ATOM   4593  H   ALA A 305      40.251 -12.402  62.547  1.00  0.00           H  
ATOM   4594  HA  ALA A 305      41.599 -14.663  63.653  1.00  0.00           H  
ATOM   4595  HB1 ALA A 305      39.304 -15.646  63.659  1.00  0.00           H  
ATOM   4596  HB2 ALA A 305      39.287 -13.999  64.268  1.00  0.00           H  
ATOM   4597  HB3 ALA A 305      38.723 -14.337  62.639  1.00  0.00           H  
ATOM   4598  N   ALA A 306      41.419 -16.582  61.902  1.00 69.28           N  
ATOM   4599  CA  ALA A 306      41.823 -17.586  60.916  1.00 71.58           C  
ATOM   4600  C   ALA A 306      40.844 -17.727  59.734  1.00 72.85           C  
ATOM   4601  O   ALA A 306      39.662 -17.999  59.946  1.00 73.54           O  
ATOM   4602  CB  ALA A 306      42.021 -18.931  61.632  1.00 74.40           C  
ATOM   4603  H   ALA A 306      41.348 -16.908  62.854  1.00  0.00           H  
ATOM   4604  HA  ALA A 306      42.791 -17.270  60.523  1.00  0.00           H  
ATOM   4605  HB1 ALA A 306      42.359 -19.701  60.937  1.00  0.00           H  
ATOM   4606  HB2 ALA A 306      42.774 -18.850  62.417  1.00  0.00           H  
ATOM   4607  HB3 ALA A 306      41.097 -19.281  62.093  1.00  0.00           H  
ATOM   4608  N   GLY A 307      41.375 -17.534  58.515  1.00 72.78           N  
ATOM   4609  CA  GLY A 307      40.655 -17.678  57.249  1.00 74.21           C  
ATOM   4610  C   GLY A 307      39.797 -16.457  56.871  1.00 73.50           C  
ATOM   4611  O   GLY A 307      39.185 -16.485  55.803  1.00 73.67           O  
ATOM   4612  H   GLY A 307      42.357 -17.305  58.447  1.00  0.00           H  
ATOM   4613  HA3 GLY A 307      40.020 -18.566  57.276  1.00  0.00           H  
ATOM   4614  HA2 GLY A 307      41.387 -17.843  56.457  1.00  0.00           H  
ATOM   4615  N   ARG A 308      39.741 -15.399  57.705  1.00 72.73           N  
ATOM   4616  CA  ARG A 308      38.948 -14.191  57.451  1.00 71.58           C  
ATOM   4617  C   ARG A 308      39.453 -13.361  56.263  1.00 68.93           C  
ATOM   4618  O   ARG A 308      38.622 -12.933  55.464  1.00 66.71           O  
ATOM   4619  CB  ARG A 308      38.865 -13.314  58.715  1.00 71.72           C  
ATOM   4620  CG  ARG A 308      38.042 -13.901  59.878  1.00 74.65           C  
ATOM   4621  CD  ARG A 308      36.610 -14.323  59.509  1.00 77.99           C  
ATOM   4622  NE  ARG A 308      35.892 -13.244  58.815  1.00 77.92           N  
ATOM   4623  CZ  ARG A 308      34.906 -13.385  57.915  1.00 80.15           C  
ATOM   4624  NH1 ARG A 308      34.463 -14.593  57.540  1.00 81.88           N  
ATOM   4625  NH2 ARG A 308      34.363 -12.286  57.377  1.00 79.45           N  
ATOM   4626  H   ARG A 308      40.260 -15.420  58.573  1.00  0.00           H  
ATOM   4627  HA  ARG A 308      37.941 -14.519  57.187  1.00  0.00           H  
ATOM   4628  HB3 ARG A 308      38.432 -12.348  58.455  1.00  0.00           H  
ATOM   4629  HB2 ARG A 308      39.871 -13.091  59.066  1.00  0.00           H  
ATOM   4630  HG3 ARG A 308      38.042 -13.235  60.740  1.00  0.00           H  
ATOM   4631  HG2 ARG A 308      38.561 -14.805  60.196  1.00  0.00           H  
ATOM   4632  HD3 ARG A 308      36.041 -14.490  60.424  1.00  0.00           H  
ATOM   4633  HD2 ARG A 308      36.613 -15.272  58.972  1.00  0.00           H  
ATOM   4634  HE  ARG A 308      36.161 -12.303  59.078  1.00  0.00           H  
ATOM   4635 HH12 ARG A 308      33.722 -14.682  56.860  1.00  0.00           H  
ATOM   4636 HH11 ARG A 308      34.869 -15.425  57.943  1.00  0.00           H  
ATOM   4637 HH22 ARG A 308      33.620 -12.358  56.696  1.00  0.00           H  
ATOM   4638 HH21 ARG A 308      34.698 -11.372  57.648  1.00  0.00           H  
ATOM   4639  N   PHE A 309      40.781 -13.180  56.142  1.00 67.05           N  
ATOM   4640  CA  PHE A 309      41.421 -12.469  55.027  1.00 65.45           C  
ATOM   4641  C   PHE A 309      41.085 -13.093  53.661  1.00 66.42           C  
ATOM   4642  O   PHE A 309      40.756 -12.363  52.729  1.00 66.12           O  
ATOM   4643  CB  PHE A 309      42.949 -12.403  55.259  1.00 63.99           C  
ATOM   4644  CG  PHE A 309      43.758 -11.658  54.204  1.00 61.99           C  
ATOM   4645  CD1 PHE A 309      44.025 -10.283  54.365  1.00 59.93           C  
ATOM   4646  CD2 PHE A 309      44.123 -12.282  52.989  1.00 62.65           C  
ATOM   4647  CE1 PHE A 309      44.698  -9.585  53.370  1.00 58.07           C  
ATOM   4648  CE2 PHE A 309      44.786 -11.563  52.002  1.00 60.55           C  
ATOM   4649  CZ  PHE A 309      45.081 -10.222  52.199  1.00 58.33           C  
ATOM   4650  H   PHE A 309      41.400 -13.565  56.841  1.00  0.00           H  
ATOM   4651  HA  PHE A 309      41.034 -11.448  55.028  1.00  0.00           H  
ATOM   4652  HB3 PHE A 309      43.352 -13.414  55.345  1.00  0.00           H  
ATOM   4653  HB2 PHE A 309      43.141 -11.927  56.222  1.00  0.00           H  
ATOM   4654  HD1 PHE A 309      43.720  -9.777  55.269  1.00  0.00           H  
ATOM   4655  HD2 PHE A 309      43.890 -13.322  52.820  1.00  0.00           H  
ATOM   4656  HE1 PHE A 309      44.923  -8.538  53.495  1.00  0.00           H  
ATOM   4657  HE2 PHE A 309      45.075 -12.050  51.083  1.00  0.00           H  
ATOM   4658  HZ  PHE A 309      45.604  -9.662  51.439  1.00  0.00           H  
ATOM   4659  N   ASP A 310      41.175 -14.431  53.593  1.00 67.48           N  
ATOM   4660  CA  ASP A 310      40.969 -15.242  52.391  1.00 68.30           C  
ATOM   4661  C   ASP A 310      39.497 -15.253  51.939  1.00 68.19           C  
ATOM   4662  O   ASP A 310      39.243 -15.188  50.737  1.00 70.07           O  
ATOM   4663  CB  ASP A 310      41.500 -16.695  52.525  1.00 70.55           C  
ATOM   4664  CG  ASP A 310      42.926 -16.876  53.078  1.00 70.18           C  
ATOM   4665  OD1 ASP A 310      43.599 -15.871  53.399  1.00 69.55           O  
ATOM   4666  OD2 ASP A 310      43.337 -18.053  53.155  1.00 71.95           O  
ATOM   4667  H   ASP A 310      41.467 -14.943  54.413  1.00  0.00           H  
ATOM   4668  HA  ASP A 310      41.543 -14.766  51.593  1.00  0.00           H  
ATOM   4669  HB3 ASP A 310      41.470 -17.162  51.539  1.00  0.00           H  
ATOM   4670  HB2 ASP A 310      40.829 -17.253  53.180  1.00  0.00           H  
ATOM   4671  N   ALA A 311      38.563 -15.300  52.907  1.00 67.80           N  
ATOM   4672  CA  ALA A 311      37.118 -15.232  52.682  1.00 68.10           C  
ATOM   4673  C   ALA A 311      36.646 -13.849  52.199  1.00 65.48           C  
ATOM   4674  O   ALA A 311      35.781 -13.778  51.328  1.00 65.19           O  
ATOM   4675  CB  ALA A 311      36.392 -15.630  53.977  1.00 69.17           C  
ATOM   4676  H   ALA A 311      38.858 -15.367  53.872  1.00  0.00           H  
ATOM   4677  HA  ALA A 311      36.861 -15.961  51.910  1.00  0.00           H  
ATOM   4678  HB1 ALA A 311      35.310 -15.607  53.847  1.00  0.00           H  
ATOM   4679  HB2 ALA A 311      36.663 -16.642  54.280  1.00  0.00           H  
ATOM   4680  HB3 ALA A 311      36.644 -14.960  54.800  1.00  0.00           H  
ATOM   4681  N   LEU A 312      37.243 -12.781  52.753  1.00 62.97           N  
ATOM   4682  CA  LEU A 312      36.978 -11.388  52.384  1.00 60.83           C  
ATOM   4683  C   LEU A 312      37.621 -10.996  51.043  1.00 59.63           C  
ATOM   4684  O   LEU A 312      37.076 -10.129  50.361  1.00 59.38           O  
ATOM   4685  CB  LEU A 312      37.453 -10.470  53.529  1.00 58.24           C  
ATOM   4686  CG  LEU A 312      36.545 -10.552  54.778  1.00 58.98           C  
ATOM   4687  CD1 LEU A 312      37.278 -10.068  56.041  1.00 57.34           C  
ATOM   4688  CD2 LEU A 312      35.200  -9.826  54.555  1.00 59.46           C  
ATOM   4689  H   LEU A 312      37.934 -12.922  53.479  1.00  0.00           H  
ATOM   4690  HA  LEU A 312      35.901 -11.265  52.267  1.00  0.00           H  
ATOM   4691  HB3 LEU A 312      37.511  -9.431  53.198  1.00  0.00           H  
ATOM   4692  HB2 LEU A 312      38.475 -10.750  53.790  1.00  0.00           H  
ATOM   4693  HG  LEU A 312      36.309 -11.601  54.958  1.00  0.00           H  
ATOM   4694 HD11 LEU A 312      36.733  -9.291  56.573  1.00  0.00           H  
ATOM   4695 HD12 LEU A 312      37.413 -10.891  56.742  1.00  0.00           H  
ATOM   4696 HD13 LEU A 312      38.271  -9.680  55.816  1.00  0.00           H  
ATOM   4697 HD21 LEU A 312      34.928  -9.167  55.379  1.00  0.00           H  
ATOM   4698 HD22 LEU A 312      35.218  -9.213  53.654  1.00  0.00           H  
ATOM   4699 HD23 LEU A 312      34.388 -10.545  54.441  1.00  0.00           H  
ATOM   4700  N   LEU A 313      38.736 -11.652  50.674  1.00 59.13           N  
ATOM   4701  CA  LEU A 313      39.388 -11.520  49.369  1.00 58.89           C  
ATOM   4702  C   LEU A 313      38.570 -12.198  48.257  1.00 60.96           C  
ATOM   4703  O   LEU A 313      38.497 -11.648  47.161  1.00 61.21           O  
ATOM   4704  CB  LEU A 313      40.840 -12.047  49.461  1.00 58.36           C  
ATOM   4705  CG  LEU A 313      41.672 -12.028  48.154  1.00 57.91           C  
ATOM   4706  CD1 LEU A 313      41.804 -10.611  47.547  1.00 56.03           C  
ATOM   4707  CD2 LEU A 313      43.042 -12.700  48.379  1.00 57.37           C  
ATOM   4708  H   LEU A 313      39.150 -12.321  51.309  1.00  0.00           H  
ATOM   4709  HA  LEU A 313      39.429 -10.456  49.138  1.00  0.00           H  
ATOM   4710  HB3 LEU A 313      40.812 -13.073  49.831  1.00  0.00           H  
ATOM   4711  HB2 LEU A 313      41.373 -11.477  50.221  1.00  0.00           H  
ATOM   4712  HG  LEU A 313      41.158 -12.641  47.414  1.00  0.00           H  
ATOM   4713 HD11 LEU A 313      42.838 -10.316  47.366  1.00  0.00           H  
ATOM   4714 HD12 LEU A 313      41.284 -10.551  46.590  1.00  0.00           H  
ATOM   4715 HD13 LEU A 313      41.375  -9.844  48.190  1.00  0.00           H  
ATOM   4716 HD21 LEU A 313      43.862 -12.160  47.909  1.00  0.00           H  
ATOM   4717 HD22 LEU A 313      43.282 -12.795  49.439  1.00  0.00           H  
ATOM   4718 HD23 LEU A 313      43.049 -13.706  47.959  1.00  0.00           H  
ATOM   4719  N   GLU A 314      37.931 -13.341  48.568  1.00 62.58           N  
ATOM   4720  CA  GLU A 314      36.987 -14.027  47.682  1.00 64.48           C  
ATOM   4721  C   GLU A 314      35.723 -13.175  47.449  1.00 64.38           C  
ATOM   4722  O   GLU A 314      35.296 -13.057  46.303  1.00 65.09           O  
ATOM   4723  CB  GLU A 314      36.709 -15.446  48.238  1.00  0.00           C  
ATOM   4724  CG  GLU A 314      35.940 -16.425  47.316  1.00  0.00           C  
ATOM   4725  CD  GLU A 314      34.443 -16.147  47.146  1.00  0.00           C  
ATOM   4726  OE1 GLU A 314      33.780 -15.908  48.179  1.00  0.00           O  
ATOM   4727  OE2 GLU A 314      33.988 -16.180  45.982  1.00  0.00           O  
ATOM   4728  H   GLU A 314      38.050 -13.745  49.486  1.00  0.00           H  
ATOM   4729  HA  GLU A 314      37.484 -14.147  46.717  1.00  0.00           H  
ATOM   4730  HB2 GLU A 314      37.666 -15.912  48.478  1.00  0.00           H  
ATOM   4731  HB3 GLU A 314      36.191 -15.369  49.195  1.00  0.00           H  
ATOM   4732  HG2 GLU A 314      36.416 -16.453  46.335  1.00  0.00           H  
ATOM   4733  HG3 GLU A 314      36.026 -17.433  47.722  1.00  0.00           H  
ATOM   4734  N   GLN A 315      35.193 -12.555  48.521  1.00 64.30           N  
ATOM   4735  CA  GLN A 315      34.060 -11.625  48.486  1.00 64.50           C  
ATOM   4736  C   GLN A 315      34.345 -10.365  47.642  1.00 63.06           C  
ATOM   4737  O   GLN A 315      33.458  -9.932  46.907  1.00 63.15           O  
ATOM   4738  CB  GLN A 315      33.654 -11.267  49.934  1.00 64.16           C  
ATOM   4739  CG  GLN A 315      32.402 -10.369  50.055  1.00 64.72           C  
ATOM   4740  CD  GLN A 315      32.196  -9.840  51.474  1.00 64.30           C  
ATOM   4741  OE1 GLN A 315      31.271 -10.252  52.168  1.00 64.18           O  
ATOM   4742  NE2 GLN A 315      33.050  -8.911  51.908  1.00 66.34           N  
ATOM   4743  H   GLN A 315      35.593 -12.730  49.433  1.00  0.00           H  
ATOM   4744  HA  GLN A 315      33.225 -12.154  48.022  1.00  0.00           H  
ATOM   4745  HB3 GLN A 315      34.499 -10.781  50.420  1.00  0.00           H  
ATOM   4746  HB2 GLN A 315      33.477 -12.186  50.495  1.00  0.00           H  
ATOM   4747  HG3 GLN A 315      31.518 -10.925  49.743  1.00  0.00           H  
ATOM   4748  HG2 GLN A 315      32.463  -9.506  49.396  1.00  0.00           H  
ATOM   4749 HE22 GLN A 315      32.946  -8.527  52.836  1.00  0.00           H  
ATOM   4750 HE21 GLN A 315      33.801  -8.588  51.316  1.00  0.00           H  
ATOM   4751  N   ASN A 316      35.576  -9.827  47.739  1.00 61.53           N  
ATOM   4752  CA  ASN A 316      36.085  -8.711  46.934  1.00 60.85           C  
ATOM   4753  C   ASN A 316      36.100  -9.073  45.437  1.00 61.69           C  
ATOM   4754  O   ASN A 316      35.493  -8.353  44.647  1.00 61.74           O  
ATOM   4755  CB  ASN A 316      37.451  -8.257  47.527  1.00 59.17           C  
ATOM   4756  CG  ASN A 316      38.320  -7.352  46.640  1.00 57.74           C  
ATOM   4757  OD1 ASN A 316      38.978  -7.824  45.714  1.00 57.98           O  
ATOM   4758  ND2 ASN A 316      38.360  -6.051  46.936  1.00 56.50           N  
ATOM   4759  H   ASN A 316      36.236 -10.238  48.385  1.00  0.00           H  
ATOM   4760  HA  ASN A 316      35.366  -7.911  47.109  1.00  0.00           H  
ATOM   4761  HB3 ASN A 316      38.062  -9.135  47.729  1.00  0.00           H  
ATOM   4762  HB2 ASN A 316      37.293  -7.784  48.498  1.00  0.00           H  
ATOM   4763 HD22 ASN A 316      38.957  -5.438  46.399  1.00  0.00           H  
ATOM   4764 HD21 ASN A 316      37.839  -5.675  47.716  1.00  0.00           H  
ATOM   4765  N   ARG A 317      36.742 -10.203  45.094  1.00 62.74           N  
ATOM   4766  CA  ARG A 317      36.839 -10.732  43.730  1.00 63.95           C  
ATOM   4767  C   ARG A 317      35.476 -11.068  43.097  1.00 65.23           C  
ATOM   4768  O   ARG A 317      35.316 -10.831  41.903  1.00 65.74           O  
ATOM   4769  CB  ARG A 317      37.773 -11.958  43.719  1.00 65.84           C  
ATOM   4770  CG  ARG A 317      39.251 -11.615  43.978  1.00 65.62           C  
ATOM   4771  CD  ARG A 317      40.089 -12.863  44.292  1.00 68.21           C  
ATOM   4772  NE  ARG A 317      41.522 -12.552  44.378  1.00 68.61           N  
ATOM   4773  CZ  ARG A 317      42.475 -13.366  44.861  1.00 69.59           C  
ATOM   4774  NH1 ARG A 317      42.179 -14.583  45.338  1.00 71.54           N  
ATOM   4775  NH2 ARG A 317      43.748 -12.952  44.860  1.00 67.17           N  
ATOM   4776  H   ARG A 317      37.205 -10.744  45.812  1.00  0.00           H  
ATOM   4777  HA  ARG A 317      37.290  -9.952  43.119  1.00  0.00           H  
ATOM   4778  HB3 ARG A 317      37.711 -12.466  42.755  1.00  0.00           H  
ATOM   4779  HB2 ARG A 317      37.423 -12.678  44.461  1.00  0.00           H  
ATOM   4780  HG3 ARG A 317      39.288 -10.981  44.862  1.00  0.00           H  
ATOM   4781  HG2 ARG A 317      39.687 -11.016  43.178  1.00  0.00           H  
ATOM   4782  HD3 ARG A 317      39.868 -13.701  43.631  1.00  0.00           H  
ATOM   4783  HD2 ARG A 317      39.821 -13.183  45.300  1.00  0.00           H  
ATOM   4784  HE  ARG A 317      41.805 -11.658  43.996  1.00  0.00           H  
ATOM   4785 HH12 ARG A 317      42.902 -15.192  45.690  1.00  0.00           H  
ATOM   4786 HH11 ARG A 317      41.220 -14.902  45.339  1.00  0.00           H  
ATOM   4787 HH22 ARG A 317      44.482 -13.551  45.206  1.00  0.00           H  
ATOM   4788 HH21 ARG A 317      43.986 -12.043  44.487  1.00  0.00           H  
ATOM   4789  N   ALA A 318      34.520 -11.568  43.900  1.00 66.44           N  
ATOM   4790  CA  ALA A 318      33.147 -11.856  43.486  1.00 67.88           C  
ATOM   4791  C   ALA A 318      32.335 -10.583  43.188  1.00 66.66           C  
ATOM   4792  O   ALA A 318      31.673 -10.532  42.152  1.00 68.12           O  
ATOM   4793  CB  ALA A 318      32.461 -12.715  44.559  1.00 69.49           C  
ATOM   4794  H   ALA A 318      34.739 -11.765  44.868  1.00  0.00           H  
ATOM   4795  HA  ALA A 318      33.191 -12.444  42.567  1.00  0.00           H  
ATOM   4796  HB1 ALA A 318      31.434 -12.951  44.281  1.00  0.00           H  
ATOM   4797  HB2 ALA A 318      32.987 -13.661  44.697  1.00  0.00           H  
ATOM   4798  HB3 ALA A 318      32.437 -12.209  45.525  1.00  0.00           H  
ATOM   4799  N   TYR A 319      32.435  -9.572  44.071  1.00 64.83           N  
ATOM   4800  CA  TYR A 319      31.818  -8.249  43.922  1.00 63.92           C  
ATOM   4801  C   TYR A 319      32.299  -7.511  42.662  1.00 62.47           C  
ATOM   4802  O   TYR A 319      31.464  -7.076  41.870  1.00 63.36           O  
ATOM   4803  CB  TYR A 319      32.030  -7.430  45.220  1.00 63.02           C  
ATOM   4804  CG  TYR A 319      31.764  -5.930  45.151  1.00 62.38           C  
ATOM   4805  CD1 TYR A 319      32.785  -5.058  44.716  1.00 60.51           C  
ATOM   4806  CD2 TYR A 319      30.515  -5.393  45.531  1.00 63.18           C  
ATOM   4807  CE1 TYR A 319      32.567  -3.673  44.657  1.00 59.53           C  
ATOM   4808  CE2 TYR A 319      30.298  -4.000  45.482  1.00 61.81           C  
ATOM   4809  CZ  TYR A 319      31.327  -3.142  45.044  1.00 60.08           C  
ATOM   4810  OH  TYR A 319      31.147  -1.793  44.986  1.00 59.02           O  
ATOM   4811  H   TYR A 319      32.995  -9.703  44.904  1.00  0.00           H  
ATOM   4812  HA  TYR A 319      30.744  -8.413  43.810  1.00  0.00           H  
ATOM   4813  HB3 TYR A 319      33.066  -7.542  45.540  1.00  0.00           H  
ATOM   4814  HB2 TYR A 319      31.434  -7.863  46.025  1.00  0.00           H  
ATOM   4815  HD1 TYR A 319      33.747  -5.452  44.430  1.00  0.00           H  
ATOM   4816  HD2 TYR A 319      29.724  -6.047  45.868  1.00  0.00           H  
ATOM   4817  HE1 TYR A 319      33.351  -3.014  44.320  1.00  0.00           H  
ATOM   4818  HE2 TYR A 319      29.342  -3.592  45.780  1.00  0.00           H  
ATOM   4819  HH  TYR A 319      30.276  -1.491  45.280  1.00  0.00           H  
ATOM   4820  N   TRP A 320      33.629  -7.394  42.501  1.00 59.74           N  
ATOM   4821  CA  TRP A 320      34.250  -6.715  41.364  1.00 58.06           C  
ATOM   4822  C   TRP A 320      34.080  -7.457  40.031  1.00 60.17           C  
ATOM   4823  O   TRP A 320      34.062  -6.792  38.998  1.00 59.56           O  
ATOM   4824  CB  TRP A 320      35.727  -6.386  41.648  1.00 55.09           C  
ATOM   4825  CG  TRP A 320      35.960  -5.284  42.638  1.00 52.21           C  
ATOM   4826  CD1 TRP A 320      36.474  -5.411  43.882  1.00 51.11           C  
ATOM   4827  CD2 TRP A 320      35.655  -3.866  42.479  1.00 50.21           C  
ATOM   4828  NE1 TRP A 320      36.490  -4.182  44.508  1.00 49.12           N  
ATOM   4829  CE2 TRP A 320      36.015  -3.185  43.682  1.00 48.78           C  
ATOM   4830  CE3 TRP A 320      35.108  -3.082  41.437  1.00 50.11           C  
ATOM   4831  CZ2 TRP A 320      35.853  -1.797  43.838  1.00 47.54           C  
ATOM   4832  CZ3 TRP A 320      34.941  -1.691  41.583  1.00 48.75           C  
ATOM   4833  CH2 TRP A 320      35.316  -1.046  42.777  1.00 47.50           C  
ATOM   4834  H   TRP A 320      34.257  -7.779  43.195  1.00  0.00           H  
ATOM   4835  HA  TRP A 320      33.729  -5.765  41.229  1.00  0.00           H  
ATOM   4836  HB3 TRP A 320      36.192  -6.045  40.725  1.00  0.00           H  
ATOM   4837  HB2 TRP A 320      36.269  -7.281  41.956  1.00  0.00           H  
ATOM   4838  HD1 TRP A 320      36.828  -6.335  44.308  1.00  0.00           H  
ATOM   4839  HE1 TRP A 320      36.830  -4.050  45.450  1.00  0.00           H  
ATOM   4840  HE3 TRP A 320      34.820  -3.557  40.511  1.00  0.00           H  
ATOM   4841  HZ2 TRP A 320      36.134  -1.311  44.759  1.00  0.00           H  
ATOM   4842  HZ3 TRP A 320      34.535  -1.117  40.766  1.00  0.00           H  
ATOM   4843  HH2 TRP A 320      35.190   0.021  42.878  1.00  0.00           H  
ATOM   4844  N   ARG A 321      33.899  -8.790  40.063  1.00 62.63           N  
ATOM   4845  CA  ARG A 321      33.522  -9.570  38.886  1.00 65.21           C  
ATOM   4846  C   ARG A 321      32.092  -9.239  38.420  1.00 67.29           C  
ATOM   4847  O   ARG A 321      31.915  -8.975  37.235  1.00 67.28           O  
ATOM   4848  CB  ARG A 321      33.750 -11.073  39.140  1.00  0.00           C  
ATOM   4849  CG  ARG A 321      33.446 -11.954  37.919  1.00  0.00           C  
ATOM   4850  CD  ARG A 321      33.856 -13.419  38.107  1.00  0.00           C  
ATOM   4851  NE  ARG A 321      33.407 -14.241  36.976  1.00  0.00           N  
ATOM   4852  CZ  ARG A 321      32.144 -14.643  36.751  1.00  0.00           C  
ATOM   4853  NH1 ARG A 321      31.153 -14.354  37.609  1.00  0.00           N  
ATOM   4854  NH2 ARG A 321      31.869 -15.345  35.645  1.00  0.00           N  
ATOM   4855  H   ARG A 321      33.936  -9.287  40.943  1.00  0.00           H  
ATOM   4856  HA  ARG A 321      34.199  -9.279  38.079  1.00  0.00           H  
ATOM   4857  HB2 ARG A 321      34.791 -11.229  39.420  1.00  0.00           H  
ATOM   4858  HB3 ARG A 321      33.146 -11.406  39.985  1.00  0.00           H  
ATOM   4859  HG2 ARG A 321      32.409 -11.877  37.594  1.00  0.00           H  
ATOM   4860  HG3 ARG A 321      34.050 -11.554  37.103  1.00  0.00           H  
ATOM   4861  HD2 ARG A 321      34.943 -13.464  38.037  1.00  0.00           H  
ATOM   4862  HD3 ARG A 321      33.592 -13.825  39.084  1.00  0.00           H  
ATOM   4863  HE  ARG A 321      34.102 -14.420  36.265  1.00  0.00           H  
ATOM   4864 HH12 ARG A 321      30.204 -14.637  37.417  1.00  0.00           H  
ATOM   4865 HH11 ARG A 321      31.341 -13.794  38.428  1.00  0.00           H  
ATOM   4866 HH22 ARG A 321      30.922 -15.632  35.447  1.00  0.00           H  
ATOM   4867 HH21 ARG A 321      32.597 -15.548  34.976  1.00  0.00           H  
ATOM   4868  N   ASP A 322      31.119  -9.200  39.348  1.00 69.34           N  
ATOM   4869  CA  ASP A 322      29.719  -8.847  39.063  1.00 71.71           C  
ATOM   4870  C   ASP A 322      29.514  -7.397  38.582  1.00 70.98           C  
ATOM   4871  O   ASP A 322      28.634  -7.181  37.751  1.00 72.09           O  
ATOM   4872  CB  ASP A 322      28.741  -9.175  40.217  1.00 73.20           C  
ATOM   4873  CG  ASP A 322      28.714 -10.642  40.666  1.00 76.97           C  
ATOM   4874  OD1 ASP A 322      29.273 -11.503  39.949  1.00 78.27           O  
ATOM   4875  OD2 ASP A 322      28.064 -10.887  41.706  1.00 79.52           O  
ATOM   4876  H   ASP A 322      31.329  -9.443  40.308  1.00  0.00           H  
ATOM   4877  HA  ASP A 322      29.421  -9.476  38.220  1.00  0.00           H  
ATOM   4878  HB3 ASP A 322      27.727  -8.900  39.924  1.00  0.00           H  
ATOM   4879  HB2 ASP A 322      29.018  -8.569  41.082  1.00  0.00           H  
ATOM   4880  N   LYS A 323      30.336  -6.446  39.065  1.00 69.70           N  
ATOM   4881  CA  LYS A 323      30.369  -5.059  38.582  1.00 68.72           C  
ATOM   4882  C   LYS A 323      30.861  -4.939  37.127  1.00 66.98           C  
ATOM   4883  O   LYS A 323      30.318  -4.127  36.379  1.00 66.71           O  
ATOM   4884  CB  LYS A 323      31.265  -4.197  39.501  1.00 68.37           C  
ATOM   4885  CG  LYS A 323      30.679  -3.847  40.883  1.00 69.03           C  
ATOM   4886  CD  LYS A 323      29.500  -2.855  40.848  1.00 71.14           C  
ATOM   4887  CE  LYS A 323      29.201  -2.281  42.242  1.00 72.40           C  
ATOM   4888  NZ  LYS A 323      28.061  -1.350  42.243  1.00 74.66           N  
ATOM   4889  H   LYS A 323      31.013  -6.692  39.774  1.00  0.00           H  
ATOM   4890  HA  LYS A 323      29.350  -4.669  38.616  1.00  0.00           H  
ATOM   4891  HB3 LYS A 323      31.500  -3.254  39.005  1.00  0.00           H  
ATOM   4892  HB2 LYS A 323      32.225  -4.697  39.633  1.00  0.00           H  
ATOM   4893  HG3 LYS A 323      31.482  -3.427  41.492  1.00  0.00           H  
ATOM   4894  HG2 LYS A 323      30.366  -4.755  41.395  1.00  0.00           H  
ATOM   4895  HD3 LYS A 323      28.611  -3.359  40.468  1.00  0.00           H  
ATOM   4896  HD2 LYS A 323      29.714  -2.042  40.152  1.00  0.00           H  
ATOM   4897  HE3 LYS A 323      30.074  -1.740  42.606  1.00  0.00           H  
ATOM   4898  HE2 LYS A 323      28.995  -3.085  42.949  1.00  0.00           H  
ATOM   4899  HZ1 LYS A 323      27.215  -1.820  41.946  1.00  0.00           H  
ATOM   4900  HZ2 LYS A 323      27.924  -0.977  43.173  1.00  0.00           H  
ATOM   4901  HZ3 LYS A 323      28.227  -0.589  41.597  1.00  0.00           H  
ATOM   4902  N   LEU A 324      31.887  -5.728  36.767  1.00 65.33           N  
ATOM   4903  CA  LEU A 324      32.617  -5.606  35.504  1.00 64.57           C  
ATOM   4904  C   LEU A 324      32.083  -6.510  34.388  1.00 66.44           C  
ATOM   4905  O   LEU A 324      32.208  -6.123  33.228  1.00 66.10           O  
ATOM   4906  CB  LEU A 324      34.106  -5.894  35.761  1.00 62.41           C  
ATOM   4907  CG  LEU A 324      34.790  -4.806  36.613  1.00 60.06           C  
ATOM   4908  CD1 LEU A 324      36.199  -5.246  37.036  1.00 58.66           C  
ATOM   4909  CD2 LEU A 324      34.812  -3.450  35.895  1.00 59.10           C  
ATOM   4910  H   LEU A 324      32.266  -6.384  37.436  1.00  0.00           H  
ATOM   4911  HA  LEU A 324      32.519  -4.584  35.133  1.00  0.00           H  
ATOM   4912  HB3 LEU A 324      34.642  -5.980  34.814  1.00  0.00           H  
ATOM   4913  HB2 LEU A 324      34.198  -6.868  36.246  1.00  0.00           H  
ATOM   4914  HG  LEU A 324      34.218  -4.671  37.531  1.00  0.00           H  
ATOM   4915 HD11 LEU A 324      36.367  -5.048  38.095  1.00  0.00           H  
ATOM   4916 HD12 LEU A 324      36.367  -6.312  36.876  1.00  0.00           H  
ATOM   4917 HD13 LEU A 324      36.964  -4.718  36.471  1.00  0.00           H  
ATOM   4918 HD21 LEU A 324      35.744  -2.922  36.067  1.00  0.00           H  
ATOM   4919 HD22 LEU A 324      34.714  -3.569  34.818  1.00  0.00           H  
ATOM   4920 HD23 LEU A 324      34.005  -2.804  36.242  1.00  0.00           H  
ATOM   4921  N   ASP A 325      31.473  -7.657  34.731  1.00 68.40           N  
ATOM   4922  CA  ASP A 325      30.820  -8.574  33.785  1.00 70.76           C  
ATOM   4923  C   ASP A 325      29.522  -8.024  33.153  1.00 71.48           C  
ATOM   4924  O   ASP A 325      28.988  -8.659  32.243  1.00 73.88           O  
ATOM   4925  CB  ASP A 325      30.643 -10.018  34.328  1.00 73.25           C  
ATOM   4926  CG  ASP A 325      31.943 -10.782  34.634  1.00 73.38           C  
ATOM   4927  OD1 ASP A 325      33.049 -10.235  34.410  1.00 71.97           O  
ATOM   4928  OD2 ASP A 325      31.805 -11.949  35.060  1.00 75.88           O  
ATOM   4929  H   ASP A 325      31.443  -7.935  35.704  1.00  0.00           H  
ATOM   4930  HA  ASP A 325      31.510  -8.653  32.947  1.00  0.00           H  
ATOM   4931  HB3 ASP A 325      30.074 -10.614  33.614  1.00  0.00           H  
ATOM   4932  HB2 ASP A 325      30.062  -9.968  35.250  1.00  0.00           H  
ATOM   4933  N   THR A 326      29.081  -6.828  33.583  1.00 70.08           N  
ATOM   4934  CA  THR A 326      28.043  -6.020  32.938  1.00 70.82           C  
ATOM   4935  C   THR A 326      28.440  -5.510  31.530  1.00 70.45           C  
ATOM   4936  O   THR A 326      27.533  -5.227  30.748  1.00 70.60           O  
ATOM   4937  CB  THR A 326      27.665  -4.789  33.806  1.00 70.08           C
[truncated: 740,227 more chars]
