# Supplementary material for: Fast Quantitative Validation of 3D Models of Low-Affinity Protein–Ligand Complexes by STD NMR Spectroscopy
Source: J Med Chem. 2024 Jun 7;67(12):10025–34. doi: 10.1021/acs.jmedchem.4c00204 (PMC11215723; doi:10.1021/acs.jmedchem.4c00204)
Supplement: Supplementary file 5 — jm4c00204_si_005.zip [file jm4c00204_si_005.zip › Supporting_Information_for_Publication/6GH2/G1P_Ligand_DockingPoses.pdb]

CRYST1  146.405  146.405  221.860  90.00  90.00  90.00 P 41 21 2     1
MODEL        1
HETATM15000  P   G1P A1002      35.893  17.086  34.692  1.00 41.06           P  
HETATM15001  O1P G1P A1002      35.985  18.286  33.768  1.00 42.78           O  
HETATM15002  O2P G1P A1002      35.725  17.473  36.169  1.00 43.34           O  
HETATM15003  O3P G1P A1002      34.856  16.069  34.182  1.00 41.37           O  
HETATM15004  C1  G1P A1002      38.732  16.688  34.847  1.00 41.02           C  
HETATM15005  O1  G1P A1002      37.422  16.221  34.568  1.00 39.33           O  
HETATM15006  C2  G1P A1002      39.141  18.103  34.374  1.00 41.60           C  
HETATM15007  O2  G1P A1002      38.489  19.086  35.151  1.00 40.94           O  
HETATM15008  C3  G1P A1002      39.019  18.234  32.834  1.00 41.92           C  
HETATM15009  O3  G1P A1002      39.489  19.486  32.355  1.00 43.46           O  
HETATM15010  C4  G1P A1002      39.753  17.060  32.138  1.00 42.33           C  
HETATM15011  O4  G1P A1002      39.511  17.086  30.745  1.00 42.03           O  
HETATM15012  C5  G1P A1002      39.362  15.692  32.762  1.00 42.19           C  
HETATM15013  O5  G1P A1002      39.588  15.755  34.184  1.00 42.40           O  
HETATM15014  C6  G1P A1002      40.179  14.532  32.168  1.00 42.58           C  
HETATM15015  O6  G1P A1002      39.952  13.332  32.882  1.00 42.40           O  
HETATM15016  HC1 G1P A1002      38.870  16.603  35.927  1.00  0.00           H  
HETATM15017  HC2 G1P A1002      40.194  18.237  34.627  1.00  0.00           H  
HETATM15018  HC3 G1P A1002      37.980  18.175  32.521  1.00  0.00           H  
HETATM15019  HC4 G1P A1002      40.826  17.212  32.267  1.00  0.00           H  
HETATM15020  HC5 G1P A1002      38.313  15.469  32.552  1.00  0.00           H  
HETATM15021 H6_1 G1P A1002      41.235  14.779  32.205  1.00  0.00           H  
HETATM15022 H6_2 G1P A1002      39.911  14.368  31.124  1.00  0.00           H  
ENDMDL
MODEL        2
HETATM15000  P   G1P A1002      40.682  18.281  37.266  1.00 41.06           P  
HETATM15001  O1P G1P A1002      41.511  17.086  37.768  1.00 42.78           O  
HETATM15002  O2P G1P A1002      39.358  18.466  38.026  1.00 43.34           O  
HETATM15003  O3P G1P A1002      41.519  19.569  37.195  1.00 41.37           O  
HETATM15004  C1  G1P A1002      41.213  17.410  34.700  1.00 41.02           C  
HETATM15005  O1  G1P A1002      40.238  17.867  35.622  1.00 39.33           O  
HETATM15006  C2  G1P A1002      41.593  18.444  33.624  1.00 41.60           C  
HETATM15007  O2  G1P A1002      42.311  19.541  34.168  1.00 40.94           O  
HETATM15008  C3  G1P A1002      40.355  18.834  32.772  1.00 41.92           C  
HETATM15009  O3  G1P A1002      40.711  19.674  31.679  1.00 43.46           O  
HETATM15010  C4  G1P A1002      39.629  17.565  32.245  1.00 42.33           C  
HETATM15011  O4  G1P A1002      38.399  17.904  31.626  1.00 42.03           O  
HETATM15012  C5  G1P A1002      39.435  16.486  33.348  1.00 42.19           C  
HETATM15013  O5  G1P A1002      40.670  16.270  34.037  1.00 42.40           O  
HETATM15014  C6  G1P A1002      39.015  15.117  32.767  1.00 42.58           C  
HETATM15015  O6  G1P A1002      39.111  14.119  33.768  1.00 42.40           O  
HETATM15016  HC1 G1P A1002      42.101  17.086  35.245  1.00  0.00           H  
HETATM15017  HC2 G1P A1002      42.315  17.956  32.968  1.00  0.00           H  
HETATM15018  HC3 G1P A1002      39.692  19.416  33.418  1.00  0.00           H  
HETATM15019  HC4 G1P A1002      40.251  17.136  31.457  1.00  0.00           H  
HETATM15020  HC5 G1P A1002      38.676  16.804  34.066  1.00  0.00           H  
HETATM15021 H6_1 G1P A1002      39.676  14.834  31.946  1.00  0.00           H  
HETATM15022 H6_2 G1P A1002      37.999  15.151  32.373  1.00  0.00           H  
ENDMDL
MODEL        3
HETATM15000  P   G1P A1002      41.731  18.262  35.982  1.00 41.06           P  
HETATM15001  O1P G1P A1002      43.064  18.696  35.338  1.00 42.78           O  
HETATM15002  O2P G1P A1002      41.910  17.055  36.918  1.00 43.34           O  
HETATM15003  O3P G1P A1002      41.000  19.420  36.677  1.00 41.37           O  
HETATM15004  C1  G1P A1002      41.180  17.380  33.408  1.00 41.02           C  
HETATM15005  O1  G1P A1002      40.674  17.711  34.692  1.00 39.33           O  
HETATM15006  C2  G1P A1002      40.725  18.408  32.345  1.00 41.60           C  
HETATM15007  O2  G1P A1002      41.111  19.739  32.675  1.00 40.94           O  
HETATM15008  C3  G1P A1002      39.204  18.309  32.089  1.00 41.92           C  
HETATM15009  O3  G1P A1002      38.853  19.065  30.940  1.00 43.46           O  
HETATM15010  C4  G1P A1002      38.735  16.840  31.919  1.00 42.33           C  
HETATM15011  O4  G1P A1002      37.323  16.810  31.825  1.00 42.03           O  
HETATM15012  C5  G1P A1002      39.290  15.898  33.025  1.00 42.19           C  
HETATM15013  O5  G1P A1002      40.709  16.066  33.078  1.00 42.40           O  
HETATM15014  C6  G1P A1002      39.013  14.391  32.736  1.00 42.58           C  
HETATM15015  O6  G1P A1002      39.537  13.510  33.735  1.00 42.40           O  
HETATM15016  HC1 G1P A1002      42.271  17.343  33.446  1.00  0.00           H  
HETATM15017  HC2 G1P A1002      41.240  18.183  31.414  1.00  0.00           H  
HETATM15018  HC3 G1P A1002      38.705  18.749  32.958  1.00  0.00           H  
HETATM15019  HC4 G1P A1002      39.101  16.478  30.959  1.00  0.00           H  
HETATM15020  HC5 G1P A1002      38.852  16.154  33.990  1.00  0.00           H  
HETATM15021 H6_1 G1P A1002      39.453  14.115  31.776  1.00  0.00           H  
HETATM15022 H6_2 G1P A1002      37.942  14.205  32.645  1.00  0.00           H  
ENDMDL
MODEL        4
HETATM15000  P   G1P A1002      39.532  15.192  35.141  1.00 41.06           P  
HETATM15001  O1P G1P A1002      38.311  15.886  35.768  1.00 42.78           O  
HETATM15002  O2P G1P A1002      40.522  14.616  36.168  1.00 43.34           O  
HETATM15003  O3P G1P A1002      39.111  14.114  34.121  1.00 41.37           O  
HETATM15004  C1  G1P A1002      40.602  16.545  32.957  1.00 41.02           C  
HETATM15005  O1  G1P A1002      40.328  16.515  34.335  1.00 39.33           O  
HETATM15006  C2  G1P A1002      41.183  17.936  32.568  1.00 41.60           C  
HETATM15007  O2  G1P A1002      42.311  18.286  33.368  1.00 40.94           O  
HETATM15008  C3  G1P A1002      40.141  19.066  32.517  1.00 41.92           C  
HETATM15009  O3  G1P A1002      40.711  20.208  31.865  1.00 43.46           O  
HETATM15010  C4  G1P A1002      38.872  18.540  31.797  1.00 42.33           C  
HETATM15011  O4  G1P A1002      37.846  19.486  31.768  1.00 42.03           O  
HETATM15012  C5  G1P A1002      38.350  17.232  32.440  1.00 42.19           C  
HETATM15013  O5  G1P A1002      39.390  16.270  32.234  1.00 42.40           O  
HETATM15014  C6  G1P A1002      37.009  16.779  31.797  1.00 42.58           C  
HETATM15015  O6  G1P A1002      36.468  15.594  32.353  1.00 42.40           O  
HETATM15016  HC1 G1P A1002      41.325  15.748  32.781  1.00  0.00           H  
HETATM15017  HC2 G1P A1002      41.511  17.886  31.535  1.00  0.00           H  
HETATM15018  HC3 G1P A1002      39.874  19.366  33.533  1.00  0.00           H  
HETATM15019  HC4 G1P A1002      39.112  18.345  30.749  1.00  0.00           H  
HETATM15020  HC5 G1P A1002      38.160  17.372  33.506  1.00  0.00           H  
HETATM15021 H6_1 G1P A1002      37.113  16.686  30.719  1.00  0.00           H  
HETATM15022 H6_2 G1P A1002      36.246  17.543  31.943  1.00  0.00           H  
ENDMDL
MODEL        5
HETATM15000  P   G1P A1002      39.826  14.046  33.768  1.00 41.06           P  
HETATM15001  O1P G1P A1002      40.213  13.486  35.144  1.00 42.78           O  
HETATM15002  O2P G1P A1002      40.311  13.175  32.588  1.00 43.34           O  
HETATM15003  O3P G1P A1002      38.311  14.285  33.702  1.00 41.37           O  
HETATM15004  C1  G1P A1002      40.544  16.462  32.608  1.00 41.02           C  
HETATM15005  O1  G1P A1002      40.564  15.622  33.733  1.00 39.33           O  
HETATM15006  C2  G1P A1002      41.119  17.869  32.936  1.00 41.60           C  
HETATM15007  O2  G1P A1002      42.474  17.886  33.368  1.00 40.94           O  
HETATM15008  C3  G1P A1002      40.210  18.592  33.950  1.00 41.92           C  
HETATM15009  O3  G1P A1002      40.711  19.886  34.248  1.00 43.46           O  
HETATM15010  C4  G1P A1002      38.735  18.594  33.467  1.00 42.33           C  
HETATM15011  O4  G1P A1002      37.890  19.085  34.484  1.00 42.03           O  
HETATM15012  C5  G1P A1002      38.290  17.165  33.112  1.00 42.19           C  
HETATM15013  O5  G1P A1002      39.194  16.591  32.159  1.00 42.40           O  
HETATM15014  C6  G1P A1002      36.858  17.061  32.543  1.00 42.58           C  
HETATM15015  O6  G1P A1002      36.422  15.714  32.568  1.00 42.40           O  
HETATM15016  HC1 G1P A1002      41.111  15.925  31.854  1.00  0.00           H  
HETATM15017  HC2 G1P A1002      41.120  18.443  32.007  1.00  0.00           H  
HETATM15018  HC3 G1P A1002      40.251  18.043  34.894  1.00  0.00           H  
HETATM15019  HC4 G1P A1002      38.628  19.246  32.598  1.00  0.00           H  
HETATM15020  HC5 G1P A1002      38.306  16.611  34.050  1.00  0.00           H  
HETATM15021 H6_1 G1P A1002      36.806  17.456  31.527  1.00  0.00           H  
HETATM15022 H6_2 G1P A1002      36.156  17.633  33.149  1.00  0.00           H  
ENDMDL
MODEL        6
HETATM15000  P   G1P A1002      39.332  13.911  32.945  1.00 41.06           P  
HETATM15001  O1P G1P A1002      40.129  12.812  32.215  1.00 42.78           O  
HETATM15002  O2P G1P A1002      37.845  13.888  32.579  1.00 43.34           O  
HETATM15003  O3P G1P A1002      39.511  13.886  34.478  1.00 41.37           O  
HETATM15004  C1  G1P A1002      40.121  16.572  33.244  1.00 41.02           C  
HETATM15005  O1  G1P A1002      39.942  15.453  32.383  1.00 39.33           O  
HETATM15006  C2  G1P A1002      38.872  17.070  34.021  1.00 41.60           C  
HETATM15007  O2  G1P A1002      38.429  16.172  35.026  1.00 40.94           O  
HETATM15008  C3  G1P A1002      37.755  17.498  33.048  1.00 41.92           C  
HETATM15009  O3  G1P A1002      36.622  17.978  33.768  1.00 43.46           O  
HETATM15010  C4  G1P A1002      38.297  18.527  32.021  1.00 42.33           C  
HETATM15011  O4  G1P A1002      37.350  18.730  30.985  1.00 42.03           O  
HETATM15012  C5  G1P A1002      39.668  18.090  31.417  1.00 42.19           C  
HETATM15013  O5  G1P A1002      40.586  17.645  32.426  1.00 42.40           O  
HETATM15014  C6  G1P A1002      40.357  19.193  30.578  1.00 42.58           C  
HETATM15015  O6  G1P A1002      40.711  20.330  31.349  1.00 42.40           O  
HETATM15016  HC1 G1P A1002      40.919  16.300  33.939  1.00  0.00           H  
HETATM15017  HC2 G1P A1002      39.189  17.949  34.586  1.00  0.00           H  
HETATM15018  HC3 G1P A1002      37.418  16.614  32.503  1.00  0.00           H  
HETATM15019  HC4 G1P A1002      38.422  19.486  32.528  1.00  0.00           H  
HETATM15020  HC5 G1P A1002      39.497  17.251  30.739  1.00  0.00           H  
HETATM15021 H6_1 G1P A1002      39.703  19.510  29.765  1.00  0.00           H  
HETATM15022 H6_2 G1P A1002      41.261  18.798  30.111  1.00  0.00           H  
ENDMDL
MODEL        7
HETATM15000  P   G1P A1002      38.868  13.886  32.678  1.00 41.06           P  
HETATM15001  O1P G1P A1002      37.390  14.205  32.965  1.00 42.78           O  
HETATM15002  O2P G1P A1002      39.511  13.086  33.803  1.00 43.34           O  
HETATM15003  O3P G1P A1002      39.111  13.139  31.368  1.00 41.37           O  
HETATM15004  C1  G1P A1002      40.493  15.884  33.648  1.00 41.02           C  
HETATM15005  O1  G1P A1002      39.695  15.406  32.581  1.00 39.33           O  
HETATM15006  C2  G1P A1002      39.825  16.111  35.029  1.00 41.60           C  
HETATM15007  O2  G1P A1002      39.549  14.943  35.768  1.00 40.94           O  
HETATM15008  C3  G1P A1002      38.609  17.027  34.855  1.00 41.92           C  
HETATM15009  O3  G1P A1002      37.911  17.230  36.082  1.00 43.46           O  
HETATM15010  C4  G1P A1002      39.064  18.346  34.187  1.00 42.33           C  
HETATM15011  O4  G1P A1002      37.917  19.086  33.860  1.00 42.03           O  
HETATM15012  C5  G1P A1002      39.982  18.120  32.941  1.00 42.19           C  
HETATM15013  O5  G1P A1002      40.994  17.147  33.228  1.00 42.40           O  
HETATM15014  C6  G1P A1002      40.738  19.375  32.458  1.00 42.58           C  
HETATM15015  O6  G1P A1002      39.911  20.285  31.768  1.00 42.40           O  
HETATM15016  HC1 G1P A1002      41.292  15.159  33.731  1.00  0.00           H  
HETATM15017  HC2 G1P A1002      40.553  16.625  35.660  1.00  0.00           H  
HETATM15018  HC3 G1P A1002      37.899  16.523  34.196  1.00  0.00           H  
HETATM15019  HC4 G1P A1002      39.617  18.933  34.924  1.00  0.00           H  
HETATM15020  HC5 G1P A1002      39.388  17.751  32.100  1.00  0.00           H  
HETATM15021 H6_1 G1P A1002      41.511  19.073  31.749  1.00  0.00           H  
HETATM15022 H6_2 G1P A1002      41.243  19.878  33.284  1.00  0.00           H  
ENDMDL
MODEL        8
HETATM15000  P   G1P A1002      38.819  13.893  32.856  1.00 41.06           P  
HETATM15001  O1P G1P A1002      37.287  13.886  32.968  1.00 42.78           O  
HETATM15002  O2P G1P A1002      39.511  13.486  34.168  1.00 43.34           O  
HETATM15003  O3P G1P A1002      39.360  13.086  31.663  1.00 41.37           O  
HETATM15004  C1  G1P A1002      40.089  16.258  33.329  1.00 41.02           C  
HETATM15005  O1  G1P A1002      39.172  15.546  32.546  1.00 39.33           O  
HETATM15006  C2  G1P A1002      39.456  17.087  34.472  1.00 41.60           C  
HETATM15007  O2  G1P A1002      38.761  16.300  35.430  1.00 40.94           O  
HETATM15008  C3  G1P A1002      38.573  18.222  33.910  1.00 41.92           C  
HETATM15009  O3  G1P A1002      38.139  19.086  34.953  1.00 43.46           O  
HETATM15010  C4  G1P A1002      39.293  19.002  32.774  1.00 42.33           C  
HETATM15011  O4  G1P A1002      38.381  19.886  32.168  1.00 42.03           O  
HETATM15012  C5  G1P A1002      39.876  18.041  31.713  1.00 42.19           C  
HETATM15013  O5  G1P A1002      40.711  17.133  32.415  1.00 42.40           O  
HETATM15014  C6  G1P A1002      40.792  18.675  30.637  1.00 42.58           C  
HETATM15015  O6  G1P A1002      40.311  19.886  30.104  1.00 42.40           O  
HETATM15016  HC1 G1P A1002      40.850  15.577  33.715  1.00  0.00           H  
HETATM15017  HC2 G1P A1002      40.278  17.543  35.026  1.00  0.00           H  
HETATM15018  HC3 G1P A1002      37.672  17.779  33.478  1.00  0.00           H  
HETATM15019  HC4 G1P A1002      40.102  19.602  33.194  1.00  0.00           H  
HETATM15020  HC5 G1P A1002      39.070  17.520  31.190  1.00  0.00           H  
HETATM15021 H6_1 G1P A1002      40.928  17.972  29.815  1.00  0.00           H  
HETATM15022 H6_2 G1P A1002      41.786  18.863  31.032  1.00  0.00           H  
ENDMDL
MODEL        9
HETATM15000  P   G1P A1002      38.964  14.513  33.368  1.00 41.06           P  
HETATM15001  O1P G1P A1002      39.533  13.995  32.034  1.00 42.78           O  
HETATM15002  O2P G1P A1002      37.427  14.580  33.368  1.00 43.34           O  
HETATM15003  O3P G1P A1002      39.511  13.729  34.568  1.00 41.37           O  
HETATM15004  C1  G1P A1002      40.735  16.547  33.050  1.00 41.02           C  
HETATM15005  O1  G1P A1002      39.538  16.134  33.661  1.00 39.33           O  
HETATM15006  C2  G1P A1002      41.638  17.538  33.863  1.00 41.60           C  
HETATM15007  O2  G1P A1002      41.911  17.086  35.180  1.00 40.94           O  
HETATM15008  C3  G1P A1002      41.177  19.017  33.820  1.00 41.92           C  
HETATM15009  O3  G1P A1002      42.238  19.898  34.169  1.00 43.46           O  
HETATM15010  C4  G1P A1002      40.675  19.344  32.402  1.00 42.33           C  
HETATM15011  O4  G1P A1002      40.311  20.686  32.168  1.00 42.03           O  
HETATM15012  C5  G1P A1002      39.606  18.322  31.958  1.00 42.19           C  
HETATM15013  O5  G1P A1002      40.311  17.095  31.807  1.00 42.40           O  
HETATM15014  C6  G1P A1002      38.953  18.669  30.616  1.00 42.58           C  
HETATM15015  O6  G1P A1002      39.911  19.264  29.768  1.00 42.40           O  
HETATM15016  HC1 G1P A1002      41.325  15.649  32.856  1.00  0.00           H  
HETATM15017  HC2 G1P A1002      42.610  17.503  33.368  1.00  0.00           H  
HETATM15018  HC3 G1P A1002      40.374  19.164  34.544  1.00  0.00           H  
HETATM15019  HC4 G1P A1002      41.511  19.210  31.720  1.00  0.00           H  
HETATM15020  HC5 G1P A1002      38.800  18.229  32.689  1.00  0.00           H  
HETATM15021 H6_1 G1P A1002      38.146  19.379  30.786  1.00  0.00           H  
HETATM15022 H6_2 G1P A1002      38.510  17.781  30.168  1.00  0.00           H  
ENDMDL
MODEL       10
HETATM15000  P   G1P A1002      38.644  14.880  33.314  1.00 41.06           P  
HETATM15001  O1P G1P A1002      37.114  15.021  33.368  1.00 42.78           O  
HETATM15002  O2P G1P A1002      39.111  13.485  33.768  1.00 43.34           O  
HETATM15003  O3P G1P A1002      39.251  15.283  31.963  1.00 41.37           O  
HETATM15004  C1  G1P A1002      40.699  16.192  34.512  1.00 41.02           C  
HETATM15005  O1  G1P A1002      39.295  15.996  34.509  1.00 39.33           O  
HETATM15006  C2  G1P A1002      41.323  16.873  35.758  1.00 41.60           C  
HETATM15007  O2  G1P A1002      41.115  16.166  36.968  1.00 40.94           O  
HETATM15008  C3  G1P A1002      40.977  18.377  35.824  1.00 41.92           C  
HETATM15009  O3  G1P A1002      41.642  19.042  36.889  1.00 43.46           O  
HETATM15010  C4  G1P A1002      41.291  19.049  34.461  1.00 42.33           C  
HETATM15011  O4  G1P A1002      41.111  20.454  34.529  1.00 42.03           O  
HETATM15012  C5  G1P A1002      40.519  18.304  33.333  1.00 42.19           C  
HETATM15013  O5  G1P A1002      41.014  16.962  33.351  1.00 42.40           O  
HETATM15014  C6  G1P A1002      40.744  18.799  31.884  1.00 42.58           C  
HETATM15015  O6  G1P A1002      40.304  20.129  31.651  1.00 42.40           O  
HETATM15016  HC1 G1P A1002      41.111  15.190  34.402  1.00  0.00           H  
HETATM15017  HC2 G1P A1002      42.404  16.813  35.635  1.00  0.00           H  
HETATM15018  HC3 G1P A1002      39.910  18.471  36.033  1.00  0.00           H  
HETATM15019  HC4 G1P A1002      42.358  18.939  34.258  1.00  0.00           H  
HETATM15020  HC5 G1P A1002      39.443  18.315  33.519  1.00  0.00           H  
HETATM15021 H6_1 G1P A1002      40.191  18.152  31.200  1.00  0.00           H  
HETATM15022 H6_2 G1P A1002      41.788  18.686  31.601  1.00  0.00           H  
ENDMDL
MODEL       11
HETATM15000  P   G1P A1002      37.718  15.006  33.368  1.00 41.06           P  
HETATM15001  O1P G1P A1002      38.242  15.486  34.739  1.00 42.78           O  
HETATM15002  O2P G1P A1002      38.275  13.622  32.967  1.00 43.34           O  
HETATM15003  O3P G1P A1002      36.193  15.086  33.249  1.00 41.37           O  
HETATM15004  C1  G1P A1002      39.691  16.057  31.867  1.00 41.02           C  
HETATM15005  O1  G1P A1002      38.343  16.143  32.234  1.00 39.33           O  
HETATM15006  C2  G1P A1002      40.729  16.055  33.028  1.00 41.60           C  
HETATM15007  O2  G1P A1002      40.711  14.926  33.881  1.00 40.94           O  
HETATM15008  C3  G1P A1002      40.861  17.437  33.723  1.00 41.92           C  
HETATM15009  O3  G1P A1002      41.989  17.485  34.596  1.00 43.46           O  
HETATM15010  C4  G1P A1002      40.970  18.536  32.637  1.00 42.33           C  
HETATM15011  O4  G1P A1002      41.111  19.840  33.162  1.00 42.03           O  
HETATM15012  C5  G1P A1002      39.831  18.431  31.593  1.00 42.19           C  
HETATM15013  O5  G1P A1002      39.910  17.143  30.969  1.00 42.40           O  
HETATM15014  C6  G1P A1002      39.900  19.508  30.490  1.00 42.58           C  
HETATM15015  O6  G1P A1002      41.109  19.457  29.768  1.00 42.40           O  
HETATM15016  HC1 G1P A1002      39.778  15.119  31.322  1.00  0.00           H  
HETATM15017  HC2 G1P A1002      41.666  15.825  32.568  1.00  0.00           H  
HETATM15018  HC3 G1P A1002      39.971  17.589  34.338  1.00  0.00           H  
HETATM15019  HC4 G1P A1002      41.902  18.356  32.103  1.00  0.00           H  
HETATM15020  HC5 G1P A1002      38.863  18.551  32.084  1.00  0.00           H  
HETATM15021 H6_1 G1P A1002      39.804  20.503  30.927  1.00  0.00           H  
HETATM15022 H6_2 G1P A1002      39.076  19.382  29.789  1.00  0.00           H  
ENDMDL
MODEL       12
HETATM15000  P   G1P A1002      36.411  16.286  33.037  1.00 41.06           P  
HETATM15001  O1P G1P A1002      36.360  14.744  32.968  1.00 42.78           O  
HETATM15002  O2P G1P A1002      36.267  16.971  31.670  1.00 43.34           O  
HETATM15003  O3P G1P A1002      35.479  16.878  34.107  1.00 41.37           O  
HETATM15004  C1  G1P A1002      39.147  16.108  32.953  1.00 41.02           C  
HETATM15005  O1  G1P A1002      38.019  16.670  33.588  1.00 39.33           O  
HETATM15006  C2  G1P A1002      40.303  15.909  33.945  1.00 41.60           C  
HETATM15007  O2  G1P A1002      39.984  14.983  34.977  1.00 40.94           O  
HETATM15008  C3  G1P A1002      40.806  17.276  34.475  1.00 41.92           C  
HETATM15009  O3  G1P A1002      41.911  17.086  35.354  1.00 43.46           O  
HETATM15010  C4  G1P A1002      41.128  18.242  33.295  1.00 42.33           C  
HETATM15011  O4  G1P A1002      41.511  19.524  33.768  1.00 42.03           O  
HETATM15012  C5  G1P A1002      39.944  18.306  32.275  1.00 42.19           C  
HETATM15013  O5  G1P A1002      39.551  16.978  31.897  1.00 42.40           O  
HETATM15014  C6  G1P A1002      40.266  19.016  30.935  1.00 42.58           C  
HETATM15015  O6  G1P A1002      40.711  20.350  31.082  1.00 42.40           O  
HETATM15016  HC1 G1P A1002      38.863  15.145  32.526  1.00  0.00           H  
HETATM15017  HC2 G1P A1002      41.111  15.433  33.391  1.00  0.00           H  
HETATM15018  HC3 G1P A1002      40.019  17.739  35.073  1.00  0.00           H  
HETATM15019  HC4 G1P A1002      42.012  17.885  32.772  1.00  0.00           H  
HETATM15020  HC5 G1P A1002      39.091  18.816  32.728  1.00  0.00           H  
HETATM15021 H6_1 G1P A1002      39.376  19.027  30.303  1.00  0.00           H  
HETATM15022 H6_2 G1P A1002      41.032  18.463  30.389  1.00  0.00           H  
ENDMDL
MODEL       13
HETATM15000  P   G1P A1002      36.609  15.974  33.082  1.00 41.06           P  
HETATM15001  O1P G1P A1002      36.711  14.438  32.968  1.00 42.78           O  
HETATM15002  O2P G1P A1002      36.888  16.715  31.768  1.00 43.34           O  
HETATM15003  O3P G1P A1002      35.319  16.446  33.771  1.00 41.37           O  
HETATM15004  C1  G1P A1002      39.255  16.108  33.829  1.00 41.02           C  
HETATM15005  O1  G1P A1002      37.911  16.427  34.156  1.00 39.33           O  
HETATM15006  C2  G1P A1002      40.090  15.852  35.093  1.00 41.60           C  
HETATM15007  O2  G1P A1002      39.646  14.686  35.768  1.00 40.94           O  
HETATM15008  C3  G1P A1002      40.114  17.116  35.986  1.00 41.92           C  
HETATM15009  O3  G1P A1002      40.936  16.916  37.137  1.00 43.46           O  
HETATM15010  C4  G1P A1002      40.537  18.370  35.165  1.00 42.33           C  
HETATM15011  O4  G1P A1002      40.306  19.556  35.913  1.00 42.03           O  
HETATM15012  C5  G1P A1002      39.826  18.465  33.780  1.00 42.19           C  
HETATM15013  O5  G1P A1002      39.821  17.200  33.108  1.00 42.40           O  
HETATM15014  C6  G1P A1002      40.533  19.484  32.853  1.00 42.58           C  
HETATM15015  O6  G1P A1002      39.791  19.759  31.681  1.00 42.40           O  
HETATM15016  HC1 G1P A1002      39.263  15.225  33.188  1.00  0.00           H  
HETATM15017  HC2 G1P A1002      41.111  15.628  34.786  1.00  0.00           H  
HETATM15018  HC3 G1P A1002      39.099  17.277  36.357  1.00  0.00           H  
HETATM15019  HC4 G1P A1002      41.613  18.316  34.986  1.00  0.00           H  
HETATM15020  HC5 G1P A1002      38.790  18.783  33.921  1.00  0.00           H  
HETATM15021 H6_1 G1P A1002      41.510  19.098  32.566  1.00  0.00           H  
HETATM15022 H6_2 G1P A1002      40.710  20.429  33.367  1.00  0.00           H  
ENDMDL
MODEL       14
HETATM15000  P   G1P A1002      36.167  17.403  34.360  1.00 41.06           P  
HETATM15001  O1P G1P A1002      37.111  17.090  35.531  1.00 42.78           O  
HETATM15002  O2P G1P A1002      35.519  16.136  33.769  1.00 43.34           O  
HETATM15003  O3P G1P A1002      35.169  18.537  34.644  1.00 41.37           O  
HETATM15004  C1  G1P A1002      37.787  17.146  32.125  1.00 41.02           C  
HETATM15005  O1  G1P A1002      37.187  18.005  33.082  1.00 39.33           O  
HETATM15006  C2  G1P A1002      38.628  15.951  32.652  1.00 41.60           C  
HETATM15007  O2  G1P A1002      37.846  14.946  33.289  1.00 40.94           O  
HETATM15008  C3  G1P A1002      39.881  16.420  33.433  1.00 41.92           C  
HETATM15009  O3  G1P A1002      40.711  15.286  33.696  1.00 43.46           O  
HETATM15010  C4  G1P A1002      40.636  17.537  32.648  1.00 42.33           C  
HETATM15011  O4  G1P A1002      41.682  18.105  33.424  1.00 42.03           O  
HETATM15012  C5  G1P A1002      39.689  18.615  32.041  1.00 42.19           C  
HETATM15013  O5  G1P A1002      38.634  17.961  31.323  1.00 42.40           O  
HETATM15014  C6  G1P A1002      40.387  19.530  31.004  1.00 42.58           C  
HETATM15015  O6  G1P A1002      41.111  20.591  31.600  1.00 42.40           O  
HETATM15016  HC1 G1P A1002      36.972  16.779  31.498  1.00  0.00           H  
HETATM15017  HC2 G1P A1002      38.998  15.434  31.768  1.00  0.00           H  
HETATM15018  HC3 G1P A1002      39.552  16.816  34.396  1.00  0.00           H  
HETATM15019  HC4 G1P A1002      41.111  17.061  31.801  1.00  0.00           H  
HETATM15020  HC5 G1P A1002      39.256  19.249  32.820  1.00  0.00           H  
HETATM15021 H6_1 G1P A1002      39.633  19.991  30.368  1.00  0.00           H  
HETATM15022 H6_2 G1P A1002      41.036  18.961  30.336  1.00  0.00           H  
ENDMDL
MODEL       15
HETATM15000  P   G1P A1002      36.127  16.587  33.080  1.00 41.06           P  
HETATM15001  O1P G1P A1002      35.705  16.922  31.641  1.00 42.78           O  
HETATM15002  O2P G1P A1002      35.429  17.417  34.169  1.00 43.34           O  
HETATM15003  O3P G1P A1002      36.177  15.084  33.365  1.00 41.37           O  
HETATM15004  C1  G1P A1002      38.736  16.481  32.345  1.00 41.02           C  
HETATM15005  O1  G1P A1002      37.766  17.048  33.189  1.00 39.33           O  
HETATM15006  C2  G1P A1002      39.391  15.201  32.925  1.00 41.60           C  
HETATM15007  O2  G1P A1002      38.509  14.087  32.968  1.00 40.94           O  
HETATM15008  C3  G1P A1002      40.050  15.534  34.283  1.00 41.92           C  
HETATM15009  O3  G1P A1002      40.711  14.406  34.844  1.00 43.46           O  
HETATM15010  C4  G1P A1002      40.987  16.765  34.108  1.00 42.33           C  
HETATM15011  O4  G1P A1002      41.650  17.087  35.320  1.00 42.03           O  
HETATM15012  C5  G1P A1002      40.226  17.953  33.474  1.00 42.19           C  
HETATM15013  O5  G1P A1002      39.725  17.485  32.214  1.00 42.40           O  
HETATM15014  C6  G1P A1002      41.133  19.134  33.145  1.00 42.58           C  
HETATM15015  O6  G1P A1002      40.401  20.205  32.568  1.00 42.40           O  
HETATM15016  HC1 G1P A1002      38.299  16.293  31.368  1.00  0.00           H  
HETATM15017  HC2 G1P A1002      40.172  14.894  32.227  1.00  0.00           H  
HETATM15018  HC3 G1P A1002      39.258  15.792  34.990  1.00  0.00           H  
HETATM15019  HC4 G1P A1002      41.757  16.514  33.374  1.00  0.00           H  
HETATM15020  HC5 G1P A1002      39.442  18.321  34.140  1.00  0.00           H  
HETATM15021 H6_1 G1P A1002      41.888  18.751  32.459  1.00  0.00           H  
HETATM15022 H6_2 G1P A1002      41.644  19.499  34.035  1.00  0.00           H  
ENDMDL
MODEL       16
HETATM15000  P   G1P A1002      37.368  17.249  33.601  1.00 41.06           P  
HETATM15001  O1P G1P A1002      37.339  16.495  32.261  1.00 42.78           O  
HETATM15002  O2P G1P A1002      36.241  18.285  33.769  1.00 43.34           O  
HETATM15003  O3P G1P A1002      37.510  16.286  34.792  1.00 41.37           O  
HETATM15004  C1  G1P A1002      40.059  17.677  33.025  1.00 41.02           C  
HETATM15005  O1  G1P A1002      38.844  18.171  33.564  1.00 39.33           O  
HETATM15006  C2  G1P A1002      40.488  16.243  33.429  1.00 41.60           C  
HETATM15007  O2  G1P A1002      39.682  15.233  32.830  1.00 40.94           O  
HETATM15008  C3  G1P A1002      40.668  16.148  34.967  1.00 41.92           C  
HETATM15009  O3  G1P A1002      41.111  14.861  35.371  1.00 43.46           O  
HETATM15010  C4  G1P A1002      41.577  17.290  35.507  1.00 42.33           C  
HETATM15011  O4  G1P A1002      41.511  17.299  36.927  1.00 42.03           O  
HETATM15012  C5  G1P A1002      41.217  18.672  34.883  1.00 42.19           C  
HETATM15013  O5  G1P A1002      41.072  18.577  33.459  1.00 42.40           O  
HETATM15014  C6  G1P A1002      42.261  19.773  35.161  1.00 42.58           C  
HETATM15015  O6  G1P A1002      43.516  19.486  34.568  1.00 42.40           O  
HETATM15016  HC1 G1P A1002      39.968  17.750  31.940  1.00  0.00           H  
HETATM15017  HC2 G1P A1002      41.464  16.077  32.968  1.00  0.00           H  
HETATM15018  HC3 G1P A1002      39.707  16.266  35.452  1.00  0.00           H  
HETATM15019  HC4 G1P A1002      42.615  17.085  35.254  1.00  0.00           H  
HETATM15020  HC5 G1P A1002      40.272  19.023  35.306  1.00  0.00           H  
HETATM15021 H6_1 G1P A1002      42.399  19.899  36.235  1.00  0.00           H  
HETATM15022 H6_2 G1P A1002      41.904  20.730  34.775  1.00  0.00           H  
ENDMDL
MODEL       17
HETATM15000  P   G1P A1002      38.750  14.815  33.090  1.00 41.06           P  
HETATM15001  O1P G1P A1002      39.511  15.004  31.768  1.00 42.78           O  
HETATM15002  O2P G1P A1002      37.226  14.993  32.969  1.00 43.34           O  
HETATM15003  O3P G1P A1002      39.113  13.485  33.768  1.00 41.37           O  
HETATM15004  C1  G1P A1002      40.710  16.240  34.368  1.00 41.02           C  
HETATM15005  O1  G1P A1002      39.314  16.082  34.172  1.00 39.33           O  
HETATM15006  C2  G1P A1002      41.217  15.935  35.794  1.00 41.60           C  
HETATM15007  O2  G1P A1002      41.104  14.570  36.169  1.00 40.94           O  
HETATM15008  C3  G1P A1002      40.615  16.925  36.806  1.00 41.92           C  
HETATM15009  O3  G1P A1002      41.111  16.686  38.116  1.00 43.46           O  
HETATM15010  C4  G1P A1002      40.933  18.371  36.375  1.00 42.33           C  
HETATM15011  O4  G1P A1002      40.236  19.301  37.190  1.00 42.03           O  
HETATM15012  C5  G1P A1002      40.654  18.646  34.866  1.00 42.19           C  
HETATM15013  O5  G1P A1002      41.069  17.576  34.007  1.00 42.40           O  
HETATM15014  C6  G1P A1002      41.370  19.920  34.356  1.00 42.58           C  
HETATM15015  O6  G1P A1002      41.112  21.049  35.175  1.00 42.40           O  
HETATM15016  HC1 G1P A1002      41.198  15.581  33.652  1.00  0.00           H  
HETATM15017  HC2 G1P A1002      42.292  16.117  35.798  1.00  0.00           H  
HETATM15018  HC3 G1P A1002      39.534  16.771  36.834  1.00  0.00           H  
HETATM15019  HC4 G1P A1002      41.995  18.550  36.551  1.00  0.00           H  
HETATM15020  HC5 G1P A1002      39.577  18.764  34.724  1.00  0.00           H  
HETATM15021 H6_1 G1P A1002      41.065  20.146  33.332  1.00  0.00           H  
HETATM15022 H6_2 G1P A1002      42.449  19.758  34.334  1.00  0.00           H  
ENDMDL
MODEL       18
HETATM15000  P   G1P A1002      36.963  16.285  33.159  1.00 41.06           P  
HETATM15001  O1P G1P A1002      37.416  16.853  31.802  1.00 42.78           O  
HETATM15002  O2P G1P A1002      35.758  17.029  33.760  1.00 43.34           O  
HETATM15003  O3P G1P A1002      36.817  14.748  33.184  1.00 41.37           O  
HETATM15004  C1  G1P A1002      38.782  17.989  34.273  1.00 41.02           C  
HETATM15005  O1  G1P A1002      38.294  16.655  34.224  1.00 39.33           O  
HETATM15006  C2  G1P A1002      40.084  18.211  33.463  1.00 41.60           C  
HETATM15007  O2  G1P A1002      39.910  17.874  32.092  1.00 40.94           O  
HETATM15008  C3  G1P A1002      41.286  17.464  34.093  1.00 41.92           C  
HETATM15009  O3  G1P A1002      42.534  17.886  33.559  1.00 43.46           O  
HETATM15010  C4  G1P A1002      41.351  17.612  35.634  1.00 42.33           C  
HETATM15011  O4  G1P A1002      42.290  16.686  36.168  1.00 42.03           O  
HETATM15012  C5  G1P A1002      39.956  17.478  36.304  1.00 42.19           C  
HETATM15013  O5  G1P A1002      39.002  18.304  35.640  1.00 42.40           O  
HETATM15014  C6  G1P A1002      39.941  17.948  37.768  1.00 42.58           C  
HETATM15015  O6  G1P A1002      40.711  17.086  38.568  1.00 42.40           O  
HETATM15016  HC1 G1P A1002      38.003  18.662  33.908  1.00  0.00           H  
HETATM15017  HC2 G1P A1002      40.283  19.284  33.481  1.00  0.00           H  
HETATM15018  HC3 G1P A1002      41.164  16.410  33.835  1.00  0.00           H  
HETATM15019  HC4 G1P A1002      41.739  18.607  35.859  1.00  0.00           H  
HETATM15020  HC5 G1P A1002      39.612  16.442  36.274  1.00  0.00           H  
HETATM15021 H6_1 G1P A1002      38.922  17.949  38.156  1.00  0.00           H  
HETATM15022 H6_2 G1P A1002      40.323  18.965  37.858  1.00  0.00           H  
ENDMDL
MODEL       19
HETATM15000  P   G1P A1002      38.948  14.044  32.968  1.00 41.06           P  
HETATM15001  O1P G1P A1002      39.511  13.886  34.395  1.00 42.78           O  
HETATM15002  O2P G1P A1002      39.631  13.085  31.975  1.00 43.34           O  
HETATM15003  O3P G1P A1002      37.417  13.902  32.968  1.00 41.37           O  
HETATM15004  C1  G1P A1002      38.661  16.789  33.052  1.00 41.02           C  
HETATM15005  O1  G1P A1002      39.276  15.676  32.417  1.00 39.33           O  
HETATM15006  C2  G1P A1002      38.953  18.145  32.370  1.00 41.60           C  
HETATM15007  O2  G1P A1002      38.352  18.249  31.089  1.00 40.94           O  
HETATM15008  C3  G1P A1002      40.472  18.436  32.361  1.00 41.92           C  
HETATM15009  O3  G1P A1002      40.711  19.719  31.789  1.00 43.46           O  
HETATM15010  C4  G1P A1002      41.085  18.274  33.788  1.00 42.33           C  
HETATM15011  O4  G1P A1002      42.510  18.286  33.768  1.00 42.03           O  
HETATM15012  C5  G1P A1002      40.584  16.967  34.476  1.00 42.19           C  
HETATM15013  O5  G1P A1002      39.159  16.860  34.385  1.00 42.40           O  
HETATM15014  C6  G1P A1002      40.924  16.858  35.974  1.00 42.58           C  
HETATM15015  O6  G1P A1002      42.311  16.683  36.168  1.00 42.40           O  
HETATM15016  HC1 G1P A1002      37.586  16.603  33.075  1.00  0.00           H  
HETATM15017  HC2 G1P A1002      38.463  18.922  32.962  1.00  0.00           H  
HETATM15018  HC3 G1P A1002      40.919  17.708  31.682  1.00  0.00           H  
HETATM15019  HC4 G1P A1002      40.774  19.130  34.389  1.00  0.00           H  
HETATM15020  HC5 G1P A1002      41.035  16.100  33.988  1.00  0.00           H  
HETATM15021 H6_1 G1P A1002      40.422  15.988  36.401  1.00  0.00           H  
HETATM15022 H6_2 G1P A1002      40.577  17.731  36.527  1.00  0.00           H  
ENDMDL
MODEL       20
HETATM15000  P   G1P A1002      39.378  13.908  32.738  1.00 41.06           P  
HETATM15001  O1P G1P A1002      40.293  13.086  31.805  1.00 42.78           O  
HETATM15002  O2P G1P A1002      37.911  13.873  32.309  1.00 43.34           O  
HETATM15003  O3P G1P A1002      39.511  13.486  34.205  1.00 41.37           O  
HETATM15004  C1  G1P A1002      39.210  16.493  33.610  1.00 41.02           C  
HETATM15005  O1  G1P A1002      39.841  15.598  32.699  1.00 39.33           O  
HETATM15006  C2  G1P A1002      38.106  17.383  33.006  1.00 41.60           C  
HETATM15007  O2  G1P A1002      36.934  16.683  32.631  1.00 40.94           O  
HETATM15008  C3  G1P A1002      38.676  18.249  31.873  1.00 41.92           C  
HETATM15009  O3  G1P A1002      37.642  19.085  31.368  1.00 43.46           O  
HETATM15010  C4  G1P A1002      39.897  19.061  32.375  1.00 42.33           C  
HETATM15011  O4  G1P A1002      40.600  19.636  31.282  1.00 42.03           O  
HETATM15012  C5  G1P A1002      40.871  18.241  33.278  1.00 42.19           C  
HETATM15013  O5  G1P A1002      40.218  17.329  34.167  1.00 42.40           O  
HETATM15014  C6  G1P A1002      41.777  19.145  34.153  1.00 42.58           C  
HETATM15015  O6  G1P A1002      43.111  18.686  34.168  1.00 42.40           O  
HETATM15016  HC1 G1P A1002      38.795  15.917  34.438  1.00  0.00           H  
HETATM15017  HC2 G1P A1002      37.760  18.055  33.794  1.00  0.00           H  
HETATM15018  HC3 G1P A1002      38.978  17.582  31.062  1.00  0.00           H  
HETATM15019  HC4 G1P A1002      39.515  19.886  32.970  1.00  0.00           H  
HETATM15020  HC5 G1P A1002      41.492  17.631  32.618  1.00  0.00           H  
HETATM15021 H6_1 G1P A1002      41.394  19.220  35.172  1.00  0.00           H  
HETATM15022 H6_2 G1P A1002      41.803  20.165  33.768  1.00  0.00           H  
ENDMDL
CONECT1500015001150021500315005                                                 
CONECT1500115000                                                                
CONECT1500215000                                                                
CONECT1500315000                                                                
CONECT1500415005150061501315016                                                 
CONECT150051500415000                                                           
CONECT1500615004150071500815017                                                 
CONECT1500715006                                                                
CONECT1500815006150091501015018                                                 
CONECT1500915008                                                                
CONECT1501015008150111501215019                                                 
CONECT1501115010                                                                
CONECT1501215010150131501415020                                                 
CONECT150131500415012                                                           
CONECT1501415012150151502115022                                                 
CONECT1501515014                                                                
CONECT1501615004                                                                
CONECT1501715006                                                                
CONECT1501815008                                                                
CONECT1501915010                                                                
CONECT1502015012                                                                
CONECT1502115014                                                                
CONECT1502215014                                                                
END
