# Supplementary material for: Fast Quantitative Validation of 3D Models of Low-Affinity Protein–Ligand Complexes by STD NMR Spectroscopy
Source: J Med Chem. 2024 Jun 7;67(12):10025–34. doi: 10.1021/acs.jmedchem.4c00204 (PMC11215723; doi:10.1021/acs.jmedchem.4c00204)
Supplement: Supplementary file 5 — jm4c00204_si_005.zip [file jm4c00204_si_005.zip › Supporting_Information_for_Publication/6MSY/6MSY_DockingPoses_Data.xlsx]

## Sheet: Hoja1
Model	RMSD	R-NOE	Glide Emodel	DS
xray	0	0.211811		-6.281
1	2.6371	0.3261	-96.353	-6.172
2	1.8081	0.278514	-90.206	-6.239
3	1.87868	0.29227	-89.404	-6.188
4	1.89398	0.30811	-79.659	-6.12
5	1.89526	0.295204	-85.279	-6.249
6	1.95215	0.342804	-93.823	-6.119
7	1.96103	0.337589	-85.358	-6.277
8	1.97093	0.342862	-92.358	-6.014
9	1.97513	0.342806	-91.454	-5.992
10	1.98665	0.358946	-85.56	-6.104
11	2.02606	0.328028	-88.804	-6.188
12	2.03166	0.321677	-81.363	-6.133
13	2.07515	0.329545	-86.636	-6.302
14	2.08838	0.291726	-87.997	-6.263
15	2.11912	0.384897	-92.31	-6.136
16	2.11932	0.319668	-83.034	-6.316
17	2.12833	0.379595	-83.222	-6.205
18	2.13442	0.327592	-90.659	-6.117
19	2.14619	0.355604	-89.928	-6.204
20	2.14627	0.329983	-93.89	-6.309
21	2.17056	0.340846	-96.033	-6.244
22	2.18214	0.366672	-87.392	-6.09
23	2.18322	0.31752	-82.831	-6.337
24	2.22019	0.329882	-94.319	-6.141
25	2.23852	0.37147	-81.632	-6.274
26	2.24038	0.29985	-93.424	-6.319
27	2.24501	0.328716	-88.328	-6.223
28	2.25668	0.317632	-83.181	-6.263
29	2.26367	0.385136	-91.632	-6.12
30	2.27105	0.304666	-84.086	-6.279
31	2.2807	0.36687	-91.213	-6.213
32	2.29603	0.366739	-86.252	-6.236
33	2.29863	0.320599	-85.466	-6.266
34	2.30543	0.333842	-87.615	-6.231
35	2.32809	0.327912	-90.305	-6.143
36	2.3313	0.328539	-78.145	-5.66
37	2.34707	0.365097	-90.342	-6.285
38	2.34884	0.356013	-85.953	-6.268
39	2.35387	0.334002	-90.619	-6.199
40	2.35866	0.311156	-82.711	-5.855
41	2.36152	0.366638	-85.599	-6.199
42	2.36687	0.379045	-91.975	-6.022
43	2.39373	0.38581	-86.02	-6.281
44	2.41154	0.378861	-83.33	-6.202
45	2.41443	0.333737	-86.307	-6.381
46	2.4271	0.345035	-84.984	-6.158
47	2.42831	0.333734	-84.706	-6.308
48	2.42983	0.378754	-90.009	-6.096
49	2.43007	0.298146	-91.71	-6.116
50	2.43826	0.364884	-86.154	-6.335
51	2.44792	0.34226	-82.025	-6.19
52	2.45781	0.404628	-88.685	-6.143
53	2.46346	0.330436	-89.744	-6.17
54	2.46397	0.303241	-86.936	-6.183
55	2.47541	0.3864	-87.687	-6.047
56	2.50089	0.385536	-86.913	-6.171
57	2.51522	0.308824	-86.567	-6.238
58	2.51686	0.378331	-90.872	-6.303
59	2.5327	0.303054	-81.132	-6.25
60	2.55542	0.334066	-83.845	-6.168
61	2.5605	0.40107	-83.361	-6.215
62	2.56087	0.386403	-87.273	-6.116
63	2.56425	0.298587	-82.207	-6.111
64	2.61243	0.309223	-92.031	-6.131
65	2.64379	0.326425	-86.315	-6.126
66	2.6627	0.385128	-88.69	-6.306
67	2.67959	0.355925	-91.34	-6.254
68	2.70216	0.385124	-90.998	-6.249
69	2.74967	0.366765	-83.978	-6.203
70	2.76335	0.385398	-91.863	-6.154
71	2.80726	0.388933	-82.148	-6.299
72	2.93252	0.319124	-90.532	-6.153
73	3.01534	0.363292	-80.033	-5.927
74	3.1298	0.332565	-87.831	-6.166
75	3.15065	0.3184	-83.09	-5.982
76	3.154	0.360554	-85.964	-5.747
77	3.22244	0.334562	-87.819	-6.166
78	3.26219	0.325598	-85.404	-6.331
79	3.3134	0.31672	-85.815	-6.42
80	3.50065	0.325956	-83.571	-6.094
81	5.13021	0.287878	-81.212	-5.899
82	5.34481	0.286795	-81.499	-5.814
83	5.37523	0.287302	-84.631	-6.098
84	5.42667	0.328249	-73.881	-5.47
85	5.4331	0.286254	-86.007	-6.157
86	5.46658	0.290068	-83.115	-6.079
87	5.5012	0.274624	-74.987	-5.642
88	5.53474	0.33234	-76.701	-5.763
89	5.55404	0.272512	-82.893	-6.386
90	5.62736	0.277527	-79.192	-5.902
91	5.66006	0.272403	-79.496	-5.821
92	5.725	0.276418	-78.42	-5.793
93	5.73036	0.28372	-85.98	-6.305
94	5.74533	0.270986	-77.359	-5.83
95	5.80149	0.271057	-82.121	-5.977
96	5.85138	0.274245	-81.832	-6.084
97	5.85299	0.270504	-81.868	-5.818
98	5.99567	0.272695	-86.835	-6.08
