# Supplementary material for: Fast Quantitative Validation of 3D Models of Low-Affinity Protein–Ligand Complexes by STD NMR Spectroscopy
Source: J Med Chem. 2024 Jun 7;67(12):10025–34. doi: 10.1021/acs.jmedchem.4c00204 (PMC11215723; doi:10.1021/acs.jmedchem.4c00204)
Supplement: Supplementary file 5 — jm4c00204_si_005.zip [file jm4c00204_si_005.zip › Supporting_Information_for_Publication/6MSY/6MSY_Protein.pdb]

CRYST1  144.646  148.319   54.604  90.00  90.00  90.00 C 2 2 2        
ATOM      1  N   ASP L   1     -13.346  -3.002  -0.897  1.00 46.12           N  
ATOM      2  CA  ASP L   1     -14.787  -2.987  -1.309  1.00 42.12           C  
ATOM      3  C   ASP L   1     -14.996  -4.258  -2.167  1.00 45.31           C  
ATOM      4  O   ASP L   1     -15.411  -4.150  -3.323  1.00 44.47           O  
ATOM      5  CB  ASP L   1     -15.151  -1.658  -2.001  1.00 53.04           C  
ATOM      6  H1  ASP L   1     -13.107  -2.092  -0.528  1.00  0.00           H  
ATOM      7  H2  ASP L   1     -13.200  -3.705  -0.186  1.00  0.00           H  
ATOM      8  H3  ASP L   1     -12.773  -3.196  -1.706  1.00  0.00           H  
ATOM      9  HA  ASP L   1     -15.336  -3.101  -0.373  1.00  0.00           H  
ATOM     10  HB1 ASP L   1     -16.209  -1.627  -2.263  1.00  0.00           H  
ATOM     11  HB2 ASP L   1     -14.962  -0.808  -1.344  1.00  0.00           H  
ATOM     12  HB3 ASP L   1     -14.576  -1.503  -2.915  1.00  0.00           H  
ATOM     13  N   VAL L   2     -14.741  -5.446  -1.585  1.00 39.41           N  
ATOM     14  CA  VAL L   2     -15.022  -6.735  -2.220  1.00 35.32           C  
ATOM     15  C   VAL L   2     -16.482  -7.120  -1.916  1.00 40.37           C  
ATOM     16  O   VAL L   2     -16.860  -7.185  -0.744  1.00 37.56           O  
ATOM     17  CB  VAL L   2     -14.114  -7.878  -1.677  1.00 42.24           C  
ATOM     18  CG1 VAL L   2     -14.357  -9.222  -2.397  1.00 40.42           C  
ATOM     19  CG2 VAL L   2     -12.618  -7.526  -1.751  1.00 44.29           C  
ATOM     20  H   VAL L   2     -14.435  -5.493  -0.624  1.00  0.00           H  
ATOM     21  HA  VAL L   2     -14.874  -6.659  -3.299  1.00  0.00           H  
ATOM     22  HB  VAL L   2     -14.339  -8.036  -0.621  1.00  0.00           H  
ATOM     23 HG11 VAL L   2     -13.719 -10.002  -1.988  1.00  0.00           H  
ATOM     24 HG12 VAL L   2     -15.382  -9.574  -2.290  1.00  0.00           H  
ATOM     25 HG13 VAL L   2     -14.145  -9.146  -3.463  1.00  0.00           H  
ATOM     26 HG21 VAL L   2     -12.001  -8.352  -1.394  1.00  0.00           H  
ATOM     27 HG22 VAL L   2     -12.315  -7.307  -2.772  1.00  0.00           H  
ATOM     28 HG23 VAL L   2     -12.375  -6.659  -1.137  1.00  0.00           H  
ATOM     29  N   VAL L   3     -17.262  -7.381  -2.975  1.00 33.95           N  
ATOM     30  CA  VAL L   3     -18.637  -7.864  -2.867  1.00 32.07           C  
ATOM     31  C   VAL L   3     -18.625  -9.398  -2.966  1.00 36.55           C  
ATOM     32  O   VAL L   3     -18.134  -9.939  -3.958  1.00 34.79           O  
ATOM     33  CB  VAL L   3     -19.542  -7.279  -3.991  1.00 34.28           C  
ATOM     34  CG1 VAL L   3     -20.960  -7.888  -4.046  1.00 36.02           C  
ATOM     35  CG2 VAL L   3     -19.641  -5.747  -3.875  1.00 36.36           C  
ATOM     36  H   VAL L   3     -16.884  -7.316  -3.912  1.00  0.00           H  
ATOM     37  HA  VAL L   3     -19.066  -7.571  -1.907  1.00  0.00           H  
ATOM     38  HB  VAL L   3     -19.075  -7.486  -4.953  1.00  0.00           H  
ATOM     39 HG11 VAL L   3     -21.577  -7.379  -4.787  1.00  0.00           H  
ATOM     40 HG12 VAL L   3     -20.948  -8.943  -4.325  1.00  0.00           H  
ATOM     41 HG13 VAL L   3     -21.465  -7.803  -3.083  1.00  0.00           H  
ATOM     42 HG21 VAL L   3     -20.264  -5.331  -4.667  1.00  0.00           H  
ATOM     43 HG22 VAL L   3     -20.076  -5.450  -2.920  1.00  0.00           H  
ATOM     44 HG23 VAL L   3     -18.662  -5.275  -3.956  1.00  0.00           H  
ATOM     45  N   MET L   4     -19.175 -10.054  -1.932  1.00 38.24           N  
ATOM     46  CA  MET L   4     -19.353 -11.502  -1.875  1.00 41.50           C  
ATOM     47  C   MET L   4     -20.795 -11.838  -2.267  1.00 40.63           C  
ATOM     48  O   MET L   4     -21.725 -11.354  -1.622  1.00 41.11           O  
ATOM     49  CB  MET L   4     -19.030 -12.026  -0.460  1.00 34.46           C  
ATOM     50  CG  MET L   4     -17.617 -11.685   0.047  1.00 39.10           C  
ATOM     51  SD  MET L   4     -16.225 -12.115  -1.038  1.00 38.12           S  
ATOM     52  CE  MET L   4     -16.522 -13.885  -1.254  1.00 32.73           C  
ATOM     53  H   MET L   4     -19.558  -9.533  -1.156  1.00  0.00           H  
ATOM     54  HA  MET L   4     -18.675 -11.988  -2.576  1.00  0.00           H  
ATOM     55  HB3 MET L   4     -19.174 -13.106  -0.425  1.00  0.00           H  
ATOM     56  HB2 MET L   4     -19.747 -11.615   0.251  1.00  0.00           H  
ATOM     57  HG3 MET L   4     -17.456 -12.183   1.002  1.00  0.00           H  
ATOM     58  HG2 MET L   4     -17.558 -10.616   0.248  1.00  0.00           H  
ATOM     59  HE1 MET L   4     -15.654 -14.370  -1.698  1.00  0.00           H  
ATOM     60  HE2 MET L   4     -16.727 -14.351  -0.291  1.00  0.00           H  
ATOM     61  HE3 MET L   4     -17.377 -14.045  -1.910  1.00  0.00           H  
ATOM     62  N   THR L   5     -20.941 -12.656  -3.318  1.00 32.69           N  
ATOM     63  CA  THR L   5     -22.220 -13.098  -3.866  1.00 36.84           C  
ATOM     64  C   THR L   5     -22.324 -14.620  -3.685  1.00 36.78           C  
ATOM     65  O   THR L   5     -21.633 -15.366  -4.380  1.00 29.51           O  
ATOM     66  CB  THR L   5     -22.328 -12.753  -5.376  1.00 42.40           C  
ATOM     67  OG1 THR L   5     -22.296 -11.346  -5.525  1.00 46.13           O  
ATOM     68  CG2 THR L   5     -23.609 -13.263  -6.066  1.00 41.65           C  
ATOM     69  H   THR L   5     -20.117 -12.993  -3.802  1.00  0.00           H  
ATOM     70  HA  THR L   5     -23.052 -12.619  -3.349  1.00  0.00           H  
ATOM     71  HB  THR L   5     -21.461 -13.147  -5.910  1.00  0.00           H  
ATOM     72  HG1 THR L   5     -23.108 -10.981  -5.166  1.00  0.00           H  
ATOM     73 HG21 THR L   5     -23.673 -12.894  -7.090  1.00  0.00           H  
ATOM     74 HG22 THR L   5     -23.639 -14.351  -6.120  1.00  0.00           H  
ATOM     75 HG23 THR L   5     -24.503 -12.932  -5.536  1.00  0.00           H  
ATOM     76  N   GLN L   6     -23.174 -15.038  -2.736  1.00 32.93           N  
ATOM     77  CA  GLN L   6     -23.408 -16.435  -2.380  1.00 38.42           C  
ATOM     78  C   GLN L   6     -24.709 -16.929  -3.034  1.00 39.13           C  
ATOM     79  O   GLN L   6     -25.681 -16.174  -3.101  1.00 38.72           O  
ATOM     80  CB  GLN L   6     -23.445 -16.531  -0.843  1.00 39.60           C  
ATOM     81  CG  GLN L   6     -23.422 -17.977  -0.314  1.00 43.91           C  
ATOM     82  CD  GLN L   6     -23.352 -18.068   1.211  1.00 37.17           C  
ATOM     83  OE1 GLN L   6     -23.044 -17.099   1.904  1.00 32.35           O  
ATOM     84  NE2 GLN L   6     -23.630 -19.257   1.742  1.00 33.56           N  
ATOM     85  H   GLN L   6     -23.718 -14.355  -2.224  1.00  0.00           H  
ATOM     86  HA  GLN L   6     -22.584 -17.051  -2.736  1.00  0.00           H  
ATOM     87  HB3 GLN L   6     -24.320 -16.005  -0.455  1.00  0.00           H  
ATOM     88  HB2 GLN L   6     -22.576 -16.002  -0.451  1.00  0.00           H  
ATOM     89  HG3 GLN L   6     -22.562 -18.508  -0.720  1.00  0.00           H  
ATOM     90  HG2 GLN L   6     -24.309 -18.512  -0.656  1.00  0.00           H  
ATOM     91 HE22 GLN L   6     -23.640 -19.379   2.746  1.00  0.00           H  
ATOM     92 HE21 GLN L   6     -23.924 -20.019   1.147  1.00  0.00           H  
ATOM     93  N   SER L   7     -24.700 -18.189  -3.502  1.00 36.21           N  
ATOM     94  CA  SER L   7     -25.801 -18.806  -4.244  1.00 40.07           C  
ATOM     95  C   SER L   7     -25.832 -20.335  -4.015  1.00 39.88           C  
ATOM     96  O   SER L   7     -24.764 -20.945  -3.933  1.00 39.24           O  
ATOM     97  CB  SER L   7     -25.664 -18.430  -5.739  1.00 43.72           C  
ATOM     98  OG  SER L   7     -24.550 -19.040  -6.366  1.00 44.24           O  
ATOM     99  H   SER L   7     -23.867 -18.756  -3.403  1.00  0.00           H  
ATOM    100  HA  SER L   7     -26.719 -18.359  -3.869  1.00  0.00           H  
ATOM    101  HB3 SER L   7     -25.588 -17.349  -5.862  1.00  0.00           H  
ATOM    102  HB2 SER L   7     -26.561 -18.736  -6.279  1.00  0.00           H  
ATOM    103  HG  SER L   7     -24.700 -19.987  -6.409  1.00  0.00           H  
ATOM    104  N   PRO L   8     -27.036 -20.955  -3.961  1.00 36.99           N  
ATOM    105  CA  PRO L   8     -28.374 -20.325  -3.994  1.00 32.61           C  
ATOM    106  C   PRO L   8     -28.761 -19.691  -2.642  1.00 35.38           C  
ATOM    107  O   PRO L   8     -28.123 -19.977  -1.633  1.00 38.67           O  
ATOM    108  CB  PRO L   8     -29.288 -21.512  -4.335  1.00 40.94           C  
ATOM    109  CG  PRO L   8     -28.627 -22.702  -3.658  1.00 32.08           C  
ATOM    110  CD  PRO L   8     -27.141 -22.414  -3.844  1.00 35.14           C  
ATOM    111  HA  PRO L   8     -28.446 -19.573  -4.781  1.00  0.00           H  
ATOM    112  HB3 PRO L   8     -29.297 -21.664  -5.416  1.00  0.00           H  
ATOM    113  HB2 PRO L   8     -30.323 -21.374  -4.022  1.00  0.00           H  
ATOM    114  HG3 PRO L   8     -28.938 -23.666  -4.061  1.00  0.00           H  
ATOM    115  HG2 PRO L   8     -28.869 -22.688  -2.596  1.00  0.00           H  
ATOM    116  HD2 PRO L   8     -26.551 -22.812  -3.017  1.00  0.00           H  
ATOM    117  HD3 PRO L   8     -26.779 -22.867  -4.768  1.00  0.00           H  
ATOM    118  N   SER L   9     -29.806 -18.847  -2.637  1.00 34.26           N  
ATOM    119  CA  SER L   9     -30.344 -18.222  -1.419  1.00 32.11           C  
ATOM    120  C   SER L   9     -31.002 -19.225  -0.445  1.00 38.77           C  
ATOM    121  O   SER L   9     -30.943 -19.020   0.767  1.00 29.31           O  
ATOM    122  CB  SER L   9     -31.346 -17.121  -1.815  1.00 39.36           C  
ATOM    123  OG  SER L   9     -30.664 -16.009  -2.357  1.00 56.53           O  
ATOM    124  H   SER L   9     -30.279 -18.622  -3.500  1.00  0.00           H  
ATOM    125  HA  SER L   9     -29.516 -17.756  -0.879  1.00  0.00           H  
ATOM    126  HB3 SER L   9     -31.902 -16.772  -0.943  1.00  0.00           H  
ATOM    127  HB2 SER L   9     -32.079 -17.491  -2.534  1.00  0.00           H  
ATOM    128  HG  SER L   9     -31.307 -15.328  -2.571  1.00  0.00           H  
ATOM    129  N   THR L  10     -31.594 -20.296  -0.998  1.00 35.26           N  
ATOM    130  CA  THR L  10     -32.173 -21.429  -0.277  1.00 40.09           C  
ATOM    131  C   THR L  10     -31.920 -22.689  -1.122  1.00 35.56           C  
ATOM    132  O   THR L  10     -31.982 -22.618  -2.351  1.00 34.23           O  
ATOM    133  CB  THR L  10     -33.706 -21.252  -0.069  1.00 39.05           C  
ATOM    134  OG1 THR L  10     -33.919 -20.214   0.869  1.00 50.34           O  
ATOM    135  CG2 THR L  10     -34.481 -22.488   0.436  1.00 39.99           C  
ATOM    136  H   THR L  10     -31.585 -20.396  -2.003  1.00  0.00           H  
ATOM    137  HA  THR L  10     -31.670 -21.542   0.684  1.00  0.00           H  
ATOM    138  HB  THR L  10     -34.159 -20.931  -1.008  1.00  0.00           H  
ATOM    139  HG1 THR L  10     -33.497 -19.418   0.535  1.00  0.00           H  
ATOM    140 HG21 THR L  10     -35.533 -22.248   0.591  1.00  0.00           H  
ATOM    141 HG22 THR L  10     -34.461 -23.312  -0.276  1.00  0.00           H  
ATOM    142 HG23 THR L  10     -34.083 -22.852   1.384  1.00  0.00           H  
ATOM    143  N   LEU L  11     -31.639 -23.814  -0.446  1.00 35.06           N  
ATOM    144  CA  LEU L  11     -31.292 -25.086  -1.076  1.00 35.36           C  
ATOM    145  C   LEU L  11     -32.155 -26.192  -0.456  1.00 35.74           C  
ATOM    146  O   LEU L  11     -32.080 -26.417   0.750  1.00 32.58           O  
ATOM    147  CB  LEU L  11     -29.771 -25.312  -0.894  1.00 33.50           C  
ATOM    148  CG  LEU L  11     -29.124 -26.312  -1.880  1.00 36.57           C  
ATOM    149  CD1 LEU L  11     -27.599 -26.079  -1.973  1.00 39.68           C  
ATOM    150  CD2 LEU L  11     -29.470 -27.781  -1.558  1.00 39.98           C  
ATOM    151  H   LEU L  11     -31.634 -23.805   0.566  1.00  0.00           H  
ATOM    152  HA  LEU L  11     -31.509 -25.045  -2.146  1.00  0.00           H  
ATOM    153  HB3 LEU L  11     -29.538 -25.578   0.137  1.00  0.00           H  
ATOM    154  HB2 LEU L  11     -29.288 -24.347  -1.050  1.00  0.00           H  
ATOM    155  HG  LEU L  11     -29.521 -26.098  -2.873  1.00  0.00           H  
ATOM    156 HD11 LEU L  11     -27.012 -26.972  -1.767  1.00  0.00           H  
ATOM    157 HD12 LEU L  11     -27.320 -25.739  -2.971  1.00  0.00           H  
ATOM    158 HD13 LEU L  11     -27.258 -25.319  -1.271  1.00  0.00           H  
ATOM    159 HD21 LEU L  11     -28.624 -28.450  -1.699  1.00  0.00           H  
ATOM    160 HD22 LEU L  11     -29.809 -27.908  -0.529  1.00  0.00           H  
ATOM    161 HD23 LEU L  11     -30.265 -28.140  -2.212  1.00  0.00           H  
ATOM    162  N   SER L  12     -32.954 -26.867  -1.296  1.00 36.79           N  
ATOM    163  CA  SER L  12     -33.823 -27.972  -0.893  1.00 35.52           C  
ATOM    164  C   SER L  12     -33.114 -29.291  -1.236  1.00 36.35           C  
ATOM    165  O   SER L  12     -32.837 -29.531  -2.412  1.00 36.40           O  
ATOM    166  CB  SER L  12     -35.158 -27.866  -1.658  1.00 35.98           C  
ATOM    167  OG  SER L  12     -35.813 -26.642  -1.387  1.00 55.77           O  
ATOM    168  H   SER L  12     -32.972 -26.625  -2.276  1.00  0.00           H  
ATOM    169  HA  SER L  12     -34.034 -27.934   0.177  1.00  0.00           H  
ATOM    170  HB3 SER L  12     -35.823 -28.683  -1.374  1.00  0.00           H  
ATOM    171  HB2 SER L  12     -35.004 -27.940  -2.735  1.00  0.00           H  
ATOM    172  HG  SER L  12     -36.139 -26.635  -0.482  1.00  0.00           H  
ATOM    173  N   ALA L  13     -32.844 -30.124  -0.218  1.00 32.79           N  
ATOM    174  CA  ALA L  13     -32.191 -31.424  -0.389  1.00 34.27           C  
ATOM    175  C   ALA L  13     -32.570 -32.399   0.733  1.00 33.84           C  
ATOM    176  O   ALA L  13     -33.045 -31.976   1.784  1.00 32.68           O  
ATOM    177  CB  ALA L  13     -30.672 -31.224  -0.470  1.00 37.25           C  
ATOM    178  H   ALA L  13     -33.090 -29.870   0.731  1.00  0.00           H  
ATOM    179  HA  ALA L  13     -32.535 -31.874  -1.323  1.00  0.00           H  
ATOM    180  HB1 ALA L  13     -30.149 -32.177  -0.555  1.00  0.00           H  
ATOM    181  HB2 ALA L  13     -30.401 -30.634  -1.346  1.00  0.00           H  
ATOM    182  HB3 ALA L  13     -30.293 -30.705   0.411  1.00  0.00           H  
ATOM    183  N   SER L  14     -32.354 -33.695   0.475  1.00 38.96           N  
ATOM    184  CA  SER L  14     -32.625 -34.797   1.399  1.00 30.66           C  
ATOM    185  C   SER L  14     -31.329 -35.294   2.059  1.00 32.58           C  
ATOM    186  O   SER L  14     -30.231 -34.980   1.595  1.00 35.14           O  
ATOM    187  CB  SER L  14     -33.292 -35.938   0.604  1.00 36.99           C  
ATOM    188  OG  SER L  14     -34.622 -35.590   0.276  1.00 39.63           O  
ATOM    189  H   SER L  14     -31.924 -33.965  -0.405  1.00  0.00           H  
ATOM    190  HA  SER L  14     -33.300 -34.477   2.196  1.00  0.00           H  
ATOM    191  HB3 SER L  14     -33.331 -36.857   1.191  1.00  0.00           H  
ATOM    192  HB2 SER L  14     -32.741 -36.171  -0.307  1.00  0.00           H  
ATOM    193  HG  SER L  14     -34.594 -34.906  -0.396  1.00  0.00           H  
ATOM    194  N   VAL L  15     -31.487 -36.100   3.123  1.00 33.12           N  
ATOM    195  CA  VAL L  15     -30.404 -36.844   3.771  1.00 32.59           C  
ATOM    196  C   VAL L  15     -29.794 -37.879   2.801  1.00 35.84           C  
ATOM    197  O   VAL L  15     -30.533 -38.642   2.179  1.00 30.49           O  
ATOM    198  CB  VAL L  15     -30.917 -37.556   5.058  1.00 36.79           C  
ATOM    199  CG1 VAL L  15     -29.982 -38.628   5.662  1.00 36.18           C  
ATOM    200  CG2 VAL L  15     -31.253 -36.515   6.136  1.00 44.71           C  
ATOM    201  H   VAL L  15     -32.419 -36.307   3.452  1.00  0.00           H  
ATOM    202  HA  VAL L  15     -29.631 -36.127   4.055  1.00  0.00           H  
ATOM    203  HB  VAL L  15     -31.849 -38.067   4.809  1.00  0.00           H  
ATOM    204 HG11 VAL L  15     -30.394 -39.022   6.592  1.00  0.00           H  
ATOM    205 HG12 VAL L  15     -29.844 -39.482   4.999  1.00  0.00           H  
ATOM    206 HG13 VAL L  15     -29.001 -38.217   5.892  1.00  0.00           H  
ATOM    207 HG21 VAL L  15     -31.614 -36.993   7.044  1.00  0.00           H  
ATOM    208 HG22 VAL L  15     -30.373 -35.929   6.403  1.00  0.00           H  
ATOM    209 HG23 VAL L  15     -32.029 -35.825   5.804  1.00  0.00           H  
ATOM    210  N   GLY L  16     -28.457 -37.860   2.696  1.00 32.13           N  
ATOM    211  CA  GLY L  16     -27.680 -38.720   1.807  1.00 32.91           C  
ATOM    212  C   GLY L  16     -27.352 -38.042   0.466  1.00 29.71           C  
ATOM    213  O   GLY L  16     -26.528 -38.584  -0.271  1.00 32.55           O  
ATOM    214  H   GLY L  16     -27.931 -37.224   3.280  1.00  0.00           H  
ATOM    215  HA3 GLY L  16     -28.192 -39.665   1.619  1.00  0.00           H  
ATOM    216  HA2 GLY L  16     -26.744 -38.966   2.311  1.00  0.00           H  
ATOM    217  N   ASP L  17     -27.936 -36.868   0.152  1.00 37.33           N  
ATOM    218  CA  ASP L  17     -27.604 -36.078  -1.044  1.00 38.49           C  
ATOM    219  C   ASP L  17     -26.255 -35.365  -0.882  1.00 36.41           C  
ATOM    220  O   ASP L  17     -26.003 -34.771   0.167  1.00 39.51           O  
ATOM    221  CB  ASP L  17     -28.671 -35.020  -1.433  1.00 30.81           C  
ATOM    222  CG  ASP L  17     -30.099 -35.532  -1.649  1.00 42.09           C  
ATOM    223  OD1 ASP L  17     -30.308 -36.765  -1.640  1.00 39.26           O  
ATOM    224  OD2 ASP L  17     -30.970 -34.659  -1.854  1.00 40.35           O  
ATOM    225  H   ASP L  17     -28.627 -36.468   0.771  1.00  0.00           H  
ATOM    226  HA  ASP L  17     -27.523 -36.772  -1.883  1.00  0.00           H  
ATOM    227  HB3 ASP L  17     -28.359 -34.524  -2.354  1.00  0.00           H  
ATOM    228  HB2 ASP L  17     -28.712 -34.264  -0.647  1.00  0.00           H  
ATOM    229  N   THR L  18     -25.445 -35.386  -1.952  1.00 32.99           N  
ATOM    230  CA  THR L  18     -24.264 -34.537  -2.083  1.00 35.19           C  
ATOM    231  C   THR L  18     -24.705 -33.195  -2.691  1.00 41.02           C  
ATOM    232  O   THR L  18     -25.189 -33.177  -3.824  1.00 37.35           O  
ATOM    233  CB  THR L  18     -23.186 -35.180  -2.993  1.00 40.10           C  
ATOM    234  OG1 THR L  18     -22.702 -36.343  -2.350  1.00 38.22           O  
ATOM    235  CG2 THR L  18     -21.973 -34.283  -3.313  1.00 37.86           C  
ATOM    236  H   THR L  18     -25.731 -35.882  -2.784  1.00  0.00           H  
ATOM    237  HA  THR L  18     -23.823 -34.370  -1.102  1.00  0.00           H  
ATOM    238  HB  THR L  18     -23.640 -35.500  -3.933  1.00  0.00           H  
ATOM    239  HG1 THR L  18     -23.430 -36.960  -2.245  1.00  0.00           H  
ATOM    240 HG21 THR L  18     -21.196 -34.846  -3.830  1.00  0.00           H  
ATOM    241 HG22 THR L  18     -22.243 -33.447  -3.958  1.00  0.00           H  
ATOM    242 HG23 THR L  18     -21.532 -33.870  -2.405  1.00  0.00           H  
ATOM    243  N   ILE L  19     -24.551 -32.115  -1.911  1.00 31.34           N  
ATOM    244  CA  ILE L  19     -24.941 -30.759  -2.300  1.00 29.60           C  
ATOM    245  C   ILE L  19     -23.709 -29.846  -2.376  1.00 33.14           C  
ATOM    246  O   ILE L  19     -22.698 -30.129  -1.731  1.00 31.91           O  
ATOM    247  CB  ILE L  19     -25.962 -30.149  -1.295  1.00 32.32           C  
ATOM    248  CG1 ILE L  19     -25.444 -29.894   0.145  1.00 38.29           C  
ATOM    249  CG2 ILE L  19     -27.260 -30.975  -1.270  1.00 36.39           C  
ATOM    250  CD1 ILE L  19     -26.335 -28.931   0.947  1.00 34.96           C  
ATOM    251  H   ILE L  19     -24.137 -32.213  -0.994  1.00  0.00           H  
ATOM    252  HA  ILE L  19     -25.401 -30.763  -3.290  1.00  0.00           H  
ATOM    253  HB  ILE L  19     -26.235 -29.177  -1.705  1.00  0.00           H  
ATOM    254 HG13 ILE L  19     -24.439 -29.477   0.150  1.00  0.00           H  
ATOM    255 HG12 ILE L  19     -25.370 -30.846   0.670  1.00  0.00           H  
ATOM    256 HG21 ILE L  19     -28.011 -30.501  -0.641  1.00  0.00           H  
ATOM    257 HG22 ILE L  19     -27.685 -31.078  -2.269  1.00  0.00           H  
ATOM    258 HG23 ILE L  19     -27.091 -31.978  -0.877  1.00  0.00           H  
ATOM    259 HD11 ILE L  19     -25.757 -28.402   1.704  1.00  0.00           H  
ATOM    260 HD12 ILE L  19     -26.798 -28.176   0.313  1.00  0.00           H  
ATOM    261 HD13 ILE L  19     -27.134 -29.465   1.458  1.00  0.00           H  
ATOM    262  N   THR L  20     -23.833 -28.763  -3.159  1.00 36.39           N  
ATOM    263  CA  THR L  20     -22.804 -27.741  -3.331  1.00 38.02           C  
ATOM    264  C   THR L  20     -23.426 -26.342  -3.161  1.00 34.69           C  
ATOM    265  O   THR L  20     -24.503 -26.072  -3.695  1.00 34.01           O  
ATOM    266  CB  THR L  20     -22.126 -27.826  -4.728  1.00 45.65           C  
ATOM    267  OG1 THR L  20     -23.010 -27.531  -5.796  1.00 47.84           O  
ATOM    268  CG2 THR L  20     -21.465 -29.185  -5.002  1.00 33.76           C  
ATOM    269  H   THR L  20     -24.693 -28.602  -3.664  1.00  0.00           H  
ATOM    270  HA  THR L  20     -22.033 -27.868  -2.572  1.00  0.00           H  
ATOM    271  HB  THR L  20     -21.339 -27.071  -4.765  1.00  0.00           H  
ATOM    272  HG1 THR L  20     -23.387 -26.660  -5.650  1.00  0.00           H  
ATOM    273 HG21 THR L  20     -20.910 -29.170  -5.940  1.00  0.00           H  
ATOM    274 HG22 THR L  20     -20.764 -29.443  -4.209  1.00  0.00           H  
ATOM    275 HG23 THR L  20     -22.201 -29.987  -5.066  1.00  0.00           H  
ATOM    276  N   ILE L  21     -22.706 -25.483  -2.426  1.00 31.97           N  
ATOM    277  CA  ILE L  21     -23.040 -24.083  -2.178  1.00 31.98           C  
ATOM    278  C   ILE L  21     -21.859 -23.251  -2.701  1.00 33.34           C  
ATOM    279  O   ILE L  21     -20.741 -23.422  -2.218  1.00 28.94           O  
ATOM    280  CB  ILE L  21     -23.218 -23.785  -0.657  1.00 29.41           C  
ATOM    281  CG1 ILE L  21     -24.317 -24.676  -0.030  1.00 31.06           C  
ATOM    282  CG2 ILE L  21     -23.509 -22.290  -0.387  1.00 31.22           C  
ATOM    283  CD1 ILE L  21     -24.425 -24.574   1.500  1.00 36.08           C  
ATOM    284  H   ILE L  21     -21.836 -25.798  -2.014  1.00  0.00           H  
ATOM    285  HA  ILE L  21     -23.950 -23.796  -2.709  1.00  0.00           H  
ATOM    286  HB  ILE L  21     -22.285 -24.032  -0.146  1.00  0.00           H  
ATOM    287 HG13 ILE L  21     -24.143 -25.724  -0.274  1.00  0.00           H  
ATOM    288 HG12 ILE L  21     -25.277 -24.429  -0.479  1.00  0.00           H  
ATOM    289 HG21 ILE L  21     -23.683 -22.096   0.671  1.00  0.00           H  
ATOM    290 HG22 ILE L  21     -22.685 -21.642  -0.686  1.00  0.00           H  
ATOM    291 HG23 ILE L  21     -24.393 -21.966  -0.937  1.00  0.00           H  
ATOM    292 HD11 ILE L  21     -24.718 -25.531   1.933  1.00  0.00           H  
ATOM    293 HD12 ILE L  21     -23.477 -24.287   1.956  1.00  0.00           H  
ATOM    294 HD13 ILE L  21     -25.175 -23.841   1.792  1.00  0.00           H  
ATOM    295  N   THR L  22     -22.134 -22.378  -3.679  1.00 30.37           N  
ATOM    296  CA  THR L  22     -21.139 -21.539  -4.347  1.00 33.94           C  
ATOM    297  C   THR L  22     -21.082 -20.143  -3.697  1.00 33.58           C  
ATOM    298  O   THR L  22     -22.099 -19.649  -3.209  1.00 29.23           O  
ATOM    299  CB  THR L  22     -21.512 -21.378  -5.847  1.00 37.80           C  
ATOM    300  OG1 THR L  22     -21.476 -22.652  -6.459  1.00 47.52           O  
ATOM    301  CG2 THR L  22     -20.610 -20.450  -6.681  1.00 45.56           C  
ATOM    302  H   THR L  22     -23.091 -22.246  -3.976  1.00  0.00           H  
ATOM    303  HA  THR L  22     -20.155 -22.005  -4.279  1.00  0.00           H  
ATOM    304  HB  THR L  22     -22.539 -21.016  -5.925  1.00  0.00           H  
ATOM    305  HG1 THR L  22     -22.085 -23.231  -5.995  1.00  0.00           H  
ATOM    306 HG21 THR L  22     -20.863 -20.507  -7.740  1.00  0.00           H  
ATOM    307 HG22 THR L  22     -20.727 -19.410  -6.383  1.00  0.00           H  
ATOM    308 HG23 THR L  22     -19.557 -20.717  -6.579  1.00  0.00           H  
ATOM    309  N   CYX L  23     -19.891 -19.525  -3.727  1.00 34.65           N  
ATOM    310  CA  CYX L  23     -19.660 -18.150  -3.296  1.00 33.35           C  
ATOM    311  C   CYX L  23     -18.586 -17.519  -4.187  1.00 34.33           C  
ATOM    312  O   CYX L  23     -17.549 -18.138  -4.416  1.00 34.94           O  
ATOM    313  CB  CYX L  23     -19.319 -18.122  -1.795  1.00 37.82           C  
ATOM    314  SG  CYX L  23     -18.866 -16.513  -1.091  1.00 58.35           S  
ATOM    315  H   CYX L  23     -19.093 -19.997  -4.133  1.00  0.00           H  
ATOM    316  HA  CYX L  23     -20.574 -17.580  -3.446  1.00  0.00           H  
ATOM    317  HB3 CYX L  23     -18.500 -18.810  -1.583  1.00  0.00           H  
ATOM    318  HB2 CYX L  23     -20.179 -18.492  -1.237  1.00  0.00           H  
ATOM    319  N   ARG L  24     -18.874 -16.310  -4.690  1.00 34.91           N  
ATOM    320  CA  ARG L  24     -18.049 -15.606  -5.667  1.00 36.18           C  
ATOM    321  C   ARG L  24     -17.660 -14.225  -5.137  1.00 34.66           C  
ATOM    322  O   ARG L  24     -18.532 -13.477  -4.699  1.00 33.40           O  
ATOM    323  CB  ARG L  24     -18.819 -15.467  -6.998  1.00 37.99           C  
ATOM    324  CG  ARG L  24     -19.250 -16.813  -7.599  1.00 53.93           C  
ATOM    325  CD  ARG L  24     -19.924 -16.674  -8.968  1.00 69.78           C  
ATOM    326  NE  ARG L  24     -20.467 -17.962  -9.419  1.00 74.85           N  
ATOM    327  CZ  ARG L  24     -20.779 -18.296 -10.682  1.00 79.74           C  
ATOM    328  NH1 ARG L  24     -20.595 -17.440 -11.698  1.00 88.73           N  
ATOM    329  NH2 ARG L  24     -21.283 -19.511 -10.931  1.00 73.02           N  
ATOM    330  H   ARG L  24     -19.753 -15.864  -4.454  1.00  0.00           H  
ATOM    331  HA  ARG L  24     -17.138 -16.172  -5.849  1.00  0.00           H  
ATOM    332  HB3 ARG L  24     -18.193 -14.941  -7.721  1.00  0.00           H  
ATOM    333  HB2 ARG L  24     -19.705 -14.848  -6.850  1.00  0.00           H  
ATOM    334  HG3 ARG L  24     -19.879 -17.389  -6.923  1.00  0.00           H  
ATOM    335  HG2 ARG L  24     -18.334 -17.391  -7.732  1.00  0.00           H  
ATOM    336  HD3 ARG L  24     -19.136 -16.433  -9.680  1.00  0.00           H  
ATOM    337  HD2 ARG L  24     -20.644 -15.857  -9.016  1.00  0.00           H  
ATOM    338  HE  ARG L  24     -20.613 -18.649  -8.694  1.00  0.00           H  
ATOM    339 HH12 ARG L  24     -20.820 -17.703 -12.645  1.00  0.00           H  
ATOM    340 HH11 ARG L  24     -20.167 -16.543 -11.519  1.00  0.00           H  
ATOM    341 HH22 ARG L  24     -21.515 -19.786 -11.873  1.00  0.00           H  
ATOM    342 HH21 ARG L  24     -21.406 -20.174 -10.179  1.00  0.00           H  
ATOM    343  N   ALA L  25     -16.363 -13.904  -5.242  1.00 35.02           N  
ATOM    344  CA  ALA L  25     -15.813 -12.582  -4.952  1.00 30.68           C  
ATOM    345  C   ALA L  25     -15.730 -11.759  -6.246  1.00 37.29           C  
ATOM    346  O   ALA L  25     -15.403 -12.308  -7.299  1.00 31.67           O  
ATOM    347  CB  ALA L  25     -14.420 -12.755  -4.329  1.00 27.80           C  
ATOM    348  H   ALA L  25     -15.721 -14.568  -5.651  1.00  0.00           H  
ATOM    349  HA  ALA L  25     -16.447 -12.062  -4.231  1.00  0.00           H  
ATOM    350  HB1 ALA L  25     -14.002 -11.794  -4.028  1.00  0.00           H  
ATOM    351  HB2 ALA L  25     -14.461 -13.382  -3.441  1.00  0.00           H  
ATOM    352  HB3 ALA L  25     -13.719 -13.222  -5.021  1.00  0.00           H  
ATOM    353  N   SER L  26     -15.990 -10.445  -6.133  1.00 37.90           N  
ATOM    354  CA  SER L  26     -15.933  -9.470  -7.232  1.00 33.37           C  
ATOM    355  C   SER L  26     -14.516  -9.176  -7.774  1.00 36.29           C  
ATOM    356  O   SER L  26     -14.393  -8.532  -8.815  1.00 40.28           O  
ATOM    357  CB  SER L  26     -16.659  -8.188  -6.777  1.00 36.13           C  
ATOM    358  OG  SER L  26     -15.928  -7.466  -5.801  1.00 32.03           O  
ATOM    359  H   SER L  26     -16.273 -10.075  -5.236  1.00  0.00           H  
ATOM    360  HA  SER L  26     -16.505  -9.892  -8.060  1.00  0.00           H  
ATOM    361  HB3 SER L  26     -17.645  -8.435  -6.386  1.00  0.00           H  
ATOM    362  HB2 SER L  26     -16.823  -7.529  -7.630  1.00  0.00           H  
ATOM    363  HG  SER L  26     -15.191  -7.033  -6.238  1.00  0.00           H  
ATOM    364  N   GLN L  27     -13.488  -9.653  -7.060  1.00 31.57           N  
ATOM    365  CA  GLN L  27     -12.069  -9.553  -7.383  1.00 36.63           C  
ATOM    366  C   GLN L  27     -11.325 -10.691  -6.668  1.00 40.70           C  
ATOM    367  O   GLN L  27     -11.901 -11.336  -5.789  1.00 36.62           O  
ATOM    368  CB  GLN L  27     -11.536  -8.148  -7.015  1.00 41.76           C  
ATOM    369  CG  GLN L  27     -11.715  -7.748  -5.535  1.00 34.37           C  
ATOM    370  CD  GLN L  27     -11.194  -6.336  -5.271  1.00 50.86           C  
ATOM    371  OE1 GLN L  27      -9.993  -6.091  -5.342  1.00 59.42           O  
ATOM    372  NE2 GLN L  27     -12.092  -5.401  -4.953  1.00 37.22           N  
ATOM    373  H   GLN L  27     -13.688 -10.192  -6.229  1.00  0.00           H  
ATOM    374  HA  GLN L  27     -11.946  -9.709  -8.457  1.00  0.00           H  
ATOM    375  HB3 GLN L  27     -12.032  -7.409  -7.646  1.00  0.00           H  
ATOM    376  HB2 GLN L  27     -10.479  -8.089  -7.278  1.00  0.00           H  
ATOM    377  HG3 GLN L  27     -11.176  -8.438  -4.884  1.00  0.00           H  
ATOM    378  HG2 GLN L  27     -12.766  -7.807  -5.246  1.00  0.00           H  
ATOM    379 HE22 GLN L  27     -11.787  -4.454  -4.783  1.00  0.00           H  
ATOM    380 HE21 GLN L  27     -13.075  -5.624  -4.898  1.00  0.00           H  
ATOM    381  N   SER L  28     -10.065 -10.936  -7.067  1.00 35.22           N  
ATOM    382  CA  SER L  28      -9.223 -11.986  -6.488  1.00 34.81           C  
ATOM    383  C   SER L  28      -8.942 -11.734  -4.996  1.00 37.35           C  
ATOM    384  O   SER L  28      -8.367 -10.701  -4.651  1.00 32.55           O  
ATOM    385  CB  SER L  28      -7.916 -12.126  -7.295  1.00 35.78           C  
ATOM    386  OG  SER L  28      -7.123 -13.189  -6.795  1.00 43.05           O  
ATOM    387  H   SER L  28      -9.645 -10.369  -7.789  1.00  0.00           H  
ATOM    388  HA  SER L  28      -9.772 -12.923  -6.590  1.00  0.00           H  
ATOM    389  HB3 SER L  28      -7.335 -11.203  -7.263  1.00  0.00           H  
ATOM    390  HB2 SER L  28      -8.139 -12.329  -8.343  1.00  0.00           H  
ATOM    391  HG  SER L  28      -6.210 -13.053  -7.066  1.00  0.00           H  
ATOM    392  N   ILE L  29      -9.355 -12.698  -4.162  1.00 30.30           N  
ATOM    393  CA  ILE L  29      -9.107 -12.724  -2.721  1.00 32.11           C  
ATOM    394  C   ILE L  29      -8.165 -13.886  -2.335  1.00 30.14           C  
ATOM    395  O   ILE L  29      -8.113 -14.258  -1.163  1.00 29.88           O  
ATOM    396  CB  ILE L  29     -10.440 -12.822  -1.923  1.00 32.87           C  
ATOM    397  CG1 ILE L  29     -11.276 -14.087  -2.225  1.00 30.83           C  
ATOM    398  CG2 ILE L  29     -11.278 -11.543  -2.093  1.00 32.62           C  
ATOM    399  CD1 ILE L  29     -12.394 -14.346  -1.208  1.00 29.02           C  
ATOM    400  H   ILE L  29      -9.846 -13.498  -4.537  1.00  0.00           H  
ATOM    401  HA  ILE L  29      -8.594 -11.812  -2.408  1.00  0.00           H  
ATOM    402  HB  ILE L  29     -10.179 -12.862  -0.866  1.00  0.00           H  
ATOM    403 HG13 ILE L  29     -10.642 -14.970  -2.251  1.00  0.00           H  
ATOM    404 HG12 ILE L  29     -11.715 -14.001  -3.220  1.00  0.00           H  
ATOM    405 HG21 ILE L  29     -12.147 -11.556  -1.438  1.00  0.00           H  
ATOM    406 HG22 ILE L  29     -10.698 -10.655  -1.844  1.00  0.00           H  
ATOM    407 HG23 ILE L  29     -11.637 -11.429  -3.115  1.00  0.00           H  
ATOM    408 HD11 ILE L  29     -12.778 -15.360  -1.303  1.00  0.00           H  
ATOM    409 HD12 ILE L  29     -12.040 -14.227  -0.185  1.00  0.00           H  
ATOM    410 HD13 ILE L  29     -13.231 -13.665  -1.360  1.00  0.00           H  
ATOM    411  N   GLU L  30      -7.432 -14.431  -3.327  1.00 29.99           N  
ATOM    412  CA  GLU L  30      -6.493 -15.552  -3.220  1.00 33.72           C  
ATOM    413  C   GLU L  30      -7.218 -16.818  -2.729  1.00 33.00           C  
ATOM    414  O   GLU L  30      -8.024 -17.363  -3.478  1.00 33.63           O  
ATOM    415  CB  GLU L  30      -5.242 -15.158  -2.385  1.00 36.36           C  
ATOM    416  CG  GLU L  30      -4.480 -13.915  -2.899  1.00 51.15           C  
ATOM    417  CD  GLU L  30      -3.980 -14.039  -4.341  1.00 70.51           C  
ATOM    418  OE1 GLU L  30      -3.534 -15.148  -4.707  1.00 71.95           O  
ATOM    419  OE2 GLU L  30      -4.056 -13.017  -5.057  1.00 79.56           O  
ATOM    420  H   GLU L  30      -7.522 -14.041  -4.255  1.00  0.00           H  
ATOM    421  HA  GLU L  30      -6.174 -15.778  -4.237  1.00  0.00           H  
ATOM    422  HB3 GLU L  30      -4.552 -16.003  -2.349  1.00  0.00           H  
ATOM    423  HB2 GLU L  30      -5.522 -14.971  -1.348  1.00  0.00           H  
ATOM    424  HG3 GLU L  30      -3.616 -13.730  -2.260  1.00  0.00           H  
ATOM    425  HG2 GLU L  30      -5.113 -13.031  -2.816  1.00  0.00           H  
ATOM    426  N   THR L  31      -6.947 -17.246  -1.489  1.00 31.01           N  
ATOM    427  CA  THR L  31      -7.668 -18.323  -0.812  1.00 32.70           C  
ATOM    428  C   THR L  31      -8.143 -17.867   0.584  1.00 32.96           C  
ATOM    429  O   THR L  31      -8.406 -18.717   1.429  1.00 31.94           O  
ATOM    430  CB  THR L  31      -6.803 -19.613  -0.701  1.00 35.68           C  
ATOM    431  OG1 THR L  31      -5.733 -19.470   0.214  1.00 32.57           O  
ATOM    432  CG2 THR L  31      -6.265 -20.121  -2.046  1.00 34.65           C  
ATOM    433  H   THR L  31      -6.253 -16.764  -0.936  1.00  0.00           H  
ATOM    434  HA  THR L  31      -8.577 -18.572  -1.360  1.00  0.00           H  
ATOM    435  HB  THR L  31      -7.430 -20.409  -0.301  1.00  0.00           H  
ATOM    436  HG1 THR L  31      -6.110 -19.355   1.089  1.00  0.00           H  
ATOM    437 HG21 THR L  31      -5.739 -21.068  -1.926  1.00  0.00           H  
ATOM    438 HG22 THR L  31      -7.082 -20.284  -2.749  1.00  0.00           H  
ATOM    439 HG23 THR L  31      -5.569 -19.413  -2.499  1.00  0.00           H  
ATOM    440  N   TRP L  32      -8.280 -16.549   0.815  1.00 32.94           N  
ATOM    441  CA  TRP L  32      -8.751 -15.974   2.078  1.00 29.48           C  
ATOM    442  C   TRP L  32     -10.288 -15.999   2.184  1.00 30.92           C  
ATOM    443  O   TRP L  32     -10.908 -14.939   2.256  1.00 28.08           O  
ATOM    444  CB  TRP L  32      -8.169 -14.556   2.257  1.00 30.64           C  
ATOM    445  CG  TRP L  32      -6.674 -14.447   2.212  1.00 30.44           C  
ATOM    446  CD1 TRP L  32      -5.959 -13.768   1.286  1.00 35.10           C  
ATOM    447  CD2 TRP L  32      -5.692 -15.036   3.119  1.00 30.65           C  
ATOM    448  NE1 TRP L  32      -4.613 -13.888   1.560  1.00 42.51           N  
ATOM    449  CE2 TRP L  32      -4.387 -14.653   2.684  1.00 36.22           C  
ATOM    450  CE3 TRP L  32      -5.770 -15.850   4.275  1.00 28.04           C  
ATOM    451  CZ2 TRP L  32      -3.222 -15.047   3.366  1.00 36.40           C  
ATOM    452  CZ3 TRP L  32      -4.610 -16.248   4.968  1.00 33.99           C  
ATOM    453  CH2 TRP L  32      -3.338 -15.845   4.519  1.00 32.97           C  
ATOM    454  H   TRP L  32      -8.079 -15.887   0.076  1.00  0.00           H  
ATOM    455  HA  TRP L  32      -8.373 -16.582   2.902  1.00  0.00           H  
ATOM    456  HB3 TRP L  32      -8.488 -14.153   3.218  1.00  0.00           H  
ATOM    457  HB2 TRP L  32      -8.577 -13.886   1.499  1.00  0.00           H  
ATOM    458  HD1 TRP L  32      -6.388 -13.211   0.466  1.00  0.00           H  
ATOM    459  HE1 TRP L  32      -3.901 -13.451   0.991  1.00  0.00           H  
ATOM    460  HE3 TRP L  32      -6.738 -16.160   4.638  1.00  0.00           H  
ATOM    461  HZ2 TRP L  32      -2.251 -14.735   3.013  1.00  0.00           H  
ATOM    462  HZ3 TRP L  32      -4.698 -16.860   5.854  1.00  0.00           H  
ATOM    463  HH2 TRP L  32      -2.453 -16.148   5.059  1.00  0.00           H  
ATOM    464  N   LEU L  33     -10.864 -17.214   2.200  1.00 30.48           N  
ATOM    465  CA  LEU L  33     -12.291 -17.460   2.379  1.00 27.40           C  
ATOM    466  C   LEU L  33     -12.498 -18.526   3.467  1.00 27.49           C  
ATOM    467  O   LEU L  33     -11.775 -19.522   3.490  1.00 25.98           O  
ATOM    468  CB  LEU L  33     -12.933 -17.903   1.046  1.00 30.87           C  
ATOM    469  CG  LEU L  33     -14.486 -17.836   1.061  1.00 39.13           C  
ATOM    470  CD1 LEU L  33     -15.008 -16.526   0.451  1.00 35.48           C  
ATOM    471  CD2 LEU L  33     -15.168 -19.075   0.458  1.00 32.34           C  
ATOM    472  H   LEU L  33     -10.279 -18.036   2.129  1.00  0.00           H  
ATOM    473  HA  LEU L  33     -12.764 -16.535   2.696  1.00  0.00           H  
ATOM    474  HB3 LEU L  33     -12.589 -18.913   0.821  1.00  0.00           H  
ATOM    475  HB2 LEU L  33     -12.554 -17.296   0.223  1.00  0.00           H  
ATOM    476  HG  LEU L  33     -14.815 -17.813   2.099  1.00  0.00           H  
ATOM    477 HD11 LEU L  33     -15.916 -16.201   0.960  1.00  0.00           H  
ATOM    478 HD12 LEU L  33     -14.285 -15.717   0.551  1.00  0.00           H  
ATOM    479 HD13 LEU L  33     -15.240 -16.633  -0.609  1.00  0.00           H  
ATOM    480 HD21 LEU L  33     -15.839 -18.823  -0.363  1.00  0.00           H  
ATOM    481 HD22 LEU L  33     -14.458 -19.815   0.091  1.00  0.00           H  
ATOM    482 HD23 LEU L  33     -15.777 -19.562   1.219  1.00  0.00           H  
ATOM    483  N   ALA L  34     -13.500 -18.299   4.327  1.00 28.62           N  
ATOM    484  CA  ALA L  34     -13.958 -19.232   5.351  1.00 25.62           C  
ATOM    485  C   ALA L  34     -15.453 -19.520   5.184  1.00 26.23           C  
ATOM    486  O   ALA L  34     -16.189 -18.673   4.682  1.00 27.61           O  
ATOM    487  CB  ALA L  34     -13.667 -18.646   6.743  1.00 25.72           C  
ATOM    488  H   ALA L  34     -14.039 -17.445   4.243  1.00  0.00           H  
ATOM    489  HA  ALA L  34     -13.441 -20.182   5.238  1.00  0.00           H  
ATOM    490  HB1 ALA L  34     -14.096 -19.260   7.535  1.00  0.00           H  
ATOM    491  HB2 ALA L  34     -12.595 -18.593   6.926  1.00  0.00           H  
ATOM    492  HB3 ALA L  34     -14.073 -17.639   6.847  1.00  0.00           H  
ATOM    493  N   TRP L  35     -15.860 -20.714   5.638  1.00 27.82           N  
ATOM    494  CA  TRP L  35     -17.241 -21.182   5.676  1.00 26.13           C  
ATOM    495  C   TRP L  35     -17.661 -21.450   7.125  1.00 27.54           C  
ATOM    496  O   TRP L  35     -16.868 -21.968   7.914  1.00 26.70           O  
ATOM    497  CB  TRP L  35     -17.397 -22.454   4.825  1.00 25.55           C  
ATOM    498  CG  TRP L  35     -17.210 -22.273   3.349  1.00 24.39           C  
ATOM    499  CD1 TRP L  35     -16.060 -22.476   2.665  1.00 29.06           C  
ATOM    500  CD2 TRP L  35     -18.188 -21.820   2.364  1.00 21.74           C  
ATOM    501  NE1 TRP L  35     -16.270 -22.223   1.324  1.00 27.17           N  
ATOM    502  CE2 TRP L  35     -17.566 -21.814   1.077  1.00 25.37           C  
ATOM    503  CE3 TRP L  35     -19.555 -21.455   2.418  1.00 24.25           C  
ATOM    504  CZ2 TRP L  35     -18.265 -21.472  -0.094  1.00 24.48           C  
ATOM    505  CZ3 TRP L  35     -20.273 -21.138   1.247  1.00 29.86           C  
ATOM    506  CH2 TRP L  35     -19.631 -21.149  -0.007  1.00 26.20           C  
ATOM    507  H   TRP L  35     -15.179 -21.329   6.066  1.00  0.00           H  
ATOM    508  HA  TRP L  35     -17.901 -20.422   5.262  1.00  0.00           H  
ATOM    509  HB3 TRP L  35     -18.400 -22.860   4.963  1.00  0.00           H  
ATOM    510  HB2 TRP L  35     -16.716 -23.230   5.176  1.00  0.00           H  
ATOM    511  HD1 TRP L  35     -15.133 -22.806   3.111  1.00  0.00           H  
ATOM    512  HE1 TRP L  35     -15.546 -22.339   0.629  1.00  0.00           H  
ATOM    513  HE3 TRP L  35     -20.065 -21.450   3.370  1.00  0.00           H  
ATOM    514  HZ2 TRP L  35     -17.768 -21.483  -1.053  1.00  0.00           H  
ATOM    515  HZ3 TRP L  35     -21.320 -20.882   1.313  1.00  0.00           H  
ATOM    516  HH2 TRP L  35     -20.188 -20.909  -0.900  1.00  0.00           H  
ATOM    517  N   TYR L  36     -18.919 -21.095   7.426  1.00 24.98           N  
ATOM    518  CA  TYR L  36     -19.548 -21.219   8.739  1.00 30.30           C  
ATOM    519  C   TYR L  36     -20.891 -21.938   8.599  1.00 29.75           C  
ATOM    520  O   TYR L  36     -21.558 -21.775   7.580  1.00 26.52           O  
ATOM    521  CB  TYR L  36     -19.787 -19.815   9.338  1.00 30.23           C  
ATOM    522  CG  TYR L  36     -18.523 -19.019   9.592  1.00 24.22           C  
ATOM    523  CD1 TYR L  36     -17.948 -18.259   8.553  1.00 27.67           C  
ATOM    524  CD2 TYR L  36     -17.900 -19.065  10.855  1.00 23.21           C  
ATOM    525  CE1 TYR L  36     -16.732 -17.587   8.766  1.00 27.38           C  
ATOM    526  CE2 TYR L  36     -16.690 -18.379  11.066  1.00 24.36           C  
ATOM    527  CZ  TYR L  36     -16.098 -17.647  10.019  1.00 28.96           C  
ATOM    528  OH  TYR L  36     -14.912 -17.002  10.210  1.00 28.80           O  
ATOM    529  H   TYR L  36     -19.494 -20.673   6.709  1.00  0.00           H  
ATOM    530  HA  TYR L  36     -18.906 -21.795   9.405  1.00  0.00           H  
ATOM    531  HB3 TYR L  36     -20.321 -19.906  10.286  1.00  0.00           H  
ATOM    532  HB2 TYR L  36     -20.439 -19.231   8.686  1.00  0.00           H  
ATOM    533  HD1 TYR L  36     -18.417 -18.218   7.580  1.00  0.00           H  
ATOM    534  HD2 TYR L  36     -18.336 -19.639  11.659  1.00  0.00           H  
ATOM    535  HE1 TYR L  36     -16.280 -17.042   7.956  1.00  0.00           H  
ATOM    536  HE2 TYR L  36     -16.214 -18.433  12.029  1.00  0.00           H  
ATOM    537  HH  TYR L  36     -14.651 -16.482   9.442  1.00  0.00           H  
ATOM    538  N   GLN L  37     -21.275 -22.665   9.657  1.00 23.22           N  
ATOM    539  CA  GLN L  37     -22.609 -23.225   9.861  1.00 23.80           C  
ATOM    540  C   GLN L  37     -23.247 -22.456  11.025  1.00 27.21           C  
ATOM    541  O   GLN L  37     -22.604 -22.304  12.062  1.00 29.68           O  
ATOM    542  CB  GLN L  37     -22.478 -24.724  10.218  1.00 25.96           C  
ATOM    543  CG  GLN L  37     -23.827 -25.462  10.358  1.00 26.47           C  
ATOM    544  CD  GLN L  37     -23.656 -26.866  10.939  1.00 35.73           C  
ATOM    545  OE1 GLN L  37     -23.313 -27.015  12.110  1.00 31.12           O  
ATOM    546  NE2 GLN L  37     -23.916 -27.901  10.139  1.00 28.43           N  
ATOM    547  H   GLN L  37     -20.649 -22.739  10.450  1.00  0.00           H  
ATOM    548  HA  GLN L  37     -23.223 -23.119   8.965  1.00  0.00           H  
ATOM    549  HB3 GLN L  37     -21.903 -24.825  11.141  1.00  0.00           H  
ATOM    550  HB2 GLN L  37     -21.889 -25.226   9.451  1.00  0.00           H  
ATOM    551  HG3 GLN L  37     -24.333 -25.505   9.394  1.00  0.00           H  
ATOM    552  HG2 GLN L  37     -24.496 -24.926  11.030  1.00  0.00           H  
ATOM    553 HE22 GLN L  37     -23.832 -28.846  10.487  1.00  0.00           H  
ATOM    554 HE21 GLN L  37     -24.185 -27.755   9.173  1.00  0.00           H  
ATOM    555  N   GLN L  38     -24.505 -22.031  10.857  1.00 22.91           N  
ATOM    556  CA  GLN L  38     -25.280 -21.379  11.906  1.00 22.51           C  
ATOM    557  C   GLN L  38     -26.702 -21.944  11.922  1.00 23.18           C  
ATOM    558  O   GLN L  38     -27.406 -21.867  10.915  1.00 26.05           O  
ATOM    559  CB  GLN L  38     -25.275 -19.852  11.702  1.00 23.48           C  
ATOM    560  CG  GLN L  38     -26.026 -19.112  12.826  1.00 25.56           C  
ATOM    561  CD  GLN L  38     -25.943 -17.594  12.719  1.00 29.09           C  
ATOM    562  OE1 GLN L  38     -25.862 -17.033  11.630  1.00 25.47           O  
ATOM    563  NE2 GLN L  38     -26.000 -16.924  13.868  1.00 26.08           N  
ATOM    564  H   GLN L  38     -24.977 -22.163   9.971  1.00  0.00           H  
ATOM    565  HA  GLN L  38     -24.831 -21.586  12.880  1.00  0.00           H  
ATOM    566  HB3 GLN L  38     -25.717 -19.609  10.735  1.00  0.00           H  
ATOM    567  HB2 GLN L  38     -24.243 -19.498  11.663  1.00  0.00           H  
ATOM    568  HG3 GLN L  38     -25.620 -19.422  13.791  1.00  0.00           H  
ATOM    569  HG2 GLN L  38     -27.082 -19.377  12.830  1.00  0.00           H  
ATOM    570 HE22 GLN L  38     -25.957 -15.915  13.880  1.00  0.00           H  
ATOM    571 HE21 GLN L  38     -26.085 -17.425  14.744  1.00  0.00           H  
ATOM    572  N   LYS L  39     -27.102 -22.446  13.098  1.00 29.16           N  
ATOM    573  CA  LYS L  39     -28.461 -22.892  13.390  1.00 33.82           C  
ATOM    574  C   LYS L  39     -29.276 -21.740  14.025  1.00 34.80           C  
ATOM    575  O   LYS L  39     -28.671 -20.832  14.600  1.00 32.96           O  
ATOM    576  CB  LYS L  39     -28.376 -24.136  14.298  1.00 28.39           C  
ATOM    577  CG  LYS L  39     -27.833 -25.353  13.527  1.00 32.01           C  
ATOM    578  CD  LYS L  39     -27.654 -26.613  14.382  1.00 45.41           C  
ATOM    579  CE  LYS L  39     -27.154 -27.787  13.529  1.00 36.84           C  
ATOM    580  NZ  LYS L  39     -26.965 -29.010  14.326  1.00 44.90           N  
ATOM    581  H   LYS L  39     -26.460 -22.453  13.877  1.00  0.00           H  
ATOM    582  HA  LYS L  39     -28.907 -23.196  12.445  1.00  0.00           H  
ATOM    583  HB3 LYS L  39     -29.365 -24.386  14.683  1.00  0.00           H  
ATOM    584  HB2 LYS L  39     -27.754 -23.926  15.170  1.00  0.00           H  
ATOM    585  HG3 LYS L  39     -26.876 -25.106  13.066  1.00  0.00           H  
ATOM    586  HG2 LYS L  39     -28.513 -25.577  12.704  1.00  0.00           H  
ATOM    587  HD3 LYS L  39     -28.602 -26.873  14.855  1.00  0.00           H  
ATOM    588  HD2 LYS L  39     -26.947 -26.410  15.187  1.00  0.00           H  
ATOM    589  HE3 LYS L  39     -26.207 -27.535  13.050  1.00  0.00           H  
ATOM    590  HE2 LYS L  39     -27.870 -27.999  12.734  1.00  0.00           H  
ATOM    591  HZ1 LYS L  39     -27.841 -29.280  14.749  1.00  0.00           H  
ATOM    592  HZ2 LYS L  39     -26.645 -29.749  13.714  1.00  0.00           H  
ATOM    593  HZ3 LYS L  39     -26.274 -28.847  15.045  1.00  0.00           H  
ATOM    594  N   PRO L  40     -30.627 -21.778  13.911  1.00 32.51           N  
ATOM    595  CA  PRO L  40     -31.526 -20.765  14.512  1.00 32.24           C  
ATOM    596  C   PRO L  40     -31.344 -20.554  16.027  1.00 35.60           C  
ATOM    597  O   PRO L  40     -31.440 -21.512  16.796  1.00 36.22           O  
ATOM    598  CB  PRO L  40     -32.937 -21.278  14.173  1.00 34.81           C  
ATOM    599  CG  PRO L  40     -32.744 -22.096  12.912  1.00 39.33           C  
ATOM    600  CD  PRO L  40     -31.397 -22.757  13.138  1.00 36.94           C  
ATOM    601  HA  PRO L  40     -31.352 -19.828  13.979  1.00  0.00           H  
ATOM    602  HB3 PRO L  40     -33.657 -20.471  14.032  1.00  0.00           H  
ATOM    603  HB2 PRO L  40     -33.324 -21.927  14.960  1.00  0.00           H  
ATOM    604  HG3 PRO L  40     -32.689 -21.429  12.051  1.00  0.00           H  
ATOM    605  HG2 PRO L  40     -33.538 -22.816  12.728  1.00  0.00           H  
ATOM    606  HD2 PRO L  40     -31.508 -23.668  13.727  1.00  0.00           H  
ATOM    607  HD3 PRO L  40     -30.967 -23.018  12.172  1.00  0.00           H  
ATOM    608  N   GLY L  41     -31.066 -19.297  16.413  1.00 34.11           N  
ATOM    609  CA  GLY L  41     -30.884 -18.880  17.805  1.00 31.13           C  
ATOM    610  C   GLY L  41     -29.523 -19.292  18.395  1.00 34.63           C  
ATOM    611  O   GLY L  41     -29.369 -19.236  19.614  1.00 37.40           O  
ATOM    612  H   GLY L  41     -31.004 -18.572  15.713  1.00  0.00           H  
ATOM    613  HA3 GLY L  41     -31.686 -19.287  18.424  1.00  0.00           H  
ATOM    614  HA2 GLY L  41     -30.968 -17.794  17.855  1.00  0.00           H  
ATOM    615  N   LYS L  42     -28.559 -19.717  17.558  1.00 32.36           N  
ATOM    616  CA  LYS L  42     -27.222 -20.156  17.960  1.00 31.13           C  
ATOM    617  C   LYS L  42     -26.145 -19.297  17.282  1.00 31.39           C  
ATOM    618  O   LYS L  42     -26.410 -18.629  16.281  1.00 32.21           O  
ATOM    619  CB  LYS L  42     -27.035 -21.646  17.584  1.00 36.07           C  
ATOM    620  CG  LYS L  42     -28.022 -22.620  18.255  1.00 40.48           C  
ATOM    621  CD  LYS L  42     -27.885 -22.690  19.787  1.00 48.69           C  
ATOM    622  CE  LYS L  42     -28.889 -23.645  20.449  1.00 58.55           C  
ATOM    623  NZ  LYS L  42     -30.272 -23.153  20.322  1.00 45.32           N  
ATOM    624  H   LYS L  42     -28.745 -19.747  16.565  1.00  0.00           H  
ATOM    625  HA  LYS L  42     -27.082 -20.033  19.035  1.00  0.00           H  
ATOM    626  HB3 LYS L  42     -26.021 -21.964  17.835  1.00  0.00           H  
ATOM    627  HB2 LYS L  42     -27.114 -21.760  16.502  1.00  0.00           H  
ATOM    628  HG3 LYS L  42     -27.862 -23.616  17.840  1.00  0.00           H  
ATOM    629  HG2 LYS L  42     -29.042 -22.351  17.978  1.00  0.00           H  
ATOM    630  HD3 LYS L  42     -28.005 -21.699  20.225  1.00  0.00           H  
ATOM    631  HD2 LYS L  42     -26.873 -23.008  20.040  1.00  0.00           H  
ATOM    632  HE3 LYS L  42     -28.658 -23.742  21.511  1.00  0.00           H  
ATOM    633  HE2 LYS L  42     -28.815 -24.642  20.014  1.00  0.00           H  
ATOM    634  HZ1 LYS L  42     -30.517 -23.077  19.345  1.00  0.00           H  
ATOM    635  HZ2 LYS L  42     -30.905 -23.795  20.778  1.00  0.00           H  
ATOM    636  HZ3 LYS L  42     -30.347 -22.243  20.755  1.00  0.00           H  
ATOM    637  N   ALA L  43     -24.931 -19.361  17.851  1.00 29.33           N  
ATOM    638  CA  ALA L  43     -23.713 -18.744  17.329  1.00 36.20           C  
ATOM    639  C   ALA L  43     -23.218 -19.469  16.053  1.00 30.88           C  
ATOM    640  O   ALA L  43     -23.323 -20.697  16.001  1.00 29.45           O  
ATOM    641  CB  ALA L  43     -22.643 -18.863  18.424  1.00 28.15           C  
ATOM    642  H   ALA L  43     -24.806 -19.931  18.675  1.00  0.00           H  
ATOM    643  HA  ALA L  43     -23.929 -17.690  17.165  1.00  0.00           H  
ATOM    644  HB1 ALA L  43     -21.756 -18.286  18.164  1.00  0.00           H  
ATOM    645  HB2 ALA L  43     -23.010 -18.483  19.376  1.00  0.00           H  
ATOM    646  HB3 ALA L  43     -22.333 -19.897  18.584  1.00  0.00           H  
ATOM    647  N   PRO L  44     -22.652 -18.728  15.068  1.00 29.12           N  
ATOM    648  CA  PRO L  44     -21.887 -19.329  13.955  1.00 26.65           C  
ATOM    649  C   PRO L  44     -20.698 -20.194  14.419  1.00 28.05           C  
ATOM    650  O   PRO L  44     -19.928 -19.764  15.278  1.00 31.10           O  
ATOM    651  CB  PRO L  44     -21.402 -18.122  13.131  1.00 26.81           C  
ATOM    652  CG  PRO L  44     -22.341 -16.992  13.499  1.00 26.81           C  
ATOM    653  CD  PRO L  44     -22.663 -17.269  14.962  1.00 28.96           C  
ATOM    654  HA  PRO L  44     -22.585 -19.922  13.361  1.00  0.00           H  
ATOM    655  HB3 PRO L  44     -21.401 -18.320  12.058  1.00  0.00           H  
ATOM    656  HB2 PRO L  44     -20.385 -17.841  13.407  1.00  0.00           H  
ATOM    657  HG3 PRO L  44     -23.242 -17.077  12.896  1.00  0.00           H  
ATOM    658  HG2 PRO L  44     -21.928 -16.002  13.319  1.00  0.00           H  
ATOM    659  HD2 PRO L  44     -21.893 -16.866  15.620  1.00  0.00           H  
ATOM    660  HD3 PRO L  44     -23.616 -16.812  15.227  1.00  0.00           H  
ATOM    661  N   LYS L  45     -20.590 -21.397  13.840  1.00 24.66           N  
ATOM    662  CA  LYS L  45     -19.516 -22.357  14.077  1.00 30.61           C  
ATOM    663  C   LYS L  45     -18.644 -22.430  12.819  1.00 29.85           C  
ATOM    664  O   LYS L  45     -19.173 -22.688  11.739  1.00 27.31           O  
ATOM    665  CB  LYS L  45     -20.121 -23.747  14.372  1.00 31.27           C  
ATOM    666  CG  LYS L  45     -20.997 -23.791  15.638  1.00 40.67           C  
ATOM    667  CD  LYS L  45     -21.566 -25.188  15.948  1.00 51.28           C  
ATOM    668  CE  LYS L  45     -20.531 -26.229  16.411  1.00 54.65           C  
ATOM    669  NZ  LYS L  45     -19.911 -25.854  17.694  1.00 62.73           N  
ATOM    670  H   LYS L  45     -21.280 -21.678  13.153  1.00  0.00           H  
ATOM    671  HA  LYS L  45     -18.901 -22.054  14.927  1.00  0.00           H  
ATOM    672  HB3 LYS L  45     -19.305 -24.463  14.476  1.00  0.00           H  
ATOM    673  HB2 LYS L  45     -20.714 -24.085  13.521  1.00  0.00           H  
ATOM    674  HG3 LYS L  45     -21.837 -23.106  15.514  1.00  0.00           H  
ATOM    675  HG2 LYS L  45     -20.434 -23.412  16.492  1.00  0.00           H  
ATOM    676  HD3 LYS L  45     -22.072 -25.569  15.059  1.00  0.00           H  
ATOM    677  HD2 LYS L  45     -22.346 -25.094  16.706  1.00  0.00           H  
ATOM    678  HE3 LYS L  45     -19.753 -26.371  15.661  1.00  0.00           H  
ATOM    679  HE2 LYS L  45     -21.018 -27.195  16.540  1.00  0.00           H  
ATOM    680  HZ1 LYS L  45     -20.625 -25.763  18.402  1.00  0.00           H  
ATOM    681  HZ2 LYS L  45     -19.252 -26.566  17.974  1.00  0.00           H  
ATOM    682  HZ3 LYS L  45     -19.428 -24.972  17.591  1.00  0.00           H  
ATOM    683  N   LEU L  46     -17.327 -22.228  12.988  1.00 27.01           N  
ATOM    684  CA  LEU L  46     -16.326 -22.339  11.926  1.00 28.37           C  
ATOM    685  C   LEU L  46     -16.194 -23.791  11.428  1.00 35.00           C  
ATOM    686  O   LEU L  46     -15.891 -24.680  12.227  1.00 27.59           O  
ATOM    687  CB  LEU L  46     -14.986 -21.772  12.453  1.00 26.08           C  
ATOM    688  CG  LEU L  46     -13.793 -21.852  11.472  1.00 27.77           C  
ATOM    689  CD1 LEU L  46     -14.058 -21.088  10.164  1.00 26.82           C  
ATOM    690  CD2 LEU L  46     -12.494 -21.386  12.149  1.00 28.09           C  
ATOM    691  H   LEU L  46     -16.970 -22.015  13.908  1.00  0.00           H  
ATOM    692  HA  LEU L  46     -16.658 -21.715  11.094  1.00  0.00           H  
ATOM    693  HB3 LEU L  46     -14.725 -22.293  13.375  1.00  0.00           H  
ATOM    694  HB2 LEU L  46     -15.131 -20.730  12.743  1.00  0.00           H  
ATOM    695  HG  LEU L  46     -13.626 -22.898  11.211  1.00  0.00           H  
ATOM    696 HD11 LEU L  46     -13.156 -20.624   9.768  1.00  0.00           H  
ATOM    697 HD12 LEU L  46     -14.436 -21.767   9.402  1.00  0.00           H  
ATOM    698 HD13 LEU L  46     -14.801 -20.302  10.292  1.00  0.00           H  
ATOM    699 HD21 LEU L  46     -11.623 -21.859  11.696  1.00  0.00           H  
ATOM    700 HD22 LEU L  46     -12.373 -20.307  12.077  1.00  0.00           H  
ATOM    701 HD23 LEU L  46     -12.479 -21.633  13.209  1.00  0.00           H  
ATOM    702  N   LEU L  47     -16.404 -23.984  10.116  1.00 30.28           N  
ATOM    703  CA  LEU L  47     -16.246 -25.268   9.436  1.00 29.53           C  
ATOM    704  C   LEU L  47     -14.855 -25.354   8.799  1.00 30.14           C  
ATOM    705  O   LEU L  47     -14.081 -26.246   9.143  1.00 30.90           O  
ATOM    706  CB  LEU L  47     -17.323 -25.444   8.340  1.00 26.43           C  
ATOM    707  CG  LEU L  47     -18.786 -25.403   8.816  1.00 28.98           C  
ATOM    708  CD1 LEU L  47     -19.721 -25.493   7.595  1.00 33.95           C  
ATOM    709  CD2 LEU L  47     -19.113 -26.467   9.885  1.00 30.21           C  
ATOM    710  H   LEU L  47     -16.647 -23.197   9.527  1.00  0.00           H  
ATOM    711  HA  LEU L  47     -16.348 -26.084  10.150  1.00  0.00           H  
ATOM    712  HB3 LEU L  47     -17.153 -26.393   7.828  1.00  0.00           H  
ATOM    713  HB2 LEU L  47     -17.198 -24.672   7.579  1.00  0.00           H  
ATOM    714  HG  LEU L  47     -18.957 -24.425   9.269  1.00  0.00           H  
ATOM    715 HD11 LEU L  47     -20.465 -24.701   7.625  1.00  0.00           H  
ATOM    716 HD12 LEU L  47     -19.185 -25.388   6.651  1.00  0.00           H  
ATOM    717 HD13 LEU L  47     -20.242 -26.447   7.548  1.00  0.00           H  
ATOM    718 HD21 LEU L  47     -20.060 -26.974   9.698  1.00  0.00           H  
ATOM    719 HD22 LEU L  47     -18.347 -27.239   9.941  1.00  0.00           H  
ATOM    720 HD23 LEU L  47     -19.189 -26.007  10.871  1.00  0.00           H  
ATOM    721  N   ILE L  48     -14.597 -24.442   7.851  1.00 26.19           N  
ATOM    722  CA  ILE L  48     -13.436 -24.423   6.967  1.00 27.48           C  
ATOM    723  C   ILE L  48     -12.897 -22.989   6.887  1.00 28.43           C  
ATOM    724  O   ILE L  48     -13.668 -22.036   6.969  1.00 23.89           O  
ATOM    725  CB  ILE L  48     -13.828 -24.921   5.535  1.00 27.48           C  
ATOM    726  CG1 ILE L  48     -14.085 -26.444   5.529  1.00 39.02           C  
ATOM    727  CG2 ILE L  48     -12.841 -24.570   4.395  1.00 30.99           C  
ATOM    728  CD1 ILE L  48     -15.075 -26.910   4.457  1.00 38.08           C  
ATOM    729  H   ILE L  48     -15.282 -23.720   7.670  1.00  0.00           H  
ATOM    730  HA  ILE L  48     -12.650 -25.062   7.374  1.00  0.00           H  
ATOM    731  HB  ILE L  48     -14.773 -24.439   5.281  1.00  0.00           H  
ATOM    732 HG13 ILE L  48     -14.488 -26.770   6.484  1.00  0.00           H  
ATOM    733 HG12 ILE L  48     -13.141 -26.978   5.417  1.00  0.00           H  
ATOM    734 HG21 ILE L  48     -13.143 -25.021   3.451  1.00  0.00           H  
ATOM    735 HG22 ILE L  48     -12.778 -23.497   4.211  1.00  0.00           H  
ATOM    736 HG23 ILE L  48     -11.839 -24.931   4.620  1.00  0.00           H  
ATOM    737 HD11 ILE L  48     -16.079 -27.005   4.869  1.00  0.00           H  
ATOM    738 HD12 ILE L  48     -15.126 -26.231   3.607  1.00  0.00           H  
ATOM    739 HD13 ILE L  48     -14.782 -27.891   4.089  1.00  0.00           H  
ATOM    740  N   TYR L  49     -11.581 -22.878   6.693  1.00 24.62           N  
ATOM    741  CA  TYR L  49     -10.854 -21.637   6.451  1.00 28.35           C  
ATOM    742  C   TYR L  49      -9.748 -21.903   5.426  1.00 29.70           C  
ATOM    743  O   TYR L  49      -9.497 -23.055   5.080  1.00 31.72           O  
ATOM    744  CB  TYR L  49     -10.332 -21.080   7.787  1.00 26.84           C  
ATOM    745  CG  TYR L  49      -9.327 -21.950   8.527  1.00 31.63           C  
ATOM    746  CD1 TYR L  49      -9.777 -22.988   9.370  1.00 32.99           C  
ATOM    747  CD2 TYR L  49      -7.944 -21.708   8.393  1.00 35.65           C  
ATOM    748  CE1 TYR L  49      -8.850 -23.784  10.068  1.00 33.54           C  
ATOM    749  CE2 TYR L  49      -7.017 -22.506   9.091  1.00 35.80           C  
ATOM    750  CZ  TYR L  49      -7.469 -23.543   9.929  1.00 41.36           C  
ATOM    751  OH  TYR L  49      -6.568 -24.312  10.605  1.00 44.22           O  
ATOM    752  H   TYR L  49     -11.017 -23.718   6.639  1.00  0.00           H  
ATOM    753  HA  TYR L  49     -11.519 -20.899   6.007  1.00  0.00           H  
ATOM    754  HB3 TYR L  49     -11.183 -20.899   8.442  1.00  0.00           H  
ATOM    755  HB2 TYR L  49      -9.884 -20.099   7.620  1.00  0.00           H  
ATOM    756  HD1 TYR L  49     -10.835 -23.176   9.485  1.00  0.00           H  
ATOM    757  HD2 TYR L  49      -7.591 -20.910   7.756  1.00  0.00           H  
ATOM    758  HE1 TYR L  49      -9.202 -24.575  10.712  1.00  0.00           H  
ATOM    759  HE2 TYR L  49      -5.959 -22.318   8.984  1.00  0.00           H  
ATOM    760  HH  TYR L  49      -6.976 -24.981  11.159  1.00  0.00           H  
ATOM    761  N   LYS L  50      -9.130 -20.826   4.915  1.00 30.21           N  
ATOM    762  CA  LYS L  50      -8.097 -20.851   3.870  1.00 30.50           C  
ATOM    763  C   LYS L  50      -8.582 -21.561   2.576  1.00 28.99           C  
ATOM    764  O   LYS L  50      -7.819 -22.275   1.927  1.00 29.03           O  
ATOM    765  CB  LYS L  50      -6.771 -21.410   4.454  1.00 33.54           C  
ATOM    766  CG  LYS L  50      -5.483 -21.081   3.670  1.00 38.46           C  
ATOM    767  CD  LYS L  50      -5.168 -19.575   3.587  1.00 50.93           C  
ATOM    768  CE  LYS L  50      -3.805 -19.267   2.949  1.00 47.19           C  
ATOM    769  NZ  LYS L  50      -2.687 -19.659   3.824  1.00 50.85           N  
ATOM    770  H   LYS L  50      -9.386 -19.906   5.246  1.00  0.00           H  
ATOM    771  HA  LYS L  50      -7.946 -19.804   3.622  1.00  0.00           H  
ATOM    772  HB3 LYS L  50      -6.852 -22.489   4.589  1.00  0.00           H  
ATOM    773  HB2 LYS L  50      -6.637 -21.004   5.458  1.00  0.00           H  
ATOM    774  HG3 LYS L  50      -5.528 -21.497   2.664  1.00  0.00           H  
ATOM    775  HG2 LYS L  50      -4.655 -21.597   4.158  1.00  0.00           H  
ATOM    776  HD3 LYS L  50      -5.219 -19.134   4.583  1.00  0.00           H  
ATOM    777  HD2 LYS L  50      -5.936 -19.069   3.002  1.00  0.00           H  
ATOM    778  HE3 LYS L  50      -3.724 -18.198   2.749  1.00  0.00           H  
ATOM    779  HE2 LYS L  50      -3.703 -19.777   1.991  1.00  0.00           H  
ATOM    780  HZ1 LYS L  50      -2.727 -20.653   3.997  1.00  0.00           H  
ATOM    781  HZ2 LYS L  50      -1.811 -19.431   3.374  1.00  0.00           H  
ATOM    782  HZ3 LYS L  50      -2.753 -19.161   4.700  1.00  0.00           H  
ATOM    783  N   ALA L  51      -9.880 -21.368   2.269  1.00 25.38           N  
ATOM    784  CA  ALA L  51     -10.687 -21.925   1.179  1.00 28.60           C  
ATOM    785  C   ALA L  51     -10.972 -23.438   1.240  1.00 30.41           C  
ATOM    786  O   ALA L  51     -11.945 -23.857   0.614  1.00 34.60           O  
ATOM    787  CB  ALA L  51     -10.109 -21.538  -0.193  1.00 27.28           C  
ATOM    788  H   ALA L  51     -10.406 -20.760   2.883  1.00  0.00           H  
ATOM    789  HA  ALA L  51     -11.656 -21.433   1.270  1.00  0.00           H  
ATOM    790  HB1 ALA L  51     -10.787 -21.824  -0.998  1.00  0.00           H  
ATOM    791  HB2 ALA L  51      -9.961 -20.461  -0.263  1.00  0.00           H  
ATOM    792  HB3 ALA L  51      -9.154 -22.025  -0.388  1.00  0.00           H  
ATOM    793  N   SER L  52     -10.149 -24.230   1.950  1.00 31.13           N  
ATOM    794  CA  SER L  52     -10.176 -25.695   1.889  1.00 35.58           C  
ATOM    795  C   SER L  52      -9.658 -26.410   3.152  1.00 34.35           C  
ATOM    796  O   SER L  52      -9.902 -27.612   3.271  1.00 34.93           O  
ATOM    797  CB  SER L  52      -9.438 -26.162   0.613  1.00 37.47           C  
ATOM    798  OG  SER L  52      -8.048 -25.896   0.680  1.00 38.48           O  
ATOM    799  H   SER L  52      -9.372 -23.811   2.442  1.00  0.00           H  
ATOM    800  HA  SER L  52     -11.217 -26.007   1.803  1.00  0.00           H  
ATOM    801  HB3 SER L  52      -9.851 -25.687  -0.278  1.00  0.00           H  
ATOM    802  HB2 SER L  52      -9.570 -27.235   0.475  1.00  0.00           H  
ATOM    803  HG  SER L  52      -7.915 -24.948   0.602  1.00  0.00           H  
ATOM    804  N   THR L  53      -8.975 -25.701   4.069  1.00 28.07           N  
ATOM    805  CA  THR L  53      -8.469 -26.266   5.323  1.00 29.22           C  
ATOM    806  C   THR L  53      -9.610 -26.417   6.346  1.00 30.97           C  
ATOM    807  O   THR L  53     -10.079 -25.423   6.901  1.00 31.95           O  
ATOM    808  CB  THR L  53      -7.338 -25.404   5.952  1.00 37.44           C  
ATOM    809  OG1 THR L  53      -6.272 -25.303   5.028  1.00 39.82           O  
ATOM    810  CG2 THR L  53      -6.761 -25.953   7.271  1.00 40.60           C  
ATOM    811  H   THR L  53      -8.858 -24.704   3.958  1.00  0.00           H  
ATOM    812  HA  THR L  53      -8.051 -27.254   5.113  1.00  0.00           H  
ATOM    813  HB  THR L  53      -7.688 -24.391   6.144  1.00  0.00           H  
ATOM    814  HG1 THR L  53      -6.604 -24.906   4.220  1.00  0.00           H  
ATOM    815 HG21 THR L  53      -5.922 -25.347   7.612  1.00  0.00           H  
ATOM    816 HG22 THR L  53      -7.499 -25.951   8.074  1.00  0.00           H  
ATOM    817 HG23 THR L  53      -6.404 -26.977   7.152  1.00  0.00           H  
ATOM    818  N   LEU L  54     -10.028 -27.672   6.563  1.00 31.49           N  
ATOM    819  CA  LEU L  54     -11.033 -28.078   7.543  1.00 31.66           C  
ATOM    820  C   LEU L  54     -10.526 -27.824   8.975  1.00 35.11           C  
ATOM    821  O   LEU L  54      -9.407 -28.230   9.293  1.00 39.09           O  
ATOM    822  CB  LEU L  54     -11.335 -29.575   7.292  1.00 37.63           C  
ATOM    823  CG  LEU L  54     -12.552 -30.149   8.050  1.00 38.22           C  
ATOM    824  CD1 LEU L  54     -13.872 -29.548   7.529  1.00 39.81           C  
ATOM    825  CD2 LEU L  54     -12.558 -31.691   7.993  1.00 41.14           C  
ATOM    826  H   LEU L  54      -9.596 -28.425   6.046  1.00  0.00           H  
ATOM    827  HA  LEU L  54     -11.935 -27.489   7.371  1.00  0.00           H  
ATOM    828  HB3 LEU L  54     -10.447 -30.153   7.554  1.00  0.00           H  
ATOM    829  HB2 LEU L  54     -11.485 -29.745   6.224  1.00  0.00           H  
ATOM    830  HG  LEU L  54     -12.462 -29.883   9.102  1.00  0.00           H  
ATOM    831 HD11 LEU L  54     -14.682 -30.275   7.504  1.00  0.00           H  
ATOM    832 HD12 LEU L  54     -14.197 -28.729   8.168  1.00  0.00           H  
ATOM    833 HD13 LEU L  54     -13.769 -29.154   6.519  1.00  0.00           H  
ATOM    834 HD21 LEU L  54     -13.516 -32.102   7.679  1.00  0.00           H  
ATOM    835 HD22 LEU L  54     -11.808 -32.079   7.302  1.00  0.00           H  
ATOM    836 HD23 LEU L  54     -12.335 -32.112   8.973  1.00  0.00           H  
ATOM    837  N   LYS L  55     -11.354 -27.178   9.815  1.00 31.13           N  
ATOM    838  CA  LYS L  55     -11.061 -26.978  11.238  1.00 32.86           C  
ATOM    839  C   LYS L  55     -11.164 -28.316  11.991  1.00 42.12           C  
ATOM    840  O   LYS L  55     -12.009 -29.144  11.648  1.00 32.36           O  
ATOM    841  CB  LYS L  55     -12.019 -25.920  11.833  1.00 38.95           C  
ATOM    842  CG  LYS L  55     -11.567 -25.377  13.208  1.00 43.37           C  
ATOM    843  CD  LYS L  55     -12.647 -24.578  13.958  1.00 50.45           C  
ATOM    844  CE  LYS L  55     -13.318 -25.347  15.109  1.00 58.29           C  
ATOM    845  NZ  LYS L  55     -13.991 -26.571  14.647  1.00 60.77           N  
ATOM    846  H   LYS L  55     -12.267 -26.876   9.497  1.00  0.00           H  
ATOM    847  HA  LYS L  55     -10.037 -26.611  11.327  1.00  0.00           H  
ATOM    848  HB3 LYS L  55     -13.026 -26.332  11.898  1.00  0.00           H  
ATOM    849  HB2 LYS L  55     -12.091 -25.071  11.151  1.00  0.00           H  
ATOM    850  HG3 LYS L  55     -10.703 -24.729  13.048  1.00  0.00           H  
ATOM    851  HG2 LYS L  55     -11.205 -26.174  13.855  1.00  0.00           H  
ATOM    852  HD3 LYS L  55     -13.412 -24.248  13.257  1.00  0.00           H  
ATOM    853  HD2 LYS L  55     -12.202 -23.668  14.361  1.00  0.00           H  
ATOM    854  HE3 LYS L  55     -14.056 -24.707  15.594  1.00  0.00           H  
ATOM    855  HE2 LYS L  55     -12.581 -25.615  15.866  1.00  0.00           H  
ATOM    856  HZ1 LYS L  55     -13.305 -27.207  14.264  1.00  0.00           H  
ATOM    857  HZ2 LYS L  55     -14.449 -27.021  15.427  1.00  0.00           H  
ATOM    858  HZ3 LYS L  55     -14.673 -26.337  13.939  1.00  0.00           H  
ATOM    859  N   THR L  56     -10.310 -28.496  13.011  1.00 46.56           N  
ATOM    860  CA  THR L  56     -10.258 -29.693  13.852  1.00 53.30           C  
ATOM    861  C   THR L  56     -11.610 -29.987  14.547  1.00 45.77           C  
ATOM    862  O   THR L  56     -12.259 -29.072  15.058  1.00 44.64           O  
ATOM    863  CB  THR L  56      -9.134 -29.589  14.924  1.00 57.84           C  
ATOM    864  OG1 THR L  56      -9.422 -28.671  15.963  1.00 69.26           O  
ATOM    865  CG2 THR L  56      -7.757 -29.243  14.332  1.00 53.86           C  
ATOM    866  H   THR L  56      -9.641 -27.774  13.234  1.00  0.00           H  
ATOM    867  HA  THR L  56     -10.018 -30.530  13.193  1.00  0.00           H  
ATOM    868  HB  THR L  56      -9.041 -30.566  15.403  1.00  0.00           H  
ATOM    869  HG1 THR L  56      -9.118 -27.799  15.699  1.00  0.00           H  
ATOM    870 HG21 THR L  56      -6.985 -29.262  15.101  1.00  0.00           H  
ATOM    871 HG22 THR L  56      -7.471 -29.959  13.562  1.00  0.00           H  
ATOM    872 HG23 THR L  56      -7.742 -28.248  13.884  1.00  0.00           H  
ATOM    873  N   GLY L  57     -12.016 -31.266  14.498  1.00 45.37           N  
ATOM    874  CA  GLY L  57     -13.255 -31.773  15.089  1.00 40.05           C  
ATOM    875  C   GLY L  57     -14.484 -31.645  14.167  1.00 54.62           C  
ATOM    876  O   GLY L  57     -15.537 -32.170  14.529  1.00 43.42           O  
ATOM    877  H   GLY L  57     -11.432 -31.947  14.033  1.00  0.00           H  
ATOM    878  HA3 GLY L  57     -13.463 -31.268  16.035  1.00  0.00           H  
ATOM    879  HA2 GLY L  57     -13.110 -32.828  15.326  1.00  0.00           H  
ATOM    880  N   VAL L  58     -14.380 -30.985  12.998  1.00 38.06           N  
ATOM    881  CA  VAL L  58     -15.471 -30.872  12.020  1.00 38.41           C  
ATOM    882  C   VAL L  58     -15.476 -32.138  11.125  1.00 35.97           C  
ATOM    883  O   VAL L  58     -14.401 -32.505  10.647  1.00 36.96           O  
ATOM    884  CB  VAL L  58     -15.271 -29.631  11.102  1.00 34.51           C  
ATOM    885  CG1 VAL L  58     -16.355 -29.480  10.011  1.00 34.22           C  
ATOM    886  CG2 VAL L  58     -15.213 -28.338  11.931  1.00 32.77           C  
ATOM    887  H   VAL L  58     -13.497 -30.575  12.729  1.00  0.00           H  
ATOM    888  HA  VAL L  58     -16.402 -30.723  12.563  1.00  0.00           H  
ATOM    889  HB  VAL L  58     -14.314 -29.730  10.589  1.00  0.00           H  
ATOM    890 HG11 VAL L  58     -16.214 -28.562   9.441  1.00  0.00           H  
ATOM    891 HG12 VAL L  58     -16.341 -30.300   9.293  1.00  0.00           H  
ATOM    892 HG13 VAL L  58     -17.352 -29.441  10.450  1.00  0.00           H  
ATOM    893 HG21 VAL L  58     -15.011 -27.477  11.299  1.00  0.00           H  
ATOM    894 HG22 VAL L  58     -16.152 -28.156  12.455  1.00  0.00           H  
ATOM    895 HG23 VAL L  58     -14.418 -28.376  12.672  1.00  0.00           H  
ATOM    896  N   PRO L  59     -16.649 -32.793  10.923  1.00 37.35           N  
ATOM    897  CA  PRO L  59     -16.780 -33.985  10.054  1.00 36.34           C  
ATOM    898  C   PRO L  59     -16.203 -33.857   8.631  1.00 43.64           C  
ATOM    899  O   PRO L  59     -16.327 -32.803   8.006  1.00 32.59           O  
ATOM    900  CB  PRO L  59     -18.292 -34.245  10.013  1.00 39.15           C  
ATOM    901  CG  PRO L  59     -18.812 -33.693  11.324  1.00 39.98           C  
ATOM    902  CD  PRO L  59     -17.935 -32.471  11.551  1.00 34.55           C  
ATOM    903  HA  PRO L  59     -16.287 -34.808  10.577  1.00  0.00           H  
ATOM    904  HB3 PRO L  59     -18.525 -35.302   9.888  1.00  0.00           H  
ATOM    905  HB2 PRO L  59     -18.761 -33.703   9.192  1.00  0.00           H  
ATOM    906  HG3 PRO L  59     -18.633 -34.421  12.117  1.00  0.00           H  
ATOM    907  HG2 PRO L  59     -19.878 -33.467  11.309  1.00  0.00           H  
ATOM    908  HD2 PRO L  59     -18.362 -31.596  11.059  1.00  0.00           H  
ATOM    909  HD3 PRO L  59     -17.862 -32.273  12.620  1.00  0.00           H  
ATOM    910  N   SER L  60     -15.588 -34.952   8.158  1.00 33.88           N  
ATOM    911  CA  SER L  60     -14.919 -35.074   6.859  1.00 35.23           C  
ATOM    912  C   SER L  60     -15.826 -34.942   5.615  1.00 40.52           C  
ATOM    913  O   SER L  60     -15.288 -34.746   4.526  1.00 35.84           O  
ATOM    914  CB  SER L  60     -14.105 -36.384   6.849  1.00 43.95           C  
ATOM    915  OG  SER L  60     -14.940 -37.527   6.829  1.00 51.80           O  
ATOM    916  H   SER L  60     -15.549 -35.780   8.735  1.00  0.00           H  
ATOM    917  HA  SER L  60     -14.205 -34.250   6.801  1.00  0.00           H  
ATOM    918  HB3 SER L  60     -13.448 -36.435   7.718  1.00  0.00           H  
ATOM    919  HB2 SER L  60     -13.459 -36.418   5.970  1.00  0.00           H  
ATOM    920  HG  SER L  60     -14.386 -38.310   6.773  1.00  0.00           H  
ATOM    921  N   ARG L  61     -17.161 -35.022   5.784  1.00 29.49           N  
ATOM    922  CA  ARG L  61     -18.140 -34.785   4.716  1.00 34.52           C  
ATOM    923  C   ARG L  61     -18.161 -33.320   4.233  1.00 37.30           C  
ATOM    924  O   ARG L  61     -18.431 -33.092   3.055  1.00 33.32           O  
ATOM    925  CB  ARG L  61     -19.534 -35.294   5.146  1.00 32.20           C  
ATOM    926  CG  ARG L  61     -20.227 -34.528   6.289  1.00 36.88           C  
ATOM    927  CD  ARG L  61     -21.623 -35.095   6.590  1.00 35.05           C  
ATOM    928  NE  ARG L  61     -22.241 -34.478   7.767  1.00 36.22           N  
ATOM    929  CZ  ARG L  61     -22.042 -34.798   9.055  1.00 34.74           C  
ATOM    930  NH1 ARG L  61     -21.215 -35.792   9.407  1.00 32.19           N  
ATOM    931  NH2 ARG L  61     -22.696 -34.108   9.996  1.00 37.09           N  
ATOM    932  H   ARG L  61     -17.532 -35.199   6.706  1.00  0.00           H  
ATOM    933  HA  ARG L  61     -17.833 -35.391   3.861  1.00  0.00           H  
ATOM    934  HB3 ARG L  61     -19.449 -36.346   5.423  1.00  0.00           H  
ATOM    935  HB2 ARG L  61     -20.192 -35.271   4.277  1.00  0.00           H  
ATOM    936  HG3 ARG L  61     -20.366 -33.503   5.943  1.00  0.00           H  
ATOM    937  HG2 ARG L  61     -19.621 -34.466   7.191  1.00  0.00           H  
ATOM    938  HD3 ARG L  61     -21.683 -36.183   6.569  1.00  0.00           H  
ATOM    939  HD2 ARG L  61     -22.270 -34.745   5.785  1.00  0.00           H  
ATOM    940  HE  ARG L  61     -22.931 -33.757   7.560  1.00  0.00           H  
ATOM    941 HH12 ARG L  61     -21.087 -36.031  10.379  1.00  0.00           H  
ATOM    942 HH11 ARG L  61     -20.757 -36.338   8.693  1.00  0.00           H  
ATOM    943 HH22 ARG L  61     -22.630 -34.337  10.979  1.00  0.00           H  
ATOM    944 HH21 ARG L  61     -23.324 -33.356   9.713  1.00  0.00           H  
ATOM    945  N   PHE L  62     -17.821 -32.373   5.128  1.00 32.43           N  
ATOM    946  CA  PHE L  62     -17.574 -30.970   4.803  1.00 34.78           C  
ATOM    947  C   PHE L  62     -16.205 -30.825   4.122  1.00 32.72           C  
ATOM    948  O   PHE L  62     -15.200 -31.263   4.683  1.00 37.16           O  
ATOM    949  CB  PHE L  62     -17.627 -30.112   6.086  1.00 28.24           C  
ATOM    950  CG  PHE L  62     -18.988 -30.040   6.753  1.00 34.67           C  
ATOM    951  CD1 PHE L  62     -19.952 -29.122   6.292  1.00 31.52           C  
ATOM    952  CD2 PHE L  62     -19.361 -30.994   7.724  1.00 30.14           C  
ATOM    953  CE1 PHE L  62     -21.228 -29.127   6.838  1.00 31.13           C  
ATOM    954  CE2 PHE L  62     -20.644 -30.984   8.255  1.00 36.93           C  
ATOM    955  CZ  PHE L  62     -21.572 -30.048   7.817  1.00 32.35           C  
ATOM    956  H   PHE L  62     -17.586 -32.649   6.071  1.00  0.00           H  
ATOM    957  HA  PHE L  62     -18.354 -30.620   4.123  1.00  0.00           H  
ATOM    958  HB3 PHE L  62     -17.317 -29.092   5.855  1.00  0.00           H  
ATOM    959  HB2 PHE L  62     -16.906 -30.481   6.815  1.00  0.00           H  
ATOM    960  HD1 PHE L  62     -19.704 -28.414   5.514  1.00  0.00           H  
ATOM    961  HD2 PHE L  62     -18.651 -31.733   8.058  1.00  0.00           H  
ATOM    962  HE1 PHE L  62     -21.961 -28.419   6.486  1.00  0.00           H  
ATOM    963  HE2 PHE L  62     -20.925 -31.712   9.003  1.00  0.00           H  
ATOM    964  HZ  PHE L  62     -22.571 -30.046   8.229  1.00  0.00           H  
ATOM    965  N   SER L  63     -16.200 -30.204   2.935  1.00 29.40           N  
ATOM    966  CA  SER L  63     -15.006 -29.973   2.126  1.00 33.01           C  
ATOM    967  C   SER L  63     -15.158 -28.659   1.347  1.00 30.47           C  
ATOM    968  O   SER L  63     -16.247 -28.358   0.861  1.00 33.69           O  
ATOM    969  CB  SER L  63     -14.734 -31.204   1.232  1.00 37.94           C  
ATOM    970  OG  SER L  63     -15.731 -31.389   0.247  1.00 38.45           O  
ATOM    971  H   SER L  63     -17.070 -29.885   2.530  1.00  0.00           H  
ATOM    972  HA  SER L  63     -14.152 -29.856   2.796  1.00  0.00           H  
ATOM    973  HB3 SER L  63     -14.658 -32.110   1.835  1.00  0.00           H  
ATOM    974  HB2 SER L  63     -13.776 -31.088   0.725  1.00  0.00           H  
ATOM    975  HG  SER L  63     -16.560 -31.584   0.692  1.00  0.00           H  
ATOM    976  N   GLY L  64     -14.058 -27.895   1.275  1.00 33.99           N  
ATOM    977  CA  GLY L  64     -13.997 -26.606   0.594  1.00 34.40           C  
ATOM    978  C   GLY L  64     -13.049 -26.718  -0.603  1.00 33.01           C  
ATOM    979  O   GLY L  64     -12.153 -27.564  -0.625  1.00 30.65           O  
ATOM    980  H   GLY L  64     -13.197 -28.226   1.685  1.00  0.00           H  
ATOM    981  HA3 GLY L  64     -13.615 -25.859   1.287  1.00  0.00           H  
ATOM    982  HA2 GLY L  64     -14.980 -26.262   0.272  1.00  0.00           H  
ATOM    983  N   SER L  65     -13.231 -25.820  -1.580  1.00 36.42           N  
ATOM    984  CA  SER L  65     -12.427 -25.735  -2.798  1.00 33.56           C  
ATOM    985  C   SER L  65     -12.502 -24.329  -3.413  1.00 32.38           C  
ATOM    986  O   SER L  65     -13.364 -23.529  -3.041  1.00 33.86           O  
ATOM    987  CB  SER L  65     -12.855 -26.850  -3.786  1.00 43.37           C  
ATOM    988  OG  SER L  65     -14.123 -26.609  -4.370  1.00 44.88           O  
ATOM    989  H   SER L  65     -13.984 -25.150  -1.510  1.00  0.00           H  
ATOM    990  HA  SER L  65     -11.383 -25.901  -2.520  1.00  0.00           H  
ATOM    991  HB3 SER L  65     -12.870 -27.827  -3.301  1.00  0.00           H  
ATOM    992  HB2 SER L  65     -12.127 -26.927  -4.594  1.00  0.00           H  
ATOM    993  HG  SER L  65     -14.044 -25.884  -4.994  1.00  0.00           H  
ATOM    994  N   GLY L  66     -11.609 -24.090  -4.386  1.00 29.60           N  
ATOM    995  CA  GLY L  66     -11.588 -22.893  -5.220  1.00 35.22           C  
ATOM    996  C   GLY L  66     -10.528 -21.890  -4.749  1.00 31.16           C  
ATOM    997  O   GLY L  66      -9.959 -22.001  -3.662  1.00 29.58           O  
ATOM    998  H   GLY L  66     -10.924 -24.798  -4.606  1.00  0.00           H  
ATOM    999  HA3 GLY L  66     -12.565 -22.413  -5.247  1.00  0.00           H  
ATOM   1000  HA2 GLY L  66     -11.362 -23.197  -6.243  1.00  0.00           H  
ATOM   1001  N   SER L  67     -10.286 -20.898  -5.616  1.00 35.83           N  
ATOM   1002  CA  SER L  67      -9.329 -19.808  -5.449  1.00 36.73           C  
ATOM   1003  C   SER L  67      -9.685 -18.659  -6.407  1.00 40.51           C  
ATOM   1004  O   SER L  67     -10.358 -18.879  -7.417  1.00 42.10           O  
ATOM   1005  CB  SER L  67      -7.883 -20.331  -5.637  1.00 44.96           C  
ATOM   1006  OG  SER L  67      -7.606 -20.706  -6.974  1.00 48.81           O  
ATOM   1007  H   SER L  67     -10.817 -20.857  -6.475  1.00  0.00           H  
ATOM   1008  HA  SER L  67      -9.428 -19.434  -4.430  1.00  0.00           H  
ATOM   1009  HB3 SER L  67      -7.684 -21.181  -4.984  1.00  0.00           H  
ATOM   1010  HB2 SER L  67      -7.172 -19.555  -5.350  1.00  0.00           H  
ATOM   1011  HG  SER L  67      -7.588 -19.916  -7.519  1.00  0.00           H  
ATOM   1012  N   GLY L  68      -9.200 -17.451  -6.080  1.00 35.86           N  
ATOM   1013  CA  GLY L  68      -9.396 -16.245  -6.876  1.00 32.37           C  
ATOM   1014  C   GLY L  68     -10.797 -15.686  -6.616  1.00 31.16           C  
ATOM   1015  O   GLY L  68     -11.042 -15.111  -5.557  1.00 35.46           O  
ATOM   1016  H   GLY L  68      -8.673 -17.349  -5.221  1.00  0.00           H  
ATOM   1017  HA3 GLY L  68      -9.236 -16.443  -7.937  1.00  0.00           H  
ATOM   1018  HA2 GLY L  68      -8.655 -15.504  -6.574  1.00  0.00           H  
ATOM   1019  N   THR L  69     -11.680 -15.826  -7.617  1.00 30.18           N  
ATOM   1020  CA  THR L  69     -13.035 -15.271  -7.648  1.00 32.80           C  
ATOM   1021  C   THR L  69     -14.142 -16.344  -7.518  1.00 33.21           C  
ATOM   1022  O   THR L  69     -15.308 -15.959  -7.465  1.00 39.16           O  
ATOM   1023  CB  THR L  69     -13.271 -14.519  -8.990  1.00 37.66           C  
ATOM   1024  OG1 THR L  69     -13.295 -15.394 -10.105  1.00 39.22           O  
ATOM   1025  CG2 THR L  69     -12.254 -13.399  -9.255  1.00 31.63           C  
ATOM   1026  H   THR L  69     -11.396 -16.308  -8.459  1.00  0.00           H  
ATOM   1027  HA  THR L  69     -13.173 -14.562  -6.830  1.00  0.00           H  
ATOM   1028  HB  THR L  69     -14.254 -14.047  -8.956  1.00  0.00           H  
ATOM   1029  HG1 THR L  69     -14.067 -15.961 -10.033  1.00  0.00           H  
ATOM   1030 HG21 THR L  69     -12.490 -12.866 -10.176  1.00  0.00           H  
ATOM   1031 HG22 THR L  69     -12.270 -12.672  -8.444  1.00  0.00           H  
ATOM   1032 HG23 THR L  69     -11.237 -13.780  -9.345  1.00  0.00           H  
ATOM   1033  N   GLU L  70     -13.786 -17.641  -7.485  1.00 36.20           N  
ATOM   1034  CA  GLU L  70     -14.724 -18.766  -7.413  1.00 38.99           C  
ATOM   1035  C   GLU L  70     -14.378 -19.647  -6.208  1.00 33.48           C  
ATOM   1036  O   GLU L  70     -13.217 -20.025  -6.054  1.00 32.22           O  
ATOM   1037  CB  GLU L  70     -14.633 -19.599  -8.714  1.00 46.74           C  
ATOM   1038  CG  GLU L  70     -15.222 -18.930  -9.974  1.00 65.57           C  
ATOM   1039  CD  GLU L  70     -16.744 -18.743  -9.956  1.00 82.85           C  
ATOM   1040  OE1 GLU L  70     -17.427 -19.506  -9.237  1.00 74.84           O  
ATOM   1041  OE2 GLU L  70     -17.204 -17.839 -10.687  1.00 87.64           O  
ATOM   1042  H   GLU L  70     -12.807 -17.889  -7.506  1.00  0.00           H  
ATOM   1043  HA  GLU L  70     -15.749 -18.413  -7.281  1.00  0.00           H  
ATOM   1044  HB3 GLU L  70     -15.113 -20.569  -8.570  1.00  0.00           H  
ATOM   1045  HB2 GLU L  70     -13.585 -19.832  -8.913  1.00  0.00           H  
ATOM   1046  HG3 GLU L  70     -14.984 -19.540 -10.846  1.00  0.00           H  
ATOM   1047  HG2 GLU L  70     -14.746 -17.964 -10.141  1.00  0.00           H  
ATOM   1048  N   PHE L  71     -15.397 -19.973  -5.395  1.00 32.02           N  
ATOM   1049  CA  PHE L  71     -15.299 -20.839  -4.217  1.00 32.19           C  
ATOM   1050  C   PHE L  71     -16.552 -21.715  -4.113  1.00 29.12           C  
ATOM   1051  O   PHE L  71     -17.619 -21.310  -4.577  1.00 33.26           O  
ATOM   1052  CB  PHE L  71     -15.140 -20.006  -2.928  1.00 27.85           C  
ATOM   1053  CG  PHE L  71     -13.896 -19.143  -2.873  1.00 32.27           C  
ATOM   1054  CD1 PHE L  71     -13.930 -17.823  -3.370  1.00 28.02           C  
ATOM   1055  CD2 PHE L  71     -12.657 -19.711  -2.512  1.00 29.70           C  
ATOM   1056  CE1 PHE L  71     -12.757 -17.091  -3.467  1.00 27.74           C  
ATOM   1057  CE2 PHE L  71     -11.499 -18.954  -2.598  1.00 30.88           C  
ATOM   1058  CZ  PHE L  71     -11.548 -17.651  -3.077  1.00 29.53           C  
ATOM   1059  H   PHE L  71     -16.321 -19.610  -5.586  1.00  0.00           H  
ATOM   1060  HA  PHE L  71     -14.439 -21.500  -4.323  1.00  0.00           H  
ATOM   1061  HB3 PHE L  71     -15.109 -20.682  -2.073  1.00  0.00           H  
ATOM   1062  HB2 PHE L  71     -16.012 -19.372  -2.770  1.00  0.00           H  
ATOM   1063  HD1 PHE L  71     -14.863 -17.389  -3.701  1.00  0.00           H  
ATOM   1064  HD2 PHE L  71     -12.605 -20.739  -2.182  1.00  0.00           H  
ATOM   1065  HE1 PHE L  71     -12.790 -16.084  -3.854  1.00  0.00           H  
ATOM   1066  HE2 PHE L  71     -10.552 -19.390  -2.320  1.00  0.00           H  
ATOM   1067  HZ  PHE L  71     -10.638 -17.077  -3.163  1.00  0.00           H  
ATOM   1068  N   THR L  72     -16.404 -22.889  -3.479  1.00 27.29           N  
ATOM   1069  CA  THR L  72     -17.495 -23.835  -3.248  1.00 27.40           C  
ATOM   1070  C   THR L  72     -17.273 -24.589  -1.925  1.00 27.47           C  
ATOM   1071  O   THR L  72     -16.166 -25.061  -1.673  1.00 31.77           O  
ATOM   1072  CB  THR L  72     -17.605 -24.874  -4.404  1.00 34.09           C  
ATOM   1073  OG1 THR L  72     -18.032 -24.222  -5.584  1.00 38.76           O  
ATOM   1074  CG2 THR L  72     -18.579 -26.046  -4.171  1.00 37.04           C  
ATOM   1075  H   THR L  72     -15.497 -23.160  -3.121  1.00  0.00           H  
ATOM   1076  HA  THR L  72     -18.430 -23.282  -3.172  1.00  0.00           H  
ATOM   1077  HB  THR L  72     -16.616 -25.286  -4.612  1.00  0.00           H  
ATOM   1078  HG1 THR L  72     -17.422 -23.506  -5.777  1.00  0.00           H  
ATOM   1079 HG21 THR L  72     -18.707 -26.640  -5.076  1.00  0.00           H  
ATOM   1080 HG22 THR L  72     -18.221 -26.725  -3.398  1.00  0.00           H  
ATOM   1081 HG23 THR L  72     -19.563 -25.683  -3.870  1.00  0.00           H  
ATOM   1082  N   LEU L  73     -18.362 -24.735  -1.152  1.00 29.85           N  
ATOM   1083  CA  LEU L  73     -18.507 -25.685  -0.049  1.00 30.72           C  
ATOM   1084  C   LEU L  73     -19.337 -26.860  -0.566  1.00 30.71           C  
ATOM   1085  O   LEU L  73     -20.426 -26.634  -1.089  1.00 31.46           O  
ATOM   1086  CB  LEU L  73     -19.217 -24.993   1.140  1.00 29.99           C  
ATOM   1087  CG  LEU L  73     -19.631 -25.886   2.339  1.00 32.46           C  
ATOM   1088  CD1 LEU L  73     -18.418 -26.563   3.012  1.00 29.67           C  
ATOM   1089  CD2 LEU L  73     -20.495 -25.096   3.347  1.00 32.42           C  
ATOM   1090  H   LEU L  73     -19.224 -24.292  -1.444  1.00  0.00           H  
ATOM   1091  HA  LEU L  73     -17.527 -26.039   0.277  1.00  0.00           H  
ATOM   1092  HB3 LEU L  73     -20.100 -24.474   0.765  1.00  0.00           H  
ATOM   1093  HB2 LEU L  73     -18.552 -24.227   1.518  1.00  0.00           H  
ATOM   1094  HG  LEU L  73     -20.279 -26.680   1.966  1.00  0.00           H  
ATOM   1095 HD11 LEU L  73     -18.422 -26.455   4.096  1.00  0.00           H  
ATOM   1096 HD12 LEU L  73     -18.407 -27.633   2.801  1.00  0.00           H  
ATOM   1097 HD13 LEU L  73     -17.472 -26.154   2.655  1.00  0.00           H  
ATOM   1098 HD21 LEU L  73     -21.407 -25.644   3.586  1.00  0.00           H  
ATOM   1099 HD22 LEU L  73     -19.978 -24.903   4.287  1.00  0.00           H  
ATOM   1100 HD23 LEU L  73     -20.802 -24.126   2.955  1.00  0.00           H  
ATOM   1101  N   THR L  74     -18.824 -28.081  -0.373  1.00 33.55           N  
ATOM   1102  CA  THR L  74     -19.520 -29.323  -0.687  1.00 34.50           C  
ATOM   1103  C   THR L  74     -19.747 -30.105   0.615  1.00 29.67           C  
ATOM   1104  O   THR L  74     -18.799 -30.292   1.380  1.00 31.22           O  
ATOM   1105  CB  THR L  74     -18.685 -30.211  -1.646  1.00 32.43           C  
ATOM   1106  OG1 THR L  74     -18.452 -29.502  -2.847  1.00 36.48           O  
ATOM   1107  CG2 THR L  74     -19.332 -31.559  -2.018  1.00 34.94           C  
ATOM   1108  H   THR L  74     -17.922 -28.182   0.078  1.00  0.00           H  
ATOM   1109  HA  THR L  74     -20.483 -29.116  -1.152  1.00  0.00           H  
ATOM   1110  HB  THR L  74     -17.707 -30.403  -1.206  1.00  0.00           H  
ATOM   1111  HG1 THR L  74     -17.926 -28.726  -2.641  1.00  0.00           H  
ATOM   1112 HG21 THR L  74     -18.725 -32.096  -2.747  1.00  0.00           H  
ATOM   1113 HG22 THR L  74     -19.443 -32.212  -1.153  1.00  0.00           H  
ATOM   1114 HG23 THR L  74     -20.322 -31.417  -2.454  1.00  0.00           H  
ATOM   1115  N   ILE L  75     -20.989 -30.571   0.817  1.00 32.27           N  
ATOM   1116  CA  ILE L  75     -21.355 -31.475   1.905  1.00 33.00           C  
ATOM   1117  C   ILE L  75     -21.709 -32.817   1.245  1.00 30.88           C  
ATOM   1118  O   ILE L  75     -22.784 -32.947   0.659  1.00 31.25           O  
ATOM   1119  CB  ILE L  75     -22.563 -30.963   2.745  1.00 35.08           C  
ATOM   1120  CG1 ILE L  75     -22.293 -29.546   3.301  1.00 30.21           C  
ATOM   1121  CG2 ILE L  75     -22.910 -31.941   3.896  1.00 38.15           C  
ATOM   1122  CD1 ILE L  75     -23.498 -28.900   3.999  1.00 30.66           C  
ATOM   1123  H   ILE L  75     -21.711 -30.383   0.134  1.00  0.00           H  
ATOM   1124  HA  ILE L  75     -20.519 -31.624   2.590  1.00  0.00           H  
ATOM   1125  HB  ILE L  75     -23.435 -30.889   2.096  1.00  0.00           H  
ATOM   1126 HG13 ILE L  75     -21.985 -28.874   2.500  1.00  0.00           H  
ATOM   1127 HG12 ILE L  75     -21.450 -29.586   3.989  1.00  0.00           H  
ATOM   1128 HG21 ILE L  75     -23.723 -31.569   4.517  1.00  0.00           H  
ATOM   1129 HG22 ILE L  75     -23.228 -32.917   3.529  1.00  0.00           H  
ATOM   1130 HG23 ILE L  75     -22.053 -32.097   4.552  1.00  0.00           H  
ATOM   1131 HD11 ILE L  75     -23.371 -27.819   4.065  1.00  0.00           H  
ATOM   1132 HD12 ILE L  75     -24.424 -29.090   3.459  1.00  0.00           H  
ATOM   1133 HD13 ILE L  75     -23.622 -29.281   5.012  1.00  0.00           H  
ATOM   1134  N   SER L  76     -20.751 -33.756   1.302  1.00 32.33           N  
ATOM   1135  CA  SER L  76     -20.809 -35.065   0.655  1.00 32.97           C  
ATOM   1136  C   SER L  76     -21.653 -36.051   1.478  1.00 35.73           C  
ATOM   1137  O   SER L  76     -21.114 -36.760   2.328  1.00 35.55           O  
ATOM   1138  CB  SER L  76     -19.371 -35.576   0.435  1.00 33.93           C  
ATOM   1139  OG  SER L  76     -18.770 -34.893  -0.646  1.00 38.92           O  
ATOM   1140  H   SER L  76     -19.899 -33.555   1.809  1.00  0.00           H  
ATOM   1141  HA  SER L  76     -21.286 -34.965  -0.321  1.00  0.00           H  
ATOM   1142  HB3 SER L  76     -19.371 -36.638   0.186  1.00  0.00           H  
ATOM   1143  HB2 SER L  76     -18.761 -35.459   1.333  1.00  0.00           H  
ATOM   1144  HG  SER L  76     -18.600 -33.987  -0.377  1.00  0.00           H  
ATOM   1145  N   GLY L  77     -22.967 -36.056   1.210  1.00 33.80           N  
ATOM   1146  CA  GLY L  77     -23.954 -36.872   1.905  1.00 37.55           C  
ATOM   1147  C   GLY L  77     -24.404 -36.130   3.165  1.00 33.91           C  
ATOM   1148  O   GLY L  77     -23.751 -36.233   4.203  1.00 35.92           O  
ATOM   1149  H   GLY L  77     -23.324 -35.419   0.512  1.00  0.00           H  
ATOM   1150  HA3 GLY L  77     -23.546 -37.849   2.170  1.00  0.00           H  
ATOM   1151  HA2 GLY L  77     -24.798 -37.050   1.242  1.00  0.00           H  
ATOM   1152  N   LEU L  78     -25.534 -35.408   3.064  1.00 29.25           N  
ATOM   1153  CA  LEU L  78     -26.182 -34.691   4.166  1.00 31.87           C  
ATOM   1154  C   LEU L  78     -26.643 -35.632   5.291  1.00 39.31           C  
ATOM   1155  O   LEU L  78     -27.037 -36.767   5.027  1.00 36.16           O  
ATOM   1156  CB  LEU L  78     -27.424 -33.932   3.639  1.00 30.29           C  
ATOM   1157  CG  LEU L  78     -27.156 -32.664   2.804  1.00 39.64           C  
ATOM   1158  CD1 LEU L  78     -28.455 -32.189   2.125  1.00 40.97           C  
ATOM   1159  CD2 LEU L  78     -26.504 -31.538   3.632  1.00 35.15           C  
ATOM   1160  H   LEU L  78     -25.993 -35.340   2.165  1.00  0.00           H  
ATOM   1161  HA  LEU L  78     -25.454 -33.993   4.579  1.00  0.00           H  
ATOM   1162  HB3 LEU L  78     -28.066 -33.640   4.473  1.00  0.00           H  
ATOM   1163  HB2 LEU L  78     -28.018 -34.628   3.046  1.00  0.00           H  
ATOM   1164  HG  LEU L  78     -26.454 -32.928   2.013  1.00  0.00           H  
ATOM   1165 HD11 LEU L  78     -28.451 -32.467   1.072  1.00  0.00           H  
ATOM   1166 HD12 LEU L  78     -29.341 -32.640   2.572  1.00  0.00           H  
ATOM   1167 HD13 LEU L  78     -28.596 -31.111   2.175  1.00  0.00           H  
ATOM   1168 HD21 LEU L  78     -25.633 -31.143   3.113  1.00  0.00           H  
ATOM   1169 HD22 LEU L  78     -27.178 -30.702   3.815  1.00  0.00           H  
ATOM   1170 HD23 LEU L  78     -26.170 -31.884   4.606  1.00  0.00           H  
ATOM   1171  N   GLN L  79     -26.643 -35.092   6.514  1.00 33.34           N  
ATOM   1172  CA  GLN L  79     -27.254 -35.683   7.701  1.00 32.48           C  
ATOM   1173  C   GLN L  79     -28.276 -34.693   8.287  1.00 40.63           C  
ATOM   1174  O   GLN L  79     -28.317 -33.534   7.868  1.00 36.87           O  
ATOM   1175  CB  GLN L  79     -26.146 -36.019   8.717  1.00 33.13           C  
ATOM   1176  CG  GLN L  79     -25.147 -37.086   8.217  1.00 41.22           C  
ATOM   1177  CD  GLN L  79     -24.150 -37.582   9.272  1.00 42.96           C  
ATOM   1178  OE1 GLN L  79     -23.314 -38.428   8.966  1.00 50.15           O  
ATOM   1179  NE2 GLN L  79     -24.212 -37.077  10.509  1.00 37.79           N  
ATOM   1180  H   GLN L  79     -26.261 -34.163   6.639  1.00  0.00           H  
ATOM   1181  HA  GLN L  79     -27.796 -36.595   7.446  1.00  0.00           H  
ATOM   1182  HB3 GLN L  79     -26.621 -36.380   9.630  1.00  0.00           H  
ATOM   1183  HB2 GLN L  79     -25.602 -35.110   8.979  1.00  0.00           H  
ATOM   1184  HG3 GLN L  79     -24.577 -36.698   7.372  1.00  0.00           H  
ATOM   1185  HG2 GLN L  79     -25.695 -37.953   7.847  1.00  0.00           H  
ATOM   1186 HE22 GLN L  79     -23.576 -37.402  11.221  1.00  0.00           H  
ATOM   1187 HE21 GLN L  79     -24.887 -36.357  10.743  1.00  0.00           H  
ATOM   1188  N   PHE L  80     -29.092 -35.158   9.251  1.00 37.58           N  
ATOM   1189  CA  PHE L  80     -30.099 -34.334   9.935  1.00 40.47           C  
ATOM   1190  C   PHE L  80     -29.556 -33.127  10.727  1.00 41.73           C  
ATOM   1191  O   PHE L  80     -30.274 -32.137  10.863  1.00 42.23           O  
ATOM   1192  CB  PHE L  80     -31.048 -35.200  10.793  1.00 47.02           C  
ATOM   1193  CG  PHE L  80     -32.237 -35.769  10.037  1.00 58.98           C  
ATOM   1194  CD1 PHE L  80     -33.238 -34.902   9.549  1.00 64.65           C  
ATOM   1195  CD2 PHE L  80     -32.327 -37.149   9.757  1.00 61.55           C  
ATOM   1196  CE1 PHE L  80     -34.309 -35.411   8.828  1.00 63.01           C  
ATOM   1197  CE2 PHE L  80     -33.414 -37.640   9.043  1.00 64.55           C  
ATOM   1198  CZ  PHE L  80     -34.399 -36.775   8.581  1.00 71.01           C  
ATOM   1199  H   PHE L  80     -29.017 -36.119   9.552  1.00  0.00           H  
ATOM   1200  HA  PHE L  80     -30.703 -33.898   9.143  1.00  0.00           H  
ATOM   1201  HB3 PHE L  80     -31.466 -34.605  11.608  1.00  0.00           H  
ATOM   1202  HB2 PHE L  80     -30.494 -36.006  11.277  1.00  0.00           H  
ATOM   1203  HD1 PHE L  80     -33.175 -33.839   9.734  1.00  0.00           H  
ATOM   1204  HD2 PHE L  80     -31.561 -37.829  10.100  1.00  0.00           H  
ATOM   1205  HE1 PHE L  80     -35.075 -34.746   8.458  1.00  0.00           H  
ATOM   1206  HE2 PHE L  80     -33.488 -38.698   8.836  1.00  0.00           H  
ATOM   1207  HZ  PHE L  80     -35.236 -37.165   8.020  1.00  0.00           H  
ATOM   1208  N   ASP L  81     -28.299 -33.208  11.193  1.00 34.72           N  
ATOM   1209  CA  ASP L  81     -27.563 -32.124  11.855  1.00 42.04           C  
ATOM   1210  C   ASP L  81     -27.072 -31.026  10.883  1.00 40.25           C  
ATOM   1211  O   ASP L  81     -26.676 -29.961  11.354  1.00 38.92           O  
ATOM   1212  CB  ASP L  81     -26.398 -32.608  12.773  1.00 36.78           C  
ATOM   1213  CG  ASP L  81     -25.483 -33.740  12.267  1.00 63.56           C  
ATOM   1214  OD1 ASP L  81     -25.960 -34.634  11.534  1.00 64.99           O  
ATOM   1215  OD2 ASP L  81     -24.311 -33.743  12.703  1.00 78.92           O  
ATOM   1216  H   ASP L  81     -27.759 -34.054  11.046  1.00  0.00           H  
ATOM   1217  HA  ASP L  81     -28.277 -31.627  12.515  1.00  0.00           H  
ATOM   1218  HB3 ASP L  81     -26.819 -32.943  13.721  1.00  0.00           H  
ATOM   1219  HB2 ASP L  81     -25.757 -31.760  13.019  1.00  0.00           H  
ATOM   1220  N   ASP L  82     -27.101 -31.290   9.565  1.00 40.90           N  
ATOM   1221  CA  ASP L  82     -26.587 -30.402   8.514  1.00 35.05           C  
ATOM   1222  C   ASP L  82     -27.636 -29.435   7.935  1.00 33.27           C  
ATOM   1223  O   ASP L  82     -27.255 -28.593   7.122  1.00 33.78           O  
ATOM   1224  CB  ASP L  82     -25.901 -31.168   7.358  1.00 29.42           C  
ATOM   1225  CG  ASP L  82     -24.825 -32.173   7.774  1.00 39.82           C  
ATOM   1226  OD1 ASP L  82     -24.288 -32.058   8.897  1.00 37.43           O  
ATOM   1227  OD2 ASP L  82     -24.496 -33.015   6.912  1.00 37.62           O  
ATOM   1228  H   ASP L  82     -27.450 -32.185   9.248  1.00  0.00           H  
ATOM   1229  HA  ASP L  82     -25.820 -29.765   8.958  1.00  0.00           H  
ATOM   1230  HB3 ASP L  82     -25.439 -30.468   6.662  1.00  0.00           H  
ATOM   1231  HB2 ASP L  82     -26.672 -31.716   6.817  1.00  0.00           H  
ATOM   1232  N   PHE L  83     -28.914 -29.531   8.341  1.00 30.72           N  
ATOM   1233  CA  PHE L  83     -29.948 -28.575   7.930  1.00 26.04           C  
ATOM   1234  C   PHE L  83     -29.831 -27.294   8.773  1.00 31.43           C  
ATOM   1235  O   PHE L  83     -30.199 -27.293   9.948  1.00 31.66           O  
ATOM   1236  CB  PHE L  83     -31.343 -29.226   7.979  1.00 29.16           C  
ATOM   1237  CG  PHE L  83     -31.493 -30.360   6.979  1.00 33.99           C  
ATOM   1238  CD1 PHE L  83     -31.588 -30.082   5.601  1.00 29.85           C  
ATOM   1239  CD2 PHE L  83     -31.346 -31.698   7.391  1.00 37.92           C  
ATOM   1240  CE1 PHE L  83     -31.565 -31.114   4.674  1.00 35.98           C  
ATOM   1241  CE2 PHE L  83     -31.340 -32.722   6.452  1.00 38.44           C  
ATOM   1242  CZ  PHE L  83     -31.447 -32.432   5.098  1.00 34.28           C  
ATOM   1243  H   PHE L  83     -29.185 -30.241   9.005  1.00  0.00           H  
ATOM   1244  HA  PHE L  83     -29.774 -28.298   6.888  1.00  0.00           H  
ATOM   1245  HB3 PHE L  83     -32.100 -28.474   7.749  1.00  0.00           H  
ATOM   1246  HB2 PHE L  83     -31.568 -29.592   8.982  1.00  0.00           H  
ATOM   1247  HD1 PHE L  83     -31.664 -29.061   5.265  1.00  0.00           H  
ATOM   1248  HD2 PHE L  83     -31.236 -31.919   8.439  1.00  0.00           H  
ATOM   1249  HE1 PHE L  83     -31.626 -30.887   3.621  1.00  0.00           H  
ATOM   1250  HE2 PHE L  83     -31.234 -33.744   6.779  1.00  0.00           H  
ATOM   1251  HZ  PHE L  83     -31.428 -33.231   4.371  1.00  0.00           H  
ATOM   1252  N   ALA L  84     -29.240 -26.260   8.155  1.00 29.95           N  
ATOM   1253  CA  ALA L  84     -28.787 -25.024   8.788  1.00 26.62           C  
ATOM   1254  C   ALA L  84     -28.479 -23.970   7.713  1.00 31.18           C  
ATOM   1255  O   ALA L  84     -28.375 -24.307   6.531  1.00 25.48           O  
ATOM   1256  CB  ALA L  84     -27.528 -25.324   9.628  1.00 28.18           C  
ATOM   1257  H   ALA L  84     -28.986 -26.354   7.181  1.00  0.00           H  
ATOM   1258  HA  ALA L  84     -29.580 -24.639   9.432  1.00  0.00           H  
ATOM   1259  HB1 ALA L  84     -27.142 -24.428  10.113  1.00  0.00           H  
ATOM   1260  HB2 ALA L  84     -27.733 -26.050  10.415  1.00  0.00           H  
ATOM   1261  HB3 ALA L  84     -26.730 -25.733   9.007  1.00  0.00           H  
ATOM   1262  N   THR L  85     -28.311 -22.708   8.144  1.00 29.70           N  
ATOM   1263  CA  THR L  85     -27.861 -21.619   7.278  1.00 24.77           C  
ATOM   1264  C   THR L  85     -26.326 -21.579   7.235  1.00 27.23           C  
ATOM   1265  O   THR L  85     -25.692 -21.435   8.279  1.00 25.30           O  
ATOM   1266  CB  THR L  85     -28.365 -20.229   7.745  1.00 29.90           C  
ATOM   1267  OG1 THR L  85     -29.775 -20.254   7.853  1.00 32.74           O  
ATOM   1268  CG2 THR L  85     -28.002 -19.078   6.783  1.00 28.11           C  
ATOM   1269  H   THR L  85     -28.386 -22.491   9.129  1.00  0.00           H  
ATOM   1270  HA  THR L  85     -28.234 -21.785   6.270  1.00  0.00           H  
ATOM   1271  HB  THR L  85     -27.966 -20.003   8.735  1.00  0.00           H  
ATOM   1272  HG1 THR L  85     -30.146 -20.350   6.973  1.00  0.00           H  
ATOM   1273 HG21 THR L  85     -28.412 -18.129   7.130  1.00  0.00           H  
ATOM   1274 HG22 THR L  85     -26.924 -18.945   6.690  1.00  0.00           H  
ATOM   1275 HG23 THR L  85     -28.393 -19.261   5.781  1.00  0.00           H  
ATOM   1276  N   TYR L  86     -25.769 -21.694   6.022  1.00 23.12           N  
ATOM   1277  CA  TYR L  86     -24.333 -21.627   5.764  1.00 19.83           C  
ATOM   1278  C   TYR L  86     -23.964 -20.245   5.231  1.00 24.29           C  
ATOM   1279  O   TYR L  86     -24.726 -19.691   4.446  1.00 27.80           O  
ATOM   1280  CB  TYR L  86     -23.946 -22.724   4.758  1.00 27.07           C  
ATOM   1281  CG  TYR L  86     -24.098 -24.110   5.344  1.00 23.62           C  
ATOM   1282  CD1 TYR L  86     -23.057 -24.657   6.118  1.00 26.60           C  
ATOM   1283  CD2 TYR L  86     -25.301 -24.825   5.179  1.00 26.82           C  
ATOM   1284  CE1 TYR L  86     -23.227 -25.905   6.742  1.00 23.99           C  
ATOM   1285  CE2 TYR L  86     -25.468 -26.077   5.798  1.00 23.40           C  
ATOM   1286  CZ  TYR L  86     -24.431 -26.613   6.587  1.00 28.09           C  
ATOM   1287  OH  TYR L  86     -24.588 -27.814   7.208  1.00 28.99           O  
ATOM   1288  H   TYR L  86     -26.362 -21.809   5.209  1.00  0.00           H  
ATOM   1289  HA  TYR L  86     -23.799 -21.804   6.693  1.00  0.00           H  
ATOM   1290  HB3 TYR L  86     -22.905 -22.602   4.452  1.00  0.00           H  
ATOM   1291  HB2 TYR L  86     -24.542 -22.638   3.848  1.00  0.00           H  
ATOM   1292  HD1 TYR L  86     -22.139 -24.105   6.252  1.00  0.00           H  
ATOM   1293  HD2 TYR L  86     -26.107 -24.398   4.603  1.00  0.00           H  
ATOM   1294  HE1 TYR L  86     -22.443 -26.315   7.357  1.00  0.00           H  
ATOM   1295  HE2 TYR L  86     -26.397 -26.612   5.675  1.00  0.00           H  
ATOM   1296  HH  TYR L  86     -25.464 -28.190   7.058  1.00  0.00           H  
ATOM   1297  N   HIE L  87     -22.799 -19.729   5.648  1.00 22.79           N  
ATOM   1298  CA  HIE L  87     -22.281 -18.419   5.248  1.00 30.44           C  
ATOM   1299  C   HIE L  87     -20.848 -18.580   4.741  1.00 30.93           C  
ATOM   1300  O   HIE L  87     -20.048 -19.207   5.433  1.00 28.07           O  
ATOM   1301  CB  HIE L  87     -22.279 -17.454   6.456  1.00 27.98           C  
ATOM   1302  CG  HIE L  87     -23.562 -17.378   7.239  1.00 21.53           C  
ATOM   1303  ND1 HIE L  87     -24.633 -16.570   6.848  1.00 24.65           N  
ATOM   1304  CD2 HIE L  87     -23.894 -18.033   8.408  1.00 24.28           C  
ATOM   1305  CE1 HIE L  87     -25.547 -16.753   7.789  1.00 27.64           C  
ATOM   1306  NE2 HIE L  87     -25.166 -17.607   8.738  1.00 24.93           N  
ATOM   1307  H   HIE L  87     -22.216 -20.262   6.281  1.00  0.00           H  
ATOM   1308  HA  HIE L  87     -22.898 -17.986   4.459  1.00  0.00           H  
ATOM   1309  HB3 HIE L  87     -22.034 -16.447   6.114  1.00  0.00           H  
ATOM   1310  HB2 HIE L  87     -21.492 -17.724   7.162  1.00  0.00           H  
ATOM   1311  HD2 HIE L  87     -23.341 -18.733   9.017  1.00  0.00           H  
ATOM   1312  HE1 HIE L  87     -26.500 -16.253   7.786  1.00  0.00           H  
ATOM   1313  HE2 HIE L  87     -25.693 -17.861   9.563  1.00  0.00           H  
ATOM   1314  N   CYX L  88     -20.531 -17.945   3.601  1.00 24.90           N  
ATOM   1315  CA  CYX L  88     -19.147 -17.648   3.225  1.00 31.20           C  
ATOM   1316  C   CYX L  88     -18.725 -16.292   3.811  1.00 24.97           C  
ATOM   1317  O   CYX L  88     -19.575 -15.469   4.155  1.00 26.25           O  
ATOM   1318  CB  CYX L  88     -18.958 -17.688   1.697  1.00 31.40           C  
ATOM   1319  SG  CYX L  88     -19.833 -16.455   0.699  1.00 40.65           S  
ATOM   1320  H   CYX L  88     -21.249 -17.458   3.080  1.00  0.00           H  
ATOM   1321  HA  CYX L  88     -18.493 -18.416   3.637  1.00  0.00           H  
ATOM   1322  HB3 CYX L  88     -19.232 -18.668   1.318  1.00  0.00           H  
ATOM   1323  HB2 CYX L  88     -17.896 -17.582   1.476  1.00  0.00           H  
ATOM   1324  N   GLN L  89     -17.406 -16.094   3.905  1.00 31.17           N  
ATOM   1325  CA  GLN L  89     -16.787 -14.894   4.445  1.00 31.99           C  
ATOM   1326  C   GLN L  89     -15.413 -14.748   3.800  1.00 27.92           C  
ATOM   1327  O   GLN L  89     -14.571 -15.617   4.013  1.00 29.80           O  
ATOM   1328  CB  GLN L  89     -16.648 -15.036   5.978  1.00 34.54           C  
ATOM   1329  CG  GLN L  89     -16.054 -13.800   6.697  1.00 28.00           C  
ATOM   1330  CD  GLN L  89     -15.343 -14.147   8.008  1.00 26.03           C  
ATOM   1331  OE1 GLN L  89     -14.550 -15.086   8.069  1.00 28.70           O  
ATOM   1332  NE2 GLN L  89     -15.579 -13.361   9.056  1.00 27.04           N  
ATOM   1333  H   GLN L  89     -16.770 -16.833   3.637  1.00  0.00           H  
ATOM   1334  HA  GLN L  89     -17.389 -14.021   4.204  1.00  0.00           H  
ATOM   1335  HB3 GLN L  89     -16.023 -15.911   6.158  1.00  0.00           H  
ATOM   1336  HB2 GLN L  89     -17.613 -15.278   6.423  1.00  0.00           H  
ATOM   1337  HG3 GLN L  89     -16.836 -13.057   6.860  1.00  0.00           H  
ATOM   1338  HG2 GLN L  89     -15.305 -13.307   6.081  1.00  0.00           H  
ATOM   1339 HE22 GLN L  89     -15.112 -13.528   9.936  1.00  0.00           H  
ATOM   1340 HE21 GLN L  89     -16.225 -12.588   8.979  1.00  0.00           H  
ATOM   1341  N   HID L  90     -15.177 -13.617   3.118  1.00 26.23           N  
ATOM   1342  CA  HID L  90     -13.822 -13.137   2.876  1.00 28.88           C  
ATOM   1343  C   HID L  90     -13.352 -12.394   4.133  1.00 28.19           C  
ATOM   1344  O   HID L  90     -13.958 -11.384   4.493  1.00 25.67           O  
ATOM   1345  CB  HID L  90     -13.767 -12.246   1.620  1.00 29.24           C  
ATOM   1346  CG  HID L  90     -12.477 -11.478   1.434  1.00 26.24           C  
ATOM   1347  ND1 HID L  90     -11.226 -12.060   1.565  1.00 31.69           N  
ATOM   1348  CD2 HID L  90     -12.237 -10.145   1.185  1.00 29.53           C  
ATOM   1349  CE1 HID L  90     -10.319 -11.093   1.402  1.00 29.84           C  
ATOM   1350  NE2 HID L  90     -10.860  -9.905   1.163  1.00 28.11           N  
ATOM   1351  H   HID L  90     -15.920 -12.940   2.999  1.00  0.00           H  
ATOM   1352  HA  HID L  90     -13.163 -13.985   2.697  1.00  0.00           H  
ATOM   1353  HB3 HID L  90     -14.584 -11.529   1.640  1.00  0.00           H  
ATOM   1354  HB2 HID L  90     -13.931 -12.861   0.737  1.00  0.00           H  
ATOM   1355  HD1 HID L  90     -11.032 -13.034   1.767  1.00  0.00           H  
ATOM   1356  HD2 HID L  90     -12.943  -9.342   1.035  1.00  0.00           H  
ATOM   1357  HE1 HID L  90      -9.254 -11.262   1.459  1.00  0.00           H  
ATOM   1358  N   TYR L  91     -12.288 -12.912   4.760  1.00 28.06           N  
ATOM   1359  CA  TYR L  91     -11.643 -12.300   5.915  1.00 31.09           C  
ATOM   1360  C   TYR L  91     -10.321 -11.656   5.472  1.00 30.15           C  
ATOM   1361  O   TYR L  91      -9.532 -12.279   4.760  1.00 28.61           O  
ATOM   1362  CB  TYR L  91     -11.489 -13.342   7.047  1.00 27.06           C  
ATOM   1363  CG  TYR L  91     -10.668 -14.592   6.760  1.00 31.69           C  
ATOM   1364  CD1 TYR L  91     -11.253 -15.718   6.142  1.00 32.20           C  
ATOM   1365  CD2 TYR L  91      -9.318 -14.646   7.155  1.00 29.36           C  
ATOM   1366  CE1 TYR L  91     -10.483 -16.878   5.922  1.00 28.28           C  
ATOM   1367  CE2 TYR L  91      -8.545 -15.797   6.914  1.00 29.30           C  
ATOM   1368  CZ  TYR L  91      -9.130 -16.918   6.302  1.00 31.77           C  
ATOM   1369  OH  TYR L  91      -8.390 -18.044   6.088  1.00 31.74           O  
ATOM   1370  H   TYR L  91     -11.841 -13.741   4.393  1.00  0.00           H  
ATOM   1371  HA  TYR L  91     -12.280 -11.510   6.318  1.00  0.00           H  
ATOM   1372  HB3 TYR L  91     -12.480 -13.664   7.360  1.00  0.00           H  
ATOM   1373  HB2 TYR L  91     -11.064 -12.850   7.924  1.00  0.00           H  
ATOM   1374  HD1 TYR L  91     -12.293 -15.701   5.850  1.00  0.00           H  
ATOM   1375  HD2 TYR L  91      -8.879 -13.805   7.664  1.00  0.00           H  
ATOM   1376  HE1 TYR L  91     -10.925 -17.748   5.470  1.00  0.00           H  
ATOM   1377  HE2 TYR L  91      -7.510 -15.820   7.215  1.00  0.00           H  
ATOM   1378  HH  TYR L  91      -7.493 -17.966   6.423  1.00  0.00           H  
ATOM   1379  N   ALA L  92     -10.130 -10.406   5.912  1.00 29.60           N  
ATOM   1380  CA  ALA L  92      -8.935  -9.588   5.723  1.00 28.43           C  
ATOM   1381  C   ALA L  92      -8.330  -9.256   7.096  1.00 36.12           C  
ATOM   1382  O   ALA L  92      -8.937  -9.564   8.122  1.00 30.06           O  
ATOM   1383  CB  ALA L  92      -9.338  -8.310   4.972  1.00 28.86           C  
ATOM   1384  H   ALA L  92     -10.831  -9.986   6.510  1.00  0.00           H  
ATOM   1385  HA  ALA L  92      -8.187 -10.127   5.139  1.00  0.00           H  
ATOM   1386  HB1 ALA L  92      -8.475  -7.675   4.769  1.00  0.00           H  
ATOM   1387  HB2 ALA L  92      -9.798  -8.550   4.012  1.00  0.00           H  
ATOM   1388  HB3 ALA L  92     -10.055  -7.722   5.545  1.00  0.00           H  
ATOM   1389  N   GLY L  93      -7.120  -8.672   7.090  1.00 32.23           N  
ATOM   1390  CA  GLY L  93      -6.285  -8.460   8.278  1.00 29.53           C  
ATOM   1391  C   GLY L  93      -6.978  -7.697   9.420  1.00 32.12           C  
ATOM   1392  O   GLY L  93      -6.729  -8.026  10.576  1.00 32.74           O  
ATOM   1393  H   GLY L  93      -6.694  -8.450   6.202  1.00  0.00           H  
ATOM   1394  HA3 GLY L  93      -5.392  -7.908   7.985  1.00  0.00           H  
ATOM   1395  HA2 GLY L  93      -5.947  -9.431   8.645  1.00  0.00           H  
ATOM   1396  N   TYR L  94      -7.851  -6.718   9.118  1.00 23.93           N  
ATOM   1397  CA  TYR L  94      -8.576  -5.918  10.118  1.00 35.17           C  
ATOM   1398  C   TYR L  94     -10.040  -5.673   9.711  1.00 32.86           C  
ATOM   1399  O   TYR L  94     -10.631  -4.699  10.168  1.00 32.80           O  
ATOM   1400  CB  TYR L  94      -7.822  -4.598  10.428  1.00 33.15           C  
ATOM   1401  CG  TYR L  94      -6.352  -4.774  10.762  1.00 38.79           C  
ATOM   1402  CD1 TYR L  94      -5.974  -5.385  11.976  1.00 30.88           C  
ATOM   1403  CD2 TYR L  94      -5.365  -4.407   9.824  1.00 38.02           C  
ATOM   1404  CE1 TYR L  94      -4.620  -5.677  12.226  1.00 33.04           C  
ATOM   1405  CE2 TYR L  94      -4.010  -4.686  10.080  1.00 40.04           C  
ATOM   1406  CZ  TYR L  94      -3.640  -5.333  11.274  1.00 37.41           C  
ATOM   1407  OH  TYR L  94      -2.328  -5.621  11.504  1.00 37.80           O  
ATOM   1408  H   TYR L  94      -8.031  -6.491   8.151  1.00  0.00           H  
ATOM   1409  HA  TYR L  94      -8.648  -6.483  11.050  1.00  0.00           H  
ATOM   1410  HB3 TYR L  94      -8.295  -4.090  11.269  1.00  0.00           H  
ATOM   1411  HB2 TYR L  94      -7.907  -3.918   9.578  1.00  0.00           H  
ATOM   1412  HD1 TYR L  94      -6.727  -5.678  12.693  1.00  0.00           H  
ATOM   1413  HD2 TYR L  94      -5.646  -3.939   8.891  1.00  0.00           H  
ATOM   1414  HE1 TYR L  94      -4.340  -6.174  13.143  1.00  0.00           H  
ATOM   1415  HE2 TYR L  94      -3.258  -4.417   9.353  1.00  0.00           H  
ATOM   1416  HH  TYR L  94      -2.188  -6.112  12.321  1.00  0.00           H  
ATOM   1417  N   SER L  95     -10.617  -6.554   8.877  1.00 27.19           N  
ATOM   1418  CA  SER L  95     -12.008  -6.464   8.431  1.00 26.43           C  
ATOM   1419  C   SER L  95     -12.508  -7.809   7.887  1.00 24.23           C  
ATOM   1420  O   SER L  95     -11.724  -8.738   7.703  1.00 27.83           O  
ATOM   1421  CB  SER L  95     -12.185  -5.297   7.422  1.00 32.24           C  
ATOM   1422  OG  SER L  95     -11.592  -5.564   6.166  1.00 34.26           O  
ATOM   1423  H   SER L  95     -10.100  -7.361   8.554  1.00  0.00           H  
ATOM   1424  HA  SER L  95     -12.610  -6.256   9.315  1.00  0.00           H  
ATOM   1425  HB3 SER L  95     -11.786  -4.361   7.813  1.00  0.00           H  
ATOM   1426  HB2 SER L  95     -13.247  -5.119   7.251  1.00  0.00           H  
ATOM   1427  HG  SER L  95     -12.108  -6.240   5.720  1.00  0.00           H  
ATOM   1428  N   ALA L  96     -13.817  -7.875   7.614  1.00 25.34           N  
ATOM   1429  CA  ALA L  96     -14.456  -9.017   6.971  1.00 26.76           C  
ATOM   1430  C   ALA L  96     -15.677  -8.561   6.167  1.00 28.74           C  
ATOM   1431  O   ALA L  96     -16.194  -7.464   6.384  1.00 27.04           O  
ATOM   1432  CB  ALA L  96     -14.825 -10.074   8.027  1.00 22.89           C  
ATOM   1433  H   ALA L  96     -14.417  -7.081   7.792  1.00  0.00           H  
ATOM   1434  HA  ALA L  96     -13.754  -9.456   6.261  1.00  0.00           H  
ATOM   1435  HB1 ALA L  96     -15.328 -10.926   7.570  1.00  0.00           H  
ATOM   1436  HB2 ALA L  96     -13.936 -10.457   8.529  1.00  0.00           H  
ATOM   1437  HB3 ALA L  96     -15.488  -9.667   8.791  1.00  0.00           H  
ATOM   1438  N   THR L  97     -16.117  -9.432   5.251  1.00 24.26           N  
ATOM   1439  CA  THR L  97     -17.298  -9.237   4.421  1.00 21.42           C  
ATOM   1440  C   THR L  97     -17.917 -10.611   4.117  1.00 26.11           C  
ATOM   1441  O   THR L  97     -17.255 -11.472   3.537  1.00 29.72           O  
ATOM   1442  CB  THR L  97     -16.993  -8.418   3.130  1.00 37.02           C  
ATOM   1443  OG1 THR L  97     -18.126  -8.347   2.283  1.00 41.76           O  
ATOM   1444  CG2 THR L  97     -15.826  -8.937   2.273  1.00 42.40           C  
ATOM   1445  H   THR L  97     -15.617 -10.300   5.106  1.00  0.00           H  
ATOM   1446  HA  THR L  97     -18.031  -8.670   5.001  1.00  0.00           H  
ATOM   1447  HB  THR L  97     -16.762  -7.395   3.430  1.00  0.00           H  
ATOM   1448  HG1 THR L  97     -17.864  -7.929   1.458  1.00  0.00           H  
ATOM   1449 HG21 THR L  97     -15.614  -8.256   1.451  1.00  0.00           H  
ATOM   1450 HG22 THR L  97     -14.910  -9.034   2.855  1.00  0.00           H  
ATOM   1451 HG23 THR L  97     -16.051  -9.907   1.839  1.00  0.00           H  
ATOM   1452  N   PHE L  98     -19.162 -10.793   4.580  1.00 27.50           N  
ATOM   1453  CA  PHE L  98     -19.927 -12.032   4.468  1.00 32.91           C  
ATOM   1454  C   PHE L  98     -20.741 -12.090   3.169  1.00 28.83           C  
ATOM   1455  O   PHE L  98     -21.114 -11.051   2.623  1.00 29.96           O  
ATOM   1456  CB  PHE L  98     -20.871 -12.157   5.682  1.00 24.67           C  
ATOM   1457  CG  PHE L  98     -20.197 -12.444   7.013  1.00 27.99           C  
ATOM   1458  CD1 PHE L  98     -19.864 -13.769   7.368  1.00 28.47           C  
ATOM   1459  CD2 PHE L  98     -19.780 -11.386   7.847  1.00 26.80           C  
ATOM   1460  CE1 PHE L  98     -19.197 -14.021   8.559  1.00 28.74           C  
ATOM   1461  CE2 PHE L  98     -19.118 -11.660   9.037  1.00 25.86           C  
ATOM   1462  CZ  PHE L  98     -18.832 -12.971   9.392  1.00 24.40           C  
ATOM   1463  H   PHE L  98     -19.636 -10.028   5.036  1.00  0.00           H  
ATOM   1464  HA  PHE L  98     -19.246 -12.881   4.480  1.00  0.00           H  
ATOM   1465  HB3 PHE L  98     -21.601 -12.951   5.514  1.00  0.00           H  
ATOM   1466  HB2 PHE L  98     -21.451 -11.239   5.780  1.00  0.00           H  
ATOM   1467  HD1 PHE L  98     -20.136 -14.591   6.721  1.00  0.00           H  
ATOM   1468  HD2 PHE L  98     -19.988 -10.364   7.569  1.00  0.00           H  
ATOM   1469  HE1 PHE L  98     -18.953 -15.037   8.835  1.00  0.00           H  
ATOM   1470  HE2 PHE L  98     -18.822 -10.851   9.688  1.00  0.00           H  
ATOM   1471  HZ  PHE L  98     -18.305 -13.172  10.312  1.00  0.00           H  
ATOM   1472  N   GLY L  99     -21.068 -13.324   2.753  1.00 36.16           N  
ATOM   1473  CA  GLY L  99     -22.094 -13.604   1.754  1.00 33.85           C  
ATOM   1474  C   GLY L  99     -23.489 -13.526   2.396  1.00 33.85           C  
ATOM   1475  O   GLY L  99     -23.635 -13.429   3.617  1.00 35.81           O  
ATOM   1476  H   GLY L  99     -20.701 -14.121   3.258  1.00  0.00           H  
ATOM   1477  HA3 GLY L  99     -21.943 -14.607   1.362  1.00  0.00           H  
ATOM   1478  HA2 GLY L  99     -22.022 -12.912   0.913  1.00  0.00           H  
ATOM   1479  N   GLN L 100     -24.523 -13.576   1.543  1.00 29.88           N  
ATOM   1480  CA  GLN L 100     -25.938 -13.410   1.899  1.00 28.08           C  
ATOM   1481  C   GLN L 100     -26.525 -14.560   2.743  1.00 33.63           C  
ATOM   1482  O   GLN L 100     -27.554 -14.358   3.389  1.00 29.45           O  
ATOM   1483  CB  GLN L 100     -26.781 -13.205   0.615  1.00 36.85           C  
ATOM   1484  CG  GLN L 100     -26.521 -11.884  -0.148  1.00 56.24           C  
ATOM   1485  CD  GLN L 100     -25.201 -11.848  -0.925  1.00 60.40           C  
ATOM   1486  OE1 GLN L 100     -24.729 -12.874  -1.409  1.00 46.59           O  
ATOM   1487  NE2 GLN L 100     -24.596 -10.665  -1.046  1.00 56.79           N  
ATOM   1488  H   GLN L 100     -24.336 -13.656   0.553  1.00  0.00           H  
ATOM   1489  HA  GLN L 100     -26.018 -12.506   2.505  1.00  0.00           H  
ATOM   1490  HB3 GLN L 100     -27.838 -13.213   0.887  1.00  0.00           H  
ATOM   1491  HB2 GLN L 100     -26.655 -14.058  -0.054  1.00  0.00           H  
ATOM   1492  HG3 GLN L 100     -26.573 -11.042   0.543  1.00  0.00           H  
ATOM   1493  HG2 GLN L 100     -27.321 -11.733  -0.874  1.00  0.00           H  
ATOM   1494 HE22 GLN L 100     -23.700 -10.608  -1.512  1.00  0.00           H  
ATOM   1495 HE21 GLN L 100     -25.000  -9.834  -0.641  1.00  0.00           H  
ATOM   1496  N   GLY L 101     -25.865 -15.728   2.724  1.00 28.32           N  
ATOM   1497  CA  GLY L 101     -26.279 -16.933   3.431  1.00 31.50           C  
ATOM   1498  C   GLY L 101     -27.069 -17.855   2.489  1.00 33.96           C  
ATOM   1499  O   GLY L 101     -27.742 -17.398   1.564  1.00 33.56           O  
ATOM   1500  H   GLY L 101     -25.017 -15.797   2.180  1.00  0.00           H  
ATOM   1501  HA3 GLY L 101     -26.879 -16.703   4.314  1.00  0.00           H  
ATOM   1502  HA2 GLY L 101     -25.373 -17.420   3.781  1.00  0.00           H  
ATOM   1503  N   THR L 102     -26.994 -19.166   2.765  1.00 29.11           N  
ATOM   1504  CA  THR L 102     -27.695 -20.229   2.049  1.00 32.06           C  
ATOM   1505  C   THR L 102     -28.374 -21.138   3.082  1.00 26.13           C  
ATOM   1506  O   THR L 102     -27.688 -21.893   3.773  1.00 27.23           O  
ATOM   1507  CB  THR L 102     -26.728 -21.103   1.205  1.00 34.60           C  
ATOM   1508  OG1 THR L 102     -26.114 -20.297   0.223  1.00 32.69           O  
ATOM   1509  CG2 THR L 102     -27.404 -22.295   0.493  1.00 31.24           C  
ATOM   1510  H   THR L 102     -26.398 -19.471   3.524  1.00  0.00           H  
ATOM   1511  HA  THR L 102     -28.459 -19.813   1.389  1.00  0.00           H  
ATOM   1512  HB  THR L 102     -25.921 -21.480   1.834  1.00  0.00           H  
ATOM   1513  HG1 THR L 102     -26.781 -20.065  -0.435  1.00  0.00           H  
ATOM   1514 HG21 THR L 102     -26.758 -22.714  -0.277  1.00  0.00           H  
ATOM   1515 HG22 THR L 102     -27.641 -23.101   1.187  1.00  0.00           H  
ATOM   1516 HG23 THR L 102     -28.335 -21.999   0.009  1.00  0.00           H  
ATOM   1517  N   ARG L 103     -29.709 -21.038   3.167  1.00 26.34           N  
ATOM   1518  CA  ARG L 103     -30.538 -21.839   4.063  1.00 28.76           C  
ATOM   1519  C   ARG L 103     -30.809 -23.223   3.451  1.00 32.44           C  
ATOM   1520  O   ARG L 103     -31.644 -23.337   2.554  1.00 30.53           O  
ATOM   1521  CB  ARG L 103     -31.816 -21.040   4.390  1.00 31.12           C  
ATOM   1522  CG  ARG L 103     -32.802 -21.763   5.329  1.00 33.49           C  
ATOM   1523  CD  ARG L 103     -34.004 -20.890   5.719  1.00 38.64           C  
ATOM   1524  NE  ARG L 103     -34.870 -20.613   4.565  1.00 46.60           N  
ATOM   1525  CZ  ARG L 103     -35.792 -21.445   4.058  1.00 54.32           C  
ATOM   1526  NH1 ARG L 103     -36.069 -22.620   4.637  1.00 38.77           N  
ATOM   1527  NH2 ARG L 103     -36.440 -21.096   2.943  1.00 51.67           N  
ATOM   1528  H   ARG L 103     -30.199 -20.394   2.561  1.00  0.00           H  
ATOM   1529  HA  ARG L 103     -30.010 -21.984   5.005  1.00  0.00           H  
ATOM   1530  HB3 ARG L 103     -32.327 -20.770   3.464  1.00  0.00           H  
ATOM   1531  HB2 ARG L 103     -31.516 -20.100   4.854  1.00  0.00           H  
ATOM   1532  HG3 ARG L 103     -32.314 -22.148   6.225  1.00  0.00           H  
ATOM   1533  HG2 ARG L 103     -33.179 -22.636   4.795  1.00  0.00           H  
ATOM   1534  HD3 ARG L 103     -33.622 -19.908   5.998  1.00  0.00           H  
ATOM   1535  HD2 ARG L 103     -34.539 -21.262   6.593  1.00  0.00           H  
ATOM   1536  HE  ARG L 103     -34.658 -19.774   4.045  1.00  0.00           H  
ATOM   1537 HH12 ARG L 103     -36.691 -23.283   4.180  1.00  0.00           H  
ATOM   1538 HH11 ARG L 103     -35.601 -22.895   5.488  1.00  0.00           H  
ATOM   1539 HH22 ARG L 103     -37.139 -21.702   2.531  1.00  0.00           H  
ATOM   1540 HH21 ARG L 103     -36.216 -20.240   2.456  1.00  0.00           H  
ATOM   1541  N   VAL L 104     -30.099 -24.243   3.956  1.00 30.77           N  
ATOM   1542  CA  VAL L 104     -30.280 -25.638   3.561  1.00 25.61           C  
ATOM   1543  C   VAL L 104     -31.445 -26.244   4.371  1.00 32.27           C  
ATOM   1544  O   VAL L 104     -31.331 -26.365   5.592  1.00 27.63           O  
ATOM   1545  CB  VAL L 104     -28.974 -26.462   3.770  1.00 24.45           C  
ATOM   1546  CG1 VAL L 104     -29.128 -27.979   3.545  1.00 25.19           C  
ATOM   1547  CG2 VAL L 104     -27.843 -25.941   2.864  1.00 26.01           C  
ATOM   1548  H   VAL L 104     -29.429 -24.078   4.696  1.00  0.00           H  
ATOM   1549  HA  VAL L 104     -30.515 -25.672   2.499  1.00  0.00           H  
ATOM   1550  HB  VAL L 104     -28.646 -26.326   4.801  1.00  0.00           H  
ATOM   1551 HG11 VAL L 104     -28.160 -28.479   3.584  1.00  0.00           H  
ATOM   1552 HG12 VAL L 104     -29.743 -28.444   4.311  1.00  0.00           H  
ATOM   1553 HG13 VAL L 104     -29.575 -28.196   2.573  1.00  0.00           H  
ATOM   1554 HG21 VAL L 104     -26.904 -26.452   3.073  1.00  0.00           H  
ATOM   1555 HG22 VAL L 104     -28.072 -26.103   1.811  1.00  0.00           H  
ATOM   1556 HG23 VAL L 104     -27.670 -24.874   3.002  1.00  0.00           H  
ATOM   1557  N   GLU L 105     -32.543 -26.579   3.672  1.00 28.03           N  
ATOM   1558  CA  GLU L 105     -33.772 -27.150   4.234  1.00 33.17           C  
ATOM   1559  C   GLU L 105     -34.018 -28.562   3.677  1.00 28.88           C  
ATOM   1560  O   GLU L 105     -33.475 -28.919   2.629  1.00 30.46           O  
ATOM   1561  CB  GLU L 105     -34.965 -26.210   3.933  1.00 30.30           C  
ATOM   1562  CG  GLU L 105     -35.372 -26.080   2.443  1.00 33.70           C  
ATOM   1563  CD  GLU L 105     -36.620 -25.226   2.197  1.00 53.56           C  
ATOM   1564  OE1 GLU L 105     -36.951 -25.066   1.004  1.00 60.19           O  
ATOM   1565  OE2 GLU L 105     -37.241 -24.765   3.181  1.00 49.42           O  
ATOM   1566  H   GLU L 105     -32.539 -26.461   2.666  1.00  0.00           H  
ATOM   1567  HA  GLU L 105     -33.677 -27.238   5.318  1.00  0.00           H  
ATOM   1568  HB3 GLU L 105     -34.738 -25.219   4.329  1.00  0.00           H  
ATOM   1569  HB2 GLU L 105     -35.824 -26.562   4.506  1.00  0.00           H  
ATOM   1570  HG3 GLU L 105     -35.574 -27.061   2.012  1.00  0.00           H  
ATOM   1571  HG2 GLU L 105     -34.549 -25.652   1.870  1.00  0.00           H  
ATOM   1572  N   ILE L 106     -34.862 -29.328   4.389  1.00 29.35           N  
ATOM   1573  CA  ILE L 106     -35.304 -30.666   3.991  1.00 28.84           C  
ATOM   1574  C   ILE L 106     -36.281 -30.560   2.803  1.00 26.94           C  
ATOM   1575  O   ILE L 106     -37.227 -29.774   2.865  1.00 32.07           O  
ATOM   1576  CB  ILE L 106     -36.002 -31.432   5.159  1.00 36.67           C  
ATOM   1577  CG1 ILE L 106     -35.057 -31.606   6.373  1.00 38.67           C  
ATOM   1578  CG2 ILE L 106     -36.589 -32.802   4.746  1.00 29.82           C  
ATOM   1579  CD1 ILE L 106     -35.790 -31.837   7.702  1.00 42.24           C  
ATOM   1580  H   ILE L 106     -35.282 -28.959   5.232  1.00  0.00           H  
ATOM   1581  HA  ILE L 106     -34.427 -31.241   3.699  1.00  0.00           H  
ATOM   1582  HB  ILE L 106     -36.843 -30.829   5.493  1.00  0.00           H  
ATOM   1583 HG13 ILE L 106     -34.434 -30.722   6.505  1.00  0.00           H  
ATOM   1584 HG12 ILE L 106     -34.362 -32.426   6.187  1.00  0.00           H  
ATOM   1585 HG21 ILE L 106     -37.005 -33.335   5.600  1.00  0.00           H  
ATOM   1586 HG22 ILE L 106     -37.403 -32.704   4.028  1.00  0.00           H  
ATOM   1587 HG23 ILE L 106     -35.825 -33.440   4.302  1.00  0.00           H  
ATOM   1588 HD11 ILE L 106     -35.083 -31.856   8.531  1.00  0.00           H  
ATOM   1589 HD12 ILE L 106     -36.508 -31.040   7.900  1.00  0.00           H  
ATOM   1590 HD13 ILE L 106     -36.330 -32.783   7.710  1.00  0.00           H  
ATOM   1591  N   LYS L 107     -36.028 -31.348   1.746  1.00 31.51           N  
ATOM   1592  CA  LYS L 107     -36.866 -31.388   0.551  1.00 32.17           C  
ATOM   1593  C   LYS L 107     -38.134 -32.227   0.766  1.00 36.35           C  
ATOM   1594  O   LYS L 107     -38.064 -33.317   1.334  1.00 32.06           O  
ATOM   1595  CB  LYS L 107     -36.037 -31.899  -0.644  1.00 36.26           C  
ATOM   1596  CG  LYS L 107     -36.790 -31.868  -1.987  1.00 44.56           C  
ATOM   1597  CD  LYS L 107     -35.867 -32.104  -3.192  1.00 51.16           C  
ATOM   1598  CE  LYS L 107     -36.612 -32.108  -4.536  1.00 62.51           C  
ATOM   1599  NZ  LYS L 107     -37.241 -30.806  -4.822  1.00 61.63           N  
ATOM   1600  H   LYS L 107     -35.222 -31.959   1.758  1.00  0.00           H  
ATOM   1601  HA  LYS L 107     -37.163 -30.366   0.316  1.00  0.00           H  
ATOM   1602  HB3 LYS L 107     -35.663 -32.905  -0.449  1.00  0.00           H  
ATOM   1603  HB2 LYS L 107     -35.161 -31.264  -0.740  1.00  0.00           H  
ATOM   1604  HG3 LYS L 107     -37.291 -30.905  -2.090  1.00  0.00           H  
ATOM   1605  HG2 LYS L 107     -37.574 -32.626  -1.988  1.00  0.00           H  
ATOM   1606  HD3 LYS L 107     -35.351 -33.057  -3.068  1.00  0.00           H  
ATOM   1607  HD2 LYS L 107     -35.086 -31.343  -3.210  1.00  0.00           H  
ATOM   1608  HE3 LYS L 107     -37.379 -32.883  -4.544  1.00  0.00           H  
ATOM   1609  HE2 LYS L 107     -35.916 -32.340  -5.343  1.00  0.00           H  
ATOM   1610  HZ1 LYS L 107     -37.916 -30.592  -4.102  1.00  0.00           H  
ATOM   1611  HZ2 LYS L 107     -36.533 -30.086  -4.843  1.00  0.00           H  
ATOM   1612  HZ3 LYS L 107     -37.706 -30.844  -5.718  1.00  0.00           H  
ATOM   1613  N   ARG L 108     -39.253 -31.713   0.237  1.00 34.81           N  
ATOM   1614  CA  ARG L 108     -40.517 -32.428   0.087  1.00 32.89           C  
ATOM   1615  C   ARG L 108     -41.312 -31.823  -1.086  1.00 39.33           C  
ATOM   1616  O   ARG L 108     -40.839 -30.895  -1.746  1.00 37.18           O  
ATOM   1617  CB  ARG L 108     -41.303 -32.454   1.423  1.00 34.58           C  
ATOM   1618  CG  ARG L 108     -41.720 -31.078   1.988  1.00 33.45           C  
ATOM   1619  CD  ARG L 108     -42.980 -31.142   2.864  1.00 35.32           C  
ATOM   1620  NE  ARG L 108     -44.185 -31.377   2.054  1.00 33.04           N  
ATOM   1621  CZ  ARG L 108     -45.332 -31.959   2.440  1.00 37.39           C  
ATOM   1622  NH1 ARG L 108     -46.327 -32.072   1.553  1.00 32.71           N  
ATOM   1623  NH2 ARG L 108     -45.504 -32.435   3.680  1.00 30.97           N  
ATOM   1624  H   ARG L 108     -39.220 -30.805  -0.206  1.00  0.00           H  
ATOM   1625  HA  ARG L 108     -40.293 -33.458  -0.198  1.00  0.00           H  
ATOM   1626  HB3 ARG L 108     -40.734 -32.986   2.185  1.00  0.00           H  
ATOM   1627  HB2 ARG L 108     -42.193 -33.063   1.267  1.00  0.00           H  
ATOM   1628  HG3 ARG L 108     -42.004 -30.467   1.135  1.00  0.00           H  
ATOM   1629  HG2 ARG L 108     -40.899 -30.541   2.464  1.00  0.00           H  
ATOM   1630  HD3 ARG L 108     -43.075 -30.317   3.568  1.00  0.00           H  
ATOM   1631  HD2 ARG L 108     -42.876 -32.049   3.455  1.00  0.00           H  
ATOM   1632  HE  ARG L 108     -44.152 -30.990   1.116  1.00  0.00           H  
ATOM   1633 HH12 ARG L 108     -47.205 -32.497   1.814  1.00  0.00           H  
ATOM   1634 HH11 ARG L 108     -46.190 -31.768   0.597  1.00  0.00           H  
ATOM   1635 HH22 ARG L 108     -46.377 -32.861   3.954  1.00  0.00           H  
ATOM   1636 HH21 ARG L 108     -44.747 -32.386   4.353  1.00  0.00           H  
ATOM   1637  N   THR L 109     -42.521 -32.360  -1.316  1.00 35.25           N  
ATOM   1638  CA  THR L 109     -43.502 -31.828  -2.266  1.00 33.60           C  
ATOM   1639  C   THR L 109     -44.100 -30.492  -1.771  1.00 29.61           C  
ATOM   1640  O   THR L 109     -44.149 -30.247  -0.564  1.00 29.25           O  
ATOM   1641  CB  THR L 109     -44.667 -32.836  -2.478  1.00 35.60           C  
ATOM   1642  OG1 THR L 109     -45.507 -32.967  -1.344  1.00 35.82           O  
ATOM   1643  CG2 THR L 109     -44.204 -34.233  -2.923  1.00 31.75           C  
ATOM   1644  H   THR L 109     -42.845 -33.124  -0.741  1.00  0.00           H  
ATOM   1645  HA  THR L 109     -43.002 -31.657  -3.222  1.00  0.00           H  
ATOM   1646  HB  THR L 109     -45.300 -32.445  -3.276  1.00  0.00           H  
ATOM   1647  HG1 THR L 109     -46.134 -33.676  -1.513  1.00  0.00           H  
ATOM   1648 HG21 THR L 109     -45.056 -34.876  -3.145  1.00  0.00           H  
ATOM   1649 HG22 THR L 109     -43.596 -34.173  -3.825  1.00  0.00           H  
ATOM   1650 HG23 THR L 109     -43.612 -34.727  -2.153  1.00  0.00           H  
ATOM   1651  N   VAL L 110     -44.558 -29.657  -2.719  1.00 29.71           N  
ATOM   1652  CA  VAL L 110     -45.212 -28.377  -2.434  1.00 31.86           C  
ATOM   1653  C   VAL L 110     -46.563 -28.590  -1.718  1.00 38.48           C  
ATOM   1654  O   VAL L 110     -47.361 -29.417  -2.160  1.00 40.71           O  
ATOM   1655  CB  VAL L 110     -45.434 -27.547  -3.734  1.00 38.94           C  
ATOM   1656  CG1 VAL L 110     -46.280 -26.266  -3.554  1.00 39.66           C  
ATOM   1657  CG2 VAL L 110     -44.090 -27.168  -4.380  1.00 42.59           C  
ATOM   1658  H   VAL L 110     -44.496 -29.916  -3.693  1.00  0.00           H  
ATOM   1659  HA  VAL L 110     -44.545 -27.816  -1.779  1.00  0.00           H  
ATOM   1660  HB  VAL L 110     -45.965 -28.177  -4.449  1.00  0.00           H  
ATOM   1661 HG11 VAL L 110     -46.332 -25.698  -4.483  1.00  0.00           H  
ATOM   1662 HG12 VAL L 110     -47.309 -26.485  -3.268  1.00  0.00           H  
ATOM   1663 HG13 VAL L 110     -45.853 -25.609  -2.796  1.00  0.00           H  
ATOM   1664 HG21 VAL L 110     -44.243 -26.611  -5.305  1.00  0.00           H  
ATOM   1665 HG22 VAL L 110     -43.493 -26.545  -3.714  1.00  0.00           H  
ATOM   1666 HG23 VAL L 110     -43.498 -28.049  -4.631  1.00  0.00           H  
ATOM   1667  N   ALA L 111     -46.771 -27.833  -0.631  1.00 33.96           N  
ATOM   1668  CA  ALA L 111     -47.983 -27.847   0.181  1.00 36.33           C  
ATOM   1669  C   ALA L 111     -48.512 -26.417   0.313  1.00 43.66           C  
ATOM   1670  O   ALA L 111     -47.752 -25.518   0.668  1.00 37.22           O  
ATOM   1671  CB  ALA L 111     -47.662 -28.445   1.561  1.00 33.18           C  
ATOM   1672  H   ALA L 111     -46.070 -27.155  -0.361  1.00  0.00           H  
ATOM   1673  HA  ALA L 111     -48.755 -28.460  -0.287  1.00  0.00           H  
ATOM   1674  HB1 ALA L 111     -48.524 -28.392   2.227  1.00  0.00           H  
ATOM   1675  HB2 ALA L 111     -47.382 -29.494   1.473  1.00  0.00           H  
ATOM   1676  HB3 ALA L 111     -46.835 -27.928   2.047  1.00  0.00           H  
ATOM   1677  N   ALA L 112     -49.813 -26.243   0.038  1.00 42.05           N  
ATOM   1678  CA  ALA L 112     -50.526 -24.974   0.155  1.00 47.68           C  
ATOM   1679  C   ALA L 112     -50.911 -24.683   1.624  1.00 40.20           C  
ATOM   1680  O   ALA L 112     -51.319 -25.616   2.318  1.00 41.98           O  
ATOM   1681  CB  ALA L 112     -51.801 -25.091  -0.690  1.00 43.41           C  
ATOM   1682  H   ALA L 112     -50.373 -27.038  -0.233  1.00  0.00           H  
ATOM   1683  HA  ALA L 112     -49.890 -24.197  -0.267  1.00  0.00           H  
ATOM   1684  HB1 ALA L 112     -52.421 -24.203  -0.580  1.00  0.00           H  
ATOM   1685  HB2 ALA L 112     -51.565 -25.204  -1.748  1.00  0.00           H  
ATOM   1686  HB3 ALA L 112     -52.406 -25.948  -0.391  1.00  0.00           H  
ATOM   1687  N   PRO L 113     -50.805 -23.409   2.074  1.00 43.87           N  
ATOM   1688  CA  PRO L 113     -51.245 -23.010   3.423  1.00 42.59           C  
ATOM   1689  C   PRO L 113     -52.771 -23.060   3.588  1.00 47.56           C  
ATOM   1690  O   PRO L 113     -53.496 -22.475   2.781  1.00 39.68           O  
ATOM   1691  CB  PRO L 113     -50.708 -21.574   3.573  1.00 37.26           C  
ATOM   1692  CG  PRO L 113     -50.641 -21.034   2.155  1.00 38.37           C  
ATOM   1693  CD  PRO L 113     -50.271 -22.264   1.335  1.00 36.25           C  
ATOM   1694  HA  PRO L 113     -50.793 -23.651   4.180  1.00  0.00           H  
ATOM   1695  HB3 PRO L 113     -49.705 -21.602   3.998  1.00  0.00           H  
ATOM   1696  HB2 PRO L 113     -51.312 -20.944   4.228  1.00  0.00           H  
ATOM   1697  HG3 PRO L 113     -49.938 -20.209   2.037  1.00  0.00           H  
ATOM   1698  HG2 PRO L 113     -51.627 -20.678   1.854  1.00  0.00           H  
ATOM   1699  HD2 PRO L 113     -50.663 -22.183   0.321  1.00  0.00           H  
ATOM   1700  HD3 PRO L 113     -49.188 -22.371   1.284  1.00  0.00           H  
ATOM   1701  N   SER L 114     -53.218 -23.731   4.660  1.00 39.33           N  
ATOM   1702  CA  SER L 114     -54.588 -23.648   5.156  1.00 46.70           C  
ATOM   1703  C   SER L 114     -54.725 -22.344   5.957  1.00 45.57           C  
ATOM   1704  O   SER L 114     -54.224 -22.268   7.080  1.00 38.44           O  
ATOM   1705  CB  SER L 114     -54.901 -24.893   6.007  1.00 39.87           C  
ATOM   1706  OG  SER L 114     -55.167 -25.999   5.170  1.00 59.61           O  
ATOM   1707  H   SER L 114     -52.556 -24.208   5.260  1.00  0.00           H  
ATOM   1708  HA  SER L 114     -55.292 -23.615   4.320  1.00  0.00           H  
ATOM   1709  HB3 SER L 114     -55.786 -24.727   6.623  1.00  0.00           H  
ATOM   1710  HB2 SER L 114     -54.080 -25.136   6.679  1.00  0.00           H  
ATOM   1711  HG  SER L 114     -54.352 -26.246   4.725  1.00  0.00           H  
ATOM   1712  N   VAL L 115     -55.329 -21.327   5.321  1.00 47.18           N  
ATOM   1713  CA  VAL L 115     -55.428 -19.970   5.855  1.00 40.72           C  
ATOM   1714  C   VAL L 115     -56.657 -19.852   6.778  1.00 44.28           C  
ATOM   1715  O   VAL L 115     -57.745 -20.289   6.401  1.00 44.92           O  
ATOM   1716  CB  VAL L 115     -55.561 -18.909   4.722  1.00 46.83           C  
ATOM   1717  CG1 VAL L 115     -55.561 -17.454   5.244  1.00 39.17           C  
ATOM   1718  CG2 VAL L 115     -54.454 -19.062   3.662  1.00 33.43           C  
ATOM   1719  H   VAL L 115     -55.686 -21.466   4.387  1.00  0.00           H  
ATOM   1720  HA  VAL L 115     -54.519 -19.750   6.413  1.00  0.00           H  
ATOM   1721  HB  VAL L 115     -56.510 -19.066   4.206  1.00  0.00           H  
ATOM   1722 HG11 VAL L 115     -55.614 -16.741   4.421  1.00  0.00           H  
ATOM   1723 HG12 VAL L 115     -56.406 -17.242   5.898  1.00  0.00           H  
ATOM   1724 HG13 VAL L 115     -54.652 -17.238   5.808  1.00  0.00           H  
ATOM   1725 HG21 VAL L 115     -54.527 -18.282   2.905  1.00  0.00           H  
ATOM   1726 HG22 VAL L 115     -53.461 -19.004   4.110  1.00  0.00           H  
ATOM   1727 HG23 VAL L 115     -54.526 -20.013   3.136  1.00  0.00           H  
ATOM   1728  N   PHE L 116     -56.456 -19.242   7.954  1.00 40.93           N  
ATOM   1729  CA  PHE L 116     -57.496 -18.918   8.932  1.00 43.62           C  
ATOM   1730  C   PHE L 116     -57.289 -17.469   9.394  1.00 50.87           C  
ATOM   1731  O   PHE L 116     -56.156 -16.990   9.381  1.00 45.76           O  
ATOM   1732  CB  PHE L 116     -57.393 -19.864  10.149  1.00 43.49           C  
ATOM   1733  CG  PHE L 116     -57.495 -21.346   9.840  1.00 50.03           C  
ATOM   1734  CD1 PHE L 116     -56.325 -22.112   9.646  1.00 41.15           C  
ATOM   1735  CD2 PHE L 116     -58.752 -21.936   9.588  1.00 47.63           C  
ATOM   1736  CE1 PHE L 116     -56.423 -23.444   9.270  1.00 52.90           C  
ATOM   1737  CE2 PHE L 116     -58.828 -23.270   9.210  1.00 45.10           C  
ATOM   1738  CZ  PHE L 116     -57.669 -24.021   9.055  1.00 49.26           C  
ATOM   1739  H   PHE L 116     -55.523 -18.928   8.193  1.00  0.00           H  
ATOM   1740  HA  PHE L 116     -58.488 -19.002   8.482  1.00  0.00           H  
ATOM   1741  HB3 PHE L 116     -58.189 -19.623  10.855  1.00  0.00           H  
ATOM   1742  HB2 PHE L 116     -56.462 -19.687  10.686  1.00  0.00           H  
ATOM   1743  HD1 PHE L 116     -55.351 -21.664   9.785  1.00  0.00           H  
ATOM   1744  HD2 PHE L 116     -59.656 -21.353   9.688  1.00  0.00           H  
ATOM   1745  HE1 PHE L 116     -55.526 -24.029   9.132  1.00  0.00           H  
ATOM   1746  HE2 PHE L 116     -59.791 -23.723   9.028  1.00  0.00           H  
ATOM   1747  HZ  PHE L 116     -57.736 -25.057   8.757  1.00  0.00           H  
ATOM   1748  N   ILE L 117     -58.375 -16.822   9.842  1.00 45.91           N  
ATOM   1749  CA  ILE L 117     -58.341 -15.496  10.460  1.00 45.17           C  
ATOM   1750  C   ILE L 117     -59.201 -15.510  11.738  1.00 53.30           C  
ATOM   1751  O   ILE L 117     -60.244 -16.166  11.771  1.00 53.03           O  
ATOM   1752  CB  ILE L 117     -58.830 -14.383   9.482  1.00 52.06           C  
ATOM   1753  CG1 ILE L 117     -58.507 -12.968  10.021  1.00 47.38           C  
ATOM   1754  CG2 ILE L 117     -60.319 -14.510   9.087  1.00 47.92           C  
ATOM   1755  CD1 ILE L 117     -58.601 -11.854   8.971  1.00 48.15           C  
ATOM   1756  H   ILE L 117     -59.274 -17.282   9.848  1.00  0.00           H  
ATOM   1757  HA  ILE L 117     -57.319 -15.267  10.763  1.00  0.00           H  
ATOM   1758  HB  ILE L 117     -58.251 -14.509   8.565  1.00  0.00           H  
ATOM   1759 HG13 ILE L 117     -57.493 -12.956  10.422  1.00  0.00           H  
ATOM   1760 HG12 ILE L 117     -59.159 -12.727  10.860  1.00  0.00           H  
ATOM   1761 HG21 ILE L 117     -60.574 -13.841   8.269  1.00  0.00           H  
ATOM   1762 HG22 ILE L 117     -60.557 -15.519   8.750  1.00  0.00           H  
ATOM   1763 HG23 ILE L 117     -60.986 -14.271   9.915  1.00  0.00           H  
ATOM   1764 HD11 ILE L 117     -58.520 -10.874   9.437  1.00  0.00           H  
ATOM   1765 HD12 ILE L 117     -57.809 -11.940   8.229  1.00  0.00           H  
ATOM   1766 HD13 ILE L 117     -59.552 -11.869   8.448  1.00  0.00           H  
ATOM   1767  N   PHE L 118     -58.719 -14.799  12.768  1.00 49.35           N  
ATOM   1768  CA  PHE L 118     -59.297 -14.748  14.107  1.00 43.84           C  
ATOM   1769  C   PHE L 118     -59.415 -13.269  14.525  1.00 52.85           C  
ATOM   1770  O   PHE L 118     -58.405 -12.562  14.470  1.00 49.39           O  
ATOM   1771  CB  PHE L 118     -58.344 -15.473  15.085  1.00 43.00           C  
ATOM   1772  CG  PHE L 118     -58.037 -16.920  14.746  1.00 57.08           C  
ATOM   1773  CD1 PHE L 118     -58.989 -17.929  15.003  1.00 59.39           C  
ATOM   1774  CD2 PHE L 118     -56.866 -17.247  14.029  1.00 52.67           C  
ATOM   1775  CE1 PHE L 118     -58.740 -19.235  14.604  1.00 55.01           C  
ATOM   1776  CE2 PHE L 118     -56.635 -18.560  13.642  1.00 55.25           C  
ATOM   1777  CZ  PHE L 118     -57.565 -19.550  13.932  1.00 54.17           C  
ATOM   1778  H   PHE L 118     -57.847 -14.296  12.656  1.00  0.00           H  
ATOM   1779  HA  PHE L 118     -60.254 -15.265  14.111  1.00  0.00           H  
ATOM   1780  HB3 PHE L 118     -58.786 -15.458  16.082  1.00  0.00           H  
ATOM   1781  HB2 PHE L 118     -57.402 -14.932  15.172  1.00  0.00           H  
ATOM   1782  HD1 PHE L 118     -59.913 -17.687  15.508  1.00  0.00           H  
ATOM   1783  HD2 PHE L 118     -56.148 -16.481  13.778  1.00  0.00           H  
ATOM   1784  HE1 PHE L 118     -59.465 -20.008  14.810  1.00  0.00           H  
ATOM   1785  HE2 PHE L 118     -55.734 -18.808  13.104  1.00  0.00           H  
ATOM   1786  HZ  PHE L 118     -57.380 -20.567  13.620  1.00  0.00           H  
ATOM   1787  N   PRO L 119     -60.614 -12.817  14.961  1.00 53.58           N  
ATOM   1788  CA  PRO L 119     -60.768 -11.476  15.555  1.00 47.18           C  
ATOM   1789  C   PRO L 119     -60.176 -11.387  16.985  1.00 53.34           C  
ATOM   1790  O   PRO L 119     -59.926 -12.426  17.600  1.00 47.03           O  
ATOM   1791  CB  PRO L 119     -62.296 -11.292  15.569  1.00 56.18           C  
ATOM   1792  CG  PRO L 119     -62.851 -12.690  15.769  1.00 45.95           C  
ATOM   1793  CD  PRO L 119     -61.878 -13.562  14.984  1.00 57.92           C  
ATOM   1794  HA  PRO L 119     -60.299 -10.729  14.913  1.00  0.00           H  
ATOM   1795  HB3 PRO L 119     -62.625 -10.918  14.602  1.00  0.00           H  
ATOM   1796  HB2 PRO L 119     -62.657 -10.595  16.327  1.00  0.00           H  
ATOM   1797  HG3 PRO L 119     -63.887 -12.799  15.447  1.00  0.00           H  
ATOM   1798  HG2 PRO L 119     -62.800 -12.949  16.828  1.00  0.00           H  
ATOM   1799  HD2 PRO L 119     -61.791 -14.540  15.458  1.00  0.00           H  
ATOM   1800  HD3 PRO L 119     -62.224 -13.697  13.958  1.00  0.00           H  
ATOM   1801  N   PRO L 120     -60.026 -10.153  17.521  1.00 47.61           N  
ATOM   1802  CA  PRO L 120     -59.727  -9.940  18.948  1.00 54.23           C  
ATOM   1803  C   PRO L 120     -60.904 -10.360  19.843  1.00 58.60           C  
ATOM   1804  O   PRO L 120     -62.056 -10.082  19.504  1.00 52.60           O  
ATOM   1805  CB  PRO L 120     -59.466  -8.427  19.040  1.00 58.20           C  
ATOM   1806  CG  PRO L 120     -60.278  -7.824  17.907  1.00 55.00           C  
ATOM   1807  CD  PRO L 120     -60.172  -8.880  16.814  1.00 48.09           C  
ATOM   1808  HA  PRO L 120     -58.830 -10.490  19.240  1.00  0.00           H  
ATOM   1809  HB3 PRO L 120     -58.407  -8.238  18.868  1.00  0.00           H  
ATOM   1810  HB2 PRO L 120     -59.716  -7.992  20.010  1.00  0.00           H  
ATOM   1811  HG3 PRO L 120     -59.926  -6.843  17.593  1.00  0.00           H  
ATOM   1812  HG2 PRO L 120     -61.319  -7.719  18.218  1.00  0.00           H  
ATOM   1813  HD2 PRO L 120     -61.029  -8.837  16.144  1.00  0.00           H  
ATOM   1814  HD3 PRO L 120     -59.268  -8.731  16.229  1.00  0.00           H  
ATOM   1815  N   SER L 121     -60.588 -11.012  20.974  1.00 64.35           N  
ATOM   1816  CA  SER L 121     -61.559 -11.343  22.018  1.00 62.79           C  
ATOM   1817  C   SER L 121     -62.123 -10.074  22.684  1.00 64.63           C  
ATOM   1818  O   SER L 121     -61.401  -9.085  22.816  1.00 63.19           O  
ATOM   1819  CB  SER L 121     -60.899 -12.299  23.038  1.00 65.76           C  
ATOM   1820  OG  SER L 121     -59.933 -11.660  23.853  1.00 68.40           O  
ATOM   1821  H   SER L 121     -59.621 -11.202  21.192  1.00  0.00           H  
ATOM   1822  HA  SER L 121     -62.383 -11.877  21.540  1.00  0.00           H  
ATOM   1823  HB3 SER L 121     -60.434 -13.143  22.528  1.00  0.00           H  
ATOM   1824  HB2 SER L 121     -61.662 -12.717  23.696  1.00  0.00           H  
ATOM   1825  HG  SER L 121     -59.574 -12.309  24.465  1.00  0.00           H  
ATOM   1826  N   ASP L 122     -63.390 -10.144  23.125  1.00 70.73           N  
ATOM   1827  CA  ASP L 122     -64.082  -9.072  23.858  1.00 68.02           C  
ATOM   1828  C   ASP L 122     -63.409  -8.726  25.202  1.00 65.35           C  
ATOM   1829  O   ASP L 122     -63.516  -7.585  25.649  1.00 67.47           O  
ATOM   1830  CB  ASP L 122     -65.590  -9.352  24.083  1.00 67.89           C  
ATOM   1831  CG  ASP L 122     -66.388  -9.768  22.839  1.00 71.36           C  
ATOM   1832  OD1 ASP L 122     -65.917  -9.504  21.711  1.00 76.70           O  
ATOM   1833  OD2 ASP L 122     -67.503 -10.295  23.047  1.00 81.38           O  
ATOM   1834  H   ASP L 122     -63.936 -10.976  22.948  1.00  0.00           H  
ATOM   1835  HA  ASP L 122     -64.010  -8.178  23.236  1.00  0.00           H  
ATOM   1836  HB3 ASP L 122     -66.065  -8.464  24.503  1.00  0.00           H  
ATOM   1837  HB2 ASP L 122     -65.683 -10.155  24.816  1.00  0.00           H  
ATOM   1838  N   GLU L 123     -62.697  -9.706  25.785  1.00 66.38           N  
ATOM   1839  CA  GLU L 123     -61.844  -9.590  26.966  1.00 69.73           C  
ATOM   1840  C   GLU L 123     -60.687  -8.596  26.750  1.00 70.94           C  
ATOM   1841  O   GLU L 123     -60.498  -7.702  27.576  1.00 66.22           O  
ATOM   1842  CB  GLU L 123     -61.282 -10.986  27.318  1.00 68.24           C  
ATOM   1843  CG  GLU L 123     -62.355 -12.072  27.549  1.00 79.76           C  
ATOM   1844  CD  GLU L 123     -61.767 -13.470  27.769  1.00 86.42           C  
ATOM   1845  OE1 GLU L 123     -62.523 -14.437  27.534  1.00 86.46           O  
ATOM   1846  OE2 GLU L 123     -60.582 -13.559  28.159  1.00 85.53           O  
ATOM   1847  H   GLU L 123     -62.679 -10.610  25.335  1.00  0.00           H  
ATOM   1848  HA  GLU L 123     -62.458  -9.235  27.795  1.00  0.00           H  
ATOM   1849  HB3 GLU L 123     -60.665 -10.899  28.214  1.00  0.00           H  
ATOM   1850  HB2 GLU L 123     -60.610 -11.319  26.526  1.00  0.00           H  
ATOM   1851  HG3 GLU L 123     -63.031 -12.133  26.695  1.00  0.00           H  
ATOM   1852  HG2 GLU L 123     -62.967 -11.814  28.413  1.00  0.00           H  
ATOM   1853  N   GLN L 124     -59.959  -8.760  25.630  1.00 67.08           N  
ATOM   1854  CA  GLN L 124     -58.855  -7.890  25.223  1.00 64.80           C  
ATOM   1855  C   GLN L 124     -59.360  -6.518  24.737  1.00 63.95           C  
ATOM   1856  O   GLN L 124     -58.734  -5.506  25.049  1.00 63.50           O  
ATOM   1857  CB  GLN L 124     -58.026  -8.587  24.122  1.00 64.35           C  
ATOM   1858  CG  GLN L 124     -56.689  -7.869  23.827  1.00 66.48           C  
ATOM   1859  CD  GLN L 124     -56.038  -8.253  22.498  1.00 59.97           C  
ATOM   1860  OE1 GLN L 124     -56.705  -8.665  21.550  1.00 53.03           O  
ATOM   1861  NE2 GLN L 124     -54.722  -8.051  22.409  1.00 55.32           N  
ATOM   1862  H   GLN L 124     -60.187  -9.513  24.994  1.00  0.00           H  
ATOM   1863  HA  GLN L 124     -58.213  -7.732  26.091  1.00  0.00           H  
ATOM   1864  HB3 GLN L 124     -58.636  -8.659  23.219  1.00  0.00           H  
ATOM   1865  HB2 GLN L 124     -57.810  -9.615  24.417  1.00  0.00           H  
ATOM   1866  HG3 GLN L 124     -55.993  -8.049  24.648  1.00  0.00           H  
ATOM   1867  HG2 GLN L 124     -56.831  -6.792  23.785  1.00  0.00           H  
ATOM   1868 HE22 GLN L 124     -54.232  -8.241  21.543  1.00  0.00           H  
ATOM   1869 HE21 GLN L 124     -54.202  -7.701  23.200  1.00  0.00           H  
ATOM   1870  N   LEU L 125     -60.480  -6.508  23.994  1.00 61.63           N  
ATOM   1871  CA  LEU L 125     -61.090  -5.309  23.418  1.00 67.22           C  
ATOM   1872  C   LEU L 125     -61.621  -4.326  24.478  1.00 69.25           C  
ATOM   1873  O   LEU L 125     -61.604  -3.119  24.241  1.00 69.31           O  
ATOM   1874  CB  LEU L 125     -62.193  -5.741  22.426  1.00 63.77           C  
ATOM   1875  CG  LEU L 125     -62.494  -4.714  21.315  1.00 70.90           C  
ATOM   1876  CD1 LEU L 125     -61.282  -4.514  20.382  1.00 65.62           C  
ATOM   1877  CD2 LEU L 125     -63.772  -5.090  20.538  1.00 70.32           C  
ATOM   1878  H   LEU L 125     -60.926  -7.388  23.763  1.00  0.00           H  
ATOM   1879  HA  LEU L 125     -60.303  -4.787  22.878  1.00  0.00           H  
ATOM   1880  HB3 LEU L 125     -63.101  -5.972  22.986  1.00  0.00           H  
ATOM   1881  HB2 LEU L 125     -61.908  -6.672  21.935  1.00  0.00           H  
ATOM   1882  HG  LEU L 125     -62.698  -3.761  21.801  1.00  0.00           H  
ATOM   1883 HD11 LEU L 125     -60.930  -3.483  20.418  1.00  0.00           H  
ATOM   1884 HD12 LEU L 125     -60.441  -5.155  20.648  1.00  0.00           H  
ATOM   1885 HD13 LEU L 125     -61.512  -4.741  19.344  1.00  0.00           H  
ATOM   1886 HD21 LEU L 125     -64.379  -4.205  20.341  1.00  0.00           H  
ATOM   1887 HD22 LEU L 125     -63.553  -5.557  19.578  1.00  0.00           H  
ATOM   1888 HD23 LEU L 125     -64.397  -5.793  21.091  1.00  0.00           H  
ATOM   1889  N   LYS L 126     -62.033  -4.858  25.641  1.00 66.36           N  
ATOM   1890  CA  LYS L 126     -62.391  -4.093  26.833  1.00 69.66           C  
ATOM   1891  C   LYS L 126     -61.167  -3.435  27.504  1.00 70.00           C  
ATOM   1892  O   LYS L 126     -61.304  -2.327  28.023  1.00 72.32           O  
ATOM   1893  CB  LYS L 126     -63.164  -5.029  27.792  1.00 69.96           C  
ATOM   1894  CG  LYS L 126     -63.642  -4.411  29.120  1.00 78.36           C  
ATOM   1895  CD  LYS L 126     -64.621  -3.239  28.941  1.00 79.65           C  
ATOM   1896  CE  LYS L 126     -65.159  -2.718  30.280  1.00 78.84           C  
ATOM   1897  NZ  LYS L 126     -66.102  -1.604  30.081  1.00 69.24           N  
ATOM   1898  H   LYS L 126     -62.046  -5.864  25.742  1.00  0.00           H  
ATOM   1899  HA  LYS L 126     -63.065  -3.296  26.515  1.00  0.00           H  
ATOM   1900  HB3 LYS L 126     -62.540  -5.893  28.024  1.00  0.00           H  
ATOM   1901  HB2 LYS L 126     -64.034  -5.427  27.268  1.00  0.00           H  
ATOM   1902  HG3 LYS L 126     -62.788  -4.092  29.717  1.00  0.00           H  
ATOM   1903  HG2 LYS L 126     -64.129  -5.193  29.703  1.00  0.00           H  
ATOM   1904  HD3 LYS L 126     -65.452  -3.553  28.307  1.00  0.00           H  
ATOM   1905  HD2 LYS L 126     -64.126  -2.422  28.417  1.00  0.00           H  
ATOM   1906  HE3 LYS L 126     -64.338  -2.375  30.911  1.00  0.00           H  
ATOM   1907  HE2 LYS L 126     -65.671  -3.515  30.820  1.00  0.00           H  
ATOM   1908  HZ1 LYS L 126     -66.881  -1.916  29.520  1.00  0.00           H  
ATOM   1909  HZ2 LYS L 126     -66.441  -1.285  30.978  1.00  0.00           H  
ATOM   1910  HZ3 LYS L 126     -65.632  -0.843  29.611  1.00  0.00           H  
ATOM   1911  N   SER L 127     -60.003  -4.112  27.466  1.00 65.27           N  
ATOM   1912  CA  SER L 127     -58.741  -3.653  28.060  1.00 63.88           C  
ATOM   1913  C   SER L 127     -58.018  -2.543  27.261  1.00 56.01           C  
ATOM   1914  O   SER L 127     -57.103  -1.934  27.816  1.00 63.07           O  
ATOM   1915  CB  SER L 127     -57.842  -4.873  28.372  1.00 65.36           C  
ATOM   1916  OG  SER L 127     -57.034  -5.284  27.286  1.00 60.04           O  
ATOM   1917  H   SER L 127     -59.972  -5.011  27.007  1.00  0.00           H  
ATOM   1918  HA  SER L 127     -59.001  -3.212  29.024  1.00  0.00           H  
ATOM   1919  HB3 SER L 127     -58.436  -5.720  28.718  1.00  0.00           H  
ATOM   1920  HB2 SER L 127     -57.167  -4.620  29.190  1.00  0.00           H  
ATOM   1921  HG  SER L 127     -57.604  -5.496  26.539  1.00  0.00           H  
ATOM   1922  N   GLY L 128     -58.451  -2.270  26.017  1.00 59.83           N  
ATOM   1923  CA  GLY L 128     -58.015  -1.102  25.252  1.00 64.92           C  
ATOM   1924  C   GLY L 128     -57.127  -1.440  24.043  1.00 63.94           C  
ATOM   1925  O   GLY L 128     -56.570  -0.508  23.460  1.00 62.28           O  
ATOM   1926  H   GLY L 128     -59.198  -2.826  25.624  1.00  0.00           H  
ATOM   1927  HA3 GLY L 128     -57.490  -0.378  25.878  1.00  0.00           H  
ATOM   1928  HA2 GLY L 128     -58.911  -0.594  24.900  1.00  0.00           H  
ATOM   1929  N   THR L 129     -56.994  -2.718  23.644  1.00 67.47           N  
ATOM   1930  CA  THR L 129     -56.211  -3.133  22.470  1.00 60.81           C  
ATOM   1931  C   THR L 129     -56.952  -4.219  21.665  1.00 52.90           C  
ATOM   1932  O   THR L 129     -57.825  -4.901  22.200  1.00 50.61           O  
ATOM   1933  CB  THR L 129     -54.808  -3.678  22.871  1.00 59.27           C  
ATOM   1934  OG1 THR L 129     -54.876  -4.910  23.565  1.00 70.52           O  
ATOM   1935  CG2 THR L 129     -53.964  -2.691  23.692  1.00 51.50           C  
ATOM   1936  H   THR L 129     -57.462  -3.459  24.146  1.00  0.00           H  
ATOM   1937  HA  THR L 129     -56.074  -2.287  21.794  1.00  0.00           H  
ATOM   1938  HB  THR L 129     -54.253  -3.876  21.952  1.00  0.00           H  
ATOM   1939  HG1 THR L 129     -55.300  -5.557  22.996  1.00  0.00           H  
ATOM   1940 HG21 THR L 129     -52.960  -3.081  23.858  1.00  0.00           H  
ATOM   1941 HG22 THR L 129     -53.865  -1.737  23.173  1.00  0.00           H  
ATOM   1942 HG23 THR L 129     -54.405  -2.497  24.670  1.00  0.00           H  
ATOM   1943  N   ALA L 130     -56.575  -4.351  20.383  1.00 51.86           N  
ATOM   1944  CA  ALA L 130     -57.197  -5.250  19.417  1.00 49.74           C  
ATOM   1945  C   ALA L 130     -56.114  -5.967  18.601  1.00 63.60           C  
ATOM   1946  O   ALA L 130     -55.559  -5.364  17.683  1.00 49.25           O  
ATOM   1947  CB  ALA L 130     -58.112  -4.413  18.507  1.00 46.02           C  
ATOM   1948  H   ALA L 130     -55.844  -3.755  20.014  1.00  0.00           H  
ATOM   1949  HA  ALA L 130     -57.804  -6.005  19.920  1.00  0.00           H  
ATOM   1950  HB1 ALA L 130     -58.559  -5.019  17.720  1.00  0.00           H  
ATOM   1951  HB2 ALA L 130     -58.921  -3.954  19.073  1.00  0.00           H  
ATOM   1952  HB3 ALA L 130     -57.563  -3.603  18.026  1.00  0.00           H  
ATOM   1953  N   SER L 131     -55.844  -7.239  18.938  1.00 47.50           N  
ATOM   1954  CA  SER L 131     -54.939  -8.110  18.186  1.00 50.49           C  
ATOM   1955  C   SER L 131     -55.758  -9.028  17.269  1.00 55.12           C  
ATOM   1956  O   SER L 131     -56.506  -9.875  17.759  1.00 49.20           O  
ATOM   1957  CB  SER L 131     -54.073  -8.940  19.152  1.00 48.99           C  
ATOM   1958  OG  SER L 131     -53.107  -8.118  19.777  1.00 52.30           O  
ATOM   1959  H   SER L 131     -56.325  -7.669  19.717  1.00  0.00           H  
ATOM   1960  HA  SER L 131     -54.263  -7.519  17.566  1.00  0.00           H  
ATOM   1961  HB3 SER L 131     -53.538  -9.719  18.608  1.00  0.00           H  
ATOM   1962  HB2 SER L 131     -54.680  -9.444  19.904  1.00  0.00           H  
ATOM   1963  HG  SER L 131     -52.465  -7.837  19.117  1.00  0.00           H  
ATOM   1964  N   VAL L 132     -55.581  -8.843  15.954  1.00 52.18           N  
ATOM   1965  CA  VAL L 132     -56.199  -9.637  14.899  1.00 45.49           C  
ATOM   1966  C   VAL L 132     -55.123 -10.613  14.378  1.00 54.36           C  
ATOM   1967  O   VAL L 132     -54.090 -10.155  13.890  1.00 49.10           O  
ATOM   1968  CB  VAL L 132     -56.648  -8.750  13.695  1.00 43.23           C  
ATOM   1969  CG1 VAL L 132     -57.564  -9.542  12.751  1.00 52.59           C  
ATOM   1970  CG2 VAL L 132     -57.345  -7.437  14.103  1.00 52.38           C  
ATOM   1971  H   VAL L 132     -54.928  -8.135  15.636  1.00  0.00           H  
ATOM   1972  HA  VAL L 132     -57.056 -10.193  15.284  1.00  0.00           H  
ATOM   1973  HB  VAL L 132     -55.776  -8.446  13.115  1.00  0.00           H  
ATOM   1974 HG11 VAL L 132     -57.878  -8.934  11.902  1.00  0.00           H  
ATOM   1975 HG12 VAL L 132     -57.086 -10.436  12.358  1.00  0.00           H  
ATOM   1976 HG13 VAL L 132     -58.457  -9.867  13.283  1.00  0.00           H  
ATOM   1977 HG21 VAL L 132     -57.628  -6.859  13.223  1.00  0.00           H  
ATOM   1978 HG22 VAL L 132     -58.252  -7.618  14.674  1.00  0.00           H  
ATOM   1979 HG23 VAL L 132     -56.693  -6.799  14.700  1.00  0.00           H  
ATOM   1980  N   VAL L 133     -55.364 -11.926  14.511  1.00 45.82           N  
ATOM   1981  CA  VAL L 133     -54.391 -12.970  14.167  1.00 39.12           C  
ATOM   1982  C   VAL L 133     -54.815 -13.689  12.873  1.00 48.60           C  
ATOM   1983  O   VAL L 133     -56.008 -13.892  12.654  1.00 42.01           O  
ATOM   1984  CB  VAL L 133     -54.271 -14.021  15.312  1.00 49.77           C  
ATOM   1985  CG1 VAL L 133     -53.322 -15.201  15.003  1.00 41.12           C  
ATOM   1986  CG2 VAL L 133     -53.842 -13.360  16.635  1.00 50.34           C  
ATOM   1987  H   VAL L 133     -56.249 -12.242  14.884  1.00  0.00           H  
ATOM   1988  HA  VAL L 133     -53.403 -12.535  14.013  1.00  0.00           H  
ATOM   1989  HB  VAL L 133     -55.256 -14.450  15.489  1.00  0.00           H  
ATOM   1990 HG11 VAL L 133     -53.192 -15.840  15.877  1.00  0.00           H  
ATOM   1991 HG12 VAL L 133     -53.702 -15.842  14.207  1.00  0.00           H  
ATOM   1992 HG13 VAL L 133     -52.334 -14.845  14.706  1.00  0.00           H  
ATOM   1993 HG21 VAL L 133     -53.757 -14.095  17.436  1.00  0.00           H  
ATOM   1994 HG22 VAL L 133     -52.876 -12.869  16.535  1.00  0.00           H  
ATOM   1995 HG23 VAL L 133     -54.561 -12.611  16.967  1.00  0.00           H  
ATOM   1996  N   CYX L 134     -53.824 -14.077  12.055  1.00 47.00           N  
ATOM   1997  CA  CYX L 134     -53.994 -14.885  10.850  1.00 39.79           C  
ATOM   1998  C   CYX L 134     -52.960 -16.016  10.855  1.00 51.03           C  
ATOM   1999  O   CYX L 134     -51.763 -15.740  10.927  1.00 51.78           O  
ATOM   2000  CB  CYX L 134     -53.873 -13.992   9.601  1.00 48.21           C  
ATOM   2001  SG  CYX L 134     -54.060 -14.820   7.999  1.00 60.66           S  
ATOM   2002  H   CYX L 134     -52.867 -13.850  12.295  1.00  0.00           H  
ATOM   2003  HA  CYX L 134     -54.987 -15.330  10.857  1.00  0.00           H  
ATOM   2004  HB3 CYX L 134     -52.913 -13.474   9.601  1.00  0.00           H  
ATOM   2005  HB2 CYX L 134     -54.644 -13.226   9.641  1.00  0.00           H  
ATOM   2006  N   LEU L 135     -53.454 -17.260  10.765  1.00 44.40           N  
ATOM   2007  CA  LEU L 135     -52.656 -18.483  10.736  1.00 36.05           C  
ATOM   2008  C   LEU L 135     -52.585 -19.023   9.302  1.00 40.76           C  
ATOM   2009  O   LEU L 135     -53.615 -19.141   8.643  1.00 40.26           O  
ATOM   2010  CB  LEU L 135     -53.301 -19.510  11.698  1.00 46.03           C  
ATOM   2011  CG  LEU L 135     -52.687 -20.933  11.719  1.00 48.71           C  
ATOM   2012  CD1 LEU L 135     -51.200 -20.933  12.140  1.00 44.00           C  
ATOM   2013  CD2 LEU L 135     -53.548 -21.888  12.575  1.00 47.95           C  
ATOM   2014  H   LEU L 135     -54.451 -17.384  10.655  1.00  0.00           H  
ATOM   2015  HA  LEU L 135     -51.646 -18.271  11.087  1.00  0.00           H  
ATOM   2016  HB3 LEU L 135     -54.351 -19.607  11.428  1.00  0.00           H  
ATOM   2017  HB2 LEU L 135     -53.289 -19.103  12.710  1.00  0.00           H  
ATOM   2018  HG  LEU L 135     -52.731 -21.334  10.707  1.00  0.00           H  
ATOM   2019 HD11 LEU L 135     -50.981 -21.657  12.923  1.00  0.00           H  
ATOM   2020 HD12 LEU L 135     -50.560 -21.184  11.294  1.00  0.00           H  
ATOM   2021 HD13 LEU L 135     -50.878 -19.960  12.510  1.00  0.00           H  
ATOM   2022 HD21 LEU L 135     -53.870 -22.748  11.987  1.00  0.00           H  
ATOM   2023 HD22 LEU L 135     -53.017 -22.274  13.445  1.00  0.00           H  
ATOM   2024 HD23 LEU L 135     -54.451 -21.402  12.948  1.00  0.00           H  
ATOM   2025  N   LEU L 136     -51.368 -19.398   8.891  1.00 38.93           N  
ATOM   2026  CA  LEU L 136     -51.048 -20.135   7.675  1.00 42.25           C  
ATOM   2027  C   LEU L 136     -50.507 -21.483   8.163  1.00 44.29           C  
ATOM   2028  O   LEU L 136     -49.419 -21.510   8.739  1.00 41.92           O  
ATOM   2029  CB  LEU L 136     -49.948 -19.388   6.887  1.00 40.09           C  
ATOM   2030  CG  LEU L 136     -50.395 -18.158   6.072  1.00 41.20           C  
ATOM   2031  CD1 LEU L 136     -51.002 -17.024   6.920  1.00 37.04           C  
ATOM   2032  CD2 LEU L 136     -49.202 -17.639   5.252  1.00 44.24           C  
ATOM   2033  H   LEU L 136     -50.580 -19.241   9.509  1.00  0.00           H  
ATOM   2034  HA  LEU L 136     -51.925 -20.291   7.043  1.00  0.00           H  
ATOM   2035  HB3 LEU L 136     -49.500 -20.093   6.184  1.00  0.00           H  
ATOM   2036  HB2 LEU L 136     -49.146 -19.097   7.564  1.00  0.00           H  
ATOM   2037  HG  LEU L 136     -51.155 -18.491   5.365  1.00  0.00           H  
ATOM   2038 HD11 LEU L 136     -50.784 -16.042   6.505  1.00  0.00           H  
ATOM   2039 HD12 LEU L 136     -52.088 -17.112   6.961  1.00  0.00           H  
ATOM   2040 HD13 LEU L 136     -50.625 -17.025   7.942  1.00  0.00           H  
ATOM   2041 HD21 LEU L 136     -49.524 -16.920   4.503  1.00  0.00           H  
ATOM   2042 HD22 LEU L 136     -48.471 -17.143   5.890  1.00  0.00           H  
ATOM   2043 HD23 LEU L 136     -48.688 -18.447   4.729  1.00  0.00           H  
ATOM   2044  N   ASN L 137     -51.289 -22.557   7.988  1.00 40.39           N  
ATOM   2045  CA  ASN L 137     -50.993 -23.854   8.592  1.00 42.36           C  
ATOM   2046  C   ASN L 137     -50.488 -24.856   7.539  1.00 42.43           C  
ATOM   2047  O   ASN L 137     -51.175 -25.077   6.540  1.00 41.45           O  
ATOM   2048  CB  ASN L 137     -52.266 -24.382   9.299  1.00 45.62           C  
ATOM   2049  CG  ASN L 137     -51.983 -25.310  10.485  1.00 54.05           C  
ATOM   2050  OD1 ASN L 137     -51.100 -25.049  11.299  1.00 60.60           O  
ATOM   2051  ND2 ASN L 137     -52.755 -26.391  10.600  1.00 53.50           N  
ATOM   2052  H   ASN L 137     -52.183 -22.468   7.522  1.00  0.00           H  
ATOM   2053  HA  ASN L 137     -50.190 -23.776   9.327  1.00  0.00           H  
ATOM   2054  HB3 ASN L 137     -52.959 -24.840   8.595  1.00  0.00           H  
ATOM   2055  HB2 ASN L 137     -52.806 -23.540   9.732  1.00  0.00           H  
ATOM   2056 HD22 ASN L 137     -52.597 -27.042  11.356  1.00  0.00           H  
ATOM   2057 HD21 ASN L 137     -53.473 -26.588   9.919  1.00  0.00           H  
ATOM   2058  N   ASN L 138     -49.322 -25.462   7.830  1.00 37.55           N  
ATOM   2059  CA  ASN L 138     -48.673 -26.588   7.139  1.00 39.87           C  
ATOM   2060  C   ASN L 138     -48.485 -26.358   5.625  1.00 42.27           C  
ATOM   2061  O   ASN L 138     -49.238 -26.908   4.819  1.00 38.03           O  
ATOM   2062  CB  ASN L 138     -49.415 -27.919   7.436  1.00 38.18           C  
ATOM   2063  CG  ASN L 138     -49.450 -28.300   8.921  1.00 44.89           C  
ATOM   2064  OD1 ASN L 138     -50.512 -28.303   9.537  1.00 65.06           O  
ATOM   2065  ND2 ASN L 138     -48.295 -28.639   9.499  1.00 52.07           N  
ATOM   2066  H   ASN L 138     -48.846 -25.175   8.677  1.00  0.00           H  
ATOM   2067  HA  ASN L 138     -47.681 -26.646   7.586  1.00  0.00           H  
ATOM   2068  HB3 ASN L 138     -48.934 -28.740   6.901  1.00  0.00           H  
ATOM   2069  HB2 ASN L 138     -50.440 -27.875   7.064  1.00  0.00           H  
ATOM   2070 HD22 ASN L 138     -48.267 -28.925  10.467  1.00  0.00           H  
ATOM   2071 HD21 ASN L 138     -47.437 -28.653   8.960  1.00  0.00           H  
ATOM   2072  N   PHE L 139     -47.471 -25.551   5.276  1.00 31.16           N  
ATOM   2073  CA  PHE L 139     -47.105 -25.209   3.902  1.00 27.71           C  
ATOM   2074  C   PHE L 139     -45.605 -25.421   3.645  1.00 29.69           C  
ATOM   2075  O   PHE L 139     -44.804 -25.387   4.577  1.00 31.05           O  
ATOM   2076  CB  PHE L 139     -47.557 -23.764   3.602  1.00 34.16           C  
ATOM   2077  CG  PHE L 139     -46.922 -22.645   4.413  1.00 36.00           C  
ATOM   2078  CD1 PHE L 139     -45.716 -22.057   3.984  1.00 38.03           C  
ATOM   2079  CD2 PHE L 139     -47.453 -22.276   5.667  1.00 40.16           C  
ATOM   2080  CE1 PHE L 139     -45.094 -21.092   4.761  1.00 34.90           C  
ATOM   2081  CE2 PHE L 139     -46.816 -21.304   6.428  1.00 32.98           C  
ATOM   2082  CZ  PHE L 139     -45.644 -20.714   5.977  1.00 36.12           C  
ATOM   2083  H   PHE L 139     -46.900 -25.133   6.001  1.00  0.00           H  
ATOM   2084  HA  PHE L 139     -47.636 -25.873   3.221  1.00  0.00           H  
ATOM   2085  HB3 PHE L 139     -48.631 -23.713   3.739  1.00  0.00           H  
ATOM   2086  HB2 PHE L 139     -47.388 -23.547   2.547  1.00  0.00           H  
ATOM   2087  HD1 PHE L 139     -45.280 -22.357   3.046  1.00  0.00           H  
ATOM   2088  HD2 PHE L 139     -48.353 -22.743   6.039  1.00  0.00           H  
ATOM   2089  HE1 PHE L 139     -44.180 -20.635   4.419  1.00  0.00           H  
ATOM   2090  HE2 PHE L 139     -47.232 -21.011   7.379  1.00  0.00           H  
ATOM   2091  HZ  PHE L 139     -45.150 -19.963   6.574  1.00  0.00           H  
ATOM   2092  N   TYR L 140     -45.256 -25.617   2.366  1.00 28.88           N  
ATOM   2093  CA  TYR L 140     -43.887 -25.810   1.891  1.00 28.91           C  
ATOM   2094  C   TYR L 140     -43.810 -25.334   0.425  1.00 32.40           C  
ATOM   2095  O   TYR L 140     -44.690 -25.715  -0.346  1.00 36.40           O  
ATOM   2096  CB  TYR L 140     -43.505 -27.304   2.016  1.00 25.62           C  
ATOM   2097  CG  TYR L 140     -42.070 -27.578   1.601  1.00 28.11           C  
ATOM   2098  CD1 TYR L 140     -41.762 -27.903   0.263  1.00 28.16           C  
ATOM   2099  CD2 TYR L 140     -41.028 -27.423   2.539  1.00 27.26           C  
ATOM   2100  CE1 TYR L 140     -40.423 -28.048  -0.141  1.00 27.21           C  
ATOM   2101  CE2 TYR L 140     -39.688 -27.559   2.132  1.00 30.62           C  
ATOM   2102  CZ  TYR L 140     -39.385 -27.869   0.792  1.00 33.80           C  
ATOM   2103  OH  TYR L 140     -38.087 -27.984   0.398  1.00 40.37           O  
ATOM   2104  H   TYR L 140     -45.973 -25.614   1.650  1.00  0.00           H  
ATOM   2105  HA  TYR L 140     -43.225 -25.231   2.532  1.00  0.00           H  
ATOM   2106  HB3 TYR L 140     -44.174 -27.924   1.416  1.00  0.00           H  
ATOM   2107  HB2 TYR L 140     -43.631 -27.639   3.046  1.00  0.00           H  
ATOM   2108  HD1 TYR L 140     -42.551 -28.013  -0.466  1.00  0.00           H  
ATOM   2109  HD2 TYR L 140     -41.253 -27.165   3.564  1.00  0.00           H  
ATOM   2110  HE1 TYR L 140     -40.192 -28.279  -1.171  1.00  0.00           H  
ATOM   2111  HE2 TYR L 140     -38.892 -27.407   2.844  1.00  0.00           H  
ATOM   2112  HH  TYR L 140     -37.474 -27.795   1.113  1.00  0.00           H  
ATOM   2113  N   PRO L 141     -42.776 -24.552   0.030  1.00 37.40           N  
ATOM   2114  CA  PRO L 141     -41.641 -24.072   0.848  1.00 40.65           C  
ATOM   2115  C   PRO L 141     -42.016 -22.910   1.786  1.00 35.19           C  
ATOM   2116  O   PRO L 141     -43.166 -22.472   1.787  1.00 36.08           O  
ATOM   2117  CB  PRO L 141     -40.614 -23.652  -0.214  1.00 39.04           C  
ATOM   2118  CG  PRO L 141     -41.458 -23.158  -1.375  1.00 46.30           C  
ATOM   2119  CD  PRO L 141     -42.639 -24.121  -1.364  1.00 40.64           C  
ATOM   2120  HA  PRO L 141     -41.216 -24.873   1.452  1.00  0.00           H  
ATOM   2121  HB3 PRO L 141     -40.039 -24.527  -0.523  1.00  0.00           H  
ATOM   2122  HB2 PRO L 141     -39.896 -22.908   0.129  1.00  0.00           H  
ATOM   2123  HG3 PRO L 141     -40.918 -23.140  -2.321  1.00  0.00           H  
ATOM   2124  HG2 PRO L 141     -41.806 -22.144  -1.168  1.00  0.00           H  
ATOM   2125  HD2 PRO L 141     -43.545 -23.650  -1.749  1.00  0.00           H  
ATOM   2126  HD3 PRO L 141     -42.422 -24.994  -1.981  1.00  0.00           H  
ATOM   2127  N   ARG L 142     -41.037 -22.446   2.580  1.00 34.45           N  
ATOM   2128  CA  ARG L 142     -41.210 -21.401   3.597  1.00 34.74           C  
ATOM   2129  C   ARG L 142     -41.616 -20.016   3.041  1.00 39.18           C  
ATOM   2130  O   ARG L 142     -42.143 -19.203   3.799  1.00 39.68           O  
ATOM   2131  CB  ARG L 142     -39.918 -21.302   4.440  1.00 40.28           C  
ATOM   2132  CG  ARG L 142     -40.130 -20.678   5.834  1.00 37.93           C  
ATOM   2133  CD  ARG L 142     -38.838 -20.533   6.648  1.00 45.19           C  
ATOM   2134  NE  ARG L 142     -38.009 -19.429   6.145  1.00 58.21           N  
ATOM   2135  CZ  ARG L 142     -36.923 -18.923   6.753  1.00 57.43           C  
ATOM   2136  NH1 ARG L 142     -36.491 -19.411   7.925  1.00 52.23           N  
ATOM   2137  NH2 ARG L 142     -36.268 -17.904   6.183  1.00 48.03           N  
ATOM   2138  H   ARG L 142     -40.110 -22.842   2.505  1.00  0.00           H  
ATOM   2139  HA  ARG L 142     -42.018 -21.730   4.253  1.00  0.00           H  
ATOM   2140  HB3 ARG L 142     -39.156 -20.753   3.886  1.00  0.00           H  
ATOM   2141  HB2 ARG L 142     -39.507 -22.300   4.587  1.00  0.00           H  
ATOM   2142  HG3 ARG L 142     -40.887 -21.208   6.412  1.00  0.00           H  
ATOM   2143  HG2 ARG L 142     -40.524 -19.673   5.690  1.00  0.00           H  
ATOM   2144  HD3 ARG L 142     -38.224 -21.425   6.518  1.00  0.00           H  
ATOM   2145  HD2 ARG L 142     -39.055 -20.457   7.714  1.00  0.00           H  
ATOM   2146  HE  ARG L 142     -38.286 -19.046   5.252  1.00  0.00           H  
ATOM   2147 HH12 ARG L 142     -35.687 -19.013   8.388  1.00  0.00           H  
ATOM   2148 HH11 ARG L 142     -36.988 -20.171   8.368  1.00  0.00           H  
ATOM   2149 HH22 ARG L 142     -35.462 -17.496   6.635  1.00  0.00           H  
ATOM   2150 HH21 ARG L 142     -36.595 -17.510   5.312  1.00  0.00           H  
ATOM   2151  N   GLU L 143     -41.363 -19.774   1.742  1.00 40.93           N  
ATOM   2152  CA  GLU L 143     -41.635 -18.527   1.030  1.00 50.54           C  
ATOM   2153  C   GLU L 143     -43.148 -18.279   0.875  1.00 47.88           C  
ATOM   2154  O   GLU L 143     -43.762 -18.775  -0.071  1.00 47.27           O  
ATOM   2155  CB  GLU L 143     -40.913 -18.507  -0.342  1.00 49.90           C  
ATOM   2156  CG  GLU L 143     -39.373 -18.631  -0.299  1.00 55.90           C  
ATOM   2157  CD  GLU L 143     -38.876 -20.071  -0.161  1.00 68.79           C  
ATOM   2158  OE1 GLU L 143     -38.520 -20.454   0.975  1.00 66.11           O  
ATOM   2159  OE2 GLU L 143     -38.877 -20.771  -1.196  1.00 78.99           O  
ATOM   2160  H   GLU L 143     -40.904 -20.492   1.199  1.00  0.00           H  
ATOM   2161  HA  GLU L 143     -41.219 -17.712   1.625  1.00  0.00           H  
ATOM   2162  HB3 GLU L 143     -41.158 -17.572  -0.848  1.00  0.00           H  
ATOM   2163  HB2 GLU L 143     -41.315 -19.293  -0.985  1.00  0.00           H  
ATOM   2164  HG3 GLU L 143     -38.963 -18.018   0.505  1.00  0.00           H  
ATOM   2165  HG2 GLU L 143     -38.958 -18.232  -1.225  1.00  0.00           H  
ATOM   2166  N   ALA L 144     -43.701 -17.504   1.818  1.00 42.14           N  
ATOM   2167  CA  ALA L 144     -45.082 -17.036   1.839  1.00 42.99           C  
ATOM   2168  C   ALA L 144     -45.077 -15.530   2.130  1.00 52.26           C  
ATOM   2169  O   ALA L 144     -44.242 -15.067   2.909  1.00 46.02           O  
ATOM   2170  CB  ALA L 144     -45.858 -17.790   2.934  1.00 43.63           C  
ATOM   2171  H   ALA L 144     -43.121 -17.156   2.569  1.00  0.00           H  
ATOM   2172  HA  ALA L 144     -45.557 -17.212   0.872  1.00  0.00           H  
ATOM   2173  HB1 ALA L 144     -46.912 -17.511   2.929  1.00  0.00           H  
ATOM   2174  HB2 ALA L 144     -45.806 -18.868   2.790  1.00  0.00           H  
ATOM   2175  HB3 ALA L 144     -45.462 -17.577   3.928  1.00  0.00           H  
ATOM   2176  N   LYS L 145     -46.027 -14.807   1.521  1.00 47.85           N  
ATOM   2177  CA  LYS L 145     -46.235 -13.379   1.742  1.00 46.56           C  
ATOM   2178  C   LYS L 145     -47.665 -13.149   2.235  1.00 45.74           C  
ATOM   2179  O   LYS L 145     -48.612 -13.492   1.527  1.00 53.88           O  
ATOM   2180  CB  LYS L 145     -45.890 -12.590   0.458  1.00 47.80           C  
ATOM   2181  CG  LYS L 145     -46.273 -11.098   0.519  1.00 56.40           C  
ATOM   2182  CD  LYS L 145     -45.488 -10.223  -0.466  1.00 64.51           C  
ATOM   2183  CE  LYS L 145     -46.000  -8.777  -0.471  1.00 70.63           C  
ATOM   2184  NZ  LYS L 145     -45.098  -7.876  -1.206  1.00 78.44           N  
ATOM   2185  H   LYS L 145     -46.688 -15.263   0.905  1.00  0.00           H  
ATOM   2186  HA  LYS L 145     -45.560 -13.018   2.521  1.00  0.00           H  
ATOM   2187  HB3 LYS L 145     -46.376 -13.039  -0.408  1.00  0.00           H  
ATOM   2188  HB2 LYS L 145     -44.818 -12.686   0.283  1.00  0.00           H  
ATOM   2189  HG3 LYS L 145     -46.111 -10.718   1.529  1.00  0.00           H  
ATOM   2190  HG2 LYS L 145     -47.341 -10.994   0.323  1.00  0.00           H  
ATOM   2191  HD3 LYS L 145     -45.557 -10.644  -1.470  1.00  0.00           H  
ATOM   2192  HD2 LYS L 145     -44.431 -10.240  -0.195  1.00  0.00           H  
ATOM   2193  HE3 LYS L 145     -46.101  -8.401   0.548  1.00  0.00           H  
ATOM   2194  HE2 LYS L 145     -46.987  -8.743  -0.931  1.00  0.00           H  
ATOM   2195  HZ1 LYS L 145     -45.004  -8.192  -2.160  1.00  0.00           H  
ATOM   2196  HZ2 LYS L 145     -45.484  -6.942  -1.198  1.00  0.00           H  
ATOM   2197  HZ3 LYS L 145     -44.191  -7.868  -0.761  1.00  0.00           H  
ATOM   2198  N   VAL L 146     -47.773 -12.549   3.431  1.00 48.79           N  
ATOM   2199  CA  VAL L 146     -49.035 -12.176   4.058  1.00 44.49           C  
ATOM   2200  C   VAL L 146     -49.199 -10.650   3.971  1.00 50.25           C  
ATOM   2201  O   VAL L 146     -48.280  -9.915   4.336  1.00 44.04           O  
ATOM   2202  CB  VAL L 146     -49.075 -12.589   5.555  1.00 44.98           C  
ATOM   2203  CG1 VAL L 146     -50.386 -12.192   6.261  1.00 51.35           C  
ATOM   2204  CG2 VAL L 146     -48.837 -14.099   5.709  1.00 49.28           C  
ATOM   2205  H   VAL L 146     -46.941 -12.300   3.947  1.00  0.00           H  
ATOM   2206  HA  VAL L 146     -49.866 -12.664   3.549  1.00  0.00           H  
ATOM   2207  HB  VAL L 146     -48.269 -12.085   6.088  1.00  0.00           H  
ATOM   2208 HG11 VAL L 146     -50.454 -12.628   7.258  1.00  0.00           H  
ATOM   2209 HG12 VAL L 146     -50.479 -11.112   6.384  1.00  0.00           H  
ATOM   2210 HG13 VAL L 146     -51.245 -12.536   5.687  1.00  0.00           H  
ATOM   2211 HG21 VAL L 146     -49.005 -14.424   6.735  1.00  0.00           H  
ATOM   2212 HG22 VAL L 146     -49.512 -14.660   5.066  1.00  0.00           H  
ATOM   2213 HG23 VAL L 146     -47.817 -14.375   5.443  1.00  0.00           H  
ATOM   2214  N   GLN L 147     -50.376 -10.218   3.498  1.00 49.62           N  
ATOM   2215  CA  GLN L 147     -50.762  -8.818   3.372  1.00 49.26           C  
ATOM   2216  C   GLN L 147     -52.091  -8.589   4.094  1.00 52.01           C  
ATOM   2217  O   GLN L 147     -53.126  -9.088   3.653  1.00 51.52           O  
ATOM   2218  CB  GLN L 147     -50.853  -8.422   1.883  1.00 43.46           C  
ATOM   2219  CG  GLN L 147     -49.476  -8.368   1.193  1.00 54.89           C  
ATOM   2220  CD  GLN L 147     -49.464  -7.522  -0.083  1.00 66.88           C  
ATOM   2221  OE1 GLN L 147     -48.580  -6.686  -0.257  1.00 67.74           O  
ATOM   2222  NE2 GLN L 147     -50.419  -7.729  -0.990  1.00 70.89           N  
ATOM   2223  H   GLN L 147     -51.076 -10.896   3.219  1.00  0.00           H  
ATOM   2224  HA  GLN L 147     -50.017  -8.174   3.845  1.00  0.00           H  
ATOM   2225  HB3 GLN L 147     -51.332  -7.445   1.812  1.00  0.00           H  
ATOM   2226  HB2 GLN L 147     -51.504  -9.113   1.346  1.00  0.00           H  
ATOM   2227  HG3 GLN L 147     -49.127  -9.376   0.965  1.00  0.00           H  
ATOM   2228  HG2 GLN L 147     -48.742  -7.938   1.875  1.00  0.00           H  
ATOM   2229 HE22 GLN L 147     -50.421  -7.193  -1.846  1.00  0.00           H  
ATOM   2230 HE21 GLN L 147     -51.135  -8.438  -0.858  1.00  0.00           H  
ATOM   2231  N   TRP L 148     -52.031  -7.805   5.180  1.00 45.04           N  
ATOM   2232  CA  TRP L 148     -53.201  -7.299   5.889  1.00 47.12           C  
ATOM   2233  C   TRP L 148     -53.830  -6.126   5.128  1.00 49.58           C  
ATOM   2234  O   TRP L 148     -53.113  -5.207   4.739  1.00 44.76           O  
ATOM   2235  CB  TRP L 148     -52.791  -6.872   7.307  1.00 44.63           C  
ATOM   2236  CG  TRP L 148     -52.511  -7.996   8.250  1.00 48.14           C  
ATOM   2237  CD1 TRP L 148     -51.293  -8.476   8.587  1.00 45.77           C  
ATOM   2238  CD2 TRP L 148     -53.480  -8.830   8.947  1.00 48.40           C  
ATOM   2239  NE1 TRP L 148     -51.443  -9.521   9.475  1.00 45.42           N  
ATOM   2240  CE2 TRP L 148     -52.771  -9.776   9.746  1.00 46.96           C  
ATOM   2241  CE3 TRP L 148     -54.892  -8.870   8.997  1.00 46.88           C  
ATOM   2242  CZ2 TRP L 148     -53.431 -10.699  10.572  1.00 49.83           C  
ATOM   2243  CZ3 TRP L 148     -55.564  -9.791   9.821  1.00 42.51           C  
ATOM   2244  CH2 TRP L 148     -54.837 -10.701  10.610  1.00 45.25           C  
ATOM   2245  H   TRP L 148     -51.139  -7.441   5.482  1.00  0.00           H  
ATOM   2246  HA  TRP L 148     -53.943  -8.094   5.973  1.00  0.00           H  
ATOM   2247  HB3 TRP L 148     -53.584  -6.276   7.761  1.00  0.00           H  
ATOM   2248  HB2 TRP L 148     -51.909  -6.235   7.269  1.00  0.00           H  
ATOM   2249  HD1 TRP L 148     -50.355  -8.088   8.216  1.00  0.00           H  
ATOM   2250  HE1 TRP L 148     -50.651 -10.041   9.839  1.00  0.00           H  
ATOM   2251  HE3 TRP L 148     -55.464  -8.169   8.407  1.00  0.00           H  
ATOM   2252  HZ2 TRP L 148     -52.869 -11.397  11.172  1.00  0.00           H  
ATOM   2253  HZ3 TRP L 148     -56.641  -9.788   9.853  1.00  0.00           H  
ATOM   2254  HH2 TRP L 148     -55.357 -11.406  11.238  1.00  0.00           H  
ATOM   2255  N   LYS L 149     -55.159  -6.179   4.960  1.00 54.25           N  
ATOM   2256  CA  LYS L 149     -55.966  -5.112   4.372  1.00 44.40           C  
ATOM   2257  C   LYS L 149     -57.105  -4.785   5.343  1.00 50.50           C  
ATOM   2258  O   LYS L 149     -57.743  -5.704   5.860  1.00 52.65           O  
ATOM   2259  CB  LYS L 149     -56.546  -5.550   3.011  1.00 42.83           C  
ATOM   2260  CG  LYS L 149     -55.505  -5.960   1.957  1.00 54.55           C  
ATOM   2261  CD  LYS L 149     -56.168  -6.282   0.606  1.00 59.78           C  
ATOM   2262  CE  LYS L 149     -55.312  -7.168  -0.309  1.00 60.01           C  
ATOM   2263  NZ  LYS L 149     -54.055  -6.521  -0.720  1.00 64.85           N  
ATOM   2264  H   LYS L 149     -55.676  -6.973   5.317  1.00  0.00           H  
ATOM   2265  HA  LYS L 149     -55.360  -4.219   4.223  1.00  0.00           H  
ATOM   2266  HB3 LYS L 149     -57.144  -4.731   2.610  1.00  0.00           H  
ATOM   2267  HB2 LYS L 149     -57.233  -6.382   3.158  1.00  0.00           H  
ATOM   2268  HG3 LYS L 149     -54.958  -6.835   2.311  1.00  0.00           H  
ATOM   2269  HG2 LYS L 149     -54.769  -5.165   1.831  1.00  0.00           H  
ATOM   2270  HD3 LYS L 149     -56.409  -5.351   0.090  1.00  0.00           H  
ATOM   2271  HD2 LYS L 149     -57.124  -6.781   0.774  1.00  0.00           H  
ATOM   2272  HE3 LYS L 149     -55.872  -7.434  -1.206  1.00  0.00           H  
ATOM   2273  HE2 LYS L 149     -55.074  -8.097   0.205  1.00  0.00           H  
ATOM   2274  HZ1 LYS L 149     -53.516  -6.275   0.097  1.00  0.00           H  
ATOM   2275  HZ2 LYS L 149     -53.528  -7.179  -1.283  1.00  0.00           H  
ATOM   2276  HZ3 LYS L 149     -54.257  -5.694  -1.261  1.00  0.00           H  
ATOM   2277  N   VAL L 150     -57.350  -3.484   5.554  1.00 48.34           N  
ATOM   2278  CA  VAL L 150     -58.418  -2.976   6.414  1.00 53.91           C  
ATOM   2279  C   VAL L 150     -59.210  -1.942   5.600  1.00 54.92           C  
ATOM   2280  O   VAL L 150     -58.674  -0.878   5.286  1.00 47.99           O  
ATOM   2281  CB  VAL L 150     -57.857  -2.341   7.716  1.00 50.16           C  
ATOM   2282  CG1 VAL L 150     -58.932  -1.672   8.590  1.00 56.99           C  
ATOM   2283  CG2 VAL L 150     -57.097  -3.385   8.552  1.00 51.69           C  
ATOM   2284  H   VAL L 150     -56.788  -2.784   5.088  1.00  0.00           H  
ATOM   2285  HA  VAL L 150     -59.091  -3.783   6.697  1.00  0.00           H  
ATOM   2286  HB  VAL L 150     -57.143  -1.564   7.445  1.00  0.00           H  
ATOM   2287 HG11 VAL L 150     -58.513  -1.316   9.532  1.00  0.00           H  
ATOM   2288 HG12 VAL L 150     -59.368  -0.806   8.093  1.00  0.00           H  
ATOM   2289 HG13 VAL L 150     -59.737  -2.368   8.828  1.00  0.00           H  
ATOM   2290 HG21 VAL L 150     -56.730  -2.964   9.488  1.00  0.00           H  
ATOM   2291 HG22 VAL L 150     -57.741  -4.230   8.785  1.00  0.00           H  
ATOM   2292 HG23 VAL L 150     -56.238  -3.781   8.015  1.00  0.00           H  
ATOM   2293  N   ASP L 151     -60.442  -2.320   5.211  1.00 56.87           N  
ATOM   2294  CA  ASP L 151     -61.286  -1.632   4.220  1.00 55.72           C  
ATOM   2295  C   ASP L 151     -60.573  -1.451   2.861  1.00 51.63           C  
ATOM   2296  O   ASP L 151     -60.617  -0.372   2.271  1.00 51.68           O  
ATOM   2297  CB  ASP L 151     -61.980  -0.339   4.735  1.00 56.26           C  
ATOM   2298  CG  ASP L 151     -62.855  -0.512   5.985  1.00 63.62           C  
ATOM   2299  OD1 ASP L 151     -63.162  -1.666   6.356  1.00 56.78           O  
ATOM   2300  OD2 ASP L 151     -63.266   0.537   6.528  1.00 68.95           O  
ATOM   2301  H   ASP L 151     -60.820  -3.186   5.574  1.00  0.00           H  
ATOM   2302  HA  ASP L 151     -62.087  -2.335   3.996  1.00  0.00           H  
ATOM   2303  HB3 ASP L 151     -62.617   0.068   3.949  1.00  0.00           H  
ATOM   2304  HB2 ASP L 151     -61.212   0.401   4.963  1.00  0.00           H  
ATOM   2305  N   ASN L 152     -59.906  -2.535   2.416  1.00 42.76           N  
ATOM   2306  CA  ASN L 152     -59.112  -2.679   1.187  1.00 50.50           C  
ATOM   2307  C   ASN L 152     -57.732  -1.980   1.215  1.00 48.93           C  
ATOM   2308  O   ASN L 152     -56.901  -2.293   0.361  1.00 51.95           O  
ATOM   2309  CB  ASN L 152     -59.934  -2.262  -0.067  1.00 46.36           C  
ATOM   2310  CG  ASN L 152     -59.561  -2.986  -1.368  1.00 55.32           C  
ATOM   2311  OD1 ASN L 152     -59.046  -4.103  -1.359  1.00 58.81           O  
ATOM   2312  ND2 ASN L 152     -59.845  -2.351  -2.507  1.00 56.67           N  
ATOM   2313  H   ASN L 152     -59.930  -3.362   2.995  1.00  0.00           H  
ATOM   2314  HA  ASN L 152     -58.847  -3.734   1.111  1.00  0.00           H  
ATOM   2315  HB3 ASN L 152     -59.905  -1.181  -0.210  1.00  0.00           H  
ATOM   2316  HB2 ASN L 152     -60.982  -2.517   0.097  1.00  0.00           H  
ATOM   2317 HD22 ASN L 152     -59.629  -2.785  -3.392  1.00  0.00           H  
ATOM   2318 HD21 ASN L 152     -60.273  -1.438  -2.492  1.00  0.00           H  
ATOM   2319  N   ALA L 153     -57.485  -1.078   2.181  1.00 45.30           N  
ATOM   2320  CA  ALA L 153     -56.221  -0.359   2.336  1.00 50.54           C  
ATOM   2321  C   ALA L 153     -55.160  -1.245   3.003  1.00 49.81           C  
ATOM   2322  O   ALA L 153     -55.377  -1.701   4.127  1.00 49.43           O  
ATOM   2323  CB  ALA L 153     -56.464   0.917   3.157  1.00 51.59           C  
ATOM   2324  H   ALA L 153     -58.204  -0.866   2.861  1.00  0.00           H  
ATOM   2325  HA  ALA L 153     -55.867  -0.056   1.349  1.00  0.00           H  
ATOM   2326  HB1 ALA L 153     -55.545   1.494   3.267  1.00  0.00           H  
ATOM   2327  HB2 ALA L 153     -57.198   1.561   2.671  1.00  0.00           H  
ATOM   2328  HB3 ALA L 153     -56.834   0.693   4.158  1.00  0.00           H  
ATOM   2329  N   LEU L 154     -54.034  -1.454   2.298  1.00 39.30           N  
ATOM   2330  CA  LEU L 154     -52.887  -2.247   2.747  1.00 54.88           C  
ATOM   2331  C   LEU L 154     -52.226  -1.645   4.000  1.00 54.47           C  
ATOM   2332  O   LEU L 154     -51.926  -0.451   4.023  1.00 50.10           O  
ATOM   2333  CB  LEU L 154     -51.890  -2.398   1.573  1.00 53.53           C  
ATOM   2334  CG  LEU L 154     -50.595  -3.198   1.869  1.00 55.94           C  
ATOM   2335  CD1 LEU L 154     -50.877  -4.640   2.340  1.00 58.87           C  
ATOM   2336  CD2 LEU L 154     -49.639  -3.161   0.659  1.00 52.81           C  
ATOM   2337  H   LEU L 154     -53.941  -1.028   1.388  1.00  0.00           H  
ATOM   2338  HA  LEU L 154     -53.275  -3.235   2.997  1.00  0.00           H  
ATOM   2339  HB3 LEU L 154     -51.610  -1.400   1.232  1.00  0.00           H  
ATOM   2340  HB2 LEU L 154     -52.405  -2.865   0.732  1.00  0.00           H  
ATOM   2341  HG  LEU L 154     -50.065  -2.694   2.678  1.00  0.00           H  
ATOM   2342 HD11 LEU L 154     -50.206  -5.363   1.879  1.00  0.00           H  
ATOM   2343 HD12 LEU L 154     -50.733  -4.729   3.417  1.00  0.00           H  
ATOM   2344 HD13 LEU L 154     -51.897  -4.955   2.118  1.00  0.00           H  
ATOM   2345 HD21 LEU L 154     -48.642  -2.840   0.963  1.00  0.00           H  
ATOM   2346 HD22 LEU L 154     -49.534  -4.131   0.175  1.00  0.00           H  
ATOM   2347 HD23 LEU L 154     -49.978  -2.465  -0.109  1.00  0.00           H  
ATOM   2348  N   GLN L 155     -52.011  -2.505   5.003  1.00 44.70           N  
ATOM   2349  CA  GLN L 155     -51.406  -2.172   6.289  1.00 47.67           C  
ATOM   2350  C   GLN L 155     -49.899  -2.467   6.265  1.00 53.42           C  
ATOM   2351  O   GLN L 155     -49.464  -3.398   5.585  1.00 49.95           O  
ATOM   2352  CB  GLN L 155     -52.094  -3.020   7.377  1.00 45.39           C  
ATOM   2353  CG  GLN L 155     -53.616  -2.823   7.498  1.00 46.36           C  
ATOM   2354  CD  GLN L 155     -54.000  -1.387   7.852  1.00 52.00           C  
ATOM   2355  OE1 GLN L 155     -53.718  -0.925   8.955  1.00 46.01           O  
ATOM   2356  NE2 GLN L 155     -54.645  -0.678   6.924  1.00 42.42           N  
ATOM   2357  H   GLN L 155     -52.282  -3.474   4.888  1.00  0.00           H  
ATOM   2358  HA  GLN L 155     -51.547  -1.111   6.506  1.00  0.00           H  
ATOM   2359  HB3 GLN L 155     -51.642  -2.810   8.343  1.00  0.00           H  
ATOM   2360  HB2 GLN L 155     -51.896  -4.072   7.185  1.00  0.00           H  
ATOM   2361  HG3 GLN L 155     -53.988  -3.475   8.286  1.00  0.00           H  
ATOM   2362  HG2 GLN L 155     -54.122  -3.134   6.582  1.00  0.00           H  
ATOM   2363 HE22 GLN L 155     -54.922   0.273   7.119  1.00  0.00           H  
ATOM   2364 HE21 GLN L 155     -54.859  -1.081   6.020  1.00  0.00           H  
ATOM   2365  N   SER L 156     -49.139  -1.676   7.036  1.00 48.27           N  
ATOM   2366  CA  SER L 156     -47.687  -1.785   7.157  1.00 54.50           C  
ATOM   2367  C   SER L 156     -47.209  -1.118   8.456  1.00 57.25           C  
ATOM   2368  O   SER L 156     -47.744  -0.079   8.846  1.00 51.48           O  
ATOM   2369  CB  SER L 156     -47.001  -1.207   5.894  1.00 55.79           C  
ATOM   2370  OG  SER L 156     -47.189   0.190   5.762  1.00 64.89           O  
ATOM   2371  H   SER L 156     -49.566  -0.939   7.580  1.00  0.00           H  
ATOM   2372  HA  SER L 156     -47.440  -2.847   7.225  1.00  0.00           H  
ATOM   2373  HB3 SER L 156     -47.365  -1.697   4.991  1.00  0.00           H  
ATOM   2374  HB2 SER L 156     -45.929  -1.400   5.934  1.00  0.00           H  
ATOM   2375  HG  SER L 156     -46.779   0.630   6.511  1.00  0.00           H  
ATOM   2376  N   GLY L 157     -46.188  -1.726   9.086  1.00 47.78           N  
ATOM   2377  CA  GLY L 157     -45.536  -1.221  10.298  1.00 49.79           C  
ATOM   2378  C   GLY L 157     -46.335  -1.485  11.589  1.00 50.12           C  
ATOM   2379  O   GLY L 157     -45.914  -1.022  12.648  1.00 54.39           O  
ATOM   2380  H   GLY L 157     -45.810  -2.576   8.694  1.00  0.00           H  
ATOM   2381  HA3 GLY L 157     -45.349  -0.150  10.204  1.00  0.00           H  
ATOM   2382  HA2 GLY L 157     -44.562  -1.702  10.390  1.00  0.00           H  
ATOM   2383  N   ASN L 158     -47.463  -2.209  11.510  1.00 39.21           N  
ATOM   2384  CA  ASN L 158     -48.390  -2.484  12.615  1.00 40.41           C  
ATOM   2385  C   ASN L 158     -48.734  -3.983  12.740  1.00 44.00           C  
ATOM   2386  O   ASN L 158     -49.693  -4.318  13.435  1.00 44.14           O  
ATOM   2387  CB  ASN L 158     -49.639  -1.565  12.506  1.00 45.19           C  
ATOM   2388  CG  ASN L 158     -50.493  -1.718  11.236  1.00 47.27           C  
ATOM   2389  OD1 ASN L 158     -50.116  -2.399  10.285  1.00 43.50           O  
ATOM   2390  ND2 ASN L 158     -51.657  -1.067  11.221  1.00 45.32           N  
ATOM   2391  H   ASN L 158     -47.767  -2.541  10.605  1.00  0.00           H  
ATOM   2392  HA  ASN L 158     -47.902  -2.242  13.560  1.00  0.00           H  
ATOM   2393  HB3 ASN L 158     -49.313  -0.525  12.552  1.00  0.00           H  
ATOM   2394  HB2 ASN L 158     -50.281  -1.713  13.376  1.00  0.00           H  
ATOM   2395 HD22 ASN L 158     -52.262  -1.117  10.410  1.00  0.00           H  
ATOM   2396 HD21 ASN L 158     -51.946  -0.513  12.014  1.00  0.00           H  
ATOM   2397  N   SER L 159     -47.935  -4.854  12.098  1.00 42.30           N  
ATOM   2398  CA  SER L 159     -48.065  -6.308  12.161  1.00 42.66           C  
ATOM   2399  C   SER L 159     -46.687  -6.975  12.288  1.00 45.92           C  
ATOM   2400  O   SER L 159     -45.699  -6.447  11.774  1.00 40.39           O  
ATOM   2401  CB  SER L 159     -48.882  -6.815  10.949  1.00 42.17           C  
ATOM   2402  OG  SER L 159     -48.175  -6.712   9.727  1.00 38.82           O  
ATOM   2403  H   SER L 159     -47.154  -4.510  11.558  1.00  0.00           H  
ATOM   2404  HA  SER L 159     -48.614  -6.550  13.069  1.00  0.00           H  
ATOM   2405  HB3 SER L 159     -49.820  -6.268  10.857  1.00  0.00           H  
ATOM   2406  HB2 SER L 159     -49.152  -7.862  11.097  1.00  0.00           H  
ATOM   2407  HG  SER L 159     -47.438  -7.327   9.743  1.00  0.00           H  
ATOM   2408  N   GLN L 160     -46.663  -8.137  12.961  1.00 40.81           N  
ATOM   2409  CA  GLN L 160     -45.475  -8.965  13.172  1.00 47.61           C  
ATOM   2410  C   GLN L 160     -45.784 -10.422  12.806  1.00 46.24           C  
ATOM   2411  O   GLN L 160     -46.813 -10.941  13.236  1.00 44.79           O  
ATOM   2412  CB  GLN L 160     -45.027  -8.875  14.647  1.00 38.31           C  
ATOM   2413  CG  GLN L 160     -44.413  -7.517  15.035  1.00 49.87           C  
ATOM   2414  CD  GLN L 160     -43.961  -7.496  16.497  1.00 55.73           C  
ATOM   2415  OE1 GLN L 160     -44.759  -7.727  17.402  1.00 45.44           O  
ATOM   2416  NE2 GLN L 160     -42.682  -7.200  16.739  1.00 60.12           N  
ATOM   2417  H   GLN L 160     -47.521  -8.497  13.358  1.00  0.00           H  
ATOM   2418  HA  GLN L 160     -44.656  -8.624  12.534  1.00  0.00           H  
ATOM   2419  HB3 GLN L 160     -44.285  -9.652  14.843  1.00  0.00           H  
ATOM   2420  HB2 GLN L 160     -45.874  -9.099  15.299  1.00  0.00           H  
ATOM   2421  HG3 GLN L 160     -45.142  -6.718  14.896  1.00  0.00           H  
ATOM   2422  HG2 GLN L 160     -43.571  -7.289  14.380  1.00  0.00           H  
ATOM   2423 HE22 GLN L 160     -42.345  -7.172  17.690  1.00  0.00           H  
ATOM   2424 HE21 GLN L 160     -42.046  -7.008  15.979  1.00  0.00           H  
ATOM   2425  N   GLU L 161     -44.859 -11.057  12.066  1.00 42.19           N  
ATOM   2426  CA  GLU L 161     -44.885 -12.487  11.753  1.00 45.57           C  
ATOM   2427  C   GLU L 161     -43.990 -13.281  12.715  1.00 39.20           C  
ATOM   2428  O   GLU L 161     -43.010 -12.749  13.239  1.00 40.38           O  
ATOM   2429  CB  GLU L 161     -44.430 -12.724  10.298  1.00 48.20           C  
ATOM   2430  CG  GLU L 161     -45.436 -12.217   9.246  1.00 51.49           C  
ATOM   2431  CD  GLU L 161     -45.027 -12.518   7.800  1.00 51.08           C  
ATOM   2432  OE1 GLU L 161     -43.950 -13.120   7.597  1.00 55.11           O  
ATOM   2433  OE2 GLU L 161     -45.817 -12.138   6.909  1.00 54.44           O  
ATOM   2434  H   GLU L 161     -44.034 -10.560  11.765  1.00  0.00           H  
ATOM   2435  HA  GLU L 161     -45.898 -12.873  11.852  1.00  0.00           H  
ATOM   2436  HB3 GLU L 161     -44.268 -13.792  10.139  1.00  0.00           H  
ATOM   2437  HB2 GLU L 161     -43.462 -12.246  10.136  1.00  0.00           H  
ATOM   2438  HG3 GLU L 161     -45.579 -11.141   9.347  1.00  0.00           H  
ATOM   2439  HG2 GLU L 161     -46.406 -12.682   9.421  1.00  0.00           H  
ATOM   2440  N   SER L 162     -44.337 -14.564  12.878  1.00 39.43           N  
ATOM   2441  CA  SER L 162     -43.578 -15.557  13.625  1.00 41.80           C  
ATOM   2442  C   SER L 162     -43.739 -16.894  12.893  1.00 41.70           C  
ATOM   2443  O   SER L 162     -44.852 -17.416  12.832  1.00 34.98           O  
ATOM   2444  CB  SER L 162     -44.071 -15.597  15.086  1.00 44.82           C  
ATOM   2445  OG  SER L 162     -43.383 -16.574  15.843  1.00 51.62           O  
ATOM   2446  H   SER L 162     -45.175 -14.909  12.429  1.00  0.00           H  
ATOM   2447  HA  SER L 162     -42.519 -15.286  13.622  1.00  0.00           H  
ATOM   2448  HB3 SER L 162     -45.140 -15.809  15.129  1.00  0.00           H  
ATOM   2449  HB2 SER L 162     -43.923 -14.627  15.562  1.00  0.00           H  
ATOM   2450  HG  SER L 162     -43.687 -17.443  15.569  1.00  0.00           H  
ATOM   2451  N   VAL L 163     -42.627 -17.399  12.338  1.00 35.73           N  
ATOM   2452  CA  VAL L 163     -42.577 -18.626  11.546  1.00 42.18           C  
ATOM   2453  C   VAL L 163     -41.918 -19.733  12.386  1.00 42.51           C  
ATOM   2454  O   VAL L 163     -40.848 -19.510  12.956  1.00 38.09           O  
ATOM   2455  CB  VAL L 163     -41.743 -18.420  10.246  1.00 43.04           C  
ATOM   2456  CG1 VAL L 163     -41.625 -19.685   9.371  1.00 40.34           C  
ATOM   2457  CG2 VAL L 163     -42.315 -17.282   9.387  1.00 45.15           C  
ATOM   2458  H   VAL L 163     -41.748 -16.915  12.452  1.00  0.00           H  
ATOM   2459  HA  VAL L 163     -43.582 -18.939  11.264  1.00  0.00           H  
ATOM   2460  HB  VAL L 163     -40.730 -18.122  10.523  1.00  0.00           H  
ATOM   2461 HG11 VAL L 163     -41.199 -19.450   8.396  1.00  0.00           H  
ATOM   2462 HG12 VAL L 163     -40.970 -20.426   9.822  1.00  0.00           H  
ATOM   2463 HG13 VAL L 163     -42.598 -20.146   9.201  1.00  0.00           H  
ATOM   2464 HG21 VAL L 163     -41.727 -17.131   8.481  1.00  0.00           H  
ATOM   2465 HG22 VAL L 163     -43.331 -17.519   9.087  1.00  0.00           H  
ATOM   2466 HG23 VAL L 163     -42.333 -16.330   9.918  1.00  0.00           H  
ATOM   2467  N   THR L 164     -42.567 -20.907  12.434  1.00 37.96           N  
ATOM   2468  CA  THR L 164     -42.065 -22.109  13.102  1.00 35.13           C  
ATOM   2469  C   THR L 164     -40.903 -22.744  12.315  1.00 37.36           C  
ATOM   2470  O   THR L 164     -40.812 -22.566  11.101  1.00 45.02           O  
ATOM   2471  CB  THR L 164     -43.186 -23.185  13.250  1.00 41.11           C  
ATOM   2472  OG1 THR L 164     -43.506 -23.858  12.042  1.00 38.68           O  
ATOM   2473  CG2 THR L 164     -44.475 -22.657  13.898  1.00 37.17           C  
ATOM   2474  H   THR L 164     -43.432 -21.020  11.920  1.00  0.00           H  
ATOM   2475  HA  THR L 164     -41.707 -21.832  14.095  1.00  0.00           H  
ATOM   2476  HB  THR L 164     -42.802 -23.959  13.916  1.00  0.00           H  
ATOM   2477  HG1 THR L 164     -42.755 -24.406  11.791  1.00  0.00           H  
ATOM   2478 HG21 THR L 164     -45.186 -23.467  14.066  1.00  0.00           H  
ATOM   2479 HG22 THR L 164     -44.265 -22.197  14.864  1.00  0.00           H  
ATOM   2480 HG23 THR L 164     -44.970 -21.912  13.276  1.00  0.00           H  
ATOM   2481  N   GLU L 165     -40.078 -23.538  13.014  1.00 39.28           N  
ATOM   2482  CA  GLU L 165     -39.109 -24.435  12.381  1.00 39.42           C  
ATOM   2483  C   GLU L 165     -39.804 -25.580  11.626  1.00 41.21           C  
ATOM   2484  O   GLU L 165     -40.978 -25.864  11.874  1.00 39.55           O  
ATOM   2485  CB  GLU L 165     -38.125 -24.971  13.445  1.00 41.49           C  
ATOM   2486  CG  GLU L 165     -37.220 -23.889  14.075  1.00 47.87           C  
ATOM   2487  CD  GLU L 165     -36.358 -23.137  13.056  1.00 58.26           C  
ATOM   2488  OE1 GLU L 165     -35.894 -23.788  12.093  1.00 64.43           O  
ATOM   2489  OE2 GLU L 165     -36.177 -21.916  13.257  1.00 58.71           O  
ATOM   2490  H   GLU L 165     -40.198 -23.643  14.010  1.00  0.00           H  
ATOM   2491  HA  GLU L 165     -38.560 -23.864  11.631  1.00  0.00           H  
ATOM   2492  HB3 GLU L 165     -37.496 -25.752  13.015  1.00  0.00           H  
ATOM   2493  HB2 GLU L 165     -38.686 -25.461  14.242  1.00  0.00           H  
ATOM   2494  HG3 GLU L 165     -36.554 -24.349  14.805  1.00  0.00           H  
ATOM   2495  HG2 GLU L 165     -37.828 -23.170  14.625  1.00  0.00           H  
ATOM   2496  N   GLN L 166     -39.054 -26.190  10.695  1.00 42.73           N  
ATOM   2497  CA  GLN L 166     -39.522 -27.254   9.810  1.00 43.98           C  
ATOM   2498  C   GLN L 166     -39.960 -28.493  10.616  1.00 35.61           C  
ATOM   2499  O   GLN L 166     -39.132 -29.094  11.301  1.00 38.13           O  
ATOM   2500  CB  GLN L 166     -38.413 -27.551   8.783  1.00 46.40           C  
ATOM   2501  CG  GLN L 166     -38.885 -28.462   7.640  1.00 40.86           C  
ATOM   2502  CD  GLN L 166     -37.962 -28.427   6.424  1.00 34.23           C  
ATOM   2503  OE1 GLN L 166     -36.750 -28.261   6.544  1.00 29.00           O  
ATOM   2504  NE2 GLN L 166     -38.538 -28.627   5.239  1.00 31.80           N  
ATOM   2505  H   GLN L 166     -38.095 -25.900  10.569  1.00  0.00           H  
ATOM   2506  HA  GLN L 166     -40.383 -26.858   9.269  1.00  0.00           H  
ATOM   2507  HB3 GLN L 166     -37.540 -27.985   9.272  1.00  0.00           H  
ATOM   2508  HB2 GLN L 166     -38.075 -26.605   8.360  1.00  0.00           H  
ATOM   2509  HG3 GLN L 166     -39.880 -28.147   7.325  1.00  0.00           H  
ATOM   2510  HG2 GLN L 166     -38.967 -29.491   7.989  1.00  0.00           H  
ATOM   2511 HE22 GLN L 166     -37.977 -28.676   4.398  1.00  0.00           H  
ATOM   2512 HE21 GLN L 166     -39.537 -28.779   5.177  1.00  0.00           H  
ATOM   2513  N   ASP L 167     -41.273 -28.776  10.562  1.00 43.67           N  
ATOM   2514  CA  ASP L 167     -42.025 -29.709  11.406  1.00 45.15           C  
ATOM   2515  C   ASP L 167     -41.435 -31.132  11.356  1.00 43.22           C  
ATOM   2516  O   ASP L 167     -41.165 -31.650  10.273  1.00 40.11           O  
ATOM   2517  CB  ASP L 167     -43.524 -29.655  11.011  1.00 40.45           C  
ATOM   2518  CG  ASP L 167     -44.541 -30.345  11.938  1.00 52.24           C  
ATOM   2519  OD1 ASP L 167     -44.189 -31.353  12.588  1.00 59.54           O  
ATOM   2520  OD2 ASP L 167     -45.701 -29.879  11.928  1.00 61.05           O  
ATOM   2521  H   ASP L 167     -41.852 -28.211   9.952  1.00  0.00           H  
ATOM   2522  HA  ASP L 167     -41.934 -29.338  12.429  1.00  0.00           H  
ATOM   2523  HB3 ASP L 167     -43.644 -30.054  10.006  1.00  0.00           H  
ATOM   2524  HB2 ASP L 167     -43.813 -28.603  10.965  1.00  0.00           H  
ATOM   2525  N   SER L 168     -41.264 -31.733  12.543  1.00 44.37           N  
ATOM   2526  CA  SER L 168     -40.745 -33.086  12.747  1.00 49.12           C  
ATOM   2527  C   SER L 168     -41.616 -34.216  12.156  1.00 50.04           C  
ATOM   2528  O   SER L 168     -41.095 -35.316  11.973  1.00 54.47           O  
ATOM   2529  CB  SER L 168     -40.487 -33.284  14.256  1.00 59.93           C  
ATOM   2530  OG  SER L 168     -41.687 -33.375  15.003  1.00 52.99           O  
ATOM   2531  H   SER L 168     -41.559 -31.252  13.380  1.00  0.00           H  
ATOM   2532  HA  SER L 168     -39.781 -33.131  12.238  1.00  0.00           H  
ATOM   2533  HB3 SER L 168     -39.878 -32.471  14.653  1.00  0.00           H  
ATOM   2534  HB2 SER L 168     -39.919 -34.202  14.418  1.00  0.00           H  
ATOM   2535  HG  SER L 168     -41.464 -33.451  15.934  1.00  0.00           H  
ATOM   2536  N   LYS L 169     -42.905 -33.942  11.885  1.00 45.45           N  
ATOM   2537  CA  LYS L 169     -43.877 -34.937  11.436  1.00 45.07           C  
ATOM   2538  C   LYS L 169     -44.090 -34.966   9.915  1.00 43.74           C  
ATOM   2539  O   LYS L 169     -44.395 -36.047   9.410  1.00 37.51           O  
ATOM   2540  CB  LYS L 169     -45.225 -34.718  12.159  1.00 47.10           C  
ATOM   2541  CG  LYS L 169     -45.190 -34.838  13.698  1.00 56.11           C  
ATOM   2542  CD  LYS L 169     -45.325 -36.258  14.291  1.00 63.91           C  
ATOM   2543  CE  LYS L 169     -44.179 -37.240  13.992  1.00 64.14           C  
ATOM   2544  NZ  LYS L 169     -44.428 -38.036  12.776  1.00 47.84           N  
ATOM   2545  H   LYS L 169     -43.271 -33.016  12.083  1.00  0.00           H  
ATOM   2546  HA  LYS L 169     -43.501 -35.922  11.695  1.00  0.00           H  
ATOM   2547  HB3 LYS L 169     -45.985 -35.398  11.770  1.00  0.00           H  
ATOM   2548  HB2 LYS L 169     -45.580 -33.716  11.908  1.00  0.00           H  
ATOM   2549  HG3 LYS L 169     -46.013 -34.241  14.091  1.00  0.00           H  
ATOM   2550  HG2 LYS L 169     -44.292 -34.365  14.097  1.00  0.00           H  
ATOM   2551  HD3 LYS L 169     -46.277 -36.688  13.975  1.00  0.00           H  
ATOM   2552  HD2 LYS L 169     -45.409 -36.156  15.373  1.00  0.00           H  
ATOM   2553  HE3 LYS L 169     -44.089 -37.947  14.817  1.00  0.00           H  
ATOM   2554  HE2 LYS L 169     -43.222 -36.720  13.925  1.00  0.00           H  
ATOM   2555  HZ1 LYS L 169     -44.510 -37.421  11.979  1.00  0.00           H  
ATOM   2556  HZ2 LYS L 169     -43.659 -38.674  12.627  1.00  0.00           H  
ATOM   2557  HZ3 LYS L 169     -45.284 -38.561  12.884  1.00  0.00           H  
ATOM   2558  N   ASP L 170     -43.950 -33.823   9.219  1.00 33.35           N  
ATOM   2559  CA  ASP L 170     -44.295 -33.716   7.791  1.00 37.99           C  
ATOM   2560  C   ASP L 170     -43.332 -32.832   6.974  1.00 34.24           C  
ATOM   2561  O   ASP L 170     -43.492 -32.777   5.757  1.00 30.26           O  
ATOM   2562  CB  ASP L 170     -45.779 -33.316   7.549  1.00 32.02           C  
ATOM   2563  CG  ASP L 170     -46.269 -32.049   8.263  1.00 42.66           C  
ATOM   2564  OD1 ASP L 170     -45.415 -31.218   8.641  1.00 46.45           O  
ATOM   2565  OD2 ASP L 170     -47.505 -31.880   8.317  1.00 47.21           O  
ATOM   2566  H   ASP L 170     -43.731 -32.961   9.699  1.00  0.00           H  
ATOM   2567  HA  ASP L 170     -44.166 -34.700   7.338  1.00  0.00           H  
ATOM   2568  HB3 ASP L 170     -46.399 -34.143   7.895  1.00  0.00           H  
ATOM   2569  HB2 ASP L 170     -45.973 -33.202   6.482  1.00  0.00           H  
ATOM   2570  N   SER L 171     -42.365 -32.160   7.624  1.00 38.20           N  
ATOM   2571  CA  SER L 171     -41.377 -31.250   7.024  1.00 36.47           C  
ATOM   2572  C   SER L 171     -41.983 -29.979   6.385  1.00 29.55           C  
ATOM   2573  O   SER L 171     -41.406 -29.434   5.443  1.00 37.70           O  
ATOM   2574  CB  SER L 171     -40.400 -32.012   6.092  1.00 32.78           C  
ATOM   2575  OG  SER L 171     -39.532 -32.816   6.864  1.00 45.96           O  
ATOM   2576  H   SER L 171     -42.293 -32.256   8.628  1.00  0.00           H  
ATOM   2577  HA  SER L 171     -40.792 -30.862   7.856  1.00  0.00           H  
ATOM   2578  HB3 SER L 171     -39.761 -31.327   5.535  1.00  0.00           H  
ATOM   2579  HB2 SER L 171     -40.915 -32.624   5.353  1.00  0.00           H  
ATOM   2580  HG  SER L 171     -40.054 -33.494   7.301  1.00  0.00           H  
ATOM   2581  N   THR L 172     -43.119 -29.514   6.928  1.00 32.06           N  
ATOM   2582  CA  THR L 172     -43.778 -28.266   6.537  1.00 31.48           C  
ATOM   2583  C   THR L 172     -43.510 -27.157   7.576  1.00 31.09           C  
ATOM   2584  O   THR L 172     -43.005 -27.422   8.666  1.00 28.17           O  
ATOM   2585  CB  THR L 172     -45.315 -28.461   6.420  1.00 30.72           C  
ATOM   2586  OG1 THR L 172     -45.944 -28.664   7.670  1.00 34.21           O  
ATOM   2587  CG2 THR L 172     -45.727 -29.575   5.449  1.00 30.16           C  
ATOM   2588  H   THR L 172     -43.545 -30.013   7.698  1.00  0.00           H  
ATOM   2589  HA  THR L 172     -43.402 -27.919   5.573  1.00  0.00           H  
ATOM   2590  HB  THR L 172     -45.738 -27.540   6.023  1.00  0.00           H  
ATOM   2591  HG1 THR L 172     -45.728 -29.551   7.991  1.00  0.00           H  
ATOM   2592 HG21 THR L 172     -46.812 -29.637   5.363  1.00  0.00           H  
ATOM   2593 HG22 THR L 172     -45.328 -29.390   4.452  1.00  0.00           H  
ATOM   2594 HG23 THR L 172     -45.366 -30.548   5.780  1.00  0.00           H  
ATOM   2595  N   TYR L 173     -43.864 -25.925   7.194  1.00 31.62           N  
ATOM   2596  CA  TYR L 173     -43.776 -24.717   8.008  1.00 32.08           C  
ATOM   2597  C   TYR L 173     -45.184 -24.228   8.359  1.00 35.13           C  
ATOM   2598  O   TYR L 173     -46.112 -24.413   7.574  1.00 32.18           O  
ATOM   2599  CB  TYR L 173     -43.041 -23.636   7.191  1.00 27.78           C  
ATOM   2600  CG  TYR L 173     -41.614 -24.006   6.840  1.00 29.74           C  
ATOM   2601  CD1 TYR L 173     -40.598 -23.836   7.800  1.00 31.51           C  
ATOM   2602  CD2 TYR L 173     -41.301 -24.538   5.572  1.00 30.59           C  
ATOM   2603  CE1 TYR L 173     -39.271 -24.182   7.495  1.00 31.62           C  
ATOM   2604  CE2 TYR L 173     -39.972 -24.892   5.267  1.00 32.21           C  
ATOM   2605  CZ  TYR L 173     -38.957 -24.707   6.227  1.00 37.47           C  
ATOM   2606  OH  TYR L 173     -37.667 -25.025   5.931  1.00 38.28           O  
ATOM   2607  H   TYR L 173     -44.267 -25.790   6.274  1.00  0.00           H  
ATOM   2608  HA  TYR L 173     -43.225 -24.908   8.932  1.00  0.00           H  
ATOM   2609  HB3 TYR L 173     -43.015 -22.700   7.753  1.00  0.00           H  
ATOM   2610  HB2 TYR L 173     -43.587 -23.414   6.272  1.00  0.00           H  
ATOM   2611  HD1 TYR L 173     -40.838 -23.440   8.774  1.00  0.00           H  
ATOM   2612  HD2 TYR L 173     -42.075 -24.676   4.831  1.00  0.00           H  
ATOM   2613  HE1 TYR L 173     -38.496 -24.045   8.235  1.00  0.00           H  
ATOM   2614  HE2 TYR L 173     -39.733 -25.293   4.293  1.00  0.00           H  
ATOM   2615  HH  TYR L 173     -37.544 -25.241   4.998  1.00  0.00           H  
ATOM   2616  N   SER L 174     -45.293 -23.555   9.511  1.00 30.22           N  
ATOM   2617  CA  SER L 174     -46.475 -22.803   9.921  1.00 28.51           C  
ATOM   2618  C   SER L 174     -46.048 -21.368  10.267  1.00 34.96           C  
ATOM   2619  O   SER L 174     -44.908 -21.151  10.678  1.00 34.73           O  
ATOM   2620  CB  SER L 174     -47.163 -23.511  11.105  1.00 33.61           C  
ATOM   2621  OG  SER L 174     -47.947 -24.589  10.632  1.00 42.70           O  
ATOM   2622  H   SER L 174     -44.489 -23.461  10.118  1.00  0.00           H  
ATOM   2623  HA  SER L 174     -47.183 -22.731   9.095  1.00  0.00           H  
ATOM   2624  HB3 SER L 174     -47.832 -22.826  11.628  1.00  0.00           H  
ATOM   2625  HB2 SER L 174     -46.437 -23.870  11.835  1.00  0.00           H  
ATOM   2626  HG  SER L 174     -48.407 -24.986  11.377  1.00  0.00           H  
ATOM   2627  N   LEU L 175     -46.967 -20.412  10.071  1.00 32.58           N  
ATOM   2628  CA  LEU L 175     -46.724 -18.980  10.233  1.00 37.00           C  
ATOM   2629  C   LEU L 175     -47.958 -18.342  10.876  1.00 39.74           C  
ATOM   2630  O   LEU L 175     -49.074 -18.606  10.434  1.00 39.34           O  
ATOM   2631  CB  LEU L 175     -46.327 -18.385   8.853  1.00 33.33           C  
ATOM   2632  CG  LEU L 175     -46.075 -16.856   8.749  1.00 42.40           C  
ATOM   2633  CD1 LEU L 175     -45.259 -16.521   7.477  1.00 36.60           C  
ATOM   2634  CD2 LEU L 175     -47.354 -15.997   8.798  1.00 35.91           C  
ATOM   2635  H   LEU L 175     -47.889 -20.667   9.738  1.00  0.00           H  
ATOM   2636  HA  LEU L 175     -45.888 -18.832  10.916  1.00  0.00           H  
ATOM   2637  HB3 LEU L 175     -47.050 -18.671   8.092  1.00  0.00           H  
ATOM   2638  HB2 LEU L 175     -45.402 -18.892   8.576  1.00  0.00           H  
ATOM   2639  HG  LEU L 175     -45.458 -16.573   9.604  1.00  0.00           H  
ATOM   2640 HD11 LEU L 175     -44.434 -15.849   7.715  1.00  0.00           H  
ATOM   2641 HD12 LEU L 175     -44.826 -17.406   7.011  1.00  0.00           H  
ATOM   2642 HD13 LEU L 175     -45.856 -16.032   6.707  1.00  0.00           H  
ATOM   2643 HD21 LEU L 175     -47.340 -15.188   8.069  1.00  0.00           H  
ATOM   2644 HD22 LEU L 175     -48.255 -16.583   8.617  1.00  0.00           H  
ATOM   2645 HD23 LEU L 175     -47.451 -15.518   9.769  1.00  0.00           H  
ATOM   2646  N   SER L 176     -47.721 -17.493  11.886  1.00 36.69           N  
ATOM   2647  CA  SER L 176     -48.738 -16.693  12.560  1.00 40.68           C  
ATOM   2648  C   SER L 176     -48.370 -15.207  12.434  1.00 41.97           C  
ATOM   2649  O   SER L 176     -47.365 -14.773  12.996  1.00 39.73           O  
ATOM   2650  CB  SER L 176     -48.903 -17.177  14.019  1.00 48.95           C  
ATOM   2651  OG  SER L 176     -47.759 -16.951  14.820  1.00 56.31           O  
ATOM   2652  H   SER L 176     -46.771 -17.350  12.206  1.00  0.00           H  
ATOM   2653  HA  SER L 176     -49.703 -16.841  12.074  1.00  0.00           H  
ATOM   2654  HB3 SER L 176     -49.137 -18.242  14.037  1.00  0.00           H  
ATOM   2655  HB2 SER L 176     -49.748 -16.667  14.483  1.00  0.00           H  
ATOM   2656  HG  SER L 176     -47.578 -16.007  14.832  1.00  0.00           H  
ATOM   2657  N   SER L 177     -49.197 -14.463  11.686  1.00 43.07           N  
ATOM   2658  CA  SER L 177     -49.107 -13.013  11.537  1.00 43.13           C  
ATOM   2659  C   SER L 177     -50.148 -12.373  12.466  1.00 50.46           C  
ATOM   2660  O   SER L 177     -51.268 -12.876  12.531  1.00 45.88           O  
ATOM   2661  CB  SER L 177     -49.353 -12.644  10.061  1.00 44.03           C  
ATOM   2662  OG  SER L 177     -49.086 -11.275   9.832  1.00 53.00           O  
ATOM   2663  H   SER L 177     -50.008 -14.897  11.263  1.00  0.00           H  
ATOM   2664  HA  SER L 177     -48.113 -12.668  11.816  1.00  0.00           H  
ATOM   2665  HB3 SER L 177     -50.382 -12.862   9.768  1.00  0.00           H  
ATOM   2666  HB2 SER L 177     -48.710 -13.232   9.405  1.00  0.00           H  
ATOM   2667  HG  SER L 177     -48.136 -11.163   9.737  1.00  0.00           H  
ATOM   2668  N   THR L 178     -49.768 -11.294  13.168  1.00 42.33           N  
ATOM   2669  CA  THR L 178     -50.643 -10.605  14.116  1.00 45.83           C  
ATOM   2670  C   THR L 178     -50.593  -9.088  13.882  1.00 48.51           C  
ATOM   2671  O   THR L 178     -49.616  -8.443  14.263  1.00 42.57           O  
ATOM   2672  CB  THR L 178     -50.265 -10.905  15.593  1.00 48.71           C  
ATOM   2673  OG1 THR L 178     -50.331 -12.300  15.817  1.00 56.18           O  
ATOM   2674  CG2 THR L 178     -51.175 -10.224  16.635  1.00 51.36           C  
ATOM   2675  H   THR L 178     -48.823 -10.941  13.085  1.00  0.00           H  
ATOM   2676  HA  THR L 178     -51.675 -10.923  13.972  1.00  0.00           H  
ATOM   2677  HB  THR L 178     -49.232 -10.607  15.779  1.00  0.00           H  
ATOM   2678  HG1 THR L 178     -49.703 -12.729  15.231  1.00  0.00           H  
ATOM   2679 HG21 THR L 178     -50.932 -10.553  17.645  1.00  0.00           H  
ATOM   2680 HG22 THR L 178     -51.073  -9.139  16.621  1.00  0.00           H  
ATOM   2681 HG23 THR L 178     -52.226 -10.456  16.454  1.00  0.00           H  
ATOM   2682  N   LEU L 179     -51.673  -8.559  13.286  1.00 43.84           N  
ATOM   2683  CA  LEU L 179     -51.979  -7.134  13.170  1.00 44.71           C  
ATOM   2684  C   LEU L 179     -52.520  -6.626  14.516  1.00 54.35           C  
ATOM   2685  O   LEU L 179     -53.538  -7.139  14.976  1.00 48.64           O  
ATOM   2686  CB  LEU L 179     -52.994  -6.958  12.012  1.00 45.55           C  
ATOM   2687  CG  LEU L 179     -53.655  -5.567  11.860  1.00 53.47           C  
ATOM   2688  CD1 LEU L 179     -52.631  -4.449  11.589  1.00 47.97           C  
ATOM   2689  CD2 LEU L 179     -54.792  -5.591  10.818  1.00 49.60           C  
ATOM   2690  H   LEU L 179     -52.431  -9.178  13.027  1.00  0.00           H  
ATOM   2691  HA  LEU L 179     -51.067  -6.592  12.924  1.00  0.00           H  
ATOM   2692  HB3 LEU L 179     -53.785  -7.699  12.135  1.00  0.00           H  
ATOM   2693  HB2 LEU L 179     -52.496  -7.210  11.077  1.00  0.00           H  
ATOM   2694  HG  LEU L 179     -54.144  -5.335  12.802  1.00  0.00           H  
ATOM   2695 HD11 LEU L 179     -52.920  -3.803  10.761  1.00  0.00           H  
ATOM   2696 HD12 LEU L 179     -52.521  -3.811  12.467  1.00  0.00           H  
ATOM   2697 HD13 LEU L 179     -51.644  -4.844  11.352  1.00  0.00           H  
ATOM   2698 HD21 LEU L 179     -54.544  -5.045   9.909  1.00  0.00           H  
ATOM   2699 HD22 LEU L 179     -55.047  -6.605  10.516  1.00  0.00           H  
ATOM   2700 HD23 LEU L 179     -55.701  -5.147  11.225  1.00  0.00           H  
ATOM   2701  N   THR L 180     -51.845  -5.631  15.110  1.00 53.89           N  
ATOM   2702  CA  THR L 180     -52.225  -5.050  16.398  1.00 52.31           C  
ATOM   2703  C   THR L 180     -52.598  -3.570  16.218  1.00 56.61           C  
ATOM   2704  O   THR L 180     -51.838  -2.814  15.611  1.00 45.97           O  
ATOM   2705  CB  THR L 180     -51.067  -5.153  17.426  1.00 52.98           C  
ATOM   2706  OG1 THR L 180     -50.782  -6.522  17.644  1.00 58.45           O  
ATOM   2707  CG2 THR L 180     -51.351  -4.517  18.802  1.00 55.49           C  
ATOM   2708  H   THR L 180     -51.039  -5.222  14.654  1.00  0.00           H  
ATOM   2709  HA  THR L 180     -53.085  -5.571  16.818  1.00  0.00           H  
ATOM   2710  HB  THR L 180     -50.166  -4.699  17.010  1.00  0.00           H  
ATOM   2711  HG1 THR L 180     -50.474  -6.899  16.816  1.00  0.00           H  
ATOM   2712 HG21 THR L 180     -50.542  -4.724  19.502  1.00  0.00           H  
ATOM   2713 HG22 THR L 180     -51.448  -3.433  18.740  1.00  0.00           H  
ATOM   2714 HG23 THR L 180     -52.272  -4.910  19.235  1.00  0.00           H  
ATOM   2715  N   LEU L 181     -53.762  -3.201  16.774  1.00 54.86           N  
ATOM   2716  CA  LEU L 181     -54.292  -1.841  16.823  1.00 52.36           C  
ATOM   2717  C   LEU L 181     -54.619  -1.471  18.279  1.00 54.95           C  
ATOM   2718  O   LEU L 181     -54.732  -2.351  19.136  1.00 54.42           O  
ATOM   2719  CB  LEU L 181     -55.591  -1.727  15.981  1.00 48.28           C  
ATOM   2720  CG  LEU L 181     -55.494  -2.168  14.501  1.00 52.18           C  
ATOM   2721  CD1 LEU L 181     -55.840  -3.663  14.338  1.00 57.82           C  
ATOM   2722  CD2 LEU L 181     -56.382  -1.296  13.583  1.00 60.23           C  
ATOM   2723  H   LEU L 181     -54.327  -3.899  17.242  1.00  0.00           H  
ATOM   2724  HA  LEU L 181     -53.556  -1.128  16.446  1.00  0.00           H  
ATOM   2725  HB3 LEU L 181     -55.874  -0.676  16.007  1.00  0.00           H  
ATOM   2726  HB2 LEU L 181     -56.417  -2.247  16.467  1.00  0.00           H  
ATOM   2727  HG  LEU L 181     -54.466  -2.023  14.165  1.00  0.00           H  
ATOM   2728 HD11 LEU L 181     -56.138  -3.907  13.318  1.00  0.00           H  
ATOM   2729 HD12 LEU L 181     -54.985  -4.292  14.580  1.00  0.00           H  
ATOM   2730 HD13 LEU L 181     -56.657  -3.967  14.993  1.00  0.00           H  
ATOM   2731 HD21 LEU L 181     -57.076  -1.886  12.987  1.00  0.00           H  
ATOM   2732 HD22 LEU L 181     -56.992  -0.583  14.136  1.00  0.00           H  
ATOM   2733 HD23 LEU L 181     -55.770  -0.722  12.886  1.00  0.00           H  
ATOM   2734  N   SER L 182     -54.858  -0.169  18.506  1.00 54.99           N  
ATOM   2735  CA  SER L 182     -55.611   0.325  19.661  1.00 61.92           C  
ATOM   2736  C   SER L 182     -57.116   0.021  19.499  1.00 56.44           C  
ATOM   2737  O   SER L 182     -57.560  -0.344  18.407  1.00 57.30           O  
ATOM   2738  CB  SER L 182     -55.327   1.833  19.849  1.00 59.32           C  
ATOM   2739  OG  SER L 182     -56.027   2.657  18.935  1.00 54.06           O  
ATOM   2740  H   SER L 182     -54.733   0.494  17.754  1.00  0.00           H  
ATOM   2741  HA  SER L 182     -55.252  -0.196  20.551  1.00  0.00           H  
ATOM   2742  HB3 SER L 182     -54.258   2.038  19.771  1.00  0.00           H  
ATOM   2743  HB2 SER L 182     -55.623   2.137  20.854  1.00  0.00           H  
ATOM   2744  HG  SER L 182     -55.517   2.733  18.120  1.00  0.00           H  
ATOM   2745  N   LYS L 183     -57.880   0.203  20.589  1.00 62.69           N  
ATOM   2746  CA  LYS L 183     -59.336   0.036  20.602  1.00 63.13           C  
ATOM   2747  C   LYS L 183     -60.025   1.001  19.623  1.00 65.47           C  
ATOM   2748  O   LYS L 183     -60.783   0.536  18.779  1.00 58.02           O  
ATOM   2749  CB  LYS L 183     -59.860   0.206  22.044  1.00 66.49           C  
ATOM   2750  CG  LYS L 183     -61.170  -0.529  22.375  1.00 67.69           C  
ATOM   2751  CD  LYS L 183     -62.466   0.180  21.950  1.00 74.76           C  
ATOM   2752  CE  LYS L 183     -63.723  -0.677  22.173  1.00 81.59           C  
ATOM   2753  NZ  LYS L 183     -63.874  -1.098  23.576  1.00 71.19           N  
ATOM   2754  H   LYS L 183     -57.452   0.482  21.461  1.00  0.00           H  
ATOM   2755  HA  LYS L 183     -59.545  -0.985  20.274  1.00  0.00           H  
ATOM   2756  HB3 LYS L 183     -59.897   1.252  22.350  1.00  0.00           H  
ATOM   2757  HB2 LYS L 183     -59.121  -0.250  22.691  1.00  0.00           H  
ATOM   2758  HG3 LYS L 183     -61.194  -0.672  23.455  1.00  0.00           H  
ATOM   2759  HG2 LYS L 183     -61.141  -1.530  21.942  1.00  0.00           H  
ATOM   2760  HD3 LYS L 183     -62.420   0.449  20.898  1.00  0.00           H  
ATOM   2761  HD2 LYS L 183     -62.562   1.120  22.495  1.00  0.00           H  
ATOM   2762  HE3 LYS L 183     -63.685  -1.567  21.543  1.00  0.00           H  
ATOM   2763  HE2 LYS L 183     -64.611  -0.118  21.876  1.00  0.00           H  
ATOM   2764  HZ1 LYS L 183     -63.074  -1.656  23.846  1.00  0.00           H  
ATOM   2765  HZ2 LYS L 183     -63.936  -0.284  24.170  1.00  0.00           H  
ATOM   2766  HZ3 LYS L 183     -64.713  -1.652  23.670  1.00  0.00           H  
ATOM   2767  N   ALA L 184     -59.702   2.303  19.727  1.00 60.26           N  
ATOM   2768  CA  ALA L 184     -60.257   3.391  18.917  1.00 62.64           C  
ATOM   2769  C   ALA L 184     -60.051   3.232  17.401  1.00 64.68           C  
ATOM   2770  O   ALA L 184     -61.006   3.434  16.653  1.00 66.12           O  
ATOM   2771  CB  ALA L 184     -59.678   4.726  19.408  1.00 69.82           C  
ATOM   2772  H   ALA L 184     -59.034   2.583  20.431  1.00  0.00           H  
ATOM   2773  HA  ALA L 184     -61.333   3.405  19.100  1.00  0.00           H  
ATOM   2774  HB1 ALA L 184     -60.090   5.567  18.848  1.00  0.00           H  
ATOM   2775  HB2 ALA L 184     -59.912   4.890  20.461  1.00  0.00           H  
ATOM   2776  HB3 ALA L 184     -58.592   4.755  19.302  1.00  0.00           H  
ATOM   2777  N   ASP L 185     -58.835   2.834  16.983  1.00 68.16           N  
ATOM   2778  CA  ASP L 185     -58.494   2.532  15.584  1.00 62.19           C  
ATOM   2779  C   ASP L 185     -59.232   1.300  15.035  1.00 63.22           C  
ATOM   2780  O   ASP L 185     -59.538   1.278  13.843  1.00 63.51           O  
ATOM   2781  CB  ASP L 185     -56.975   2.368  15.342  1.00 64.51           C  
ATOM   2782  CG  ASP L 185     -56.108   3.530  15.833  1.00 77.42           C  
ATOM   2783  OD1 ASP L 185     -56.600   4.679  15.822  1.00 86.08           O  
ATOM   2784  OD2 ASP L 185     -54.935   3.247  16.163  1.00 78.89           O  
ATOM   2785  H   ASP L 185     -58.097   2.701  17.660  1.00  0.00           H  
ATOM   2786  HA  ASP L 185     -58.828   3.383  14.987  1.00  0.00           H  
ATOM   2787  HB3 ASP L 185     -56.771   2.211  14.281  1.00  0.00           H  
ATOM   2788  HB2 ASP L 185     -56.647   1.473  15.871  1.00  0.00           H  
ATOM   2789  N   TYR L 186     -59.522   0.318  15.907  1.00 62.50           N  
ATOM   2790  CA  TYR L 186     -60.288  -0.875  15.559  1.00 64.12           C  
ATOM   2791  C   TYR L 186     -61.783  -0.586  15.298  1.00 69.04           C  
ATOM   2792  O   TYR L 186     -62.351  -1.221  14.407  1.00 59.85           O  
ATOM   2793  CB  TYR L 186     -60.045  -1.990  16.597  1.00 58.87           C  
ATOM   2794  CG  TYR L 186     -60.772  -3.294  16.320  1.00 64.47           C  
ATOM   2795  CD1 TYR L 186     -60.246  -4.219  15.393  1.00 64.58           C  
ATOM   2796  CD2 TYR L 186     -61.991  -3.574  16.970  1.00 61.04           C  
ATOM   2797  CE1 TYR L 186     -60.935  -5.418  15.121  1.00 63.06           C  
ATOM   2798  CE2 TYR L 186     -62.680  -4.770  16.699  1.00 54.99           C  
ATOM   2799  CZ  TYR L 186     -62.152  -5.693  15.777  1.00 63.61           C  
ATOM   2800  OH  TYR L 186     -62.821  -6.853  15.526  1.00 57.89           O  
ATOM   2801  H   TYR L 186     -59.238   0.403  16.874  1.00  0.00           H  
ATOM   2802  HA  TYR L 186     -59.859  -1.240  14.629  1.00  0.00           H  
ATOM   2803  HB3 TYR L 186     -60.322  -1.651  17.594  1.00  0.00           H  
ATOM   2804  HB2 TYR L 186     -58.977  -2.204  16.645  1.00  0.00           H  
ATOM   2805  HD1 TYR L 186     -59.318  -4.008  14.882  1.00  0.00           H  
ATOM   2806  HD2 TYR L 186     -62.404  -2.869  17.677  1.00  0.00           H  
ATOM   2807  HE1 TYR L 186     -60.528  -6.119  14.408  1.00  0.00           H  
ATOM   2808  HE2 TYR L 186     -63.613  -4.978  17.202  1.00  0.00           H  
ATOM   2809  HH  TYR L 186     -62.369  -7.415  14.894  1.00  0.00           H  
ATOM   2810  N   GLU L 187     -62.381   0.378  16.029  1.00 68.00           N  
ATOM   2811  CA  GLU L 187     -63.781   0.795  15.852  1.00 69.06           C  
ATOM   2812  C   GLU L 187     -64.063   1.465  14.492  1.00 72.85           C  
ATOM   2813  O   GLU L 187     -65.188   1.359  14.005  1.00 82.34           O  
ATOM   2814  CB  GLU L 187     -64.240   1.774  16.964  1.00 74.97           C  
ATOM   2815  CG  GLU L 187     -64.055   1.351  18.433  1.00 77.85           C  
ATOM   2816  CD  GLU L 187     -64.643  -0.015  18.782  1.00 78.01           C  
ATOM   2817  OE1 GLU L 187     -65.855  -0.052  19.085  1.00 86.16           O  
ATOM   2818  OE2 GLU L 187     -63.861  -0.991  18.790  1.00 78.97           O  
ATOM   2819  H   GLU L 187     -61.862   0.848  16.758  1.00  0.00           H  
ATOM   2820  HA  GLU L 187     -64.398  -0.104  15.907  1.00  0.00           H  
ATOM   2821  HB3 GLU L 187     -65.298   1.998  16.817  1.00  0.00           H  
ATOM   2822  HB2 GLU L 187     -63.727   2.728  16.832  1.00  0.00           H  
ATOM   2823  HG3 GLU L 187     -64.526   2.096  19.076  1.00  0.00           H  
ATOM   2824  HG2 GLU L 187     -63.005   1.377  18.696  1.00  0.00           H  
ATOM   2825  N   LYS L 188     -63.062   2.169  13.929  1.00 71.74           N  
ATOM   2826  CA  LYS L 188     -63.198   3.003  12.730  1.00 70.11           C  
ATOM   2827  C   LYS L 188     -63.475   2.258  11.412  1.00 71.64           C  
ATOM   2828  O   LYS L 188     -63.963   2.899  10.482  1.00 69.40           O  
ATOM   2829  CB  LYS L 188     -61.950   3.898  12.572  1.00 73.02           C  
ATOM   2830  CG  LYS L 188     -61.914   5.082  13.549  1.00 75.63           C  
ATOM   2831  CD  LYS L 188     -60.797   6.078  13.210  1.00 78.28           C  
ATOM   2832  CE  LYS L 188     -60.805   7.307  14.128  1.00 90.64           C  
ATOM   2833  NZ  LYS L 188     -59.792   8.290  13.711  1.00 90.18           N  
ATOM   2834  H   LYS L 188     -62.163   2.197  14.390  1.00  0.00           H  
ATOM   2835  HA  LYS L 188     -64.061   3.651  12.896  1.00  0.00           H  
ATOM   2836  HB3 LYS L 188     -61.941   4.320  11.566  1.00  0.00           H  
ATOM   2837  HB2 LYS L 188     -61.037   3.305  12.649  1.00  0.00           H  
ATOM   2838  HG3 LYS L 188     -61.788   4.717  14.566  1.00  0.00           H  
ATOM   2839  HG2 LYS L 188     -62.874   5.600  13.527  1.00  0.00           H  
ATOM   2840  HD3 LYS L 188     -60.899   6.398  12.172  1.00  0.00           H  
ATOM   2841  HD2 LYS L 188     -59.832   5.574  13.282  1.00  0.00           H  
ATOM   2842  HE3 LYS L 188     -60.614   7.011  15.161  1.00  0.00           H  
ATOM   2843  HE2 LYS L 188     -61.783   7.790  14.106  1.00  0.00           H  
ATOM   2844  HZ1 LYS L 188     -59.980   8.590  12.765  1.00  0.00           H  
ATOM   2845  HZ2 LYS L 188     -59.821   9.089  14.330  1.00  0.00           H  
ATOM   2846  HZ3 LYS L 188     -58.875   7.867  13.754  1.00  0.00           H  
ATOM   2847  N   HID L 189     -63.140   0.960  11.336  1.00 67.61           N  
ATOM   2848  CA  HID L 189     -63.176   0.185  10.094  1.00 65.87           C  
ATOM   2849  C   HID L 189     -63.977  -1.111  10.261  1.00 63.34           C  
ATOM   2850  O   HID L 189     -64.051  -1.657  11.363  1.00 62.14           O  
ATOM   2851  CB  HID L 189     -61.732  -0.082   9.637  1.00 66.61           C  
ATOM   2852  CG  HID L 189     -60.988   1.172   9.246  1.00 64.89           C  
ATOM   2853  ND1 HID L 189     -61.299   1.894   8.109  1.00 60.11           N  
ATOM   2854  CD2 HID L 189     -59.958   1.858   9.851  1.00 65.00           C  
ATOM   2855  CE1 HID L 189     -60.483   2.949   8.073  1.00 69.22           C  
ATOM   2856  NE2 HID L 189     -59.643   2.994   9.101  1.00 73.21           N  
ATOM   2857  H   HID L 189     -62.781   0.484  12.152  1.00  0.00           H  
ATOM   2858  HA  HID L 189     -63.677   0.751   9.306  1.00  0.00           H  
ATOM   2859  HB3 HID L 189     -61.730  -0.758   8.781  1.00  0.00           H  
ATOM   2860  HB2 HID L 189     -61.171  -0.585  10.424  1.00  0.00           H  
ATOM   2861  HD1 HID L 189     -62.019   1.651   7.434  1.00  0.00           H  
ATOM   2862  HD2 HID L 189     -59.434   1.631  10.769  1.00  0.00           H  
ATOM   2863  HE1 HID L 189     -60.503   3.692   7.289  1.00  0.00           H  
ATOM   2864  N   LYS L 190     -64.572  -1.557   9.143  1.00 57.22           N  
ATOM   2865  CA  LYS L 190     -65.473  -2.703   9.068  1.00 65.26           C  
ATOM   2866  C   LYS L 190     -64.701  -4.009   8.842  1.00 65.84           C  
ATOM   2867  O   LYS L 190     -64.599  -4.810   9.771  1.00 66.91           O  
ATOM   2868  CB  LYS L 190     -66.544  -2.430   7.983  1.00 71.25           C  
ATOM   2869  CG  LYS L 190     -67.527  -3.593   7.731  1.00 66.75           C  
ATOM   2870  CD  LYS L 190     -68.600  -3.244   6.691  1.00 74.19           C  
ATOM   2871  CE  LYS L 190     -69.500  -4.442   6.355  1.00 73.57           C  
ATOM   2872  NZ  LYS L 190     -70.535  -4.076   5.374  1.00 74.40           N  
ATOM   2873  H   LYS L 190     -64.402  -1.074   8.270  1.00  0.00           H  
ATOM   2874  HA  LYS L 190     -66.000  -2.795  10.020  1.00  0.00           H  
ATOM   2875  HB3 LYS L 190     -66.054  -2.176   7.041  1.00  0.00           H  
ATOM   2876  HB2 LYS L 190     -67.112  -1.544   8.269  1.00  0.00           H  
ATOM   2877  HG3 LYS L 190     -68.005  -3.876   8.670  1.00  0.00           H  
ATOM   2878  HG2 LYS L 190     -66.990  -4.476   7.385  1.00  0.00           H  
ATOM   2879  HD3 LYS L 190     -68.120  -2.880   5.782  1.00  0.00           H  
ATOM   2880  HD2 LYS L 190     -69.210  -2.422   7.067  1.00  0.00           H  
ATOM   2881  HE3 LYS L 190     -69.986  -4.818   7.256  1.00  0.00           H  
ATOM   2882  HE2 LYS L 190     -68.906  -5.257   5.943  1.00  0.00           H  
ATOM   2883  HZ1 LYS L 190     -70.096  -3.751   4.524  1.00  0.00           H  
ATOM   2884  HZ2 LYS L 190     -71.106  -4.884   5.168  1.00  0.00           H  
ATOM   2885  HZ3 LYS L 190     -71.116  -3.343   5.753  1.00  0.00           H  
ATOM   2886  N   VAL L 191     -64.229  -4.221   7.601  1.00 61.74           N  
ATOM   2887  CA  VAL L 191     -63.641  -5.482   7.162  1.00 65.21           C  
ATOM   2888  C   VAL L 191     -62.130  -5.532   7.445  1.00 66.04           C  
ATOM   2889  O   VAL L 191     -61.407  -4.585   7.139  1.00 61.69           O  
ATOM   2890  CB  VAL L 191     -63.942  -5.781   5.663  1.00 60.22           C  
ATOM   2891  CG1 VAL L 191     -63.382  -4.749   4.667  1.00 70.55           C  
ATOM   2892  CG2 VAL L 191     -63.515  -7.201   5.242  1.00 53.46           C  
ATOM   2893  H   VAL L 191     -64.274  -3.480   6.914  1.00  0.00           H  
ATOM   2894  HA  VAL L 191     -64.120  -6.277   7.730  1.00  0.00           H  
ATOM   2895  HB  VAL L 191     -65.027  -5.746   5.559  1.00  0.00           H  
ATOM   2896 HG11 VAL L 191     -63.695  -4.982   3.649  1.00  0.00           H  
ATOM   2897 HG12 VAL L 191     -63.750  -3.750   4.891  1.00  0.00           H  
ATOM   2898 HG13 VAL L 191     -62.293  -4.722   4.670  1.00  0.00           H  
ATOM   2899 HG21 VAL L 191     -63.852  -7.427   4.230  1.00  0.00           H  
ATOM   2900 HG22 VAL L 191     -62.431  -7.324   5.257  1.00  0.00           H  
ATOM   2901 HG23 VAL L 191     -63.944  -7.954   5.903  1.00  0.00           H  
ATOM   2902  N   TYR L 192     -61.709  -6.663   8.027  1.00 53.48           N  
ATOM   2903  CA  TYR L 192     -60.329  -7.015   8.340  1.00 48.31           C  
ATOM   2904  C   TYR L 192     -60.025  -8.309   7.590  1.00 55.97           C  
ATOM   2905  O   TYR L 192     -60.654  -9.329   7.873  1.00 47.41           O  
ATOM   2906  CB  TYR L 192     -60.190  -7.213   9.862  1.00 51.58           C  
ATOM   2907  CG  TYR L 192     -60.231  -5.915  10.639  1.00 55.46           C  
ATOM   2908  CD1 TYR L 192     -61.466  -5.354  11.023  1.00 63.47           C  
ATOM   2909  CD2 TYR L 192     -59.031  -5.235  10.927  1.00 50.65           C  
ATOM   2910  CE1 TYR L 192     -61.505  -4.088  11.634  1.00 59.13           C  
ATOM   2911  CE2 TYR L 192     -59.070  -3.966  11.531  1.00 57.50           C  
ATOM   2912  CZ  TYR L 192     -60.307  -3.384  11.863  1.00 63.42           C  
ATOM   2913  OH  TYR L 192     -60.345  -2.134  12.398  1.00 60.55           O  
ATOM   2914  H   TYR L 192     -62.392  -7.375   8.251  1.00  0.00           H  
ATOM   2915  HA  TYR L 192     -59.641  -6.232   8.014  1.00  0.00           H  
ATOM   2916  HB3 TYR L 192     -59.246  -7.710  10.090  1.00  0.00           H  
ATOM   2917  HB2 TYR L 192     -60.979  -7.872  10.223  1.00  0.00           H  
ATOM   2918  HD1 TYR L 192     -62.388  -5.877  10.815  1.00  0.00           H  
ATOM   2919  HD2 TYR L 192     -58.081  -5.665  10.647  1.00  0.00           H  
ATOM   2920  HE1 TYR L 192     -62.456  -3.653  11.903  1.00  0.00           H  
ATOM   2921  HE2 TYR L 192     -58.150  -3.433  11.713  1.00  0.00           H  
ATOM   2922  HH  TYR L 192     -61.224  -1.873  12.688  1.00  0.00           H  
ATOM   2923  N   ALA L 193     -59.096  -8.222   6.629  1.00 48.66           N  
ATOM   2924  CA  ALA L 193     -58.761  -9.292   5.698  1.00 54.35           C  
ATOM   2925  C   ALA L 193     -57.264  -9.615   5.749  1.00 53.89           C  
ATOM   2926  O   ALA L 193     -56.444  -8.712   5.903  1.00 43.05           O  
ATOM   2927  CB  ALA L 193     -59.170  -8.845   4.288  1.00 49.68           C  
ATOM   2928  H   ALA L 193     -58.618  -7.342   6.472  1.00  0.00           H  
ATOM   2929  HA  ALA L 193     -59.313 -10.198   5.947  1.00  0.00           H  
ATOM   2930  HB1 ALA L 193     -58.959  -9.618   3.551  1.00  0.00           H  
ATOM   2931  HB2 ALA L 193     -60.237  -8.627   4.238  1.00  0.00           H  
ATOM   2932  HB3 ALA L 193     -58.640  -7.943   3.985  1.00  0.00           H  
ATOM   2933  N   CYX L 194     -56.958 -10.908   5.574  1.00 45.53           N  
ATOM   2934  CA  CYX L 194     -55.614 -11.464   5.481  1.00 41.10           C  
ATOM   2935  C   CYX L 194     -55.489 -12.166   4.123  1.00 46.42           C  
ATOM   2936  O   CYX L 194     -55.985 -13.283   3.970  1.00 57.14           O  
ATOM   2937  CB  CYX L 194     -55.395 -12.440   6.656  1.00 58.44           C  
ATOM   2938  SG  CYX L 194     -53.803 -13.313   6.659  1.00 86.95           S  
ATOM   2939  H   CYX L 194     -57.709 -11.578   5.466  1.00  0.00           H  
ATOM   2940  HA  CYX L 194     -54.859 -10.677   5.544  1.00  0.00           H  
ATOM   2941  HB3 CYX L 194     -56.185 -13.193   6.666  1.00  0.00           H  
ATOM   2942  HB2 CYX L 194     -55.475 -11.903   7.601  1.00  0.00           H  
ATOM   2943  N   GLU L 195     -54.829 -11.490   3.171  1.00 44.19           N  
ATOM   2944  CA  GLU L 195     -54.445 -12.042   1.873  1.00 49.86           C  
ATOM   2945  C   GLU L 195     -53.121 -12.807   2.014  1.00 50.46           C  
ATOM   2946  O   GLU L 195     -52.181 -12.274   2.599  1.00 48.19           O  
ATOM   2947  CB  GLU L 195     -54.340 -10.886   0.860  1.00 45.13           C  
ATOM   2948  CG  GLU L 195     -53.910 -11.300  -0.563  1.00 50.28           C  
ATOM   2949  CD  GLU L 195     -53.749 -10.078  -1.462  1.00 71.84           C  
ATOM   2950  OE1 GLU L 195     -54.651  -9.849  -2.295  1.00 73.64           O  
ATOM   2951  OE2 GLU L 195     -52.748  -9.356  -1.265  1.00 65.41           O  
ATOM   2952  H   GLU L 195     -54.450 -10.576   3.384  1.00  0.00           H  
ATOM   2953  HA  GLU L 195     -55.217 -12.726   1.523  1.00  0.00           H  
ATOM   2954  HB3 GLU L 195     -53.648 -10.135   1.241  1.00  0.00           H  
ATOM   2955  HB2 GLU L 195     -55.310 -10.391   0.801  1.00  0.00           H  
ATOM   2956  HG3 GLU L 195     -54.646 -11.981  -0.993  1.00  0.00           H  
ATOM   2957  HG2 GLU L 195     -52.958 -11.831  -0.554  1.00  0.00           H  
ATOM   2958  N   VAL L 196     -53.077 -14.026   1.462  1.00 48.56           N  
ATOM   2959  CA  VAL L 196     -51.925 -14.921   1.502  1.00 40.97           C  
ATOM   2960  C   VAL L 196     -51.569 -15.342   0.069  1.00 42.91           C  
ATOM   2961  O   VAL L 196     -52.416 -15.898  -0.628  1.00 43.64           O  
ATOM   2962  CB  VAL L 196     -52.239 -16.197   2.338  1.00 39.86           C  
ATOM   2963  CG1 VAL L 196     -51.184 -17.319   2.215  1.00 38.45           C  
ATOM   2964  CG2 VAL L 196     -52.467 -15.840   3.818  1.00 44.68           C  
ATOM   2965  H   VAL L 196     -53.901 -14.399   1.008  1.00  0.00           H  
ATOM   2966  HA  VAL L 196     -51.063 -14.421   1.947  1.00  0.00           H  
ATOM   2967  HB  VAL L 196     -53.179 -16.615   1.974  1.00  0.00           H  
ATOM   2968 HG11 VAL L 196     -51.354 -18.107   2.948  1.00  0.00           H  
ATOM   2969 HG12 VAL L 196     -51.211 -17.795   1.237  1.00  0.00           H  
ATOM   2970 HG13 VAL L 196     -50.176 -16.932   2.360  1.00  0.00           H  
ATOM   2971 HG21 VAL L 196     -52.650 -16.730   4.418  1.00  0.00           H  
ATOM   2972 HG22 VAL L 196     -51.603 -15.328   4.238  1.00  0.00           H  
ATOM   2973 HG23 VAL L 196     -53.331 -15.188   3.945  1.00  0.00           H  
ATOM   2974  N   THR L 197     -50.305 -15.105  -0.308  1.00 39.26           N  
ATOM   2975  CA  THR L 197     -49.703 -15.558  -1.560  1.00 46.02           C  
ATOM   2976  C   THR L 197     -48.679 -16.662  -1.241  1.00 46.41           C  
ATOM   2977  O   THR L 197     -47.882 -16.500  -0.315  1.00 41.69           O  
ATOM   2978  CB  THR L 197     -48.949 -14.396  -2.259  1.00 47.68           C  
ATOM   2979  OG1 THR L 197     -49.866 -13.362  -2.553  1.00 52.04           O  
ATOM   2980  CG2 THR L 197     -48.242 -14.773  -3.575  1.00 52.09           C  
ATOM   2981  H   THR L 197     -49.674 -14.646   0.338  1.00  0.00           H  
ATOM   2982  HA  THR L 197     -50.463 -15.953  -2.239  1.00  0.00           H  
ATOM   2983  HB  THR L 197     -48.210 -13.977  -1.575  1.00  0.00           H  
ATOM   2984  HG1 THR L 197     -50.255 -13.058  -1.729  1.00  0.00           H  
ATOM   2985 HG21 THR L 197     -47.817 -13.891  -4.055  1.00  0.00           H  
ATOM   2986 HG22 THR L 197     -47.421 -15.472  -3.415  1.00  0.00           H  
ATOM   2987 HG23 THR L 197     -48.938 -15.229  -4.280  1.00  0.00           H  
ATOM   2988  N   HIE L 198     -48.715 -17.750  -2.025  1.00 42.70           N  
ATOM   2989  CA  HIE L 198     -47.820 -18.900  -1.895  1.00 39.21           C  
ATOM   2990  C   HIE L 198     -47.753 -19.666  -3.230  1.00 42.93           C  
ATOM   2991  O   HIE L 198     -48.683 -19.585  -4.032  1.00 42.29           O  
ATOM   2992  CB  HIE L 198     -48.294 -19.788  -0.719  1.00 44.94           C  
ATOM   2993  CG  HIE L 198     -47.370 -20.932  -0.389  1.00 45.59           C  
ATOM   2994  ND1 HIE L 198     -47.556 -22.211  -0.917  1.00 43.19           N  
ATOM   2995  CD2 HIE L 198     -46.231 -20.933   0.387  1.00 40.16           C  
ATOM   2996  CE1 HIE L 198     -46.517 -22.909  -0.490  1.00 38.77           C  
ATOM   2997  NE2 HIE L 198     -45.701 -22.206   0.293  1.00 42.45           N  
ATOM   2998  H   HIE L 198     -49.387 -17.810  -2.777  1.00  0.00           H  
ATOM   2999  HA  HIE L 198     -46.817 -18.528  -1.677  1.00  0.00           H  
ATOM   3000  HB3 HIE L 198     -49.279 -20.199  -0.937  1.00  0.00           H  
ATOM   3001  HB2 HIE L 198     -48.407 -19.192   0.187  1.00  0.00           H  
ATOM   3002  HD2 HIE L 198     -45.750 -20.151   0.951  1.00  0.00           H  
ATOM   3003  HE1 HIE L 198     -46.351 -23.936  -0.768  1.00  0.00           H  
ATOM   3004  HE2 HIE L 198     -44.844 -22.528   0.725  1.00  0.00           H  
ATOM   3005  N   GLN L 199     -46.652 -20.414  -3.426  1.00 41.45           N  
ATOM   3006  CA  GLN L 199     -46.373 -21.267  -4.588  1.00 49.59           C  
ATOM   3007  C   GLN L 199     -47.418 -22.374  -4.850  1.00 50.06           C  
ATOM   3008  O   GLN L 199     -47.686 -22.679  -6.012  1.00 49.54           O  
ATOM   3009  CB  GLN L 199     -44.944 -21.838  -4.432  1.00 51.02           C  
ATOM   3010  CG  GLN L 199     -44.492 -22.821  -5.538  1.00 51.37           C  
ATOM   3011  CD  GLN L 199     -43.039 -23.281  -5.394  1.00 51.68           C  
ATOM   3012  OE1 GLN L 199     -42.265 -22.728  -4.618  1.00 54.13           O  
ATOM   3013  NE2 GLN L 199     -42.655 -24.301  -6.164  1.00 52.25           N  
ATOM   3014  H   GLN L 199     -45.939 -20.418  -2.711  1.00  0.00           H  
ATOM   3015  HA  GLN L 199     -46.378 -20.616  -5.464  1.00  0.00           H  
ATOM   3016  HB3 GLN L 199     -44.858 -22.333  -3.463  1.00  0.00           H  
ATOM   3017  HB2 GLN L 199     -44.248 -20.998  -4.401  1.00  0.00           H  
ATOM   3018  HG3 GLN L 199     -44.607 -22.353  -6.516  1.00  0.00           H  
ATOM   3019  HG2 GLN L 199     -45.121 -23.712  -5.536  1.00  0.00           H  
ATOM   3020 HE22 GLN L 199     -41.704 -24.638  -6.114  1.00  0.00           H  
ATOM   3021 HE21 GLN L 199     -43.304 -24.734  -6.804  1.00  0.00           H  
ATOM   3022  N   GLY L 200     -47.987 -22.945  -3.775  1.00 47.64           N  
ATOM   3023  CA  GLY L 200     -48.991 -24.008  -3.826  1.00 48.45           C  
ATOM   3024  C   GLY L 200     -50.406 -23.477  -4.112  1.00 53.54           C  
ATOM   3025  O   GLY L 200     -51.300 -24.285  -4.360  1.00 50.07           O  
ATOM   3026  H   GLY L 200     -47.719 -22.625  -2.852  1.00  0.00           H  
ATOM   3027  HA3 GLY L 200     -48.999 -24.521  -2.864  1.00  0.00           H  
ATOM   3028  HA2 GLY L 200     -48.723 -24.749  -4.580  1.00  0.00           H  
ATOM   3029  N   LEU L 201     -50.613 -22.149  -4.087  1.00 51.82           N  
ATOM   3030  CA  LEU L 201     -51.876 -21.494  -4.416  1.00 52.45           C  
ATOM   3031  C   LEU L 201     -51.842 -21.033  -5.880  1.00 58.68           C  
ATOM   3032  O   LEU L 201     -50.875 -20.391  -6.292  1.00 60.10           O  
ATOM   3033  CB  LEU L 201     -52.088 -20.287  -3.473  1.00 50.29           C  
ATOM   3034  CG  LEU L 201     -52.232 -20.655  -1.982  1.00 50.98           C  
ATOM   3035  CD1 LEU L 201     -52.248 -19.392  -1.096  1.00 46.55           C  
ATOM   3036  CD2 LEU L 201     -53.457 -21.550  -1.726  1.00 46.96           C  
ATOM   3037  H   LEU L 201     -49.834 -21.531  -3.908  1.00  0.00           H  
ATOM   3038  HA  LEU L 201     -52.709 -22.188  -4.290  1.00  0.00           H  
ATOM   3039  HB3 LEU L 201     -52.981 -19.746  -3.781  1.00  0.00           H  
ATOM   3040  HB2 LEU L 201     -51.262 -19.585  -3.593  1.00  0.00           H  
ATOM   3041  HG  LEU L 201     -51.349 -21.224  -1.691  1.00  0.00           H  
ATOM   3042 HD11 LEU L 201     -53.166 -19.299  -0.516  1.00  0.00           H  
ATOM   3043 HD12 LEU L 201     -51.422 -19.412  -0.388  1.00  0.00           H  
ATOM   3044 HD13 LEU L 201     -52.148 -18.477  -1.681  1.00  0.00           H  
ATOM   3045 HD21 LEU L 201     -53.829 -21.461  -0.704  1.00  0.00           H  
ATOM   3046 HD22 LEU L 201     -54.278 -21.311  -2.402  1.00  0.00           H  
ATOM   3047 HD23 LEU L 201     -53.207 -22.597  -1.889  1.00  0.00           H  
ATOM   3048  N   SER L 202     -52.919 -21.338  -6.623  1.00 56.21           N  
ATOM   3049  CA  SER L 202     -53.128 -20.905  -8.012  1.00 60.51           C  
ATOM   3050  C   SER L 202     -53.358 -19.386  -8.148  1.00 62.81           C  
ATOM   3051  O   SER L 202     -53.035 -18.814  -9.188  1.00 69.95           O  
ATOM   3052  CB  SER L 202     -54.328 -21.673  -8.601  1.00 61.60           C  
ATOM   3053  OG  SER L 202     -53.981 -23.021  -8.847  1.00 82.43           O  
ATOM   3054  H   SER L 202     -53.659 -21.895  -6.221  1.00  0.00           H  
ATOM   3055  HA  SER L 202     -52.234 -21.148  -8.591  1.00  0.00           H  
ATOM   3056  HB3 SER L 202     -54.638 -21.237  -9.552  1.00  0.00           H  
ATOM   3057  HB2 SER L 202     -55.192 -21.631  -7.936  1.00  0.00           H  
ATOM   3058  HG  SER L 202     -54.738 -23.467  -9.235  1.00  0.00           H  
ATOM   3059  N   SER L 203     -53.900 -18.774  -7.085  1.00 59.77           N  
ATOM   3060  CA  SER L 203     -54.189 -17.351  -6.938  1.00 65.74           C  
ATOM   3061  C   SER L 203     -54.218 -17.030  -5.426  1.00 64.56           C  
ATOM   3062  O   SER L 203     -54.518 -17.932  -4.640  1.00 53.19           O  
ATOM   3063  CB  SER L 203     -55.517 -17.026  -7.668  1.00 72.99           C  
ATOM   3064  OG  SER L 203     -56.649 -17.570  -7.015  1.00 67.48           O  
ATOM   3065  H   SER L 203     -54.127 -19.329  -6.272  1.00  0.00           H  
ATOM   3066  HA  SER L 203     -53.371 -16.803  -7.408  1.00  0.00           H  
ATOM   3067  HB3 SER L 203     -55.495 -17.393  -8.695  1.00  0.00           H  
ATOM   3068  HB2 SER L 203     -55.663 -15.950  -7.738  1.00  0.00           H  
ATOM   3069  HG  SER L 203     -56.775 -17.113  -6.180  1.00  0.00           H  
ATOM   3070  N   PRO L 204     -53.912 -15.772  -5.030  1.00 58.86           N  
ATOM   3071  CA  PRO L 204     -53.852 -15.381  -3.607  1.00 53.85           C  
ATOM   3072  C   PRO L 204     -55.192 -15.544  -2.863  1.00 56.67           C  
ATOM   3073  O   PRO L 204     -56.190 -14.940  -3.256  1.00 61.72           O  
ATOM   3074  CB  PRO L 204     -53.370 -13.920  -3.643  1.00 54.95           C  
ATOM   3075  CG  PRO L 204     -53.755 -13.412  -5.021  1.00 58.70           C  
ATOM   3076  CD  PRO L 204     -53.569 -14.643  -5.898  1.00 61.93           C  
ATOM   3077  HA  PRO L 204     -53.094 -15.992  -3.115  1.00  0.00           H  
ATOM   3078  HB3 PRO L 204     -52.285 -13.903  -3.541  1.00  0.00           H  
ATOM   3079  HB2 PRO L 204     -53.777 -13.301  -2.843  1.00  0.00           H  
ATOM   3080  HG3 PRO L 204     -53.168 -12.553  -5.347  1.00  0.00           H  
ATOM   3081  HG2 PRO L 204     -54.806 -13.120  -5.019  1.00  0.00           H  
ATOM   3082  HD2 PRO L 204     -54.182 -14.571  -6.795  1.00  0.00           H  
ATOM   3083  HD3 PRO L 204     -52.526 -14.741  -6.204  1.00  0.00           H  
ATOM   3084  N   VAL L 205     -55.176 -16.391  -1.822  1.00 54.22           N  
ATOM   3085  CA  VAL L 205     -56.322 -16.704  -0.971  1.00 56.81           C  
ATOM   3086  C   VAL L 205     -56.484 -15.624   0.110  1.00 59.50           C  
ATOM   3087  O   VAL L 205     -55.532 -15.362   0.843  1.00 54.06           O  
ATOM   3088  CB  VAL L 205     -56.130 -18.084  -0.273  1.00 56.70           C  
ATOM   3089  CG1 VAL L 205     -57.141 -18.402   0.853  1.00 55.31           C  
ATOM   3090  CG2 VAL L 205     -56.149 -19.218  -1.312  1.00 58.28           C  
ATOM   3091  H   VAL L 205     -54.303 -16.827  -1.561  1.00  0.00           H  
ATOM   3092  HA  VAL L 205     -57.224 -16.742  -1.585  1.00  0.00           H  
ATOM   3093  HB  VAL L 205     -55.141 -18.095   0.188  1.00  0.00           H  
ATOM   3094 HG11 VAL L 205     -57.011 -19.422   1.218  1.00  0.00           H  
ATOM   3095 HG12 VAL L 205     -57.019 -17.750   1.718  1.00  0.00           H  
ATOM   3096 HG13 VAL L 205     -58.168 -18.305   0.501  1.00  0.00           H  
ATOM   3097 HG21 VAL L 205     -56.002 -20.189  -0.839  1.00  0.00           H  
ATOM   3098 HG22 VAL L 205     -57.101 -19.250  -1.844  1.00  0.00           H  
ATOM   3099 HG23 VAL L 205     -55.360 -19.094  -2.054  1.00  0.00           H  
ATOM   3100  N   THR L 206     -57.697 -15.061   0.209  1.00 54.69           N  
ATOM   3101  CA  THR L 206     -58.057 -14.073   1.222  1.00 50.30           C  
ATOM   3102  C   THR L 206     -59.135 -14.649   2.153  1.00 53.85           C  
ATOM   3103  O   THR L 206     -60.136 -15.178   1.669  1.00 53.78           O  
ATOM   3104  CB  THR L 206     -58.609 -12.772   0.579  1.00 60.40           C  
ATOM   3105  OG1 THR L 206     -57.629 -12.227  -0.283  1.00 60.60           O  
ATOM   3106  CG2 THR L 206     -58.995 -11.673   1.587  1.00 58.67           C  
ATOM   3107  H   THR L 206     -58.433 -15.331  -0.428  1.00  0.00           H  
ATOM   3108  HA  THR L 206     -57.190 -13.811   1.824  1.00  0.00           H  
ATOM   3109  HB  THR L 206     -59.480 -13.005  -0.037  1.00  0.00           H  
ATOM   3110  HG1 THR L 206     -56.898 -11.898   0.245  1.00  0.00           H  
ATOM   3111 HG21 THR L 206     -59.264 -10.748   1.075  1.00  0.00           H  
ATOM   3112 HG22 THR L 206     -59.851 -11.958   2.198  1.00  0.00           H  
ATOM   3113 HG23 THR L 206     -58.164 -11.452   2.258  1.00  0.00           H  
ATOM   3114  N   LYS L 207     -58.911 -14.501   3.468  1.00 48.95           N  
ATOM   3115  CA  LYS L 207     -59.880 -14.797   4.523  1.00 53.45           C  
ATOM   3116  C   LYS L 207     -60.127 -13.507   5.312  1.00 55.07           C  
ATOM   3117  O   LYS L 207     -59.166 -12.808   5.634  1.00 47.98           O  
ATOM   3118  CB  LYS L 207     -59.338 -15.912   5.446  1.00 51.32           C  
ATOM   3119  CG  LYS L 207     -59.099 -17.270   4.756  1.00 52.18           C  
ATOM   3120  CD  LYS L 207     -60.351 -17.889   4.109  1.00 52.05           C  
ATOM   3121  CE  LYS L 207     -60.091 -19.249   3.444  1.00 45.77           C  
ATOM   3122  NZ  LYS L 207     -59.856 -20.317   4.430  1.00 58.13           N  
ATOM   3123  H   LYS L 207     -58.051 -14.066   3.777  1.00  0.00           H  
ATOM   3124  HA  LYS L 207     -60.835 -15.108   4.097  1.00  0.00           H  
ATOM   3125  HB3 LYS L 207     -60.038 -16.066   6.268  1.00  0.00           H  
ATOM   3126  HB2 LYS L 207     -58.405 -15.584   5.908  1.00  0.00           H  
ATOM   3127  HG3 LYS L 207     -58.704 -17.960   5.499  1.00  0.00           H  
ATOM   3128  HG2 LYS L 207     -58.318 -17.162   4.003  1.00  0.00           H  
ATOM   3129  HD3 LYS L 207     -60.742 -17.219   3.345  1.00  0.00           H  
ATOM   3130  HD2 LYS L 207     -61.142 -17.984   4.854  1.00  0.00           H  
ATOM   3131  HE3 LYS L 207     -59.239 -19.187   2.766  1.00  0.00           H  
ATOM   3132  HE2 LYS L 207     -60.955 -19.534   2.842  1.00  0.00           H  
ATOM   3133  HZ1 LYS L 207     -60.663 -20.407   5.030  1.00  0.00           H  
ATOM   3134  HZ2 LYS L 207     -59.698 -21.192   3.950  1.00  0.00           H  
ATOM   3135  HZ3 LYS L 207     -59.046 -20.099   4.997  1.00  0.00           H  
ATOM   3136  N   SER L 208     -61.406 -13.216   5.600  1.00 56.28           N  
ATOM   3137  CA  SER L 208     -61.836 -11.953   6.199  1.00 58.16           C  
ATOM   3138  C   SER L 208     -63.047 -12.119   7.130  1.00 62.02           C  
ATOM   3139  O   SER L 208     -63.745 -13.132   7.075  1.00 61.19           O  
ATOM   3140  CB  SER L 208     -62.073 -10.914   5.077  1.00 59.90           C  
ATOM   3141  OG  SER L 208     -63.247 -11.171   4.330  1.00 61.39           O  
ATOM   3142  H   SER L 208     -62.147 -13.846   5.328  1.00  0.00           H  
ATOM   3143  HA  SER L 208     -61.027 -11.591   6.827  1.00  0.00           H  
ATOM   3144  HB3 SER L 208     -61.225 -10.886   4.392  1.00  0.00           H  
ATOM   3145  HB2 SER L 208     -62.157  -9.915   5.506  1.00  0.00           H  
ATOM   3146  HG  SER L 208     -64.011 -11.022   4.892  1.00  0.00           H  
ATOM   3147  N   PHE L 209     -63.274 -11.080   7.948  1.00 50.05           N  
ATOM   3148  CA  PHE L 209     -64.420 -10.926   8.845  1.00 57.56           C  
ATOM   3149  C   PHE L 209     -64.749  -9.426   8.961  1.00 63.46           C  
ATOM   3150  O   PHE L 209     -63.886  -8.587   8.701  1.00 61.90           O  
ATOM   3151  CB  PHE L 209     -64.104 -11.583  10.213  1.00 56.76           C  
ATOM   3152  CG  PHE L 209     -63.101 -10.854  11.096  1.00 61.81           C  
ATOM   3153  CD1 PHE L 209     -63.531  -9.844  11.982  1.00 54.83           C  
ATOM   3154  CD2 PHE L 209     -61.719 -11.049  10.905  1.00 55.73           C  
ATOM   3155  CE1 PHE L 209     -62.602  -9.074  12.667  1.00 60.33           C  
ATOM   3156  CE2 PHE L 209     -60.807 -10.292  11.624  1.00 56.86           C  
ATOM   3157  CZ  PHE L 209     -61.244  -9.308  12.503  1.00 54.83           C  
ATOM   3158  H   PHE L 209     -62.635 -10.296   7.937  1.00  0.00           H  
ATOM   3159  HA  PHE L 209     -65.282 -11.425   8.398  1.00  0.00           H  
ATOM   3160  HB3 PHE L 209     -63.750 -12.603  10.057  1.00  0.00           H  
ATOM   3161  HB2 PHE L 209     -65.032 -11.684  10.778  1.00  0.00           H  
ATOM   3162  HD1 PHE L 209     -64.584  -9.659  12.119  1.00  0.00           H  
ATOM   3163  HD2 PHE L 209     -61.368 -11.783  10.195  1.00  0.00           H  
ATOM   3164  HE1 PHE L 209     -62.943  -8.295  13.331  1.00  0.00           H  
ATOM   3165  HE2 PHE L 209     -59.752 -10.458  11.474  1.00  0.00           H  
ATOM   3166  HZ  PHE L 209     -60.527  -8.708  13.043  1.00  0.00           H  
ATOM   3167  N   ASN L 210     -65.992  -9.120   9.376  1.00 63.69           N  
ATOM   3168  CA  ASN L 210     -66.528  -7.756   9.530  1.00 68.42           C  
ATOM   3169  C   ASN L 210     -66.512  -7.465  11.019  1.00 68.69           C  
ATOM   3170  O   ASN L 210     -67.334  -6.737  11.574  1.00 78.32           O  
ATOM   3171  CB  ASN L 210     -67.945  -7.613   8.902  1.00 67.32           C  
ATOM   3172  CG  ASN L 210     -68.042  -8.055   7.437  1.00 70.65           C  
ATOM   3173  OD1 ASN L 210     -68.833  -8.934   7.104  1.00 70.92           O  
ATOM   3174  ND2 ASN L 210     -67.240  -7.450   6.558  1.00 71.05           N  
ATOM   3175  H   ASN L 210     -66.643  -9.869   9.565  1.00  0.00           H  
ATOM   3176  HA  ASN L 210     -65.877  -7.028   9.046  1.00  0.00           H  
ATOM   3177  HXT ASN L 210     -65.701  -7.922  11.582  1.00  0.00           H  
ATOM   3178  HB3 ASN L 210     -68.274  -6.574   8.957  1.00  0.00           H  
ATOM   3179  HB2 ASN L 210     -68.673  -8.190   9.476  1.00  0.00           H  
ATOM   3180 HD22 ASN L 210     -67.266  -7.723   5.586  1.00  0.00           H  
ATOM   3181 HD21 ASN L 210     -66.591  -6.737   6.857  1.00  0.00           H  
TER    3182      ASN L 210
ATOM   3183  N   GLU H 211     -13.696 -24.592  28.868  1.00 58.54           N  
ATOM   3184  CA  GLU H 211     -14.119 -24.396  27.441  1.00 62.74           C  
ATOM   3185  C   GLU H 211     -13.991 -22.878  27.175  1.00 55.21           C  
ATOM   3186  O   GLU H 211     -14.342 -22.063  28.031  1.00 54.71           O  
ATOM   3187  CB  GLU H 211     -15.561 -24.923  27.251  1.00 72.70           C  
ATOM   3188  CG  GLU H 211     -16.139 -24.767  25.831  1.00 76.86           C  
ATOM   3189  CD  GLU H 211     -17.588 -25.245  25.774  1.00 92.15           C  
ATOM   3190  OE1 GLU H 211     -18.458 -24.459  26.210  1.00 92.24           O  
ATOM   3191  OE2 GLU H 211     -17.796 -26.388  25.313  1.00 94.43           O  
ATOM   3192  H1  GLU H 211     -13.767 -25.574  29.096  1.00  0.00           H  
ATOM   3193  H2  GLU H 211     -12.741 -24.283  28.982  1.00  0.00           H  
ATOM   3194  H3  GLU H 211     -14.312 -24.059  29.465  1.00  0.00           H  
ATOM   3195  HA  GLU H 211     -13.403 -24.968  26.849  1.00  0.00           H  
ATOM   3196  HB3 GLU H 211     -16.226 -24.419  27.957  1.00  0.00           H  
ATOM   3197  HB2 GLU H 211     -15.591 -25.980  27.522  1.00  0.00           H  
ATOM   3198  HG3 GLU H 211     -15.540 -25.327  25.112  1.00  0.00           H  
ATOM   3199  HG2 GLU H 211     -16.120 -23.725  25.512  1.00  0.00           H  
ATOM   3200  N   VAL H 212     -13.508 -22.528  25.970  1.00 45.94           N  
ATOM   3201  CA  VAL H 212     -13.431 -21.152  25.469  1.00 39.61           C  
ATOM   3202  C   VAL H 212     -14.843 -20.607  25.195  1.00 40.12           C  
ATOM   3203  O   VAL H 212     -15.585 -21.212  24.419  1.00 41.04           O  
ATOM   3204  CB  VAL H 212     -12.562 -21.078  24.177  1.00 47.67           C  
ATOM   3205  CG1 VAL H 212     -12.783 -19.844  23.273  1.00 36.90           C  
ATOM   3206  CG2 VAL H 212     -11.071 -21.194  24.536  1.00 37.15           C  
ATOM   3207  H   VAL H 212     -13.249 -23.246  25.308  1.00  0.00           H  
ATOM   3208  HA  VAL H 212     -12.959 -20.537  26.239  1.00  0.00           H  
ATOM   3209  HB  VAL H 212     -12.805 -21.947  23.563  1.00  0.00           H  
ATOM   3210 HG11 VAL H 212     -12.079 -19.838  22.440  1.00  0.00           H  
ATOM   3211 HG12 VAL H 212     -13.777 -19.831  22.827  1.00  0.00           H  
ATOM   3212 HG13 VAL H 212     -12.653 -18.915  23.824  1.00  0.00           H  
ATOM   3213 HG21 VAL H 212     -10.446 -21.201  23.642  1.00  0.00           H  
ATOM   3214 HG22 VAL H 212     -10.750 -20.360  25.160  1.00  0.00           H  
ATOM   3215 HG23 VAL H 212     -10.864 -22.114  25.083  1.00  0.00           H  
ATOM   3216  N   GLN H 213     -15.183 -19.497  25.865  1.00 33.51           N  
ATOM   3217  CA  GLN H 213     -16.512 -18.894  25.834  1.00 30.04           C  
ATOM   3218  C   GLN H 213     -16.399 -17.367  25.768  1.00 32.46           C  
ATOM   3219  O   GLN H 213     -15.512 -16.788  26.395  1.00 32.36           O  
ATOM   3220  CB  GLN H 213     -17.307 -19.334  27.085  1.00 41.73           C  
ATOM   3221  CG  GLN H 213     -17.702 -20.828  27.090  1.00 47.91           C  
ATOM   3222  CD  GLN H 213     -18.401 -21.280  28.375  1.00 63.58           C  
ATOM   3223  OE1 GLN H 213     -18.515 -20.531  29.343  1.00 56.19           O  
ATOM   3224  NE2 GLN H 213     -18.861 -22.533  28.392  1.00 73.14           N  
ATOM   3225  H   GLN H 213     -14.514 -19.055  26.481  1.00  0.00           H  
ATOM   3226  HA  GLN H 213     -17.052 -19.221  24.942  1.00  0.00           H  
ATOM   3227  HB3 GLN H 213     -18.217 -18.737  27.167  1.00  0.00           H  
ATOM   3228  HB2 GLN H 213     -16.717 -19.109  27.974  1.00  0.00           H  
ATOM   3229  HG3 GLN H 213     -16.821 -21.457  26.976  1.00  0.00           H  
ATOM   3230  HG2 GLN H 213     -18.349 -21.042  26.238  1.00  0.00           H  
ATOM   3231 HE22 GLN H 213     -19.333 -22.886  29.210  1.00  0.00           H  
ATOM   3232 HE21 GLN H 213     -18.750 -23.139  27.584  1.00  0.00           H  
ATOM   3233  N   LEU H 214     -17.342 -16.756  25.038  1.00 28.81           N  
ATOM   3234  CA  LEU H 214     -17.602 -15.318  25.016  1.00 33.57           C  
ATOM   3235  C   LEU H 214     -19.071 -15.112  25.419  1.00 35.59           C  
ATOM   3236  O   LEU H 214     -19.890 -16.009  25.206  1.00 32.58           O  
ATOM   3237  CB  LEU H 214     -17.335 -14.726  23.611  1.00 28.06           C  
ATOM   3238  CG  LEU H 214     -15.880 -14.852  23.097  1.00 34.95           C  
ATOM   3239  CD1 LEU H 214     -15.596 -16.232  22.459  1.00 40.19           C  
ATOM   3240  CD2 LEU H 214     -15.529 -13.697  22.134  1.00 35.29           C  
ATOM   3241  H   LEU H 214     -18.035 -17.317  24.564  1.00  0.00           H  
ATOM   3242  HA  LEU H 214     -16.974 -14.802  25.743  1.00  0.00           H  
ATOM   3243  HB3 LEU H 214     -17.585 -13.665  23.671  1.00  0.00           H  
ATOM   3244  HB2 LEU H 214     -18.022 -15.140  22.876  1.00  0.00           H  
ATOM   3245  HG  LEU H 214     -15.217 -14.752  23.957  1.00  0.00           H  
ATOM   3246 HD11 LEU H 214     -14.842 -16.777  23.028  1.00  0.00           H  
ATOM   3247 HD12 LEU H 214     -16.486 -16.861  22.422  1.00  0.00           H  
ATOM   3248 HD13 LEU H 214     -15.229 -16.159  21.436  1.00  0.00           H  
ATOM   3249 HD21 LEU H 214     -14.957 -14.018  21.263  1.00  0.00           H  
ATOM   3250 HD22 LEU H 214     -16.421 -13.199  21.756  1.00  0.00           H  
ATOM   3251 HD23 LEU H 214     -14.933 -12.943  22.647  1.00  0.00           H  
ATOM   3252  N   VAL H 215     -19.382 -13.942  25.995  1.00 28.92           N  
ATOM   3253  CA  VAL H 215     -20.719 -13.623  26.492  1.00 34.26           C  
ATOM   3254  C   VAL H 215     -21.003 -12.118  26.374  1.00 33.68           C  
ATOM   3255  O   VAL H 215     -20.390 -11.309  27.069  1.00 32.79           O  
ATOM   3256  CB  VAL H 215     -20.956 -14.151  27.941  1.00 41.03           C  
ATOM   3257  CG1 VAL H 215     -19.901 -13.705  28.977  1.00 40.93           C  
ATOM   3258  CG2 VAL H 215     -22.375 -13.850  28.464  1.00 43.07           C  
ATOM   3259  H   VAL H 215     -18.665 -13.248  26.159  1.00  0.00           H  
ATOM   3260  HA  VAL H 215     -21.447 -14.126  25.851  1.00  0.00           H  
ATOM   3261  HB  VAL H 215     -20.883 -15.238  27.882  1.00  0.00           H  
ATOM   3262 HG11 VAL H 215     -20.073 -14.195  29.935  1.00  0.00           H  
ATOM   3263 HG12 VAL H 215     -18.893 -13.971  28.662  1.00  0.00           H  
ATOM   3264 HG13 VAL H 215     -19.922 -12.632  29.161  1.00  0.00           H  
ATOM   3265 HG21 VAL H 215     -22.553 -14.350  29.416  1.00  0.00           H  
ATOM   3266 HG22 VAL H 215     -22.538 -12.783  28.623  1.00  0.00           H  
ATOM   3267 HG23 VAL H 215     -23.133 -14.202  27.763  1.00  0.00           H  
ATOM   3268  N   GLU H 216     -21.943 -11.788  25.476  1.00 34.36           N  
ATOM   3269  CA  GLU H 216     -22.421 -10.438  25.201  1.00 31.56           C  
ATOM   3270  C   GLU H 216     -23.493 -10.021  26.219  1.00 40.05           C  
ATOM   3271  O   GLU H 216     -24.239 -10.866  26.717  1.00 30.21           O  
ATOM   3272  CB  GLU H 216     -23.003 -10.332  23.770  1.00 31.94           C  
ATOM   3273  CG  GLU H 216     -22.096 -10.813  22.617  1.00 29.66           C  
ATOM   3274  CD  GLU H 216     -22.054 -12.329  22.390  1.00 35.98           C  
ATOM   3275  OE1 GLU H 216     -21.295 -12.738  21.490  1.00 38.06           O  
ATOM   3276  OE2 GLU H 216     -22.785 -13.064  23.090  1.00 36.90           O  
ATOM   3277  H   GLU H 216     -22.369 -12.513  24.909  1.00  0.00           H  
ATOM   3278  HA  GLU H 216     -21.570  -9.765  25.270  1.00  0.00           H  
ATOM   3279  HB3 GLU H 216     -23.232  -9.282  23.581  1.00  0.00           H  
ATOM   3280  HB2 GLU H 216     -23.964 -10.846  23.714  1.00  0.00           H  
ATOM   3281  HG3 GLU H 216     -21.082 -10.448  22.777  1.00  0.00           H  
ATOM   3282  HG2 GLU H 216     -22.439 -10.362  21.686  1.00  0.00           H  
ATOM   3283  N   SER H 217     -23.576  -8.707  26.464  1.00 34.26           N  
ATOM   3284  CA  SER H 217     -24.586  -8.075  27.309  1.00 36.13           C  
ATOM   3285  C   SER H 217     -24.779  -6.607  26.893  1.00 36.71           C  
ATOM   3286  O   SER H 217     -23.987  -6.077  26.112  1.00 31.67           O  
ATOM   3287  CB  SER H 217     -24.219  -8.264  28.802  1.00 38.04           C  
ATOM   3288  OG  SER H 217     -23.171  -7.414  29.224  1.00 57.20           O  
ATOM   3289  H   SER H 217     -22.923  -8.074  26.019  1.00  0.00           H  
ATOM   3290  HA  SER H 217     -25.536  -8.581  27.122  1.00  0.00           H  
ATOM   3291  HB3 SER H 217     -23.948  -9.299  29.018  1.00  0.00           H  
ATOM   3292  HB2 SER H 217     -25.088  -8.044  29.422  1.00  0.00           H  
ATOM   3293  HG  SER H 217     -22.378  -7.624  28.723  1.00  0.00           H  
ATOM   3294  N   GLY H 218     -25.836  -5.981  27.433  1.00 33.35           N  
ATOM   3295  CA  GLY H 218     -26.157  -4.572  27.200  1.00 31.55           C  
ATOM   3296  C   GLY H 218     -27.132  -4.368  26.030  1.00 38.10           C  
ATOM   3297  O   GLY H 218     -27.406  -3.219  25.693  1.00 44.30           O  
ATOM   3298  H   GLY H 218     -26.441  -6.484  28.066  1.00  0.00           H  
ATOM   3299  HA3 GLY H 218     -25.253  -3.986  27.024  1.00  0.00           H  
ATOM   3300  HA2 GLY H 218     -26.614  -4.170  28.104  1.00  0.00           H  
ATOM   3301  N   GLY H 219     -27.660  -5.443  25.415  1.00 36.50           N  
ATOM   3302  CA  GLY H 219     -28.664  -5.365  24.350  1.00 39.29           C  
ATOM   3303  C   GLY H 219     -30.069  -5.145  24.934  1.00 44.45           C  
ATOM   3304  O   GLY H 219     -30.299  -5.329  26.131  1.00 48.08           O  
ATOM   3305  H   GLY H 219     -27.396  -6.367  25.722  1.00  0.00           H  
ATOM   3306  HA3 GLY H 219     -28.656  -6.290  23.775  1.00  0.00           H  
ATOM   3307  HA2 GLY H 219     -28.419  -4.563  23.655  1.00  0.00           H  
ATOM   3308  N   GLY H 220     -31.017  -4.774  24.060  1.00 40.40           N  
ATOM   3309  CA  GLY H 220     -32.413  -4.553  24.425  1.00 47.06           C  
ATOM   3310  C   GLY H 220     -33.077  -3.632  23.396  1.00 50.56           C  
ATOM   3311  O   GLY H 220     -32.539  -3.381  22.316  1.00 40.02           O  
ATOM   3312  H   GLY H 220     -30.781  -4.650  23.086  1.00  0.00           H  
ATOM   3313  HA3 GLY H 220     -32.490  -4.098  25.415  1.00  0.00           H  
ATOM   3314  HA2 GLY H 220     -32.936  -5.509  24.452  1.00  0.00           H  
ATOM   3315  N   LEU H 221     -34.280  -3.147  23.749  1.00 44.02           N  
ATOM   3316  CA  LEU H 221     -35.066  -2.207  22.949  1.00 44.06           C  
ATOM   3317  C   LEU H 221     -34.489  -0.786  23.028  1.00 42.70           C  
ATOM   3318  O   LEU H 221     -34.073  -0.336  24.096  1.00 46.14           O  
ATOM   3319  CB  LEU H 221     -36.546  -2.214  23.404  1.00 51.60           C  
ATOM   3320  CG  LEU H 221     -37.418  -3.297  22.729  1.00 53.40           C  
ATOM   3321  CD1 LEU H 221     -36.990  -4.733  23.094  1.00 51.94           C  
ATOM   3322  CD2 LEU H 221     -38.917  -3.051  23.007  1.00 59.80           C  
ATOM   3323  H   LEU H 221     -34.670  -3.392  24.647  1.00  0.00           H  
ATOM   3324  HA  LEU H 221     -35.028  -2.534  21.909  1.00  0.00           H  
ATOM   3325  HB3 LEU H 221     -36.989  -1.250  23.147  1.00  0.00           H  
ATOM   3326  HB2 LEU H 221     -36.615  -2.283  24.491  1.00  0.00           H  
ATOM   3327  HG  LEU H 221     -37.288  -3.188  21.650  1.00  0.00           H  
ATOM   3328 HD11 LEU H 221     -37.838  -5.411  23.189  1.00  0.00           H  
ATOM   3329 HD12 LEU H 221     -36.339  -5.148  22.324  1.00  0.00           H  
ATOM   3330 HD13 LEU H 221     -36.446  -4.769  24.038  1.00  0.00           H  
ATOM   3331 HD21 LEU H 221     -39.474  -2.962  22.074  1.00  0.00           H  
ATOM   3332 HD22 LEU H 221     -39.375  -3.856  23.583  1.00  0.00           H  
ATOM   3333 HD23 LEU H 221     -39.087  -2.132  23.569  1.00  0.00           H  
ATOM   3334  N   VAL H 222     -34.518  -0.113  21.873  1.00 37.58           N  
ATOM   3335  CA  VAL H 222     -34.090   1.264  21.658  1.00 41.60           C  
ATOM   3336  C   VAL H 222     -35.120   1.907  20.701  1.00 37.82           C  
ATOM   3337  O   VAL H 222     -35.746   1.199  19.911  1.00 38.88           O  
ATOM   3338  CB  VAL H 222     -32.695   1.333  20.953  1.00 40.75           C  
ATOM   3339  CG1 VAL H 222     -32.063   2.744  20.992  1.00 42.30           C  
ATOM   3340  CG2 VAL H 222     -31.675   0.313  21.499  1.00 42.73           C  
ATOM   3341  H   VAL H 222     -34.858  -0.581  21.043  1.00  0.00           H  
ATOM   3342  HA  VAL H 222     -34.076   1.816  22.600  1.00  0.00           H  
ATOM   3343  HB  VAL H 222     -32.839   1.081  19.901  1.00  0.00           H  
ATOM   3344 HG11 VAL H 222     -31.248   2.804  21.713  1.00  0.00           H  
ATOM   3345 HG12 VAL H 222     -31.661   3.009  20.014  1.00  0.00           H  
ATOM   3346 HG13 VAL H 222     -32.764   3.526  21.273  1.00  0.00           H  
ATOM   3347 HG21 VAL H 222     -30.718   0.408  20.988  1.00  0.00           H  
ATOM   3348 HG22 VAL H 222     -31.502   0.453  22.567  1.00  0.00           H  
ATOM   3349 HG23 VAL H 222     -32.002  -0.715  21.343  1.00  0.00           H  
ATOM   3350  N   LYS H 223     -35.257   3.237  20.762  1.00 35.40           N  
ATOM   3351  CA  LYS H 223     -35.957   4.036  19.755  1.00 41.22           C  
ATOM   3352  C   LYS H 223     -34.931   4.615  18.769  1.00 38.87           C  
ATOM   3353  O   LYS H 223     -33.772   4.809  19.140  1.00 36.46           O  
ATOM   3354  CB  LYS H 223     -36.758   5.146  20.462  1.00 43.45           C  
ATOM   3355  CG  LYS H 223     -37.898   4.583  21.331  1.00 44.28           C  
ATOM   3356  CD  LYS H 223     -38.721   5.676  22.026  1.00 53.42           C  
ATOM   3357  CE  LYS H 223     -39.798   5.132  22.978  1.00 60.76           C  
ATOM   3358  NZ  LYS H 223     -40.781   4.290  22.276  1.00 57.97           N  
ATOM   3359  H   LYS H 223     -34.721   3.760  21.440  1.00  0.00           H  
ATOM   3360  HA  LYS H 223     -36.651   3.418  19.185  1.00  0.00           H  
ATOM   3361  HB3 LYS H 223     -37.190   5.814  19.716  1.00  0.00           H  
ATOM   3362  HB2 LYS H 223     -36.093   5.761  21.071  1.00  0.00           H  
ATOM   3363  HG3 LYS H 223     -37.487   3.915  22.089  1.00  0.00           H  
ATOM   3364  HG2 LYS H 223     -38.550   3.973  20.707  1.00  0.00           H  
ATOM   3365  HD3 LYS H 223     -39.181   6.324  21.278  1.00  0.00           H  
ATOM   3366  HD2 LYS H 223     -38.044   6.306  22.601  1.00  0.00           H  
ATOM   3367  HE3 LYS H 223     -40.323   5.960  23.456  1.00  0.00           H  
ATOM   3368  HE2 LYS H 223     -39.336   4.547  23.774  1.00  0.00           H  
ATOM   3369  HZ1 LYS H 223     -40.307   3.505  21.852  1.00  0.00           H  
ATOM   3370  HZ2 LYS H 223     -41.469   3.952  22.934  1.00  0.00           H  
ATOM   3371  HZ3 LYS H 223     -41.238   4.832  21.556  1.00  0.00           H  
ATOM   3372  N   ALA H 224     -35.373   4.881  17.528  1.00 35.41           N  
ATOM   3373  CA  ALA H 224     -34.548   5.458  16.463  1.00 36.16           C  
ATOM   3374  C   ALA H 224     -33.961   6.831  16.847  1.00 41.01           C  
ATOM   3375  O   ALA H 224     -34.661   7.655  17.434  1.00 37.13           O  
ATOM   3376  CB  ALA H 224     -35.371   5.528  15.168  1.00 40.64           C  
ATOM   3377  H   ALA H 224     -36.330   4.668  17.281  1.00  0.00           H  
ATOM   3378  HA  ALA H 224     -33.718   4.771  16.292  1.00  0.00           H  
ATOM   3379  HB1 ALA H 224     -34.835   6.059  14.381  1.00  0.00           H  
ATOM   3380  HB2 ALA H 224     -35.586   4.527  14.792  1.00  0.00           H  
ATOM   3381  HB3 ALA H 224     -36.327   6.029  15.323  1.00  0.00           H  
ATOM   3382  N   GLY H 225     -32.667   7.016  16.549  1.00 35.62           N  
ATOM   3383  CA  GLY H 225     -31.867   8.170  16.960  1.00 39.03           C  
ATOM   3384  C   GLY H 225     -31.273   8.006  18.374  1.00 34.04           C  
ATOM   3385  O   GLY H 225     -30.536   8.889  18.811  1.00 36.24           O  
ATOM   3386  H   GLY H 225     -32.177   6.289  16.041  1.00  0.00           H  
ATOM   3387  HA3 GLY H 225     -32.461   9.085  16.921  1.00  0.00           H  
ATOM   3388  HA2 GLY H 225     -31.054   8.294  16.245  1.00  0.00           H  
ATOM   3389  N   GLY H 226     -31.576   6.903  19.083  1.00 35.58           N  
ATOM   3390  CA  GLY H 226     -31.159   6.645  20.462  1.00 34.87           C  
ATOM   3391  C   GLY H 226     -29.730   6.087  20.548  1.00 37.64           C  
ATOM   3392  O   GLY H 226     -29.039   5.924  19.539  1.00 36.15           O  
ATOM   3393  H   GLY H 226     -32.192   6.216  18.670  1.00  0.00           H  
ATOM   3394  HA3 GLY H 226     -31.849   5.921  20.898  1.00  0.00           H  
ATOM   3395  HA2 GLY H 226     -31.235   7.555  21.058  1.00  0.00           H  
ATOM   3396  N   SER H 227     -29.313   5.794  21.791  1.00 35.33           N  
ATOM   3397  CA  SER H 227     -27.990   5.279  22.147  1.00 34.37           C  
ATOM   3398  C   SER H 227     -28.112   4.008  23.005  1.00 30.46           C  
ATOM   3399  O   SER H 227     -29.051   3.884  23.793  1.00 31.28           O  
ATOM   3400  CB  SER H 227     -27.209   6.372  22.904  1.00 34.98           C  
ATOM   3401  OG  SER H 227     -26.711   7.343  22.007  1.00 43.11           O  
ATOM   3402  H   SER H 227     -29.941   5.935  22.569  1.00  0.00           H  
ATOM   3403  HA  SER H 227     -27.441   5.015  21.245  1.00  0.00           H  
ATOM   3404  HB3 SER H 227     -26.349   5.944  23.421  1.00  0.00           H  
ATOM   3405  HB2 SER H 227     -27.828   6.853  23.664  1.00  0.00           H  
ATOM   3406  HG  SER H 227     -25.855   7.048  21.680  1.00  0.00           H  
ATOM   3407  N   LEU H 228     -27.138   3.099  22.840  1.00 35.71           N  
ATOM   3408  CA  LEU H 228     -27.015   1.829  23.556  1.00 33.99           C  
ATOM   3409  C   LEU H 228     -25.563   1.355  23.418  1.00 33.73           C  
ATOM   3410  O   LEU H 228     -25.002   1.448  22.327  1.00 28.93           O  
ATOM   3411  CB  LEU H 228     -28.009   0.787  22.980  1.00 32.66           C  
ATOM   3412  CG  LEU H 228     -28.078  -0.567  23.719  1.00 39.09           C  
ATOM   3413  CD1 LEU H 228     -28.671  -0.405  25.135  1.00 36.67           C  
ATOM   3414  CD2 LEU H 228     -28.829  -1.621  22.874  1.00 40.86           C  
ATOM   3415  H   LEU H 228     -26.404   3.281  22.166  1.00  0.00           H  
ATOM   3416  HA  LEU H 228     -27.231   2.007  24.611  1.00  0.00           H  
ATOM   3417  HB3 LEU H 228     -27.729   0.600  21.943  1.00  0.00           H  
ATOM   3418  HB2 LEU H 228     -29.014   1.208  22.954  1.00  0.00           H  
ATOM   3419  HG  LEU H 228     -27.064  -0.952  23.833  1.00  0.00           H  
ATOM   3420 HD11 LEU H 228     -29.434  -1.150  25.362  1.00  0.00           H  
ATOM   3421 HD12 LEU H 228     -27.891  -0.508  25.890  1.00  0.00           H  
ATOM   3422 HD13 LEU H 228     -29.130   0.574  25.278  1.00  0.00           H  
ATOM   3423 HD21 LEU H 228     -29.719  -2.012  23.368  1.00  0.00           H  
ATOM   3424 HD22 LEU H 228     -29.152  -1.225  21.912  1.00  0.00           H  
ATOM   3425 HD23 LEU H 228     -28.179  -2.468  22.660  1.00  0.00           H  
ATOM   3426  N   ILE H 229     -24.989   0.839  24.515  1.00 26.09           N  
ATOM   3427  CA  ILE H 229     -23.618   0.332  24.544  1.00 24.33           C  
ATOM   3428  C   ILE H 229     -23.657  -1.159  24.912  1.00 28.93           C  
ATOM   3429  O   ILE H 229     -24.240  -1.523  25.935  1.00 28.88           O  
ATOM   3430  CB  ILE H 229     -22.730   1.097  25.573  1.00 27.93           C  
ATOM   3431  CG1 ILE H 229     -22.692   2.614  25.259  1.00 30.06           C  
ATOM   3432  CG2 ILE H 229     -21.290   0.533  25.662  1.00 26.33           C  
ATOM   3433  CD1 ILE H 229     -21.985   3.465  26.323  1.00 39.71           C  
ATOM   3434  H   ILE H 229     -25.512   0.759  25.375  1.00  0.00           H  
ATOM   3435  HA  ILE H 229     -23.149   0.427  23.564  1.00  0.00           H  
ATOM   3436  HB  ILE H 229     -23.185   0.985  26.559  1.00  0.00           H  
ATOM   3437 HG13 ILE H 229     -23.703   3.005  25.147  1.00  0.00           H  
ATOM   3438 HG12 ILE H 229     -22.210   2.776  24.296  1.00  0.00           H  
ATOM   3439 HG21 ILE H 229     -20.677   1.100  26.362  1.00  0.00           H  
ATOM   3440 HG22 ILE H 229     -21.269  -0.498  26.014  1.00  0.00           H  
ATOM   3441 HG23 ILE H 229     -20.794   0.564  24.691  1.00  0.00           H  
ATOM   3442 HD11 ILE H 229     -22.369   4.486  26.320  1.00  0.00           H  
ATOM   3443 HD12 ILE H 229     -22.133   3.062  27.325  1.00  0.00           H  
ATOM   3444 HD13 ILE H 229     -20.912   3.520  26.137  1.00  0.00           H  
ATOM   3445  N   LEU H 230     -23.007  -1.976  24.071  1.00 25.54           N  
ATOM   3446  CA  LEU H 230     -22.791  -3.401  24.294  1.00 24.62           C  
ATOM   3447  C   LEU H 230     -21.420  -3.620  24.951  1.00 27.69           C  
ATOM   3448  O   LEU H 230     -20.498  -2.831  24.737  1.00 26.23           O  
ATOM   3449  CB  LEU H 230     -22.835  -4.155  22.943  1.00 23.63           C  
ATOM   3450  CG  LEU H 230     -24.131  -3.980  22.120  1.00 31.69           C  
ATOM   3451  CD1 LEU H 230     -24.020  -4.704  20.764  1.00 26.09           C  
ATOM   3452  CD2 LEU H 230     -25.396  -4.396  22.896  1.00 31.79           C  
ATOM   3453  H   LEU H 230     -22.553  -1.587  23.254  1.00  0.00           H  
ATOM   3454  HA  LEU H 230     -23.566  -3.791  24.954  1.00  0.00           H  
ATOM   3455  HB3 LEU H 230     -22.682  -5.220  23.126  1.00  0.00           H  
ATOM   3456  HB2 LEU H 230     -21.990  -3.833  22.335  1.00  0.00           H  
ATOM   3457  HG  LEU H 230     -24.224  -2.919  21.890  1.00  0.00           H  
ATOM   3458 HD11 LEU H 230     -24.306  -4.046  19.944  1.00  0.00           H  
ATOM   3459 HD12 LEU H 230     -23.004  -5.044  20.560  1.00  0.00           H  
ATOM   3460 HD13 LEU H 230     -24.662  -5.582  20.717  1.00  0.00           H  
ATOM   3461 HD21 LEU H 230     -26.109  -4.941  22.278  1.00  0.00           H  
ATOM   3462 HD22 LEU H 230     -25.160  -5.034  23.747  1.00  0.00           H  
ATOM   3463 HD23 LEU H 230     -25.915  -3.516  23.277  1.00  0.00           H  
ATOM   3464  N   SER H 231     -21.310  -4.729  25.692  1.00 27.67           N  
ATOM   3465  CA  SER H 231     -20.064  -5.243  26.252  1.00 26.72           C  
ATOM   3466  C   SER H 231     -19.981  -6.758  26.015  1.00 30.76           C  
ATOM   3467  O   SER H 231     -20.996  -7.397  25.741  1.00 31.83           O  
ATOM   3468  CB  SER H 231     -19.949  -4.835  27.738  1.00 31.24           C  
ATOM   3469  OG  SER H 231     -20.805  -5.583  28.578  1.00 38.09           O  
ATOM   3470  H   SER H 231     -22.120  -5.322  25.823  1.00  0.00           H  
ATOM   3471  HA  SER H 231     -19.228  -4.791  25.719  1.00  0.00           H  
ATOM   3472  HB3 SER H 231     -20.158  -3.773  27.865  1.00  0.00           H  
ATOM   3473  HB2 SER H 231     -18.926  -4.993  28.082  1.00  0.00           H  
ATOM   3474  HG  SER H 231     -20.733  -5.244  29.474  1.00  0.00           H  
ATOM   3475  N   CYX H 232     -18.757  -7.292  26.110  1.00 25.18           N  
ATOM   3476  CA  CYX H 232     -18.421  -8.685  25.851  1.00 29.83           C  
ATOM   3477  C   CYX H 232     -17.345  -9.118  26.845  1.00 26.52           C  
ATOM   3478  O   CYX H 232     -16.192  -8.721  26.690  1.00 30.05           O  
ATOM   3479  CB  CYX H 232     -17.983  -8.847  24.379  1.00 31.22           C  
ATOM   3480  SG  CYX H 232     -17.109 -10.378  23.924  1.00 54.07           S  
ATOM   3481  H   CYX H 232     -17.972  -6.688  26.310  1.00  0.00           H  
ATOM   3482  HA  CYX H 232     -19.300  -9.307  26.005  1.00  0.00           H  
ATOM   3483  HB3 CYX H 232     -17.336  -8.021  24.096  1.00  0.00           H  
ATOM   3484  HB2 CYX H 232     -18.865  -8.766  23.746  1.00  0.00           H  
ATOM   3485  N   GLY H 233     -17.745  -9.944  27.822  1.00 27.18           N  
ATOM   3486  CA  GLY H 233     -16.833 -10.652  28.715  1.00 28.16           C  
ATOM   3487  C   GLY H 233     -16.409 -11.971  28.054  1.00 36.78           C  
ATOM   3488  O   GLY H 233     -17.040 -12.435  27.101  1.00 32.96           O  
ATOM   3489  H   GLY H 233     -18.717 -10.224  27.856  1.00  0.00           H  
ATOM   3490  HA3 GLY H 233     -17.347 -10.869  29.651  1.00  0.00           H  
ATOM   3491  HA2 GLY H 233     -15.957 -10.047  28.954  1.00  0.00           H  
ATOM   3492  N   VAL H 234     -15.336 -12.578  28.581  1.00 31.34           N  
ATOM   3493  CA  VAL H 234     -14.789 -13.848  28.101  1.00 33.55           C  
ATOM   3494  C   VAL H 234     -14.450 -14.774  29.284  1.00 35.63           C  
ATOM   3495  O   VAL H 234     -14.396 -14.325  30.430  1.00 33.13           O  
ATOM   3496  CB  VAL H 234     -13.510 -13.642  27.234  1.00 33.03           C  
ATOM   3497  CG1 VAL H 234     -13.767 -12.719  26.028  1.00 29.05           C  
ATOM   3498  CG2 VAL H 234     -12.258 -13.190  28.010  1.00 34.21           C  
ATOM   3499  H   VAL H 234     -14.858 -12.164  29.369  1.00  0.00           H  
ATOM   3500  HA  VAL H 234     -15.536 -14.374  27.506  1.00  0.00           H  
ATOM   3501  HB  VAL H 234     -13.266 -14.614  26.807  1.00  0.00           H  
ATOM   3502 HG11 VAL H 234     -12.915 -12.709  25.350  1.00  0.00           H  
ATOM   3503 HG12 VAL H 234     -14.637 -13.045  25.458  1.00  0.00           H  
ATOM   3504 HG13 VAL H 234     -13.943 -11.689  26.340  1.00  0.00           H  
ATOM   3505 HG21 VAL H 234     -11.419 -13.028  27.335  1.00  0.00           H  
ATOM   3506 HG22 VAL H 234     -12.451 -12.260  28.542  1.00  0.00           H  
ATOM   3507 HG23 VAL H 234     -11.928 -13.929  28.739  1.00  0.00           H  
ATOM   3508  N   SER H 235     -14.216 -16.055  28.966  1.00 29.05           N  
ATOM   3509  CA  SER H 235     -13.828 -17.088  29.918  1.00 35.35           C  
ATOM   3510  C   SER H 235     -12.850 -18.071  29.264  1.00 39.07           C  
ATOM   3511  O   SER H 235     -13.077 -18.502  28.133  1.00 36.40           O  
ATOM   3512  CB  SER H 235     -15.087 -17.805  30.454  1.00 40.04           C  
ATOM   3513  OG  SER H 235     -15.538 -17.186  31.640  1.00 49.60           O  
ATOM   3514  H   SER H 235     -14.303 -16.354  28.003  1.00  0.00           H  
ATOM   3515  HA  SER H 235     -13.294 -16.629  30.753  1.00  0.00           H  
ATOM   3516  HB3 SER H 235     -14.874 -18.847  30.699  1.00  0.00           H  
ATOM   3517  HB2 SER H 235     -15.890 -17.815  29.716  1.00  0.00           H  
ATOM   3518  HG  SER H 235     -15.810 -16.288  31.430  1.00  0.00           H  
ATOM   3519  N   ASN H 236     -11.803 -18.429  30.029  1.00 33.69           N  
ATOM   3520  CA  ASN H 236     -10.785 -19.450  29.736  1.00 36.33           C  
ATOM   3521  C   ASN H 236      -9.832 -19.096  28.570  1.00 40.23           C  
ATOM   3522  O   ASN H 236      -9.212 -19.999  28.008  1.00 33.80           O  
ATOM   3523  CB  ASN H 236     -11.422 -20.861  29.598  1.00 40.83           C  
ATOM   3524  CG  ASN H 236     -12.188 -21.292  30.856  1.00 49.20           C  
ATOM   3525  OD1 ASN H 236     -11.602 -21.415  31.928  1.00 45.75           O  
ATOM   3526  ND2 ASN H 236     -13.496 -21.524  30.735  1.00 52.76           N  
ATOM   3527  H   ASN H 236     -11.720 -18.008  30.944  1.00  0.00           H  
ATOM   3528  HA  ASN H 236     -10.146 -19.465  30.620  1.00  0.00           H  
ATOM   3529  HB3 ASN H 236     -10.646 -21.610  29.434  1.00  0.00           H  
ATOM   3530  HB2 ASN H 236     -12.069 -20.903  28.723  1.00  0.00           H  
ATOM   3531 HD22 ASN H 236     -14.039 -21.788  31.545  1.00  0.00           H  
ATOM   3532 HD21 ASN H 236     -13.954 -21.416  29.839  1.00  0.00           H  
ATOM   3533  N   PHE H 237      -9.677 -17.794  28.273  1.00 29.85           N  
ATOM   3534  CA  PHE H 237      -8.646 -17.249  27.384  1.00 29.77           C  
ATOM   3535  C   PHE H 237      -8.502 -15.740  27.653  1.00 33.58           C  
ATOM   3536  O   PHE H 237      -9.442 -15.107  28.137  1.00 34.42           O  
ATOM   3537  CB  PHE H 237      -8.954 -17.566  25.895  1.00 26.70           C  
ATOM   3538  CG  PHE H 237     -10.020 -16.729  25.204  1.00 30.67           C  
ATOM   3539  CD1 PHE H 237     -11.386 -17.025  25.384  1.00 31.51           C  
ATOM   3540  CD2 PHE H 237      -9.661 -15.573  24.477  1.00 33.67           C  
ATOM   3541  CE1 PHE H 237     -12.352 -16.226  24.789  1.00 25.49           C  
ATOM   3542  CE2 PHE H 237     -10.643 -14.776  23.908  1.00 30.71           C  
ATOM   3543  CZ  PHE H 237     -11.983 -15.110  24.051  1.00 36.00           C  
ATOM   3544  H   PHE H 237     -10.230 -17.104  28.761  1.00  0.00           H  
ATOM   3545  HA  PHE H 237      -7.702 -17.726  27.654  1.00  0.00           H  
ATOM   3546  HB3 PHE H 237      -9.220 -18.616  25.779  1.00  0.00           H  
ATOM   3547  HB2 PHE H 237      -8.031 -17.451  25.324  1.00  0.00           H  
ATOM   3548  HD1 PHE H 237     -11.683 -17.884  25.969  1.00  0.00           H  
ATOM   3549  HD2 PHE H 237      -8.622 -15.310  24.352  1.00  0.00           H  
ATOM   3550  HE1 PHE H 237     -13.397 -16.469  24.910  1.00  0.00           H  
ATOM   3551  HE2 PHE H 237     -10.362 -13.902  23.338  1.00  0.00           H  
ATOM   3552  HZ  PHE H 237     -12.742 -14.492  23.593  1.00  0.00           H  
ATOM   3553  N   ARG H 238      -7.325 -15.198  27.301  1.00 29.00           N  
ATOM   3554  CA  ARG H 238      -7.024 -13.766  27.353  1.00 27.20           C  
ATOM   3555  C   ARG H 238      -7.166 -13.174  25.942  1.00 34.64           C  
ATOM   3556  O   ARG H 238      -6.641 -13.763  24.996  1.00 29.06           O  
ATOM   3557  CB  ARG H 238      -5.589 -13.534  27.888  1.00 31.06           C  
ATOM   3558  CG  ARG H 238      -5.205 -14.301  29.173  1.00 38.06           C  
ATOM   3559  CD  ARG H 238      -6.147 -14.099  30.373  1.00 37.60           C  
ATOM   3560  NE  ARG H 238      -6.293 -12.687  30.743  1.00 38.23           N  
ATOM   3561  CZ  ARG H 238      -5.381 -11.875  31.300  1.00 41.63           C  
ATOM   3562  NH1 ARG H 238      -5.722 -10.600  31.521  1.00 37.52           N  
ATOM   3563  NH2 ARG H 238      -4.160 -12.309  31.643  1.00 43.54           N  
ATOM   3564  H   ARG H 238      -6.609 -15.780  26.892  1.00  0.00           H  
ATOM   3565  HA  ARG H 238      -7.724 -13.259  28.018  1.00  0.00           H  
ATOM   3566  HB3 ARG H 238      -5.443 -12.465  28.050  1.00  0.00           H  
ATOM   3567  HB2 ARG H 238      -4.866 -13.813  27.120  1.00  0.00           H  
ATOM   3568  HG3 ARG H 238      -4.177 -14.078  29.458  1.00  0.00           H  
ATOM   3569  HG2 ARG H 238      -5.206 -15.366  28.938  1.00  0.00           H  
ATOM   3570  HD3 ARG H 238      -5.749 -14.617  31.245  1.00  0.00           H  
ATOM   3571  HD2 ARG H 238      -7.123 -14.543  30.177  1.00  0.00           H  
ATOM   3572  HE  ARG H 238      -7.196 -12.264  30.533  1.00  0.00           H  
ATOM   3573 HH12 ARG H 238      -5.083  -9.943  31.944  1.00  0.00           H  
ATOM   3574 HH11 ARG H 238      -6.653 -10.289  31.263  1.00  0.00           H  
ATOM   3575 HH22 ARG H 238      -3.493 -11.679  32.064  1.00  0.00           H  
ATOM   3576 HH21 ARG H 238      -3.908 -13.272  31.485  1.00  0.00           H  
ATOM   3577  N   ILE H 239      -7.851 -12.023  25.817  1.00 30.09           N  
ATOM   3578  CA  ILE H 239      -8.093 -11.371  24.522  1.00 28.68           C  
ATOM   3579  C   ILE H 239      -6.859 -10.666  23.922  1.00 27.43           C  
ATOM   3580  O   ILE H 239      -6.900 -10.352  22.737  1.00 33.67           O  
ATOM   3581  CB  ILE H 239      -9.247 -10.322  24.572  1.00 26.83           C  
ATOM   3582  CG1 ILE H 239      -8.970  -9.087  25.466  1.00 25.30           C  
ATOM   3583  CG2 ILE H 239     -10.593 -10.984  24.911  1.00 26.56           C  
ATOM   3584  CD1 ILE H 239      -9.975  -7.944  25.265  1.00 25.19           C  
ATOM   3585  H   ILE H 239      -8.220 -11.561  26.640  1.00  0.00           H  
ATOM   3586  HA  ILE H 239      -8.386 -12.146  23.810  1.00  0.00           H  
ATOM   3587  HB  ILE H 239      -9.366  -9.940  23.557  1.00  0.00           H  
ATOM   3588 HG13 ILE H 239      -7.978  -8.675  25.287  1.00  0.00           H  
ATOM   3589 HG12 ILE H 239      -8.968  -9.396  26.508  1.00  0.00           H  
ATOM   3590 HG21 ILE H 239     -11.421 -10.279  24.836  1.00  0.00           H  
ATOM   3591 HG22 ILE H 239     -10.811 -11.801  24.224  1.00  0.00           H  
ATOM   3592 HG23 ILE H 239     -10.593 -11.390  25.920  1.00  0.00           H  
ATOM   3593 HD11 ILE H 239      -9.571  -7.001  25.633  1.00  0.00           H  
ATOM   3594 HD12 ILE H 239     -10.216  -7.802  24.211  1.00  0.00           H  
ATOM   3595 HD13 ILE H 239     -10.905  -8.134  25.801  1.00  0.00           H  
ATOM   3596  N   SER H 240      -5.816 -10.403  24.732  1.00 31.94           N  
ATOM   3597  CA  SER H 240      -4.653  -9.565  24.409  1.00 29.78           C  
ATOM   3598  C   SER H 240      -3.890  -9.919  23.113  1.00 34.96           C  
ATOM   3599  O   SER H 240      -3.450  -9.004  22.416  1.00 33.39           O  
ATOM   3600  CB  SER H 240      -3.726  -9.513  25.642  1.00 31.77           C  
ATOM   3601  OG  SER H 240      -3.055 -10.740  25.866  1.00 46.86           O  
ATOM   3602  H   SER H 240      -5.863 -10.721  25.689  1.00  0.00           H  
ATOM   3603  HA  SER H 240      -5.050  -8.558  24.269  1.00  0.00           H  
ATOM   3604  HB3 SER H 240      -4.292  -9.258  26.538  1.00  0.00           H  
ATOM   3605  HB2 SER H 240      -2.977  -8.732  25.512  1.00  0.00           H  
ATOM   3606  HG  SER H 240      -2.484 -10.640  26.631  1.00  0.00           H  
ATOM   3607  N   ALA H 241      -3.782 -11.222  22.801  1.00 27.02           N  
ATOM   3608  CA  ALA H 241      -3.142 -11.750  21.592  1.00 26.56           C  
ATOM   3609  C   ALA H 241      -4.091 -11.852  20.380  1.00 35.55           C  
ATOM   3610  O   ALA H 241      -3.647 -12.288  19.318  1.00 28.15           O  
ATOM   3611  CB  ALA H 241      -2.549 -13.129  21.925  1.00 26.21           C  
ATOM   3612  H   ALA H 241      -4.170 -11.908  23.433  1.00  0.00           H  
ATOM   3613  HA  ALA H 241      -2.321 -11.091  21.304  1.00  0.00           H  
ATOM   3614  HB1 ALA H 241      -2.005 -13.545  21.076  1.00  0.00           H  
ATOM   3615  HB2 ALA H 241      -1.847 -13.062  22.757  1.00  0.00           H  
ATOM   3616  HB3 ALA H 241      -3.328 -13.842  22.203  1.00  0.00           H  
ATOM   3617  N   HID H 242      -5.366 -11.465  20.551  1.00 27.47           N  
ATOM   3618  CA  HID H 242      -6.414 -11.590  19.545  1.00 28.08           C  
ATOM   3619  C   HID H 242      -6.995 -10.227  19.156  1.00 27.13           C  
ATOM   3620  O   HID H 242      -7.323  -9.416  20.019  1.00 26.84           O  
ATOM   3621  CB  HID H 242      -7.530 -12.509  20.073  1.00 28.13           C  
ATOM   3622  CG  HID H 242      -7.100 -13.940  20.268  1.00 26.60           C  
ATOM   3623  ND1 HID H 242      -7.091 -14.863  19.238  1.00 30.45           N  
ATOM   3624  CD2 HID H 242      -6.673 -14.625  21.384  1.00 29.47           C  
ATOM   3625  CE1 HID H 242      -6.678 -16.025  19.751  1.00 31.35           C  
ATOM   3626  NE2 HID H 242      -6.405 -15.954  21.049  1.00 28.28           N  
ATOM   3627  H   HID H 242      -5.660 -11.091  21.445  1.00  0.00           H  
ATOM   3628  HA  HID H 242      -6.005 -12.057  18.654  1.00  0.00           H  
ATOM   3629  HB3 HID H 242      -8.367 -12.507  19.372  1.00  0.00           H  
ATOM   3630  HB2 HID H 242      -7.926 -12.135  21.017  1.00  0.00           H  
ATOM   3631  HD1 HID H 242      -7.368 -14.694  18.277  1.00  0.00           H  
ATOM   3632  HD2 HID H 242      -6.540 -14.267  22.394  1.00  0.00           H  
ATOM   3633  HE1 HID H 242      -6.582 -16.931  19.171  1.00  0.00           H  
ATOM   3634  N   THR H 243      -7.185 -10.048  17.843  1.00 24.17           N  
ATOM   3635  CA  THR H 243      -8.056  -9.052  17.234  1.00 23.66           C  
ATOM   3636  C   THR H 243      -9.516  -9.479  17.479  1.00 27.69           C  
ATOM   3637  O   THR H 243      -9.884 -10.611  17.158  1.00 28.52           O  
ATOM   3638  CB  THR H 243      -7.791  -8.987  15.706  1.00 26.72           C  
ATOM   3639  OG1 THR H 243      -6.494  -8.461  15.506  1.00 29.20           O  
ATOM   3640  CG2 THR H 243      -8.785  -8.160  14.867  1.00 25.43           C  
ATOM   3641  H   THR H 243      -6.848 -10.761  17.206  1.00  0.00           H  
ATOM   3642  HA  THR H 243      -7.864  -8.077  17.686  1.00  0.00           H  
ATOM   3643  HB  THR H 243      -7.773  -9.998  15.301  1.00  0.00           H  
ATOM   3644  HG1 THR H 243      -6.224  -8.659  14.601  1.00  0.00           H  
ATOM   3645 HG21 THR H 243      -8.459  -8.093  13.828  1.00  0.00           H  
ATOM   3646 HG22 THR H 243      -9.779  -8.607  14.857  1.00  0.00           H  
ATOM   3647 HG23 THR H 243      -8.884  -7.144  15.246  1.00  0.00           H  
ATOM   3648  N   MET H 244     -10.301  -8.578  18.081  1.00 24.74           N  
ATOM   3649  CA  MET H 244     -11.685  -8.831  18.475  1.00 27.89           C  
ATOM   3650  C   MET H 244     -12.624  -8.061  17.544  1.00 27.01           C  
ATOM   3651  O   MET H 244     -12.315  -6.936  17.156  1.00 27.14           O  
ATOM   3652  CB  MET H 244     -11.881  -8.429  19.950  1.00 27.13           C  
ATOM   3653  CG  MET H 244     -10.943  -9.157  20.938  1.00 24.51           C  
ATOM   3654  SD  MET H 244     -10.978 -10.974  20.911  1.00 32.52           S  
ATOM   3655  CE  MET H 244     -12.682 -11.294  21.438  1.00 30.82           C  
ATOM   3656  H   MET H 244      -9.950  -7.648  18.264  1.00  0.00           H  
ATOM   3657  HA  MET H 244     -11.921  -9.893  18.383  1.00  0.00           H  
ATOM   3658  HB3 MET H 244     -12.918  -8.609  20.233  1.00  0.00           H  
ATOM   3659  HB2 MET H 244     -11.730  -7.353  20.061  1.00  0.00           H  
ATOM   3660  HG3 MET H 244     -11.157  -8.837  21.957  1.00  0.00           H  
ATOM   3661  HG2 MET H 244      -9.914  -8.853  20.755  1.00  0.00           H  
ATOM   3662  HE1 MET H 244     -12.837 -12.367  21.542  1.00  0.00           H  
ATOM   3663  HE2 MET H 244     -12.882 -10.823  22.401  1.00  0.00           H  
ATOM   3664  HE3 MET H 244     -13.394 -10.916  20.705  1.00  0.00           H  
ATOM   3665  N   ASN H 245     -13.742  -8.705  17.186  1.00 25.50           N  
ATOM   3666  CA  ASN H 245     -14.701  -8.233  16.189  1.00 27.20           C  
ATOM   3667  C   ASN H 245     -16.117  -8.243  16.764  1.00 25.77           C  
ATOM   3668  O   ASN H 245     -16.414  -8.993  17.695  1.00 29.48           O  
ATOM   3669  CB  ASN H 245     -14.647  -9.154  14.946  1.00 28.96           C  
ATOM   3670  CG  ASN H 245     -13.353  -9.019  14.145  1.00 32.71           C  
ATOM   3671  OD1 ASN H 245     -13.273  -8.208  13.226  1.00 39.26           O  
ATOM   3672  ND2 ASN H 245     -12.344  -9.825  14.474  1.00 30.48           N  
ATOM   3673  H   ASN H 245     -13.929  -9.627  17.561  1.00  0.00           H  
ATOM   3674  HA  ASN H 245     -14.450  -7.213  15.901  1.00  0.00           H  
ATOM   3675  HB3 ASN H 245     -15.461  -8.905  14.262  1.00  0.00           H  
ATOM   3676  HB2 ASN H 245     -14.802 -10.198  15.224  1.00  0.00           H  
ATOM   3677 HD22 ASN H 245     -11.477  -9.789  13.958  1.00  0.00           H  
ATOM   3678 HD21 ASN H 245     -12.444 -10.488  15.229  1.00  0.00           H  
ATOM   3679  N   TRP H 246     -16.970  -7.433  16.126  1.00 29.13           N  
ATOM   3680  CA  TRP H 246     -18.418  -7.483  16.248  1.00 25.34           C  
ATOM   3681  C   TRP H 246     -19.009  -7.806  14.872  1.00 25.39           C  
ATOM   3682  O   TRP H 246     -18.581  -7.245  13.862  1.00 25.68           O  
ATOM   3683  CB  TRP H 246     -18.957  -6.161  16.822  1.00 23.68           C  
ATOM   3684  CG  TRP H 246     -18.628  -5.940  18.269  1.00 27.98           C  
ATOM   3685  CD1 TRP H 246     -17.502  -5.360  18.742  1.00 27.49           C  
ATOM   3686  CD2 TRP H 246     -19.379  -6.375  19.446  1.00 24.39           C  
ATOM   3687  NE1 TRP H 246     -17.514  -5.386  20.122  1.00 29.78           N  
ATOM   3688  CE2 TRP H 246     -18.651  -5.994  20.614  1.00 29.75           C  
ATOM   3689  CE3 TRP H 246     -20.606  -7.053  19.648  1.00 28.48           C  
ATOM   3690  CZ2 TRP H 246     -19.124  -6.252  21.913  1.00 23.65           C  
ATOM   3691  CZ3 TRP H 246     -21.087  -7.325  20.945  1.00 28.64           C  
ATOM   3692  CH2 TRP H 246     -20.352  -6.920  22.076  1.00 25.78           C  
ATOM   3693  H   TRP H 246     -16.620  -6.850  15.375  1.00  0.00           H  
ATOM   3694  HA  TRP H 246     -18.705  -8.283  16.929  1.00  0.00           H  
ATOM   3695  HB3 TRP H 246     -20.045  -6.144  16.738  1.00  0.00           H  
ATOM   3696  HB2 TRP H 246     -18.596  -5.313  16.238  1.00  0.00           H  
ATOM   3697  HD1 TRP H 246     -16.720  -4.950  18.120  1.00  0.00           H  
ATOM   3698  HE1 TRP H 246     -16.772  -4.987  20.679  1.00  0.00           H  
ATOM   3699  HE3 TRP H 246     -21.186  -7.364  18.792  1.00  0.00           H  
ATOM   3700  HZ2 TRP H 246     -18.552  -5.943  22.776  1.00  0.00           H  
ATOM   3701  HZ3 TRP H 246     -22.027  -7.842  21.072  1.00  0.00           H  
ATOM   3702  HH2 TRP H 246     -20.730  -7.126  23.066  1.00  0.00           H  
ATOM   3703  N   VAL H 247     -19.985  -8.720  14.883  1.00 25.87           N  
ATOM   3704  CA  VAL H 247     -20.765  -9.173  13.734  1.00 26.08           C  
ATOM   3705  C   VAL H 247     -22.235  -9.200  14.183  1.00 24.88           C  
ATOM   3706  O   VAL H 247     -22.496  -9.474  15.352  1.00 27.28           O  
ATOM   3707  CB  VAL H 247     -20.347 -10.614  13.307  1.00 30.33           C  
ATOM   3708  CG1 VAL H 247     -21.231 -11.249  12.208  1.00 24.39           C  
ATOM   3709  CG2 VAL H 247     -18.873 -10.676  12.870  1.00 27.74           C  
ATOM   3710  H   VAL H 247     -20.264  -9.123  15.769  1.00  0.00           H  
ATOM   3711  HA  VAL H 247     -20.654  -8.482  12.898  1.00  0.00           H  
ATOM   3712  HB  VAL H 247     -20.432 -11.251  14.188  1.00  0.00           H  
ATOM   3713 HG11 VAL H 247     -20.844 -12.218  11.896  1.00  0.00           H  
ATOM   3714 HG12 VAL H 247     -22.253 -11.424  12.543  1.00  0.00           H  
ATOM   3715 HG13 VAL H 247     -21.267 -10.625  11.318  1.00  0.00           H  
ATOM   3716 HG21 VAL H 247     -18.600 -11.681  12.550  1.00  0.00           H  
ATOM   3717 HG22 VAL H 247     -18.675  -9.998  12.040  1.00  0.00           H  
ATOM   3718 HG23 VAL H 247     -18.198 -10.412  13.684  1.00  0.00           H  
ATOM   3719  N   ARG H 248     -23.171  -8.932  13.262  1.00 20.41           N  
ATOM   3720  CA  ARG H 248     -24.604  -8.936  13.545  1.00 25.04           C  
ATOM   3721  C   ARG H 248     -25.358  -9.766  12.496  1.00 28.32           C  
ATOM   3722  O   ARG H 248     -25.001  -9.712  11.321  1.00 24.83           O  
ATOM   3723  CB  ARG H 248     -25.102  -7.476  13.658  1.00 25.34           C  
ATOM   3724  CG  ARG H 248     -25.224  -6.695  12.332  1.00 28.10           C  
ATOM   3725  CD  ARG H 248     -25.651  -5.237  12.541  1.00 25.39           C  
ATOM   3726  NE  ARG H 248     -25.831  -4.538  11.263  1.00 28.35           N  
ATOM   3727  CZ  ARG H 248     -25.982  -3.214  11.101  1.00 31.07           C  
ATOM   3728  NH1 ARG H 248     -25.926  -2.365  12.138  1.00 28.35           N  
ATOM   3729  NH2 ARG H 248     -26.202  -2.742   9.869  1.00 24.24           N  
ATOM   3730  H   ARG H 248     -22.901  -8.724  12.308  1.00  0.00           H  
ATOM   3731  HA  ARG H 248     -24.777  -9.416  14.503  1.00  0.00           H  
ATOM   3732  HB3 ARG H 248     -24.445  -6.934  14.338  1.00  0.00           H  
ATOM   3733  HB2 ARG H 248     -26.067  -7.482  14.157  1.00  0.00           H  
ATOM   3734  HG3 ARG H 248     -25.902  -7.175  11.625  1.00  0.00           H  
ATOM   3735  HG2 ARG H 248     -24.241  -6.698  11.861  1.00  0.00           H  
ATOM   3736  HD3 ARG H 248     -24.847  -4.715  13.058  1.00  0.00           H  
ATOM   3737  HD2 ARG H 248     -26.536  -5.154  13.170  1.00  0.00           H  
ATOM   3738  HE  ARG H 248     -25.906  -5.117  10.429  1.00  0.00           H  
ATOM   3739 HH12 ARG H 248     -26.143  -1.382  12.012  1.00  0.00           H  
ATOM   3740 HH11 ARG H 248     -25.774  -2.719  13.073  1.00  0.00           H  
ATOM   3741 HH22 ARG H 248     -26.353  -1.757   9.709  1.00  0.00           H  
ATOM   3742 HH21 ARG H 248     -26.251  -3.394   9.093  1.00  0.00           H  
ATOM   3743  N   ARG H 249     -26.402 -10.489  12.933  1.00 24.06           N  
ATOM   3744  CA  ARG H 249     -27.331 -11.192  12.048  1.00 28.47           C  
ATOM   3745  C   ARG H 249     -28.640 -10.405  11.986  1.00 29.24           C  
ATOM   3746  O   ARG H 249     -29.384 -10.387  12.968  1.00 26.68           O  
ATOM   3747  CB  ARG H 249     -27.568 -12.636  12.534  1.00 24.61           C  
ATOM   3748  CG  ARG H 249     -28.361 -13.508  11.544  1.00 30.27           C  
ATOM   3749  CD  ARG H 249     -28.586 -14.928  12.079  1.00 28.90           C  
ATOM   3750  NE  ARG H 249     -28.932 -15.855  10.995  1.00 33.84           N  
ATOM   3751  CZ  ARG H 249     -29.319 -17.134  11.122  1.00 33.08           C  
ATOM   3752  NH1 ARG H 249     -29.466 -17.709  12.324  1.00 30.90           N  
ATOM   3753  NH2 ARG H 249     -29.552 -17.846  10.013  1.00 27.58           N  
ATOM   3754  H   ARG H 249     -26.629 -10.495  13.920  1.00  0.00           H  
ATOM   3755  HA  ARG H 249     -26.916 -11.257  11.042  1.00  0.00           H  
ATOM   3756  HB3 ARG H 249     -28.040 -12.646  13.517  1.00  0.00           H  
ATOM   3757  HB2 ARG H 249     -26.603 -13.114  12.652  1.00  0.00           H  
ATOM   3758  HG3 ARG H 249     -27.898 -13.525  10.558  1.00  0.00           H  
ATOM   3759  HG2 ARG H 249     -29.342 -13.049  11.415  1.00  0.00           H  
ATOM   3760  HD3 ARG H 249     -29.479 -14.905  12.705  1.00  0.00           H  
ATOM   3761  HD2 ARG H 249     -27.773 -15.273  12.712  1.00  0.00           H  
ATOM   3762  HE  ARG H 249     -28.785 -15.503  10.056  1.00  0.00           H  
ATOM   3763 HH12 ARG H 249     -29.746 -18.675  12.403  1.00  0.00           H  
ATOM   3764 HH11 ARG H 249     -29.274 -17.175  13.160  1.00  0.00           H  
ATOM   3765 HH22 ARG H 249     -29.836 -18.815  10.062  1.00  0.00           H  
ATOM   3766 HH21 ARG H 249     -29.433 -17.415   9.106  1.00  0.00           H  
ATOM   3767  N   VAL H 250     -28.896  -9.790  10.823  1.00 21.45           N  
ATOM   3768  CA  VAL H 250     -30.143  -9.089  10.509  1.00 30.77           C  
ATOM   3769  C   VAL H 250     -31.331 -10.077  10.336  1.00 36.58           C  
ATOM   3770  O   VAL H 250     -31.080 -11.266  10.127  1.00 33.43           O  
ATOM   3771  CB  VAL H 250     -29.974  -8.239   9.217  1.00 35.38           C  
ATOM   3772  CG1 VAL H 250     -28.957  -7.104   9.430  1.00 33.06           C  
ATOM   3773  CG2 VAL H 250     -29.638  -9.050   7.947  1.00 35.41           C  
ATOM   3774  H   VAL H 250     -28.230  -9.861  10.068  1.00  0.00           H  
ATOM   3775  HA  VAL H 250     -30.338  -8.425  11.350  1.00  0.00           H  
ATOM   3776  HB  VAL H 250     -30.919  -7.741   9.009  1.00  0.00           H  
ATOM   3777 HG11 VAL H 250     -28.896  -6.461   8.552  1.00  0.00           H  
ATOM   3778 HG12 VAL H 250     -29.241  -6.473  10.273  1.00  0.00           H  
ATOM   3779 HG13 VAL H 250     -27.956  -7.490   9.627  1.00  0.00           H  
ATOM   3780 HG21 VAL H 250     -29.565  -8.395   7.079  1.00  0.00           H  
ATOM   3781 HG22 VAL H 250     -28.681  -9.561   8.044  1.00  0.00           H  
ATOM   3782 HG23 VAL H 250     -30.396  -9.799   7.720  1.00  0.00           H  
ATOM   3783  N   PRO H 251     -32.598  -9.591  10.402  1.00 37.56           N  
ATOM   3784  CA  PRO H 251     -33.801 -10.443  10.246  1.00 43.80           C  
ATOM   3785  C   PRO H 251     -33.942 -11.252   8.939  1.00 43.35           C  
ATOM   3786  O   PRO H 251     -34.690 -12.229   8.935  1.00 38.13           O  
ATOM   3787  CB  PRO H 251     -34.978  -9.471  10.430  1.00 40.25           C  
ATOM   3788  CG  PRO H 251     -34.415  -8.352  11.284  1.00 34.29           C  
ATOM   3789  CD  PRO H 251     -32.987  -8.229  10.775  1.00 34.54           C  
ATOM   3790  HA  PRO H 251     -33.794 -11.146  11.081  1.00  0.00           H  
ATOM   3791  HB3 PRO H 251     -35.847  -9.944  10.889  1.00  0.00           H  
ATOM   3792  HB2 PRO H 251     -35.294  -9.064   9.467  1.00  0.00           H  
ATOM   3793  HG3 PRO H 251     -34.403  -8.662  12.330  1.00  0.00           H  
ATOM   3794  HG2 PRO H 251     -34.981  -7.422  11.215  1.00  0.00           H  
ATOM   3795  HD2 PRO H 251     -32.961  -7.589   9.892  1.00  0.00           H  
ATOM   3796  HD3 PRO H 251     -32.362  -7.786  11.545  1.00  0.00           H  
ATOM   3797  N   GLY H 252     -33.203 -10.870   7.879  1.00 38.03           N  
ATOM   3798  CA  GLY H 252     -33.117 -11.607   6.613  1.00 35.47           C  
ATOM   3799  C   GLY H 252     -32.306 -12.914   6.733  1.00 41.75           C  
ATOM   3800  O   GLY H 252     -32.381 -13.749   5.833  1.00 39.57           O  
ATOM   3801  H   GLY H 252     -32.624 -10.048   7.961  1.00  0.00           H  
ATOM   3802  HA3 GLY H 252     -32.639 -10.967   5.871  1.00  0.00           H  
ATOM   3803  HA2 GLY H 252     -34.118 -11.831   6.243  1.00  0.00           H  
ATOM   3804  N   GLY H 253     -31.564 -13.104   7.838  1.00 36.00           N  
ATOM   3805  CA  GLY H 253     -30.877 -14.344   8.189  1.00 29.25           C  
ATOM   3806  C   GLY H 253     -29.399 -14.357   7.772  1.00 33.25           C  
ATOM   3807  O   GLY H 253     -28.711 -15.309   8.135  1.00 33.96           O  
ATOM   3808  H   GLY H 253     -31.540 -12.371   8.536  1.00  0.00           H  
ATOM   3809  HA3 GLY H 253     -31.382 -15.211   7.760  1.00  0.00           H  
ATOM   3810  HA2 GLY H 253     -30.931 -14.458   9.272  1.00  0.00           H  
ATOM   3811  N   GLY H 254     -28.903 -13.337   7.050  1.00 32.94           N  
ATOM   3812  CA  GLY H 254     -27.499 -13.218   6.648  1.00 31.52           C  
ATOM   3813  C   GLY H 254     -26.691 -12.507   7.744  1.00 32.97           C  
ATOM   3814  O   GLY H 254     -27.237 -11.707   8.506  1.00 30.44           O  
ATOM   3815  H   GLY H 254     -29.517 -12.579   6.788  1.00  0.00           H  
ATOM   3816  HA3 GLY H 254     -27.446 -12.626   5.735  1.00  0.00           H  
ATOM   3817  HA2 GLY H 254     -27.067 -14.194   6.419  1.00  0.00           H  
ATOM   3818  N   LEU H 255     -25.377 -12.781   7.789  1.00 28.91           N  
ATOM   3819  CA  LEU H 255     -24.421 -12.097   8.665  1.00 28.30           C  
ATOM   3820  C   LEU H 255     -23.890 -10.816   7.998  1.00 33.18           C  
ATOM   3821  O   LEU H 255     -23.755 -10.765   6.776  1.00 28.00           O  
ATOM   3822  CB  LEU H 255     -23.241 -13.043   9.000  1.00 26.68           C  
ATOM   3823  CG  LEU H 255     -23.585 -14.247   9.906  1.00 27.76           C  
ATOM   3824  CD1 LEU H 255     -22.384 -15.200  10.039  1.00 24.44           C  
ATOM   3825  CD2 LEU H 255     -24.130 -13.850  11.292  1.00 27.71           C  
ATOM   3826  H   LEU H 255     -24.980 -13.435   7.129  1.00  0.00           H  
ATOM   3827  HA  LEU H 255     -24.923 -11.810   9.589  1.00  0.00           H  
ATOM   3828  HB3 LEU H 255     -22.446 -12.475   9.487  1.00  0.00           H  
ATOM   3829  HB2 LEU H 255     -22.813 -13.407   8.065  1.00  0.00           H  
ATOM   3830  HG  LEU H 255     -24.370 -14.807   9.401  1.00  0.00           H  
ATOM   3831 HD11 LEU H 255     -22.714 -16.206  10.296  1.00  0.00           H  
ATOM   3832 HD12 LEU H 255     -21.821 -15.272   9.108  1.00  0.00           H  
ATOM   3833 HD13 LEU H 255     -21.692 -14.872  10.815  1.00  0.00           H  
ATOM   3834 HD21 LEU H 255     -23.560 -14.299  12.106  1.00  0.00           H  
ATOM   3835 HD22 LEU H 255     -24.124 -12.773  11.457  1.00  0.00           H  
ATOM   3836 HD23 LEU H 255     -25.156 -14.200  11.395  1.00  0.00           H  
ATOM   3837  N   GLU H 256     -23.568  -9.822   8.838  1.00 29.00           N  
ATOM   3838  CA  GLU H 256     -22.915  -8.567   8.478  1.00 26.19           C  
ATOM   3839  C   GLU H 256     -21.812  -8.301   9.506  1.00 23.59           C  
ATOM   3840  O   GLU H 256     -22.114  -8.234  10.697  1.00 25.71           O  
ATOM   3841  CB  GLU H 256     -23.925  -7.398   8.522  1.00 29.63           C  
ATOM   3842  CG  GLU H 256     -25.066  -7.471   7.491  1.00 36.32           C  
ATOM   3843  CD  GLU H 256     -25.991  -6.248   7.526  1.00 45.55           C  
ATOM   3844  OE1 GLU H 256     -26.716  -6.066   6.525  1.00 50.05           O  
ATOM   3845  OE2 GLU H 256     -25.977  -5.517   8.544  1.00 41.96           O  
ATOM   3846  H   GLU H 256     -23.759  -9.935   9.826  1.00  0.00           H  
ATOM   3847  HA  GLU H 256     -22.470  -8.632   7.483  1.00  0.00           H  
ATOM   3848  HB3 GLU H 256     -23.385  -6.459   8.383  1.00  0.00           H  
ATOM   3849  HB2 GLU H 256     -24.364  -7.344   9.519  1.00  0.00           H  
ATOM   3850  HG3 GLU H 256     -25.676  -8.358   7.663  1.00  0.00           H  
ATOM   3851  HG2 GLU H 256     -24.649  -7.565   6.487  1.00  0.00           H  
ATOM   3852  N   TRP H 257     -20.571  -8.094   9.040  1.00 24.28           N  
ATOM   3853  CA  TRP H 257     -19.479  -7.570   9.863  1.00 30.36           C  
ATOM   3854  C   TRP H 257     -19.746  -6.095  10.219  1.00 28.14           C  
ATOM   3855  O   TRP H 257     -20.131  -5.330   9.335  1.00 26.63           O  
ATOM   3856  CB  TRP H 257     -18.142  -7.768   9.121  1.00 26.91           C  
ATOM   3857  CG  TRP H 257     -16.935  -7.129   9.742  1.00 28.10           C  
ATOM   3858  CD1 TRP H 257     -16.250  -7.596  10.810  1.00 27.06           C  
ATOM   3859  CD2 TRP H 257     -16.314  -5.857   9.391  1.00 22.95           C  
ATOM   3860  NE1 TRP H 257     -15.243  -6.710  11.132  1.00 27.87           N  
ATOM   3861  CE2 TRP H 257     -15.242  -5.608  10.299  1.00 22.87           C  
ATOM   3862  CE3 TRP H 257     -16.553  -4.882   8.394  1.00 25.62           C  
ATOM   3863  CZ2 TRP H 257     -14.456  -4.444  10.225  1.00 27.57           C  
ATOM   3864  CZ3 TRP H 257     -15.754  -3.728   8.294  1.00 30.10           C  
ATOM   3865  CH2 TRP H 257     -14.710  -3.505   9.211  1.00 30.13           C  
ATOM   3866  H   TRP H 257     -20.395  -8.144   8.047  1.00  0.00           H  
ATOM   3867  HA  TRP H 257     -19.432  -8.139  10.793  1.00  0.00           H  
ATOM   3868  HB3 TRP H 257     -18.235  -7.366   8.111  1.00  0.00           H  
ATOM   3869  HB2 TRP H 257     -17.938  -8.831   8.997  1.00  0.00           H  
ATOM   3870  HD1 TRP H 257     -16.475  -8.517  11.328  1.00  0.00           H  
ATOM   3871  HE1 TRP H 257     -14.613  -6.868  11.909  1.00  0.00           H  
ATOM   3872  HE3 TRP H 257     -17.358  -5.032   7.689  1.00  0.00           H  
ATOM   3873  HZ2 TRP H 257     -13.654  -4.267  10.924  1.00  0.00           H  
ATOM   3874  HZ3 TRP H 257     -15.948  -3.004   7.516  1.00  0.00           H  
ATOM   3875  HH2 TRP H 257     -14.104  -2.615   9.132  1.00  0.00           H  
ATOM   3876  N   VAL H 258     -19.557  -5.742  11.499  1.00 24.71           N  
ATOM   3877  CA  VAL H 258     -19.892  -4.425  12.046  1.00 24.46           C  
ATOM   3878  C   VAL H 258     -18.624  -3.609  12.339  1.00 25.64           C  
ATOM   3879  O   VAL H 258     -18.557  -2.448  11.934  1.00 27.22           O  
ATOM   3880  CB  VAL H 258     -20.710  -4.556  13.366  1.00 26.86           C  
ATOM   3881  CG1 VAL H 258     -21.033  -3.216  14.056  1.00 23.64           C  
ATOM   3882  CG2 VAL H 258     -22.015  -5.330  13.129  1.00 29.88           C  
ATOM   3883  H   VAL H 258     -19.222  -6.425  12.166  1.00  0.00           H  
ATOM   3884  HA  VAL H 258     -20.494  -3.858  11.334  1.00  0.00           H  
ATOM   3885  HB  VAL H 258     -20.129  -5.136  14.083  1.00  0.00           H  
ATOM   3886 HG11 VAL H 258     -21.664  -3.372  14.930  1.00  0.00           H  
ATOM   3887 HG12 VAL H 258     -20.140  -2.700  14.408  1.00  0.00           H  
ATOM   3888 HG13 VAL H 258     -21.567  -2.547  13.382  1.00  0.00           H  
ATOM   3889 HG21 VAL H 258     -22.599  -5.410  14.044  1.00  0.00           H  
ATOM   3890 HG22 VAL H 258     -22.626  -4.833  12.375  1.00  0.00           H  
ATOM   3891 HG23 VAL H 258     -21.825  -6.345  12.783  1.00  0.00           H  
ATOM   3892  N   ALA H 259     -17.655  -4.220  13.041  1.00 21.48           N  
ATOM   3893  CA  ALA H 259     -16.438  -3.556  13.496  1.00 24.13           C  
ATOM   3894  C   ALA H 259     -15.347  -4.570  13.849  1.00 26.76           C  
ATOM   3895  O   ALA H 259     -15.643  -5.732  14.125  1.00 25.34           O  
ATOM   3896  CB  ALA H 259     -16.752  -2.651  14.705  1.00 21.63           C  
ATOM   3897  H   ALA H 259     -17.762  -5.187  13.320  1.00  0.00           H  
ATOM   3898  HA  ALA H 259     -16.061  -2.949  12.673  1.00  0.00           H  
ATOM   3899  HB1 ALA H 259     -15.864  -2.109  15.033  1.00  0.00           H  
ATOM   3900  HB2 ALA H 259     -17.509  -1.905  14.463  1.00  0.00           H  
ATOM   3901  HB3 ALA H 259     -17.120  -3.231  15.553  1.00  0.00           H  
ATOM   3902  N   SER H 260     -14.101  -4.080  13.846  1.00 23.32           N  
ATOM   3903  CA  SER H 260     -12.900  -4.798  14.251  1.00 24.86           C  
ATOM   3904  C   SER H 260     -12.033  -3.851  15.084  1.00 25.22           C  
ATOM   3905  O   SER H 260     -11.924  -2.673  14.744  1.00 26.34           O  
ATOM   3906  CB  SER H 260     -12.135  -5.265  12.998  1.00 30.44           C  
ATOM   3907  OG  SER H 260     -11.035  -6.089  13.329  1.00 35.21           O  
ATOM   3908  H   SER H 260     -13.956  -3.108  13.598  1.00  0.00           H  
ATOM   3909  HA  SER H 260     -13.168  -5.663  14.858  1.00  0.00           H  
ATOM   3910  HB3 SER H 260     -11.774  -4.403  12.437  1.00  0.00           H  
ATOM   3911  HB2 SER H 260     -12.787  -5.827  12.331  1.00  0.00           H  
ATOM   3912  HG  SER H 260     -11.373  -6.964  13.538  1.00  0.00           H  
ATOM   3913  N   ILE H 261     -11.390  -4.401  16.122  1.00 27.67           N  
ATOM   3914  CA  ILE H 261     -10.346  -3.731  16.882  1.00 29.90           C  
ATOM   3915  C   ILE H 261      -9.171  -4.702  17.065  1.00 25.60           C  
ATOM   3916  O   ILE H 261      -9.342  -5.789  17.618  1.00 26.26           O  
ATOM   3917  CB  ILE H 261     -10.846  -3.178  18.246  1.00 27.77           C  
ATOM   3918  CG1 ILE H 261      -9.766  -2.316  18.937  1.00 24.75           C  
ATOM   3919  CG2 ILE H 261     -11.444  -4.228  19.211  1.00 22.48           C  
ATOM   3920  CD1 ILE H 261     -10.330  -1.332  19.970  1.00 24.29           C  
ATOM   3921  H   ILE H 261     -11.545  -5.376  16.351  1.00  0.00           H  
ATOM   3922  HA  ILE H 261      -9.983  -2.884  16.300  1.00  0.00           H  
ATOM   3923  HB  ILE H 261     -11.663  -2.505  17.997  1.00  0.00           H  
ATOM   3924 HG13 ILE H 261      -9.219  -1.741  18.190  1.00  0.00           H  
ATOM   3925 HG12 ILE H 261      -9.019  -2.954  19.402  1.00  0.00           H  
ATOM   3926 HG21 ILE H 261     -11.864  -3.758  20.099  1.00  0.00           H  
ATOM   3927 HG22 ILE H 261     -12.255  -4.781  18.737  1.00  0.00           H  
ATOM   3928 HG23 ILE H 261     -10.709  -4.953  19.555  1.00  0.00           H  
ATOM   3929 HD11 ILE H 261      -9.556  -0.654  20.326  1.00  0.00           H  
ATOM   3930 HD12 ILE H 261     -11.129  -0.724  19.545  1.00  0.00           H  
ATOM   3931 HD13 ILE H 261     -10.736  -1.855  20.833  1.00  0.00           H  
ATOM   3932  N   SER H 262      -7.996  -4.290  16.567  1.00 23.00           N  
ATOM   3933  CA  SER H 262      -6.761  -5.069  16.615  1.00 27.10           C  
ATOM   3934  C   SER H 262      -6.167  -5.158  18.031  1.00 29.22           C  
ATOM   3935  O   SER H 262      -6.585  -4.424  18.929  1.00 27.51           O  
ATOM   3936  CB  SER H 262      -5.764  -4.478  15.595  1.00 32.64           C  
ATOM   3937  OG  SER H 262      -5.120  -3.314  16.074  1.00 33.53           O  
ATOM   3938  H   SER H 262      -7.931  -3.383  16.124  1.00  0.00           H  
ATOM   3939  HA  SER H 262      -7.008  -6.078  16.293  1.00  0.00           H  
ATOM   3940  HB3 SER H 262      -6.264  -4.251  14.653  1.00  0.00           H  
ATOM   3941  HB2 SER H 262      -4.992  -5.213  15.365  1.00  0.00           H  
ATOM   3942  HG  SER H 262      -4.490  -3.571  16.753  1.00  0.00           H  
ATOM   3943  N   THR H 263A     -5.154  -6.028  18.177  1.00 26.29           N  
ATOM   3944  CA  THR H 263A     -4.271  -6.092  19.345  1.00 30.39           C  
ATOM   3945  C   THR H 263A     -3.578  -4.732  19.590  1.00 31.03           C  
ATOM   3946  O   THR H 263A     -3.137  -4.089  18.635  1.00 27.26           O  
ATOM   3947  CB  THR H 263A     -3.174  -7.174  19.149  1.00 33.81           C  
ATOM   3948  OG1 THR H 263A     -2.311  -6.889  18.059  1.00 35.47           O  
ATOM   3949  CG2 THR H 263A     -3.756  -8.578  18.947  1.00 32.12           C  
ATOM   3950  H   THR H 263A     -4.877  -6.605  17.396  1.00  0.00           H  
ATOM   3951  HA  THR H 263A     -4.880  -6.353  20.214  1.00  0.00           H  
ATOM   3952  HB  THR H 263A     -2.553  -7.204  20.046  1.00  0.00           H  
ATOM   3953  HG1 THR H 263A     -1.904  -6.031  18.208  1.00  0.00           H  
ATOM   3954 HG21 THR H 263A     -2.966  -9.327  18.889  1.00  0.00           H  
ATOM   3955 HG22 THR H 263A     -4.402  -8.847  19.782  1.00  0.00           H  
ATOM   3956 HG23 THR H 263A     -4.347  -8.644  18.033  1.00  0.00           H  
ATOM   3957  N   SER H 264      -3.554  -4.310  20.867  1.00 31.78           N  
ATOM   3958  CA  SER H 264      -3.067  -3.010  21.356  1.00 38.12           C  
ATOM   3959  C   SER H 264      -3.893  -1.787  20.883  1.00 31.71           C  
ATOM   3960  O   SER H 264      -3.437  -0.657  21.058  1.00 30.75           O  
ATOM   3961  CB  SER H 264      -1.550  -2.843  21.082  1.00 34.64           C  
ATOM   3962  OG  SER H 264      -0.809  -3.745  21.878  1.00 42.28           O  
ATOM   3963  H   SER H 264      -3.944  -4.909  21.582  1.00  0.00           H  
ATOM   3964  HA  SER H 264      -3.207  -3.030  22.438  1.00  0.00           H  
ATOM   3965  HB3 SER H 264      -1.210  -1.842  21.351  1.00  0.00           H  
ATOM   3966  HB2 SER H 264      -1.294  -2.980  20.032  1.00  0.00           H  
ATOM   3967  HG  SER H 264      -0.998  -4.639  21.584  1.00  0.00           H  
ATOM   3968  N   SER H 265      -5.094  -2.022  20.315  1.00 23.96           N  
ATOM   3969  CA  SER H 265      -6.058  -1.030  19.807  1.00 28.98           C  
ATOM   3970  C   SER H 265      -5.573  -0.217  18.583  1.00 34.54           C  
ATOM   3971  O   SER H 265      -6.175   0.814  18.278  1.00 30.46           O  
ATOM   3972  CB  SER H 265      -6.534  -0.092  20.942  1.00 33.90           C  
ATOM   3973  OG  SER H 265      -7.183  -0.816  21.963  1.00 30.12           O  
ATOM   3974  H   SER H 265      -5.386  -2.983  20.204  1.00  0.00           H  
ATOM   3975  HA  SER H 265      -6.918  -1.599  19.454  1.00  0.00           H  
ATOM   3976  HB3 SER H 265      -7.260   0.626  20.562  1.00  0.00           H  
ATOM   3977  HB2 SER H 265      -5.718   0.489  21.371  1.00  0.00           H  
ATOM   3978  HG  SER H 265      -6.522  -1.329  22.435  1.00  0.00           H  
ATOM   3979  N   THR H 266      -4.496  -0.679  17.920  1.00 33.76           N  
ATOM   3980  CA  THR H 266      -3.759   0.026  16.865  1.00 27.91           C  
ATOM   3981  C   THR H 266      -4.598   0.416  15.629  1.00 36.03           C  
ATOM   3982  O   THR H 266      -4.406   1.511  15.100  1.00 30.87           O  
ATOM   3983  CB  THR H 266      -2.545  -0.815  16.380  1.00 27.08           C  
ATOM   3984  OG1 THR H 266      -1.777  -1.222  17.497  1.00 34.35           O  
ATOM   3985  CG2 THR H 266      -1.599  -0.108  15.392  1.00 38.00           C  
ATOM   3986  H   THR H 266      -4.057  -1.530  18.243  1.00  0.00           H  
ATOM   3987  HA  THR H 266      -3.381   0.949  17.308  1.00  0.00           H  
ATOM   3988  HB  THR H 266      -2.907  -1.728  15.904  1.00  0.00           H  
ATOM   3989  HG1 THR H 266      -0.950  -1.592  17.181  1.00  0.00           H  
ATOM   3990 HG21 THR H 266      -0.745  -0.739  15.145  1.00  0.00           H  
ATOM   3991 HG22 THR H 266      -2.095   0.132  14.451  1.00  0.00           H  
ATOM   3992 HG23 THR H 266      -1.216   0.823  15.810  1.00  0.00           H  
ATOM   3993  N   TYR H 267      -5.517  -0.472  15.219  1.00 30.81           N  
ATOM   3994  CA  TYR H 267      -6.431  -0.280  14.094  1.00 29.09           C  
ATOM   3995  C   TYR H 267      -7.863  -0.491  14.597  1.00 31.68           C  
ATOM   3996  O   TYR H 267      -8.117  -1.472  15.298  1.00 28.88           O  
ATOM   3997  CB  TYR H 267      -6.088  -1.276  12.964  1.00 30.34           C  
ATOM   3998  CG  TYR H 267      -4.630  -1.262  12.536  1.00 30.94           C  
ATOM   3999  CD1 TYR H 267      -4.123  -0.191  11.772  1.00 34.98           C  
ATOM   4000  CD2 TYR H 267      -3.766  -2.304  12.933  1.00 32.30           C  
ATOM   4001  CE1 TYR H 267      -2.761  -0.161  11.414  1.00 35.76           C  
ATOM   4002  CE2 TYR H 267      -2.406  -2.277  12.572  1.00 33.22           C  
ATOM   4003  CZ  TYR H 267      -1.902  -1.204  11.814  1.00 34.74           C  
ATOM   4004  OH  TYR H 267      -0.581  -1.171  11.473  1.00 34.66           O  
ATOM   4005  H   TYR H 267      -5.604  -1.356  15.705  1.00  0.00           H  
ATOM   4006  HA  TYR H 267      -6.349   0.735  13.700  1.00  0.00           H  
ATOM   4007  HB3 TYR H 267      -6.708  -1.071  12.090  1.00  0.00           H  
ATOM   4008  HB2 TYR H 267      -6.342  -2.292  13.271  1.00  0.00           H  
ATOM   4009  HD1 TYR H 267      -4.775   0.615  11.470  1.00  0.00           H  
ATOM   4010  HD2 TYR H 267      -4.141  -3.127  13.523  1.00  0.00           H  
ATOM   4011  HE1 TYR H 267      -2.376   0.665  10.834  1.00  0.00           H  
ATOM   4012  HE2 TYR H 267      -1.755  -3.080  12.884  1.00  0.00           H  
ATOM   4013  HH  TYR H 267      -0.096  -1.942  11.776  1.00  0.00           H  
ATOM   4014  N   ARG H 268      -8.763   0.434  14.228  1.00 26.46           N  
ATOM   4015  CA  ARG H 268     -10.187   0.391  14.555  1.00 31.92           C  
ATOM   4016  C   ARG H 268     -10.979   0.639  13.268  1.00 33.18           C  
ATOM   4017  O   ARG H 268     -11.168   1.792  12.878  1.00 32.67           O  
ATOM   4018  CB  ARG H 268     -10.546   1.421  15.649  1.00 27.15           C  
ATOM   4019  CG  ARG H 268      -9.734   1.288  16.945  1.00 33.11           C  
ATOM   4020  CD  ARG H 268     -10.349   2.098  18.092  1.00 33.20           C  
ATOM   4021  NE  ARG H 268      -9.430   2.227  19.231  1.00 33.11           N  
ATOM   4022  CZ  ARG H 268      -9.784   2.474  20.505  1.00 38.33           C  
ATOM   4023  NH1 ARG H 268     -11.071   2.522  20.880  1.00 26.25           N  
ATOM   4024  NH2 ARG H 268      -8.833   2.676  21.424  1.00 31.23           N  
ATOM   4025  H   ARG H 268      -8.474   1.201  13.637  1.00  0.00           H  
ATOM   4026  HA  ARG H 268     -10.457  -0.596  14.931  1.00  0.00           H  
ATOM   4027  HB3 ARG H 268     -11.607   1.313  15.882  1.00  0.00           H  
ATOM   4028  HB2 ARG H 268     -10.418   2.438  15.273  1.00  0.00           H  
ATOM   4029  HG3 ARG H 268      -8.672   1.499  16.813  1.00  0.00           H  
ATOM   4030  HG2 ARG H 268      -9.803   0.238  17.227  1.00  0.00           H  
ATOM   4031  HD3 ARG H 268     -11.164   1.485  18.476  1.00  0.00           H  
ATOM   4032  HD2 ARG H 268     -10.798   3.041  17.779  1.00  0.00           H  
ATOM   4033  HE  ARG H 268      -8.446   2.216  18.999  1.00  0.00           H  
ATOM   4034 HH12 ARG H 268     -11.330   2.679  21.844  1.00  0.00           H  
ATOM   4035 HH11 ARG H 268     -11.804   2.320  20.212  1.00  0.00           H  
ATOM   4036 HH22 ARG H 268      -9.081   2.855  22.386  1.00  0.00           H  
ATOM   4037 HH21 ARG H 268      -7.857   2.651  21.164  1.00  0.00           H  
ATOM   4038  N   ASP H 269     -11.398  -0.458  12.624  1.00 27.07           N  
ATOM   4039  CA  ASP H 269     -12.137  -0.456  11.361  1.00 28.15           C  
ATOM   4040  C   ASP H 269     -13.623  -0.731  11.617  1.00 26.25           C  
ATOM   4041  O   ASP H 269     -13.973  -1.407  12.584  1.00 25.71           O  
ATOM   4042  CB  ASP H 269     -11.573  -1.447  10.318  1.00 29.31           C  
ATOM   4043  CG  ASP H 269     -10.062  -1.333  10.070  1.00 38.98           C  
ATOM   4044  OD1 ASP H 269      -9.706  -0.982   8.924  1.00 46.66           O  
ATOM   4045  OD2 ASP H 269      -9.287  -1.641  11.002  1.00 41.48           O  
ATOM   4046  H   ASP H 269     -11.194  -1.369  13.011  1.00  0.00           H  
ATOM   4047  HA  ASP H 269     -12.068   0.537  10.911  1.00  0.00           H  
ATOM   4048  HB3 ASP H 269     -12.082  -1.299   9.364  1.00  0.00           H  
ATOM   4049  HB2 ASP H 269     -11.801  -2.475  10.597  1.00  0.00           H  
ATOM   4050  N   TYR H 270     -14.463  -0.179  10.731  1.00 24.24           N  
ATOM   4051  CA  TYR H 270     -15.922  -0.227  10.800  1.00 26.66           C  
ATOM   4052  C   TYR H 270     -16.487  -0.488   9.402  1.00 30.82           C  
ATOM   4053  O   TYR H 270     -15.853  -0.126   8.410  1.00 24.73           O  
ATOM   4054  CB  TYR H 270     -16.458   1.123  11.323  1.00 24.79           C  
ATOM   4055  CG  TYR H 270     -15.917   1.546  12.675  1.00 26.31           C  
ATOM   4056  CD1 TYR H 270     -14.801   2.406  12.747  1.00 30.39           C  
ATOM   4057  CD2 TYR H 270     -16.503   1.056  13.859  1.00 26.97           C  
ATOM   4058  CE1 TYR H 270     -14.260   2.761  13.996  1.00 28.82           C  
ATOM   4059  CE2 TYR H 270     -15.963   1.414  15.108  1.00 31.02           C  
ATOM   4060  CZ  TYR H 270     -14.838   2.263  15.179  1.00 28.06           C  
ATOM   4061  OH  TYR H 270     -14.299   2.603  16.385  1.00 27.35           O  
ATOM   4062  H   TYR H 270     -14.085   0.337   9.949  1.00  0.00           H  
ATOM   4063  HA  TYR H 270     -16.251  -1.030  11.460  1.00  0.00           H  
ATOM   4064  HB3 TYR H 270     -17.546   1.094  11.383  1.00  0.00           H  
ATOM   4065  HB2 TYR H 270     -16.224   1.911  10.607  1.00  0.00           H  
ATOM   4066  HD1 TYR H 270     -14.340   2.778  11.844  1.00  0.00           H  
ATOM   4067  HD2 TYR H 270     -17.358   0.398  13.809  1.00  0.00           H  
ATOM   4068  HE1 TYR H 270     -13.395   3.406  14.040  1.00  0.00           H  
ATOM   4069  HE2 TYR H 270     -16.419   1.025  16.004  1.00  0.00           H  
ATOM   4070  HH  TYR H 270     -13.559   3.208  16.303  1.00  0.00           H  
ATOM   4071  N   ALA H 271     -17.700  -1.059   9.351  1.00 23.97           N  
ATOM   4072  CA  ALA H 271     -18.509  -1.126   8.135  1.00 31.44           C  
ATOM   4073  C   ALA H 271     -19.073   0.260   7.790  1.00 30.40           C  
ATOM   4074  O   ALA H 271     -19.400   1.020   8.701  1.00 33.41           O  
ATOM   4075  CB  ALA H 271     -19.635  -2.144   8.345  1.00 27.96           C  
ATOM   4076  H   ALA H 271     -18.152  -1.354  10.206  1.00  0.00           H  
ATOM   4077  HA  ALA H 271     -17.883  -1.470   7.309  1.00  0.00           H  
ATOM   4078  HB1 ALA H 271     -20.276  -2.218   7.466  1.00  0.00           H  
ATOM   4079  HB2 ALA H 271     -19.212  -3.130   8.524  1.00  0.00           H  
ATOM   4080  HB3 ALA H 271     -20.265  -1.890   9.199  1.00  0.00           H  
ATOM   4081  N   ASP H 272     -19.179   0.558   6.484  1.00 30.67           N  
ATOM   4082  CA  ASP H 272     -19.612   1.855   5.937  1.00 31.02           C  
ATOM   4083  C   ASP H 272     -20.988   2.349   6.426  1.00 38.76           C  
ATOM   4084  O   ASP H 272     -21.177   3.560   6.532  1.00 34.00           O  
ATOM   4085  CB  ASP H 272     -19.548   1.909   4.390  1.00 46.06           C  
ATOM   4086  CG  ASP H 272     -18.206   1.486   3.781  1.00 44.49           C  
ATOM   4087  OD1 ASP H 272     -17.163   1.757   4.418  1.00 42.81           O  
ATOM   4088  OD2 ASP H 272     -18.237   0.974   2.642  1.00 57.43           O  
ATOM   4089  H   ASP H 272     -18.883  -0.123   5.799  1.00  0.00           H  
ATOM   4090  HA  ASP H 272     -18.894   2.581   6.315  1.00  0.00           H  
ATOM   4091  HB3 ASP H 272     -19.781   2.914   4.034  1.00  0.00           H  
ATOM   4092  HB2 ASP H 272     -20.317   1.243   3.996  1.00  0.00           H  
ATOM   4093  N   ALA H 273     -21.897   1.414   6.751  1.00 36.56           N  
ATOM   4094  CA  ALA H 273     -23.223   1.687   7.307  1.00 35.71           C  
ATOM   4095  C   ALA H 273     -23.218   2.229   8.751  1.00 36.21           C  
ATOM   4096  O   ALA H 273     -24.198   2.870   9.132  1.00 36.44           O  
ATOM   4097  CB  ALA H 273     -24.058   0.399   7.229  1.00 43.63           C  
ATOM   4098  H   ALA H 273     -21.658   0.440   6.636  1.00  0.00           H  
ATOM   4099  HA  ALA H 273     -23.701   2.439   6.676  1.00  0.00           H  
ATOM   4100  HB1 ALA H 273     -25.070   0.558   7.603  1.00  0.00           H  
ATOM   4101  HB2 ALA H 273     -24.144   0.051   6.199  1.00  0.00           H  
ATOM   4102  HB3 ALA H 273     -23.609  -0.404   7.816  1.00  0.00           H  
ATOM   4103  N   VAL H 274     -22.149   1.960   9.523  1.00 29.55           N  
ATOM   4104  CA  VAL H 274     -22.039   2.311  10.944  1.00 29.81           C  
ATOM   4105  C   VAL H 274     -20.869   3.276  11.250  1.00 35.90           C  
ATOM   4106  O   VAL H 274     -20.668   3.603  12.420  1.00 31.81           O  
ATOM   4107  CB  VAL H 274     -21.922   1.042  11.844  1.00 29.16           C  
ATOM   4108  CG1 VAL H 274     -23.101   0.072  11.646  1.00 25.62           C  
ATOM   4109  CG2 VAL H 274     -20.580   0.287  11.781  1.00 24.69           C  
ATOM   4110  H   VAL H 274     -21.370   1.444   9.135  1.00  0.00           H  
ATOM   4111  HA  VAL H 274     -22.934   2.848  11.264  1.00  0.00           H  
ATOM   4112  HB  VAL H 274     -22.019   1.392  12.869  1.00  0.00           H  
ATOM   4113 HG11 VAL H 274     -23.048  -0.759  12.349  1.00  0.00           H  
ATOM   4114 HG12 VAL H 274     -24.055   0.573  11.809  1.00  0.00           H  
ATOM   4115 HG13 VAL H 274     -23.112  -0.353  10.642  1.00  0.00           H  
ATOM   4116 HG21 VAL H 274     -20.579  -0.555  12.472  1.00  0.00           H  
ATOM   4117 HG22 VAL H 274     -20.392  -0.111  10.787  1.00  0.00           H  
ATOM   4118 HG23 VAL H 274     -19.737   0.917  12.062  1.00  0.00           H  
ATOM   4119  N   LYS H 275     -20.140   3.749  10.219  1.00 36.90           N  
ATOM   4120  CA  LYS H 275     -19.095   4.775  10.338  1.00 44.64           C  
ATOM   4121  C   LYS H 275     -19.645   6.116  10.856  1.00 36.61           C  
ATOM   4122  O   LYS H 275     -20.667   6.590  10.359  1.00 40.64           O  
ATOM   4123  CB  LYS H 275     -18.381   4.970   8.983  1.00 43.76           C  
ATOM   4124  CG  LYS H 275     -17.307   3.909   8.705  1.00 38.07           C  
ATOM   4125  CD  LYS H 275     -16.593   4.110   7.361  1.00 43.91           C  
ATOM   4126  CE  LYS H 275     -15.612   2.970   7.058  1.00 34.54           C  
ATOM   4127  NZ  LYS H 275     -15.012   3.106   5.722  1.00 38.51           N  
ATOM   4128  H   LYS H 275     -20.357   3.445   9.280  1.00  0.00           H  
ATOM   4129  HA  LYS H 275     -18.367   4.402  11.063  1.00  0.00           H  
ATOM   4130  HB3 LYS H 275     -17.873   5.937   8.976  1.00  0.00           H  
ATOM   4131  HB2 LYS H 275     -19.110   5.011   8.172  1.00  0.00           H  
ATOM   4132  HG3 LYS H 275     -17.755   2.918   8.737  1.00  0.00           H  
ATOM   4133  HG2 LYS H 275     -16.566   3.934   9.504  1.00  0.00           H  
ATOM   4134  HD3 LYS H 275     -16.052   5.056   7.380  1.00  0.00           H  
ATOM   4135  HD2 LYS H 275     -17.325   4.198   6.558  1.00  0.00           H  
ATOM   4136  HE3 LYS H 275     -16.134   2.015   7.089  1.00  0.00           H  
ATOM   4137  HE2 LYS H 275     -14.821   2.938   7.809  1.00  0.00           H  
ATOM   4138  HZ1 LYS H 275     -15.745   2.982   5.031  1.00  0.00           H  
ATOM   4139  HZ2 LYS H 275     -14.582   4.013   5.618  1.00  0.00           H  
ATOM   4140  HZ3 LYS H 275     -14.322   2.380   5.589  1.00  0.00           H  
ATOM   4141  N   GLY H 276     -18.947   6.689  11.851  1.00 37.25           N  
ATOM   4142  CA  GLY H 276     -19.308   7.950  12.504  1.00 33.53           C  
ATOM   4143  C   GLY H 276     -20.478   7.809  13.497  1.00 42.95           C  
ATOM   4144  O   GLY H 276     -20.904   8.819  14.056  1.00 46.45           O  
ATOM   4145  H   GLY H 276     -18.119   6.225  12.197  1.00  0.00           H  
ATOM   4146  HA3 GLY H 276     -19.560   8.701  11.754  1.00  0.00           H  
ATOM   4147  HA2 GLY H 276     -18.436   8.322  13.042  1.00  0.00           H  
ATOM   4148  N   ARG H 277     -20.995   6.587  13.711  1.00 31.93           N  
ATOM   4149  CA  ARG H 277     -22.128   6.281  14.584  1.00 32.03           C  
ATOM   4150  C   ARG H 277     -21.711   5.314  15.698  1.00 30.25           C  
ATOM   4151  O   ARG H 277     -22.085   5.535  16.849  1.00 30.11           O  
ATOM   4152  CB  ARG H 277     -23.284   5.694  13.743  1.00 28.92           C  
ATOM   4153  CG  ARG H 277     -23.812   6.664  12.670  1.00 39.42           C  
ATOM   4154  CD  ARG H 277     -25.187   6.299  12.091  1.00 31.61           C  
ATOM   4155  NE  ARG H 277     -25.253   4.934  11.548  1.00 33.31           N  
ATOM   4156  CZ  ARG H 277     -25.873   3.890  12.123  1.00 35.72           C  
ATOM   4157  NH1 ARG H 277     -26.491   4.002  13.305  1.00 29.31           N  
ATOM   4158  NH2 ARG H 277     -25.892   2.710  11.493  1.00 37.94           N  
ATOM   4159  H   ARG H 277     -20.602   5.801  13.211  1.00  0.00           H  
ATOM   4160  HA  ARG H 277     -22.489   7.186  15.073  1.00  0.00           H  
ATOM   4161  HB3 ARG H 277     -24.103   5.420  14.403  1.00  0.00           H  
ATOM   4162  HB2 ARG H 277     -22.973   4.764  13.265  1.00  0.00           H  
ATOM   4163  HG3 ARG H 277     -23.085   6.889  11.889  1.00  0.00           H  
ATOM   4164  HG2 ARG H 277     -23.972   7.602  13.204  1.00  0.00           H  
ATOM   4165  HD3 ARG H 277     -25.281   6.896  11.183  1.00  0.00           H  
ATOM   4166  HD2 ARG H 277     -26.032   6.599  12.711  1.00  0.00           H  
ATOM   4167  HE  ARG H 277     -24.775   4.779  10.671  1.00  0.00           H  
ATOM   4168 HH12 ARG H 277     -27.005   3.202  13.668  1.00  0.00           H  
ATOM   4169 HH11 ARG H 277     -26.504   4.879  13.806  1.00  0.00           H  
ATOM   4170 HH22 ARG H 277     -26.397   1.920  11.887  1.00  0.00           H  
ATOM   4171 HH21 ARG H 277     -25.423   2.603  10.601  1.00  0.00           H  
ATOM   4172  N   PHE H 278     -20.956   4.264  15.337  1.00 28.02           N  
ATOM   4173  CA  PHE H 278     -20.491   3.222  16.250  1.00 30.36           C  
ATOM   4174  C   PHE H 278     -19.011   3.440  16.603  1.00 28.93           C  
ATOM   4175  O   PHE H 278     -18.258   3.951  15.772  1.00 31.81           O  
ATOM   4176  CB  PHE H 278     -20.693   1.833  15.600  1.00 25.42           C  
ATOM   4177  CG  PHE H 278     -22.102   1.242  15.561  1.00 32.21           C  
ATOM   4178  CD1 PHE H 278     -23.267   2.034  15.412  1.00 30.14           C  
ATOM   4179  CD2 PHE H 278     -22.237  -0.159  15.457  1.00 29.79           C  
ATOM   4180  CE1 PHE H 278     -24.508   1.439  15.236  1.00 28.14           C  
ATOM   4181  CE2 PHE H 278     -23.486  -0.735  15.273  1.00 27.91           C  
ATOM   4182  CZ  PHE H 278     -24.619   0.059  15.169  1.00 26.29           C  
ATOM   4183  H   PHE H 278     -20.692   4.145  14.368  1.00  0.00           H  
ATOM   4184  HA  PHE H 278     -21.066   3.261  17.174  1.00  0.00           H  
ATOM   4185  HB3 PHE H 278     -20.067   1.107  16.121  1.00  0.00           H  
ATOM   4186  HB2 PHE H 278     -20.314   1.853  14.577  1.00  0.00           H  
ATOM   4187  HD1 PHE H 278     -23.227   3.107  15.433  1.00  0.00           H  
ATOM   4188  HD2 PHE H 278     -21.364  -0.792  15.513  1.00  0.00           H  
ATOM   4189  HE1 PHE H 278     -25.392   2.052  15.143  1.00  0.00           H  
ATOM   4190  HE2 PHE H 278     -23.578  -1.806  15.200  1.00  0.00           H  
ATOM   4191  HZ  PHE H 278     -25.587  -0.399  15.028  1.00  0.00           H  
ATOM   4192  N   THR H 279     -18.619   3.021  17.819  1.00 25.67           N  
ATOM   4193  CA  THR H 279     -17.235   3.053  18.294  1.00 23.79           C  
ATOM   4194  C   THR H 279     -16.932   1.757  19.059  1.00 24.32           C  
ATOM   4195  O   THR H 279     -17.584   1.481  20.066  1.00 25.06           O  
ATOM   4196  CB  THR H 279     -16.953   4.266  19.227  1.00 32.17           C  
ATOM   4197  OG1 THR H 279     -17.072   5.458  18.478  1.00 34.69           O  
ATOM   4198  CG2 THR H 279     -15.564   4.279  19.898  1.00 39.09           C  
ATOM   4199  H   THR H 279     -19.294   2.598  18.443  1.00  0.00           H  
ATOM   4200  HA  THR H 279     -16.560   3.115  17.442  1.00  0.00           H  
ATOM   4201  HB  THR H 279     -17.709   4.314  20.010  1.00  0.00           H  
ATOM   4202  HG1 THR H 279     -17.948   5.483  18.085  1.00  0.00           H  
ATOM   4203 HG21 THR H 279     -15.399   5.215  20.432  1.00  0.00           H  
ATOM   4204 HG22 THR H 279     -15.452   3.477  20.627  1.00  0.00           H  
ATOM   4205 HG23 THR H 279     -14.768   4.173  19.160  1.00  0.00           H  
ATOM   4206  N   VAL H 280     -15.923   1.011  18.582  1.00 21.23           N  
ATOM   4207  CA  VAL H 280     -15.407  -0.195  19.225  1.00 24.76           C  
ATOM   4208  C   VAL H 280     -14.236   0.170  20.162  1.00 28.23           C  
ATOM   4209  O   VAL H 280     -13.458   1.075  19.853  1.00 26.69           O  
ATOM   4210  CB  VAL H 280     -14.965  -1.254  18.169  1.00 24.07           C  
ATOM   4211  CG1 VAL H 280     -13.787  -0.830  17.272  1.00 28.55           C  
ATOM   4212  CG2 VAL H 280     -14.685  -2.639  18.782  1.00 24.35           C  
ATOM   4213  H   VAL H 280     -15.412   1.328  17.769  1.00  0.00           H  
ATOM   4214  HA  VAL H 280     -16.205  -0.637  19.821  1.00  0.00           H  
ATOM   4215  HB  VAL H 280     -15.817  -1.394  17.501  1.00  0.00           H  
ATOM   4216 HG11 VAL H 280     -13.556  -1.608  16.546  1.00  0.00           H  
ATOM   4217 HG12 VAL H 280     -14.024   0.063  16.703  1.00  0.00           H  
ATOM   4218 HG13 VAL H 280     -12.879  -0.625  17.836  1.00  0.00           H  
ATOM   4219 HG21 VAL H 280     -14.429  -3.366  18.011  1.00  0.00           H  
ATOM   4220 HG22 VAL H 280     -13.861  -2.613  19.493  1.00  0.00           H  
ATOM   4221 HG23 VAL H 280     -15.563  -3.021  19.302  1.00  0.00           H  
ATOM   4222  N   SER H 281     -14.151  -0.541  21.295  1.00 21.62           N  
ATOM   4223  CA  SER H 281     -13.147  -0.352  22.342  1.00 27.14           C  
ATOM   4224  C   SER H 281     -12.790  -1.706  22.978  1.00 29.73           C  
ATOM   4225  O   SER H 281     -13.485  -2.693  22.736  1.00 25.64           O  
ATOM   4226  CB  SER H 281     -13.671   0.671  23.381  1.00 27.20           C  
ATOM   4227  OG  SER H 281     -13.015   1.915  23.235  1.00 28.68           O  
ATOM   4228  H   SER H 281     -14.821  -1.280  21.464  1.00  0.00           H  
ATOM   4229  HA  SER H 281     -12.221   0.014  21.894  1.00  0.00           H  
ATOM   4230  HB3 SER H 281     -13.491   0.335  24.403  1.00  0.00           H  
ATOM   4231  HB2 SER H 281     -14.748   0.819  23.296  1.00  0.00           H  
ATOM   4232  HG  SER H 281     -13.390   2.531  23.870  1.00  0.00           H  
ATOM   4233  N   ARG H 282     -11.708  -1.735  23.775  1.00 28.97           N  
ATOM   4234  CA  ARG H 282     -11.243  -2.946  24.454  1.00 26.76           C  
ATOM   4235  C   ARG H 282     -10.437  -2.615  25.718  1.00 26.94           C  
ATOM   4236  O   ARG H 282      -9.871  -1.528  25.837  1.00 28.45           O  
ATOM   4237  CB  ARG H 282     -10.457  -3.848  23.469  1.00 26.07           C  
ATOM   4238  CG  ARG H 282      -9.129  -3.244  22.968  1.00 27.89           C  
ATOM   4239  CD  ARG H 282      -8.446  -4.081  21.880  1.00 29.10           C  
ATOM   4240  NE  ARG H 282      -7.902  -5.330  22.415  1.00 29.70           N  
ATOM   4241  CZ  ARG H 282      -7.727  -6.484  21.759  1.00 30.40           C  
ATOM   4242  NH1 ARG H 282      -8.070  -6.646  20.474  1.00 26.25           N  
ATOM   4243  NH2 ARG H 282      -7.194  -7.505  22.431  1.00 26.97           N  
ATOM   4244  H   ARG H 282     -11.173  -0.896  23.951  1.00  0.00           H  
ATOM   4245  HA  ARG H 282     -12.123  -3.490  24.795  1.00  0.00           H  
ATOM   4246  HB3 ARG H 282     -11.096  -4.069  22.613  1.00  0.00           H  
ATOM   4247  HB2 ARG H 282     -10.260  -4.814  23.937  1.00  0.00           H  
ATOM   4248  HG3 ARG H 282      -8.455  -3.187  23.824  1.00  0.00           H  
ATOM   4249  HG2 ARG H 282      -9.257  -2.222  22.619  1.00  0.00           H  
ATOM   4250  HD3 ARG H 282      -7.732  -3.519  21.280  1.00  0.00           H  
ATOM   4251  HD2 ARG H 282      -9.234  -4.403  21.204  1.00  0.00           H  
ATOM   4252  HE  ARG H 282      -7.580  -5.306  23.380  1.00  0.00           H  
ATOM   4253 HH12 ARG H 282      -7.916  -7.542  20.030  1.00  0.00           H  
ATOM   4254 HH11 ARG H 282      -8.435  -5.872  19.936  1.00  0.00           H  
ATOM   4255 HH22 ARG H 282      -7.066  -8.414  22.001  1.00  0.00           H  
ATOM   4256 HH21 ARG H 282      -6.948  -7.367  23.405  1.00  0.00           H  
ATOM   4257  N   ASP H 283     -10.398  -3.609  26.615  1.00 32.49           N  
ATOM   4258  CA  ASP H 283      -9.693  -3.627  27.888  1.00 31.71           C  
ATOM   4259  C   ASP H 283      -9.022  -5.005  27.972  1.00 32.20           C  
ATOM   4260  O   ASP H 283      -9.713  -5.992  28.210  1.00 28.50           O  
ATOM   4261  CB  ASP H 283     -10.679  -3.357  29.056  1.00 31.01           C  
ATOM   4262  CG  ASP H 283     -10.118  -3.503  30.479  1.00 40.00           C  
ATOM   4263  OD1 ASP H 283      -8.879  -3.572  30.636  1.00 39.55           O  
ATOM   4264  OD2 ASP H 283     -10.960  -3.510  31.402  1.00 34.87           O  
ATOM   4265  H   ASP H 283     -10.909  -4.459  26.411  1.00  0.00           H  
ATOM   4266  HA  ASP H 283      -8.919  -2.857  27.896  1.00  0.00           H  
ATOM   4267  HB3 ASP H 283     -11.519  -4.044  28.961  1.00  0.00           H  
ATOM   4268  HB2 ASP H 283     -11.071  -2.344  28.956  1.00  0.00           H  
ATOM   4269  N   ASP H 284      -7.697  -5.045  27.766  1.00 31.92           N  
ATOM   4270  CA  ASP H 284      -6.889  -6.271  27.792  1.00 34.99           C  
ATOM   4271  C   ASP H 284      -6.520  -6.750  29.210  1.00 37.78           C  
ATOM   4272  O   ASP H 284      -6.097  -7.898  29.344  1.00 41.98           O  
ATOM   4273  CB  ASP H 284      -5.615  -6.156  26.916  1.00 40.65           C  
ATOM   4274  CG  ASP H 284      -5.872  -5.752  25.460  1.00 41.25           C  
ATOM   4275  OD1 ASP H 284      -6.974  -6.059  24.956  1.00 35.57           O  
ATOM   4276  OD2 ASP H 284      -4.924  -5.233  24.832  1.00 51.65           O  
ATOM   4277  H   ASP H 284      -7.200  -4.189  27.568  1.00  0.00           H  
ATOM   4278  HA  ASP H 284      -7.495  -7.074  27.366  1.00  0.00           H  
ATOM   4279  HB3 ASP H 284      -5.075  -7.102  26.910  1.00  0.00           H  
ATOM   4280  HB2 ASP H 284      -4.958  -5.408  27.362  1.00  0.00           H  
ATOM   4281  N   LEU H 285      -6.673  -5.889  30.233  1.00 30.55           N  
ATOM   4282  CA  LEU H 285      -6.315  -6.199  31.621  1.00 28.94           C  
ATOM   4283  C   LEU H 285      -7.359  -7.088  32.315  1.00 34.90           C  
ATOM   4284  O   LEU H 285      -6.959  -8.023  33.009  1.00 31.45           O  
ATOM   4285  CB  LEU H 285      -6.077  -4.897  32.418  1.00 28.24           C  
ATOM   4286  CG  LEU H 285      -4.847  -4.080  31.957  1.00 30.78           C  
ATOM   4287  CD1 LEU H 285      -4.805  -2.704  32.653  1.00 34.44           C  
ATOM   4288  CD2 LEU H 285      -3.524  -4.859  32.126  1.00 39.83           C  
ATOM   4289  H   LEU H 285      -7.065  -4.971  30.067  1.00  0.00           H  
ATOM   4290  HA  LEU H 285      -5.385  -6.768  31.609  1.00  0.00           H  
ATOM   4291  HB3 LEU H 285      -5.957  -5.132  33.477  1.00  0.00           H  
ATOM   4292  HB2 LEU H 285      -6.973  -4.277  32.355  1.00  0.00           H  
ATOM   4293  HG  LEU H 285      -4.969  -3.878  30.892  1.00  0.00           H  
ATOM   4294 HD11 LEU H 285      -4.723  -1.902  31.919  1.00  0.00           H  
ATOM   4295 HD12 LEU H 285      -5.707  -2.512  33.235  1.00  0.00           H  
ATOM   4296 HD13 LEU H 285      -3.964  -2.604  33.339  1.00  0.00           H  
ATOM   4297 HD21 LEU H 285      -2.722  -4.245  32.537  1.00  0.00           H  
ATOM   4298 HD22 LEU H 285      -3.636  -5.718  32.788  1.00  0.00           H  
ATOM   4299 HD23 LEU H 285      -3.174  -5.233  31.164  1.00  0.00           H  
ATOM   4300  N   GLU H 286      -8.655  -6.801  32.099  1.00 30.03           N  
ATOM   4301  CA  GLU H 286      -9.776  -7.594  32.623  1.00 30.57           C  
ATOM   4302  C   GLU H 286     -10.570  -8.315  31.516  1.00 33.21           C  
ATOM   4303  O   GLU H 286     -11.539  -9.005  31.834  1.00 30.33           O  
ATOM   4304  CB  GLU H 286     -10.680  -6.719  33.514  1.00 32.43           C  
ATOM   4305  CG  GLU H 286      -9.950  -6.149  34.748  1.00 39.60           C  
ATOM   4306  CD  GLU H 286     -10.871  -5.452  35.755  1.00 62.39           C  
ATOM   4307  OE1 GLU H 286     -12.042  -5.182  35.408  1.00 70.71           O  
ATOM   4308  OE2 GLU H 286     -10.378  -5.207  36.878  1.00 65.58           O  
ATOM   4309  H   GLU H 286      -8.902  -5.993  31.544  1.00  0.00           H  
ATOM   4310  HA  GLU H 286      -9.397  -8.400  33.254  1.00  0.00           H  
ATOM   4311  HB3 GLU H 286     -11.529  -7.313  33.854  1.00  0.00           H  
ATOM   4312  HB2 GLU H 286     -11.094  -5.899  32.924  1.00  0.00           H  
ATOM   4313  HG3 GLU H 286      -9.188  -5.433  34.437  1.00  0.00           H  
ATOM   4314  HG2 GLU H 286      -9.429  -6.954  35.269  1.00  0.00           H  
ATOM   4315  N   ASP H 287     -10.118  -8.192  30.255  1.00 29.47           N  
ATOM   4316  CA  ASP H 287     -10.587  -8.942  29.085  1.00 27.96           C  
ATOM   4317  C   ASP H 287     -12.049  -8.648  28.707  1.00 27.89           C  
ATOM   4318  O   ASP H 287     -12.869  -9.566  28.632  1.00 29.54           O  
ATOM   4319  CB  ASP H 287     -10.273 -10.456  29.138  1.00 30.78           C  
ATOM   4320  CG  ASP H 287      -8.826 -10.774  29.500  1.00 44.85           C  
ATOM   4321  OD1 ASP H 287      -7.976 -10.714  28.585  1.00 39.08           O  
ATOM   4322  OD2 ASP H 287      -8.590 -11.099  30.682  1.00 49.92           O  
ATOM   4323  H   ASP H 287      -9.323  -7.592  30.088  1.00  0.00           H  
ATOM   4324  HA  ASP H 287     -10.000  -8.543  28.261  1.00  0.00           H  
ATOM   4325  HB3 ASP H 287     -10.488 -10.930  28.181  1.00  0.00           H  
ATOM   4326  HB2 ASP H 287     -10.922 -10.964  29.853  1.00  0.00           H  
ATOM   4327  N   PHE H 288     -12.327  -7.361  28.449  1.00 27.49           N  
ATOM   4328  CA  PHE H 288     -13.597  -6.882  27.911  1.00 27.45           C  
ATOM   4329  C   PHE H 288     -13.396  -6.262  26.524  1.00 23.49           C  
ATOM   4330  O   PHE H 288     -12.338  -5.700  26.246  1.00 25.42           O  
ATOM   4331  CB  PHE H 288     -14.242  -5.863  28.870  1.00 27.21           C  
ATOM   4332  CG  PHE H 288     -14.683  -6.448  30.197  1.00 30.43           C  
ATOM   4333  CD1 PHE H 288     -15.802  -7.305  30.253  1.00 28.38           C  
ATOM   4334  CD2 PHE H 288     -13.908  -6.247  31.359  1.00 37.21           C  
ATOM   4335  CE1 PHE H 288     -16.153  -7.907  31.454  1.00 33.98           C  
ATOM   4336  CE2 PHE H 288     -14.286  -6.846  32.552  1.00 34.76           C  
ATOM   4337  CZ  PHE H 288     -15.402  -7.674  32.599  1.00 27.79           C  
ATOM   4338  H   PHE H 288     -11.587  -6.675  28.523  1.00  0.00           H  
ATOM   4339  HA  PHE H 288     -14.283  -7.718  27.801  1.00  0.00           H  
ATOM   4340  HB3 PHE H 288     -15.128  -5.434  28.398  1.00  0.00           H  
ATOM   4341  HB2 PHE H 288     -13.570  -5.025  29.053  1.00  0.00           H  
ATOM   4342  HD1 PHE H 288     -16.384  -7.499  29.365  1.00  0.00           H  
ATOM   4343  HD2 PHE H 288     -13.027  -5.621  31.328  1.00  0.00           H  
ATOM   4344  HE1 PHE H 288     -17.012  -8.561  31.497  1.00  0.00           H  
ATOM   4345  HE2 PHE H 288     -13.708  -6.674  33.448  1.00  0.00           H  
ATOM   4346  HZ  PHE H 288     -15.681  -8.143  33.531  1.00  0.00           H  
ATOM   4347  N   VAL H 289     -14.444  -6.353  25.694  1.00 22.65           N  
ATOM   4348  CA  VAL H 289     -14.551  -5.673  24.404  1.00 26.00           C  
ATOM   4349  C   VAL H 289     -15.907  -4.948  24.404  1.00 27.87           C  
ATOM   4350  O   VAL H 289     -16.888  -5.513  24.881  1.00 25.08           O  
ATOM   4351  CB  VAL H 289     -14.530  -6.665  23.205  1.00 27.95           C  
ATOM   4352  CG1 VAL H 289     -14.474  -5.950  21.839  1.00 30.24           C  
ATOM   4353  CG2 VAL H 289     -13.365  -7.663  23.297  1.00 30.38           C  
ATOM   4354  H   VAL H 289     -15.267  -6.859  25.990  1.00  0.00           H  
ATOM   4355  HA  VAL H 289     -13.756  -4.938  24.282  1.00  0.00           H  
ATOM   4356  HB  VAL H 289     -15.445  -7.256  23.219  1.00  0.00           H  
ATOM   4357 HG11 VAL H 289     -14.500  -6.668  21.019  1.00  0.00           H  
ATOM   4358 HG12 VAL H 289     -15.311  -5.270  21.694  1.00  0.00           H  
ATOM   4359 HG13 VAL H 289     -13.558  -5.366  21.737  1.00  0.00           H  
ATOM   4360 HG21 VAL H 289     -13.399  -8.363  22.465  1.00  0.00           H  
ATOM   4361 HG22 VAL H 289     -12.403  -7.150  23.278  1.00  0.00           H  
ATOM   4362 HG23 VAL H 289     -13.409  -8.265  24.205  1.00  0.00           H  
ATOM   4363  N   TYR H 290     -15.938  -3.713  23.892  1.00 24.34           N  
ATOM   4364  CA  TYR H 290     -17.118  -2.848  23.902  1.00 23.38           C  
ATOM   4365  C   TYR H 290     -17.503  -2.447  22.476  1.00 24.14           C  
ATOM   4366  O   TYR H 290     -16.637  -2.385  21.604  1.00 29.45           O  
ATOM   4367  CB  TYR H 290     -16.815  -1.596  24.750  1.00 24.37           C  
ATOM   4368  CG  TYR H 290     -16.511  -1.891  26.207  1.00 26.23           C  
ATOM   4369  CD1 TYR H 290     -17.568  -2.056  27.128  1.00 25.85           C  
ATOM   4370  CD2 TYR H 290     -15.175  -2.026  26.643  1.00 26.45           C  
ATOM   4371  CE1 TYR H 290     -17.290  -2.357  28.475  1.00 28.83           C  
ATOM   4372  CE2 TYR H 290     -14.899  -2.330  27.989  1.00 25.78           C  
ATOM   4373  CZ  TYR H 290     -15.955  -2.497  28.906  1.00 29.50           C  
ATOM   4374  OH  TYR H 290     -15.681  -2.801  30.207  1.00 29.88           O  
ATOM   4375  H   TYR H 290     -15.098  -3.316  23.489  1.00  0.00           H  
ATOM   4376  HA  TYR H 290     -17.972  -3.365  24.339  1.00  0.00           H  
ATOM   4377  HB3 TYR H 290     -17.665  -0.912  24.719  1.00  0.00           H  
ATOM   4378  HB2 TYR H 290     -15.976  -1.048  24.320  1.00  0.00           H  
ATOM   4379  HD1 TYR H 290     -18.593  -1.960  26.800  1.00  0.00           H  
ATOM   4380  HD2 TYR H 290     -14.360  -1.913  25.943  1.00  0.00           H  
ATOM   4381  HE1 TYR H 290     -18.104  -2.485  29.174  1.00  0.00           H  
ATOM   4382  HE2 TYR H 290     -13.874  -2.442  28.316  1.00  0.00           H  
ATOM   4383  HH  TYR H 290     -16.465  -2.912  30.750  1.00  0.00           H  
ATOM   4384  N   LEU H 291     -18.795  -2.136  22.293  1.00 23.26           N  
ATOM   4385  CA  LEU H 291     -19.335  -1.532  21.081  1.00 27.58           C  
ATOM   4386  C   LEU H 291     -20.403  -0.519  21.490  1.00 29.32           C  
ATOM   4387  O   LEU H 291     -21.529  -0.905  21.805  1.00 30.43           O  
ATOM   4388  CB  LEU H 291     -19.871  -2.611  20.112  1.00 22.84           C  
ATOM   4389  CG  LEU H 291     -20.431  -2.078  18.770  1.00 32.89           C  
ATOM   4390  CD1 LEU H 291     -19.345  -1.373  17.929  1.00 25.23           C  
ATOM   4391  CD2 LEU H 291     -21.145  -3.197  17.983  1.00 25.94           C  
ATOM   4392  H   LEU H 291     -19.445  -2.233  23.063  1.00  0.00           H  
ATOM   4393  HA  LEU H 291     -18.537  -0.988  20.573  1.00  0.00           H  
ATOM   4394  HB3 LEU H 291     -20.636  -3.198  20.619  1.00  0.00           H  
ATOM   4395  HB2 LEU H 291     -19.066  -3.304  19.887  1.00  0.00           H  
ATOM   4396  HG  LEU H 291     -21.202  -1.339  18.990  1.00  0.00           H  
ATOM   4397 HD11 LEU H 291     -19.401  -1.627  16.870  1.00  0.00           H  
ATOM   4398 HD12 LEU H 291     -19.446  -0.290  18.004  1.00  0.00           H  
ATOM   4399 HD13 LEU H 291     -18.338  -1.626  18.264  1.00  0.00           H  
ATOM   4400 HD21 LEU H 291     -22.128  -2.867  17.644  1.00  0.00           H  
ATOM   4401 HD22 LEU H 291     -20.582  -3.511  17.105  1.00  0.00           H  
ATOM   4402 HD23 LEU H 291     -21.301  -4.090  18.588  1.00  0.00           H  
ATOM   4403  N   GLN H 292     -20.028   0.766  21.436  1.00 28.62           N  
ATOM   4404  CA  GLN H 292     -20.953   1.891  21.502  1.00 26.88           C  
ATOM   4405  C   GLN H 292     -21.728   1.982  20.181  1.00 25.01           C  
ATOM   4406  O   GLN H 292     -21.151   1.743  19.120  1.00 30.27           O  
ATOM   4407  CB  GLN H 292     -20.174   3.201  21.720  1.00 26.70           C  
ATOM   4408  CG  GLN H 292     -19.258   3.215  22.960  1.00 30.66           C  
ATOM   4409  CD  GLN H 292     -18.507   4.541  23.110  1.00 34.88           C  
ATOM   4410  OE1 GLN H 292     -19.017   5.604  22.762  1.00 28.35           O  
ATOM   4411  NE2 GLN H 292     -17.289   4.488  23.652  1.00 31.61           N  
ATOM   4412  H   GLN H 292     -19.082   0.992  21.156  1.00  0.00           H  
ATOM   4413  HA  GLN H 292     -21.647   1.738  22.327  1.00  0.00           H  
ATOM   4414  HB3 GLN H 292     -20.898   4.011  21.805  1.00  0.00           H  
ATOM   4415  HB2 GLN H 292     -19.580   3.419  20.833  1.00  0.00           H  
ATOM   4416  HG3 GLN H 292     -18.530   2.405  22.899  1.00  0.00           H  
ATOM   4417  HG2 GLN H 292     -19.844   3.043  23.863  1.00  0.00           H  
ATOM   4418 HE22 GLN H 292     -16.757   5.336  23.780  1.00  0.00           H  
ATOM   4419 HE21 GLN H 292     -16.895   3.605  23.944  1.00  0.00           H  
ATOM   4420  N   MET H 293     -23.013   2.338  20.281  1.00 27.59           N  
ATOM   4421  CA  MET H 293     -23.909   2.553  19.150  1.00 28.79           C  
ATOM   4422  C   MET H 293     -24.690   3.835  19.448  1.00 32.43           C  
ATOM   4423  O   MET H 293     -25.333   3.915  20.494  1.00 31.26           O  
ATOM   4424  CB  MET H 293     -24.850   1.339  18.957  1.00 26.26           C  
ATOM   4425  CG  MET H 293     -24.140  -0.026  18.892  1.00 32.81           C  
ATOM   4426  SD  MET H 293     -25.223  -1.453  18.614  1.00 36.99           S  
ATOM   4427  CE  MET H 293     -26.182  -1.416  20.152  1.00 30.81           C  
ATOM   4428  H   MET H 293     -23.426   2.486  21.192  1.00  0.00           H  
ATOM   4429  HA  MET H 293     -23.331   2.698  18.236  1.00  0.00           H  
ATOM   4430  HB3 MET H 293     -25.430   1.480  18.045  1.00  0.00           H  
ATOM   4431  HB2 MET H 293     -25.582   1.313  19.764  1.00  0.00           H  
ATOM   4432  HG3 MET H 293     -23.600  -0.221  19.819  1.00  0.00           H  
ATOM   4433  HG2 MET H 293     -23.391  -0.011  18.102  1.00  0.00           H  
ATOM   4434  HE1 MET H 293     -26.701  -2.360  20.302  1.00  0.00           H  
ATOM   4435  HE2 MET H 293     -25.537  -1.237  21.011  1.00  0.00           H  
ATOM   4436  HE3 MET H 293     -26.928  -0.624  20.113  1.00  0.00           H  
ATOM   4437  N   HIE H 294A    -24.595   4.817  18.543  1.00 33.21           N  
ATOM   4438  CA  HIE H 294A    -25.255   6.119  18.651  1.00 27.59           C  
ATOM   4439  C   HIE H 294A    -26.000   6.417  17.350  1.00 32.00           C  
ATOM   4440  O   HIE H 294A    -25.584   5.944  16.291  1.00 30.24           O  
ATOM   4441  CB  HIE H 294A    -24.211   7.226  18.918  1.00 35.18           C  
ATOM   4442  CG  HIE H 294A    -23.280   6.981  20.079  1.00 34.36           C  
ATOM   4443  ND1 HIE H 294A    -23.731   6.929  21.402  1.00 41.48           N  
ATOM   4444  CD2 HIE H 294A    -21.916   6.782  20.063  1.00 39.83           C  
ATOM   4445  CE1 HIE H 294A    -22.640   6.709  22.123  1.00 42.41           C  
ATOM   4446  NE2 HIE H 294A    -21.535   6.618  21.383  1.00 49.68           N  
ATOM   4447  H   HIE H 294A    -24.031   4.683  17.714  1.00  0.00           H  
ATOM   4448  HA  HIE H 294A    -25.982   6.110  19.466  1.00  0.00           H  
ATOM   4449  HB3 HIE H 294A    -24.722   8.172  19.101  1.00  0.00           H  
ATOM   4450  HB2 HIE H 294A    -23.596   7.385  18.031  1.00  0.00           H  
ATOM   4451  HD2 HIE H 294A    -21.209   6.746  19.248  1.00  0.00           H  
ATOM   4452  HE1 HIE H 294A    -22.646   6.612  23.199  1.00  0.00           H  
ATOM   4453  HE2 HIE H 294A    -20.598   6.447  21.728  1.00  0.00           H  
ATOM   4454  N   LYS H 295B    -27.073   7.222  17.452  1.00 30.28           N  
ATOM   4455  CA  LYS H 295B    -27.908   7.691  16.335  1.00 33.99           C  
ATOM   4456  C   LYS H 295B    -28.497   6.516  15.527  1.00 30.93           C  
ATOM   4457  O   LYS H 295B    -28.428   6.519  14.297  1.00 33.70           O  
ATOM   4458  CB  LYS H 295B    -27.110   8.687  15.455  1.00 31.14           C  
ATOM   4459  CG  LYS H 295B    -26.688   9.969  16.200  1.00 38.71           C  
ATOM   4460  CD  LYS H 295B    -25.394  10.598  15.659  1.00 46.22           C  
ATOM   4461  CE  LYS H 295B    -24.133   9.820  16.075  1.00 50.23           C  
ATOM   4462  NZ  LYS H 295B    -22.911  10.469  15.574  1.00 49.68           N  
ATOM   4463  H   LYS H 295B    -27.354   7.544  18.368  1.00  0.00           H  
ATOM   4464  HA  LYS H 295B    -28.746   8.228  16.776  1.00  0.00           H  
ATOM   4465  HB3 LYS H 295B    -27.701   8.987  14.587  1.00  0.00           H  
ATOM   4466  HB2 LYS H 295B    -26.238   8.181  15.043  1.00  0.00           H  
ATOM   4467  HG3 LYS H 295B    -26.570   9.787  17.268  1.00  0.00           H  
ATOM   4468  HG2 LYS H 295B    -27.496  10.697  16.121  1.00  0.00           H  
ATOM   4469  HD3 LYS H 295B    -25.323  11.627  16.013  1.00  0.00           H  
ATOM   4470  HD2 LYS H 295B    -25.447  10.656  14.570  1.00  0.00           H  
ATOM   4471  HE3 LYS H 295B    -24.161   8.798  15.698  1.00  0.00           H  
ATOM   4472  HE2 LYS H 295B    -24.070   9.758  17.161  1.00  0.00           H  
ATOM   4473  HZ1 LYS H 295B    -22.838  11.401  15.955  1.00  0.00           H  
ATOM   4474  HZ2 LYS H 295B    -22.102   9.928  15.850  1.00  0.00           H  
ATOM   4475  HZ3 LYS H 295B    -22.939  10.517  14.566  1.00  0.00           H  
ATOM   4476  N   MET H 296C    -28.994   5.498  16.252  1.00 27.96           N  
ATOM   4477  CA  MET H 296C    -29.366   4.201  15.692  1.00 26.84           C  
ATOM   4478  C   MET H 296C    -30.551   4.248  14.725  1.00 37.01           C  
ATOM   4479  O   MET H 296C    -31.436   5.093  14.840  1.00 34.19           O  
ATOM   4480  CB  MET H 296C    -29.610   3.184  16.814  1.00 31.97           C  
ATOM   4481  CG  MET H 296C    -28.316   2.501  17.276  1.00 28.45           C  
ATOM   4482  SD  MET H 296C    -28.590   1.303  18.597  1.00 42.61           S  
ATOM   4483  CE  MET H 296C    -28.728   2.486  19.949  1.00 47.08           C  
ATOM   4484  H   MET H 296C    -29.014   5.571  17.260  1.00  0.00           H  
ATOM   4485  HA  MET H 296C    -28.508   3.860  15.114  1.00  0.00           H  
ATOM   4486  HB3 MET H 296C    -30.282   2.399  16.471  1.00  0.00           H  
ATOM   4487  HB2 MET H 296C    -30.130   3.664  17.643  1.00  0.00           H  
ATOM   4488  HG3 MET H 296C    -27.586   3.241  17.608  1.00  0.00           H  
ATOM   4489  HG2 MET H 296C    -27.861   1.969  16.441  1.00  0.00           H  
ATOM   4490  HE1 MET H 296C    -29.101   2.001  20.843  1.00  0.00           H  
ATOM   4491  HE2 MET H 296C    -27.752   2.917  20.153  1.00  0.00           H  
ATOM   4492  HE3 MET H 296C    -29.414   3.290  19.703  1.00  0.00           H  
ATOM   4493  N   ARG H 297     -30.502   3.306  13.781  1.00 30.10           N  
ATOM   4494  CA  ARG H 297     -31.407   3.182  12.652  1.00 38.26           C  
ATOM   4495  C   ARG H 297     -32.130   1.831  12.732  1.00 34.42           C  
ATOM   4496  O   ARG H 297     -31.662   0.929  13.427  1.00 35.49           O  
ATOM   4497  CB  ARG H 297     -30.564   3.295  11.366  1.00 33.25           C  
ATOM   4498  CG  ARG H 297     -29.659   4.546  11.308  1.00 42.15           C  
ATOM   4499  CD  ARG H 297     -28.847   4.658  10.012  1.00 44.30           C  
ATOM   4500  NE  ARG H 297     -29.702   4.943   8.856  1.00 60.98           N  
ATOM   4501  CZ  ARG H 297     -30.202   6.139   8.509  1.00 68.17           C  
ATOM   4502  NH1 ARG H 297     -31.016   6.214   7.450  1.00 65.78           N  
ATOM   4503  NH2 ARG H 297     -29.906   7.250   9.200  1.00 52.23           N  
ATOM   4504  H   ARG H 297     -29.736   2.641  13.793  1.00  0.00           H  
ATOM   4505  HA  ARG H 297     -32.159   3.975  12.662  1.00  0.00           H  
ATOM   4506  HB3 ARG H 297     -31.237   3.304  10.511  1.00  0.00           H  
ATOM   4507  HB2 ARG H 297     -29.937   2.407  11.264  1.00  0.00           H  
ATOM   4508  HG3 ARG H 297     -28.983   4.635  12.158  1.00  0.00           H  
ATOM   4509  HG2 ARG H 297     -30.330   5.404  11.370  1.00  0.00           H  
ATOM   4510  HD3 ARG H 297     -28.455   3.665   9.791  1.00  0.00           H  
ATOM   4511  HD2 ARG H 297     -27.976   5.308  10.100  1.00  0.00           H  
ATOM   4512  HE  ARG H 297     -30.001   4.121   8.331  1.00  0.00           H  
ATOM   4513 HH12 ARG H 297     -31.412   7.096   7.160  1.00  0.00           H  
ATOM   4514 HH11 ARG H 297     -31.246   5.374   6.936  1.00  0.00           H  
ATOM   4515 HH22 ARG H 297     -30.290   8.143   8.930  1.00  0.00           H  
ATOM   4516 HH21 ARG H 297     -29.296   7.192  10.002  1.00  0.00           H  
ATOM   4517  N   VAL H 298     -33.258   1.704  12.016  1.00 32.18           N  
ATOM   4518  CA  VAL H 298     -34.080   0.488  11.988  1.00 34.10           C  
ATOM   4519  C   VAL H 298     -33.325  -0.741  11.429  1.00 34.53           C  
ATOM   4520  O   VAL H 298     -33.519  -1.842  11.940  1.00 40.58           O  
ATOM   4521  CB  VAL H 298     -35.392   0.714  11.184  1.00 47.40           C  
ATOM   4522  CG1 VAL H 298     -36.257  -0.549  10.976  1.00 43.85           C  
ATOM   4523  CG2 VAL H 298     -36.254   1.803  11.846  1.00 43.47           C  
ATOM   4524  H   VAL H 298     -33.580   2.472  11.444  1.00  0.00           H  
ATOM   4525  HA  VAL H 298     -34.352   0.259  13.020  1.00  0.00           H  
ATOM   4526  HB  VAL H 298     -35.119   1.081  10.192  1.00  0.00           H  
ATOM   4527 HG11 VAL H 298     -37.208  -0.301  10.505  1.00  0.00           H  
ATOM   4528 HG12 VAL H 298     -35.772  -1.281  10.330  1.00  0.00           H  
ATOM   4529 HG13 VAL H 298     -36.478  -1.034  11.928  1.00  0.00           H  
ATOM   4530 HG21 VAL H 298     -37.144   2.005  11.252  1.00  0.00           H  
ATOM   4531 HG22 VAL H 298     -36.576   1.496  12.842  1.00  0.00           H  
ATOM   4532 HG23 VAL H 298     -35.718   2.747  11.946  1.00  0.00           H  
ATOM   4533  N   GLU H 299     -32.430  -0.515  10.452  1.00 33.18           N  
ATOM   4534  CA  GLU H 299     -31.501  -1.497   9.889  1.00 42.58           C  
ATOM   4535  C   GLU H 299     -30.394  -1.973  10.859  1.00 36.24           C  
ATOM   4536  O   GLU H 299     -29.776  -3.000  10.577  1.00 31.88           O  
ATOM   4537  CB  GLU H 299     -30.921  -0.983   8.547  1.00 41.06           C  
ATOM   4538  CG  GLU H 299     -30.155   0.365   8.569  1.00 46.64           C  
ATOM   4539  CD  GLU H 299     -31.007   1.609   8.274  1.00 56.53           C  
ATOM   4540  OE1 GLU H 299     -32.181   1.647   8.700  1.00 48.09           O  
ATOM   4541  OE2 GLU H 299     -30.451   2.534   7.642  1.00 53.72           O  
ATOM   4542  H   GLU H 299     -32.359   0.415  10.052  1.00  0.00           H  
ATOM   4543  HA  GLU H 299     -32.090  -2.387   9.658  1.00  0.00           H  
ATOM   4544  HB3 GLU H 299     -31.726  -0.935   7.812  1.00  0.00           H  
ATOM   4545  HB2 GLU H 299     -30.245  -1.743   8.153  1.00  0.00           H  
ATOM   4546  HG3 GLU H 299     -29.372   0.325   7.812  1.00  0.00           H  
ATOM   4547  HG2 GLU H 299     -29.641   0.505   9.520  1.00  0.00           H  
ATOM   4548  N   ASP H 300     -30.189  -1.271  11.991  1.00 32.56           N  
ATOM   4549  CA  ASP H 300     -29.340  -1.713  13.108  1.00 31.90           C  
ATOM   4550  C   ASP H 300     -30.013  -2.758  14.022  1.00 31.51           C  
ATOM   4551  O   ASP H 300     -29.334  -3.260  14.916  1.00 28.66           O  
ATOM   4552  CB  ASP H 300     -28.752  -0.558  13.960  1.00 29.24           C  
ATOM   4553  CG  ASP H 300     -28.028   0.543  13.182  1.00 31.96           C  
ATOM   4554  OD1 ASP H 300     -27.366   0.224  12.168  1.00 32.79           O  
ATOM   4555  OD2 ASP H 300     -28.045   1.686  13.684  1.00 33.60           O  
ATOM   4556  H   ASP H 300     -30.732  -0.435  12.159  1.00  0.00           H  
ATOM   4557  HA  ASP H 300     -28.492  -2.238  12.671  1.00  0.00           H  
ATOM   4558  HB3 ASP H 300     -28.050  -0.945  14.699  1.00  0.00           H  
ATOM   4559  HB2 ASP H 300     -29.563  -0.095  14.522  1.00  0.00           H  
ATOM   4560  N   THR H 301     -31.294  -3.104  13.785  1.00 31.10           N  
ATOM   4561  CA  THR H 301     -31.971  -4.234  14.431  1.00 34.16           C  
ATOM   4562  C   THR H 301     -31.338  -5.560  13.967  1.00 32.04           C  
ATOM   4563  O   THR H 301     -31.339  -5.833  12.766  1.00 30.21           O  
ATOM   4564  CB  THR H 301     -33.486  -4.280  14.088  1.00 34.38           C  
ATOM   4565  OG1 THR H 301     -34.111  -3.118  14.596  1.00 31.14           O  
ATOM   4566  CG2 THR H 301     -34.258  -5.506  14.616  1.00 31.56           C  
ATOM   4567  H   THR H 301     -31.798  -2.655  13.032  1.00  0.00           H  
ATOM   4568  HA  THR H 301     -31.856  -4.126  15.511  1.00  0.00           H  
ATOM   4569  HB  THR H 301     -33.610  -4.254  13.005  1.00  0.00           H  
ATOM   4570  HG1 THR H 301     -33.850  -2.375  14.043  1.00  0.00           H  
ATOM   4571 HG21 THR H 301     -35.333  -5.380  14.482  1.00  0.00           H  
ATOM   4572 HG22 THR H 301     -33.979  -6.418  14.088  1.00  0.00           H  
ATOM   4573 HG23 THR H 301     -34.074  -5.672  15.677  1.00  0.00           H  
ATOM   4574  N   ALA H 302     -30.795  -6.330  14.923  1.00 29.58           N  
ATOM   4575  CA  ALA H 302     -30.029  -7.553  14.682  1.00 27.70           C  
ATOM   4576  C   ALA H 302     -29.598  -8.202  16.008  1.00 27.10           C  
ATOM   4577  O   ALA H 302     -29.637  -7.557  17.056  1.00 30.57           O  
ATOM   4578  CB  ALA H 302     -28.778  -7.232  13.838  1.00 25.42           C  
ATOM   4579  H   ALA H 302     -30.857  -6.041  15.891  1.00  0.00           H  
ATOM   4580  HA  ALA H 302     -30.665  -8.259  14.146  1.00  0.00           H  
ATOM   4581  HB1 ALA H 302     -28.140  -8.107  13.730  1.00  0.00           H  
ATOM   4582  HB2 ALA H 302     -29.026  -6.909  12.828  1.00  0.00           H  
ATOM   4583  HB3 ALA H 302     -28.188  -6.441  14.302  1.00  0.00           H  
ATOM   4584  N   ILE H 303     -29.151  -9.466  15.921  1.00 23.16           N  
ATOM   4585  CA  ILE H 303     -28.507 -10.191  17.018  1.00 22.20           C  
ATOM   4586  C   ILE H 303     -26.987  -9.966  16.899  1.00 25.01           C  
ATOM   4587  O   ILE H 303     -26.383 -10.476  15.959  1.00 24.49           O  
ATOM   4588  CB  ILE H 303     -28.782 -11.726  16.951  1.00 26.68           C  
ATOM   4589  CG1 ILE H 303     -30.295 -12.042  16.936  1.00 24.00           C  
ATOM   4590  CG2 ILE H 303     -28.088 -12.497  18.100  1.00 27.82           C  
ATOM   4591  CD1 ILE H 303     -30.619 -13.508  16.610  1.00 30.39           C  
ATOM   4592  H   ILE H 303     -29.156  -9.932  15.023  1.00  0.00           H  
ATOM   4593  HA  ILE H 303     -28.859  -9.817  17.981  1.00  0.00           H  
ATOM   4594  HB  ILE H 303     -28.375 -12.105  16.012  1.00  0.00           H  
ATOM   4595 HG13 ILE H 303     -30.809 -11.421  16.202  1.00  0.00           H  
ATOM   4596 HG12 ILE H 303     -30.727 -11.778  17.900  1.00  0.00           H  
ATOM   4597 HG21 ILE H 303     -28.283 -13.567  18.044  1.00  0.00           H  
ATOM   4598 HG22 ILE H 303     -27.005 -12.384  18.076  1.00  0.00           H  
ATOM   4599 HG23 ILE H 303     -28.435 -12.149  19.074  1.00  0.00           H  
ATOM   4600 HD11 ILE H 303     -31.618 -13.598  16.185  1.00  0.00           H  
ATOM   4601 HD12 ILE H 303     -29.916 -13.925  15.888  1.00  0.00           H  
ATOM   4602 HD13 ILE H 303     -30.587 -14.127  17.507  1.00  0.00           H  
ATOM   4603  N   TYR H 304     -26.411  -9.199  17.837  1.00 25.00           N  
ATOM   4604  CA  TYR H 304     -24.995  -8.825  17.852  1.00 26.45           C  
ATOM   4605  C   TYR H 304     -24.155  -9.862  18.601  1.00 25.98           C  
ATOM   4606  O   TYR H 304     -24.380 -10.073  19.791  1.00 27.03           O  
ATOM   4607  CB  TYR H 304     -24.835  -7.443  18.511  1.00 25.17           C  
ATOM   4608  CG  TYR H 304     -25.243  -6.290  17.618  1.00 25.43           C  
ATOM   4609  CD1 TYR H 304     -26.606  -5.981  17.447  1.00 23.61           C  
ATOM   4610  CD2 TYR H 304     -24.264  -5.535  16.939  1.00 28.46           C  
ATOM   4611  CE1 TYR H 304     -26.991  -4.928  16.599  1.00 25.16           C  
ATOM   4612  CE2 TYR H 304     -24.651  -4.480  16.091  1.00 24.77           C  
ATOM   4613  CZ  TYR H 304     -26.015  -4.173  15.922  1.00 26.75           C  
ATOM   4614  OH  TYR H 304     -26.394  -3.155  15.098  1.00 26.22           O  
ATOM   4615  H   TYR H 304     -26.972  -8.842  18.601  1.00  0.00           H  
ATOM   4616  HA  TYR H 304     -24.636  -8.747  16.825  1.00  0.00           H  
ATOM   4617  HB3 TYR H 304     -23.791  -7.282  18.786  1.00  0.00           H  
ATOM   4618  HB2 TYR H 304     -25.397  -7.400  19.446  1.00  0.00           H  
ATOM   4619  HD1 TYR H 304     -27.359  -6.556  17.963  1.00  0.00           H  
ATOM   4620  HD2 TYR H 304     -23.215  -5.767  17.057  1.00  0.00           H  
ATOM   4621  HE1 TYR H 304     -28.039  -4.710  16.472  1.00  0.00           H  
ATOM   4622  HE2 TYR H 304     -23.897  -3.917  15.566  1.00  0.00           H  
ATOM   4623  HH  TYR H 304     -27.351  -3.043  15.083  1.00  0.00           H  
ATOM   4624  N   TYR H 305     -23.178 -10.440  17.889  1.00 23.04           N  
ATOM   4625  CA  TYR H 305     -22.187 -11.381  18.403  1.00 25.24           C  
ATOM   4626  C   TYR H 305     -20.838 -10.674  18.558  1.00 25.46           C  
ATOM   4627  O   TYR H 305     -20.459  -9.872  17.706  1.00 26.30           O  
ATOM   4628  CB  TYR H 305     -21.992 -12.559  17.423  1.00 25.13           C  
ATOM   4629  CG  TYR H 305     -23.270 -13.195  16.923  1.00 27.38           C  
ATOM   4630  CD1 TYR H 305     -23.812 -12.776  15.693  1.00 27.06           C  
ATOM   4631  CD2 TYR H 305     -23.939 -14.168  17.692  1.00 28.84           C  
ATOM   4632  CE1 TYR H 305     -25.041 -13.293  15.259  1.00 29.34           C  
ATOM   4633  CE2 TYR H 305     -25.168 -14.694  17.247  1.00 28.33           C  
ATOM   4634  CZ  TYR H 305     -25.731 -14.239  16.039  1.00 29.39           C  
ATOM   4635  OH  TYR H 305     -26.950 -14.698  15.633  1.00 32.86           O  
ATOM   4636  H   TYR H 305     -23.050 -10.170  16.921  1.00  0.00           H  
ATOM   4637  HA  TYR H 305     -22.510 -11.777  19.366  1.00  0.00           H  
ATOM   4638  HB3 TYR H 305     -21.375 -13.328  17.893  1.00  0.00           H  
ATOM   4639  HB2 TYR H 305     -21.433 -12.229  16.545  1.00  0.00           H  
ATOM   4640  HD1 TYR H 305     -23.307 -12.033  15.096  1.00  0.00           H  
ATOM   4641  HD2 TYR H 305     -23.526 -14.492  18.634  1.00  0.00           H  
ATOM   4642  HE1 TYR H 305     -25.455 -12.925  14.340  1.00  0.00           H  
ATOM   4643  HE2 TYR H 305     -25.687 -15.426  17.848  1.00  0.00           H  
ATOM   4644  HH  TYR H 305     -27.355 -15.287  16.274  1.00  0.00           H  
ATOM   4645  N   CYX H 306     -20.116 -11.066  19.610  1.00 24.15           N  
ATOM   4646  CA  CYX H 306     -18.701 -10.810  19.818  0.63 26.02           C  
ATOM   4647  C   CYX H 306     -17.938 -12.038  19.298  1.00 31.45           C  
ATOM   4648  O   CYX H 306     -18.268 -13.160  19.688  1.00 28.92           O  
ATOM   4649  CB  CYX H 306     -18.502 -10.602  21.324  0.63 31.31           C  
ATOM   4650  SG  CYX H 306     -16.843 -10.191  21.914  0.63 38.85           S  
ATOM   4651  H   CYX H 306     -20.528 -11.731  20.260  1.00  0.00           H  
ATOM   4652  HA  CYX H 306     -18.390  -9.909  19.286  0.63  0.00           H  
ATOM   4653  HB3 CYX H 306     -18.827 -11.493  21.864  0.63  0.00           H  
ATOM   4654  HB2 CYX H 306     -19.157  -9.795  21.652  0.63  0.00           H  
ATOM   4655  N   ALA H 307     -16.959 -11.802  18.413  1.00 24.40           N  
ATOM   4656  CA  ALA H 307     -16.211 -12.848  17.722  1.00 25.26           C  
ATOM   4657  C   ALA H 307     -14.704 -12.613  17.870  1.00 37.70           C  
ATOM   4658  O   ALA H 307     -14.229 -11.502  17.641  1.00 29.01           O  
ATOM   4659  CB  ALA H 307     -16.629 -12.866  16.243  1.00 28.40           C  
ATOM   4660  H   ALA H 307     -16.736 -10.850  18.152  1.00  0.00           H  
ATOM   4661  HA  ALA H 307     -16.444 -13.826  18.145  1.00  0.00           H  
ATOM   4662  HB1 ALA H 307     -16.094 -13.639  15.692  1.00  0.00           H  
ATOM   4663  HB2 ALA H 307     -17.694 -13.074  16.142  1.00  0.00           H  
ATOM   4664  HB3 ALA H 307     -16.433 -11.911  15.754  1.00  0.00           H  
ATOM   4665  N   ARG H 308     -13.983 -13.684  18.225  1.00 27.65           N  
ATOM   4666  CA  ARG H 308     -12.528 -13.724  18.310  1.00 22.91           C  
ATOM   4667  C   ARG H 308     -11.957 -14.158  16.956  1.00 29.52           C  
ATOM   4668  O   ARG H 308     -12.355 -15.210  16.461  1.00 27.02           O  
ATOM   4669  CB  ARG H 308     -12.134 -14.734  19.409  1.00 26.62           C  
ATOM   4670  CG  ARG H 308     -10.626 -14.787  19.710  1.00 34.03           C  
ATOM   4671  CD  ARG H 308     -10.245 -15.859  20.739  1.00 26.92           C  
ATOM   4672  NE  ARG H 308     -10.183 -17.214  20.175  1.00 31.40           N  
ATOM   4673  CZ  ARG H 308      -9.949 -18.325  20.895  1.00 35.20           C  
ATOM   4674  NH1 ARG H 308      -9.808 -18.276  22.228  1.00 31.12           N  
ATOM   4675  NH2 ARG H 308      -9.840 -19.504  20.275  1.00 36.63           N  
ATOM   4676  H   ARG H 308     -14.453 -14.570  18.365  1.00  0.00           H  
ATOM   4677  HA  ARG H 308     -12.139 -12.739  18.577  1.00  0.00           H  
ATOM   4678  HB3 ARG H 308     -12.482 -15.728  19.129  1.00  0.00           H  
ATOM   4679  HB2 ARG H 308     -12.660 -14.479  20.330  1.00  0.00           H  
ATOM   4680  HG3 ARG H 308     -10.243 -13.815  20.015  1.00  0.00           H  
ATOM   4681  HG2 ARG H 308     -10.110 -15.038  18.783  1.00  0.00           H  
ATOM   4682  HD3 ARG H 308     -11.065 -15.931  21.452  1.00  0.00           H  
ATOM   4683  HD2 ARG H 308      -9.359 -15.588  21.310  1.00  0.00           H  
ATOM   4684  HE  ARG H 308     -10.306 -17.304  19.169  1.00  0.00           H  
ATOM   4685 HH12 ARG H 308      -9.621 -19.114  22.757  1.00  0.00           H  
ATOM   4686 HH11 ARG H 308      -9.890 -17.392  22.711  1.00  0.00           H  
ATOM   4687 HH22 ARG H 308      -9.666 -20.353  20.792  1.00  0.00           H  
ATOM   4688 HH21 ARG H 308      -9.841 -19.537  19.256  1.00  0.00           H  
ATOM   4689  N   LYS H 309     -11.005 -13.379  16.418  1.00 26.28           N  
ATOM   4690  CA  LYS H 309     -10.192 -13.761  15.262  1.00 25.49           C  
ATOM   4691  C   LYS H 309      -9.014 -14.604  15.771  1.00 28.45           C  
ATOM   4692  O   LYS H 309      -8.306 -14.153  16.674  1.00 29.70           O  
ATOM   4693  CB  LYS H 309      -9.734 -12.476  14.547  1.00 30.14           C  
ATOM   4694  CG  LYS H 309      -9.175 -12.667  13.130  1.00 27.19           C  
ATOM   4695  CD  LYS H 309      -8.889 -11.307  12.468  1.00 31.04           C  
ATOM   4696  CE  LYS H 309      -8.328 -11.394  11.042  1.00 34.05           C  
ATOM   4697  NZ  LYS H 309      -9.359 -11.817  10.117  1.00 28.86           N  
ATOM   4698  H   LYS H 309     -10.726 -12.527  16.887  1.00  0.00           H  
ATOM   4699  HA  LYS H 309     -10.795 -14.344  14.569  1.00  0.00           H  
ATOM   4700  HB3 LYS H 309      -8.991 -11.959  15.153  1.00  0.00           H  
ATOM   4701  HB2 LYS H 309     -10.587 -11.803  14.478  1.00  0.00           H  
ATOM   4702  HG3 LYS H 309      -9.899 -13.220  12.531  1.00  0.00           H  
ATOM   4703  HG2 LYS H 309      -8.269 -13.273  13.158  1.00  0.00           H  
ATOM   4704  HD3 LYS H 309      -8.174 -10.765  13.084  1.00  0.00           H  
ATOM   4705  HD2 LYS H 309      -9.792 -10.696  12.464  1.00  0.00           H  
ATOM   4706  HE3 LYS H 309      -7.477 -12.073  10.989  1.00  0.00           H  
ATOM   4707  HE2 LYS H 309      -7.976 -10.412  10.727  1.00  0.00           H  
ATOM   4708  HZ1 LYS H 309      -9.498 -12.815  10.221  1.00  0.00           H  
ATOM   4709  HZ2 LYS H 309      -9.026 -11.676   9.172  1.00  0.00           H  
ATOM   4710  N   GLY H 310      -8.838 -15.816  15.226  1.00 26.16           N  
ATOM   4711  CA  GLY H 310      -7.845 -16.743  15.752  1.00 25.89           C  
ATOM   4712  C   GLY H 310      -7.822 -18.049  14.959  1.00 35.74           C  
ATOM   4713  O   GLY H 310      -8.699 -18.337  14.144  1.00 34.79           O  
ATOM   4714  H   GLY H 310      -9.436 -16.143  14.477  1.00  0.00           H  
ATOM   4715  HA3 GLY H 310      -8.078 -16.972  16.793  1.00  0.00           H  
ATOM   4716  HA2 GLY H 310      -6.853 -16.299  15.738  1.00  0.00           H  
ATOM   4717  N   SER H 311      -6.805 -18.859  15.275  1.00 34.70           N  
ATOM   4718  CA  SER H 311      -6.630 -20.248  14.862  1.00 42.42           C  
ATOM   4719  C   SER H 311      -5.659 -20.939  15.842  1.00 43.56           C  
ATOM   4720  O   SER H 311      -5.183 -20.302  16.786  1.00 39.42           O  
ATOM   4721  CB  SER H 311      -6.209 -20.333  13.373  1.00 45.14           C  
ATOM   4722  OG  SER H 311      -4.863 -19.957  13.163  1.00 56.66           O  
ATOM   4723  H   SER H 311      -6.131 -18.548  15.961  1.00  0.00           H  
ATOM   4724  HA  SER H 311      -7.596 -20.744  14.975  1.00  0.00           H  
ATOM   4725  HB3 SER H 311      -6.852 -19.721  12.741  1.00  0.00           H  
ATOM   4726  HB2 SER H 311      -6.324 -21.357  13.016  1.00  0.00           H  
ATOM   4727  HG  SER H 311      -4.801 -18.997  13.172  1.00  0.00           H  
ATOM   4728  N   ASP H 312      -5.386 -22.235  15.606  1.00 34.18           N  
ATOM   4729  CA  ASP H 312      -4.509 -23.087  16.431  1.00 37.55           C  
ATOM   4730  C   ASP H 312      -3.052 -22.584  16.548  1.00 45.12           C  
ATOM   4731  O   ASP H 312      -2.412 -22.855  17.564  1.00 48.27           O  
ATOM   4732  CB  ASP H 312      -4.528 -24.580  16.010  1.00 48.55           C  
ATOM   4733  CG  ASP H 312      -5.916 -25.224  15.857  1.00 74.15           C  
ATOM   4734  OD1 ASP H 312      -6.905 -24.649  16.363  1.00 75.56           O  
ATOM   4735  OD2 ASP H 312      -5.955 -26.328  15.274  1.00 76.86           O  
ATOM   4736  H   ASP H 312      -5.834 -22.700  14.829  1.00  0.00           H  
ATOM   4737  HA  ASP H 312      -4.920 -23.040  17.442  1.00  0.00           H  
ATOM   4738  HB3 ASP H 312      -3.968 -25.168  16.739  1.00  0.00           H  
ATOM   4739  HB2 ASP H 312      -4.018 -24.670  15.050  1.00  0.00           H  
ATOM   4740  N   ARG H 313      -2.577 -21.828  15.545  1.00 41.53           N  
ATOM   4741  CA  ARG H 313      -1.338 -21.056  15.595  1.00 42.50           C  
ATOM   4742  C   ARG H 313      -1.598 -19.745  14.845  1.00 40.60           C  
ATOM   4743  O   ARG H 313      -1.864 -19.793  13.644  1.00 39.90           O  
ATOM   4744  CB  ARG H 313      -0.167 -21.861  14.985  1.00 52.54           C  
ATOM   4745  CG  ARG H 313       1.207 -21.181  15.168  1.00 63.56           C  
ATOM   4746  CD  ARG H 313       2.343 -21.824  14.356  1.00 79.33           C  
ATOM   4747  NE  ARG H 313       2.272 -21.465  12.931  1.00 89.79           N  
ATOM   4748  CZ  ARG H 313       3.003 -22.008  11.942  1.00 93.96           C  
ATOM   4749  NH1 ARG H 313       3.868 -23.005  12.178  1.00 88.96           N  
ATOM   4750  NH2 ARG H 313       2.868 -21.538  10.696  1.00 86.29           N  
ATOM   4751  H   ARG H 313      -3.168 -21.647  14.745  1.00  0.00           H  
ATOM   4752  HA  ARG H 313      -1.098 -20.817  16.633  1.00  0.00           H  
ATOM   4753  HB3 ARG H 313      -0.359 -22.040  13.926  1.00  0.00           H  
ATOM   4754  HB2 ARG H 313      -0.126 -22.847  15.451  1.00  0.00           H  
ATOM   4755  HG3 ARG H 313       1.480 -21.084  16.219  1.00  0.00           H  
ATOM   4756  HG2 ARG H 313       1.111 -20.159  14.799  1.00  0.00           H  
ATOM   4757  HD3 ARG H 313       2.185 -22.903  14.369  1.00  0.00           H  
ATOM   4758  HD2 ARG H 313       3.323 -21.648  14.800  1.00  0.00           H  
ATOM   4759  HE  ARG H 313       1.647 -20.703  12.705  1.00  0.00           H  
ATOM   4760 HH12 ARG H 313       4.414 -23.403  11.428  1.00  0.00           H  
ATOM   4761 HH11 ARG H 313       3.978 -23.364  13.115  1.00  0.00           H  
ATOM   4762 HH22 ARG H 313       3.407 -21.929   9.938  1.00  0.00           H  
ATOM   4763 HH21 ARG H 313       2.220 -20.787  10.503  1.00  0.00           H  
ATOM   4764  N   LEU H 314      -1.528 -18.611  15.564  1.00 35.03           N  
ATOM   4765  CA  LEU H 314      -1.872 -17.287  15.039  1.00 33.05           C  
ATOM   4766  C   LEU H 314      -0.972 -16.843  13.872  1.00 38.45           C  
ATOM   4767  O   LEU H 314       0.246 -17.015  13.934  1.00 34.73           O  
ATOM   4768  CB  LEU H 314      -1.831 -16.223  16.165  1.00 33.09           C  
ATOM   4769  CG  LEU H 314      -2.779 -16.460  17.365  1.00 36.36           C  
ATOM   4770  CD1 LEU H 314      -2.522 -15.424  18.481  1.00 27.12           C  
ATOM   4771  CD2 LEU H 314      -4.267 -16.510  16.953  1.00 37.94           C  
ATOM   4772  H   LEU H 314      -1.292 -18.652  16.544  1.00  0.00           H  
ATOM   4773  HA  LEU H 314      -2.888 -17.372  14.660  1.00  0.00           H  
ATOM   4774  HB3 LEU H 314      -2.061 -15.246  15.736  1.00  0.00           H  
ATOM   4775  HB2 LEU H 314      -0.807 -16.149  16.537  1.00  0.00           H  
ATOM   4776  HG  LEU H 314      -2.537 -17.436  17.788  1.00  0.00           H  
ATOM   4777 HD11 LEU H 314      -3.440 -15.007  18.896  1.00  0.00           H  
ATOM   4778 HD12 LEU H 314      -1.983 -15.880  19.312  1.00  0.00           H  
ATOM   4779 HD13 LEU H 314      -1.922 -14.583  18.131  1.00  0.00           H  
ATOM   4780 HD21 LEU H 314      -4.865 -15.732  17.424  1.00  0.00           H  
ATOM   4781 HD22 LEU H 314      -4.404 -16.385  15.882  1.00  0.00           H  
ATOM   4782 HD23 LEU H 314      -4.711 -17.468  17.224  1.00  0.00           H  
ATOM   4783  N   SER H 315A     -1.610 -16.242  12.858  1.00 34.79           N  
ATOM   4784  CA  SER H 315A     -0.973 -15.584  11.719  1.00 40.03           C  
ATOM   4785  C   SER H 315A     -1.591 -14.187  11.525  1.00 30.77           C  
ATOM   4786  O   SER H 315A     -2.480 -13.797  12.280  1.00 35.25           O  
ATOM   4787  CB  SER H 315A     -1.064 -16.500  10.473  1.00 36.03           C  
ATOM   4788  OG  SER H 315A     -2.285 -16.391   9.765  1.00 35.83           O  
ATOM   4789  H   SER H 315A     -2.621 -16.161  12.894  1.00  0.00           H  
ATOM   4790  HA  SER H 315A      0.084 -15.428  11.944  1.00  0.00           H  
ATOM   4791  HB3 SER H 315A     -0.897 -17.544  10.744  1.00  0.00           H  
ATOM   4792  HB2 SER H 315A     -0.267 -16.237   9.777  1.00  0.00           H  
ATOM   4793  HG  SER H 315A     -2.996 -16.781  10.293  1.00  0.00           H  
ATOM   4794  N   ASP H 316B     -1.109 -13.454  10.509  1.00 33.01           N  
ATOM   4795  CA  ASP H 316B     -1.593 -12.115  10.140  0.57 33.38           C  
ATOM   4796  C   ASP H 316B     -2.981 -12.089   9.469  1.00 37.65           C  
ATOM   4797  O   ASP H 316B     -3.508 -10.995   9.266  1.00 32.27           O  
ATOM   4798  CB  ASP H 316B     -0.561 -11.320   9.302  0.57 36.38           C  
ATOM   4799  CG  ASP H 316B      0.810 -11.198   9.972  0.57 32.71           C  
ATOM   4800  OD1 ASP H 316B      0.837 -11.199  11.222  0.57 32.03           O  
ATOM   4801  OD2 ASP H 316B      1.803 -11.029   9.231  0.57 36.36           O  
ATOM   4802  H   ASP H 316B     -0.364 -13.826   9.938  1.00  0.00           H  
ATOM   4803  HA  ASP H 316B     -1.732 -11.564  11.073  0.57  0.00           H  
ATOM   4804  HB3 ASP H 316B     -0.923 -10.313   9.096  0.57  0.00           H  
ATOM   4805  HB2 ASP H 316B     -0.430 -11.827   8.345  0.57  0.00           H  
ATOM   4806  N   ASN H 317C     -3.568 -13.260   9.163  1.00 36.90           N  
ATOM   4807  CA  ASN H 317C     -4.930 -13.358   8.651  1.00 33.83           C  
ATOM   4808  C   ASN H 317C     -5.495 -14.756   8.954  1.00 35.76           C  
ATOM   4809  O   ASN H 317C     -5.111 -15.723   8.296  1.00 38.59           O  
ATOM   4810  CB  ASN H 317C     -4.973 -13.016   7.137  1.00 34.79           C  
ATOM   4811  CG  ASN H 317C     -6.356 -12.585   6.645  1.00 36.88           C  
ATOM   4812  OD1 ASN H 317C     -7.177 -12.097   7.415  1.00 32.39           O  
ATOM   4813  ND2 ASN H 317C     -6.621 -12.750   5.349  1.00 32.80           N  
ATOM   4814  H   ASN H 317C     -3.093 -14.133   9.352  1.00  0.00           H  
ATOM   4815  HA  ASN H 317C     -5.564 -12.662   9.206  1.00  0.00           H  
ATOM   4816  HB3 ASN H 317C     -4.577 -13.832   6.531  1.00  0.00           H  
ATOM   4817  HB2 ASN H 317C     -4.327 -12.161   6.935  1.00  0.00           H  
ATOM   4818 HD22 ASN H 317C     -7.533 -12.499   4.988  1.00  0.00           H  
ATOM   4819 HD21 ASN H 317C     -5.933 -13.150   4.727  1.00  0.00           H  
ATOM   4820  N   ASP H 318D     -6.401 -14.820   9.943  1.00 33.48           N  
ATOM   4821  CA  ASP H 318D     -7.081 -16.026  10.432  1.00 32.50           C  
ATOM   4822  C   ASP H 318D     -8.610 -15.825  10.415  1.00 29.07           C  
ATOM   4823  O   ASP H 318D     -9.061 -14.681  10.459  1.00 28.46           O  
ATOM   4824  CB  ASP H 318D     -6.623 -16.392  11.867  1.00 31.85           C  
ATOM   4825  CG  ASP H 318D     -5.130 -16.688  12.014  1.00 42.35           C  
ATOM   4826  OD1 ASP H 318D     -4.559 -17.312  11.095  1.00 38.40           O  
ATOM   4827  OD2 ASP H 318D     -4.598 -16.384  13.101  1.00 33.23           O  
ATOM   4828  H   ASP H 318D     -6.647 -13.969  10.429  1.00  0.00           H  
ATOM   4829  HA  ASP H 318D     -6.844 -16.852   9.760  1.00  0.00           H  
ATOM   4830  HB3 ASP H 318D     -7.171 -17.241  12.264  1.00  0.00           H  
ATOM   4831  HB2 ASP H 318D     -6.866 -15.548  12.513  1.00  0.00           H  
ATOM   4832  N   PRO H 319E     -9.400 -16.925  10.388  1.00 25.57           N  
ATOM   4833  CA  PRO H 319E    -10.873 -16.853  10.523  1.00 26.16           C  
ATOM   4834  C   PRO H 319E    -11.337 -16.471  11.946  1.00 32.19           C  
ATOM   4835  O   PRO H 319E    -10.511 -16.334  12.848  1.00 28.23           O  
ATOM   4836  CB  PRO H 319E    -11.311 -18.283  10.178  1.00 25.04           C  
ATOM   4837  CG  PRO H 319E    -10.165 -19.132  10.701  1.00 26.90           C  
ATOM   4838  CD  PRO H 319E     -8.957 -18.319  10.265  1.00 24.92           C  
ATOM   4839  HA  PRO H 319E    -11.297 -16.143   9.811  1.00  0.00           H  
ATOM   4840  HB3 PRO H 319E    -11.391 -18.390   9.095  1.00  0.00           H  
ATOM   4841  HB2 PRO H 319E    -12.276 -18.563  10.599  1.00  0.00           H  
ATOM   4842  HG3 PRO H 319E    -10.162 -20.157  10.344  1.00  0.00           H  
ATOM   4843  HG2 PRO H 319E    -10.201 -19.175  11.791  1.00  0.00           H  
ATOM   4844  HD2 PRO H 319E     -8.085 -18.582  10.859  1.00  0.00           H  
ATOM   4845  HD3 PRO H 319E     -8.720 -18.516   9.218  1.00  0.00           H  
ATOM   4846  N   PHE H 320F    -12.661 -16.339  12.129  1.00 27.50           N  
ATOM   4847  CA  PHE H 320F    -13.276 -16.107  13.436  1.00 26.79           C  
ATOM   4848  C   PHE H 320F    -13.554 -17.469  14.101  1.00 28.51           C  
ATOM   4849  O   PHE H 320F    -14.549 -18.108  13.767  1.00 26.69           O  
ATOM   4850  CB  PHE H 320F    -14.553 -15.245  13.284  1.00 25.82           C  
ATOM   4851  CG  PHE H 320F    -14.409 -13.835  12.709  1.00 25.36           C  
ATOM   4852  CD1 PHE H 320F    -13.152 -13.234  12.463  1.00 30.39           C  
ATOM   4853  CD2 PHE H 320F    -15.574 -13.078  12.456  1.00 22.13           C  
ATOM   4854  CE1 PHE H 320F    -13.078 -11.960  11.918  1.00 27.71           C  
ATOM   4855  CE2 PHE H 320F    -15.479 -11.796  11.928  1.00 28.94           C  
ATOM   4856  CZ  PHE H 320F    -14.237 -11.246  11.646  1.00 28.46           C  
ATOM   4857  H   PHE H 320F    -13.298 -16.484  11.358  1.00  0.00           H  
ATOM   4858  HA  PHE H 320F    -12.586 -15.556  14.066  1.00  0.00           H  
ATOM   4859  HB3 PHE H 320F    -15.020 -15.147  14.264  1.00  0.00           H  
ATOM   4860  HB2 PHE H 320F    -15.280 -15.773  12.666  1.00  0.00           H  
ATOM   4861  HD1 PHE H 320F    -12.231 -13.754  12.673  1.00  0.00           H  
ATOM   4862  HD2 PHE H 320F    -16.547 -13.495  12.663  1.00  0.00           H  
ATOM   4863  HE1 PHE H 320F    -12.113 -11.518  11.713  1.00  0.00           H  
ATOM   4864  HE2 PHE H 320F    -16.372 -11.226  11.723  1.00  0.00           H  
ATOM   4865  HZ  PHE H 320F    -14.170 -10.252  11.229  1.00  0.00           H  
ATOM   4866  N   ASP H 321     -12.640 -17.922  14.978  1.00 29.96           N  
ATOM   4867  CA  ASP H 321     -12.661 -19.278  15.547  1.00 28.52           C  
ATOM   4868  C   ASP H 321     -13.709 -19.475  16.659  1.00 36.28           C  
ATOM   4869  O   ASP H 321     -14.323 -20.542  16.703  1.00 32.06           O  
ATOM   4870  CB  ASP H 321     -11.279 -19.796  16.025  1.00 32.49           C  
ATOM   4871  CG  ASP H 321     -10.491 -18.928  17.019  1.00 40.00           C  
ATOM   4872  OD1 ASP H 321     -10.908 -17.789  17.327  1.00 28.98           O  
ATOM   4873  OD2 ASP H 321      -9.450 -19.440  17.483  1.00 38.33           O  
ATOM   4874  H   ASP H 321     -11.856 -17.341  15.245  1.00  0.00           H  
ATOM   4875  HA  ASP H 321     -12.960 -19.945  14.738  1.00  0.00           H  
ATOM   4876  HB3 ASP H 321     -10.652 -19.935  15.144  1.00  0.00           H  
ATOM   4877  HB2 ASP H 321     -11.412 -20.781  16.477  1.00  0.00           H  
ATOM   4878  N   ALA H 322     -13.872 -18.469  17.533  1.00 26.90           N  
ATOM   4879  CA  ALA H 322     -14.742 -18.524  18.706  1.00 28.61           C  
ATOM   4880  C   ALA H 322     -15.732 -17.357  18.682  1.00 33.03           C  
ATOM   4881  O   ALA H 322     -15.355 -16.235  18.351  1.00 28.64           O  
ATOM   4882  CB  ALA H 322     -13.882 -18.504  19.979  1.00 27.53           C  
ATOM   4883  H   ALA H 322     -13.323 -17.626  17.420  1.00  0.00           H  
ATOM   4884  HA  ALA H 322     -15.315 -19.453  18.708  1.00  0.00           H  
ATOM   4885  HB1 ALA H 322     -14.505 -18.573  20.871  1.00  0.00           H  
ATOM   4886  HB2 ALA H 322     -13.191 -19.347  19.997  1.00  0.00           H  
ATOM   4887  HB3 ALA H 322     -13.290 -17.594  20.060  1.00  0.00           H  
ATOM   4888  N   TRP H 323     -16.988 -17.670  19.030  1.00 24.97           N  
ATOM   4889  CA  TRP H 323     -18.134 -16.765  19.009  1.00 29.49           C  
ATOM   4890  C   TRP H 323     -18.923 -16.927  20.314  1.00 38.57           C  
ATOM   4891  O   TRP H 323     -18.985 -18.034  20.853  1.00 29.93           O  
ATOM   4892  CB  TRP H 323     -19.050 -17.120  17.815  1.00 32.51           C  
ATOM   4893  CG  TRP H 323     -18.503 -16.978  16.423  1.00 28.83           C  
ATOM   4894  CD1 TRP H 323     -17.547 -17.754  15.860  1.00 27.92           C  
ATOM   4895  CD2 TRP H 323     -18.900 -16.030  15.386  1.00 26.77           C  
ATOM   4896  NE1 TRP H 323     -17.326 -17.354  14.561  1.00 29.50           N  
ATOM   4897  CE2 TRP H 323     -18.148 -16.308  14.204  1.00 24.71           C  
ATOM   4898  CE3 TRP H 323     -19.839 -14.974  15.316  1.00 24.35           C  
ATOM   4899  CZ2 TRP H 323     -18.333 -15.592  13.009  1.00 26.81           C  
ATOM   4900  CZ3 TRP H 323     -20.036 -14.252  14.124  1.00 22.77           C  
ATOM   4901  CH2 TRP H 323     -19.291 -14.564  12.970  1.00 23.04           C  
ATOM   4902  H   TRP H 323     -17.199 -18.615  19.317  1.00  0.00           H  
ATOM   4903  HA  TRP H 323     -17.806 -15.728  18.922  1.00  0.00           H  
ATOM   4904  HB3 TRP H 323     -19.949 -16.504  17.864  1.00  0.00           H  
ATOM   4905  HB2 TRP H 323     -19.396 -18.150  17.914  1.00  0.00           H  
ATOM   4906  HD1 TRP H 323     -17.044 -18.570  16.357  1.00  0.00           H  
ATOM   4907  HE1 TRP H 323     -16.630 -17.793  13.972  1.00  0.00           H  
ATOM   4908  HE3 TRP H 323     -20.432 -14.736  16.185  1.00  0.00           H  
ATOM   4909  HZ2 TRP H 323     -17.756 -15.834  12.129  1.00  0.00           H  
ATOM   4910  HZ3 TRP H 323     -20.784 -13.475  14.091  1.00  0.00           H  
ATOM   4911  HH2 TRP H 323     -19.459 -14.021  12.054  1.00  0.00           H  
ATOM   4912  N   GLY H 324     -19.559 -15.836  20.765  1.00 31.35           N  
ATOM   4913  CA  GLY H 324     -20.520 -15.867  21.868  1.00 30.82           C  
ATOM   4914  C   GLY H 324     -21.940 -16.120  21.322  1.00 32.20           C  
ATOM   4915  O   GLY H 324     -22.144 -16.101  20.106  1.00 28.35           O  
ATOM   4916  H   GLY H 324     -19.455 -14.956  20.278  1.00  0.00           H  
ATOM   4917  HA3 GLY H 324     -20.482 -14.923  22.405  1.00  0.00           H  
ATOM   4918  HA2 GLY H 324     -20.253 -16.643  22.588  1.00  0.00           H  
ATOM   4919  N   PRO H 325     -22.931 -16.364  22.210  1.00 31.51           N  
ATOM   4920  CA  PRO H 325     -24.316 -16.712  21.825  1.00 30.14           C  
ATOM   4921  C   PRO H 325     -25.119 -15.588  21.140  1.00 32.24           C  
ATOM   4922  O   PRO H 325     -26.090 -15.891  20.447  1.00 34.93           O  
ATOM   4923  CB  PRO H 325     -24.959 -17.135  23.156  1.00 36.73           C  
ATOM   4924  CG  PRO H 325     -24.193 -16.355  24.214  1.00 36.02           C  
ATOM   4925  CD  PRO H 325     -22.773 -16.348  23.664  1.00 32.56           C  
ATOM   4926  HA  PRO H 325     -24.306 -17.565  21.146  1.00  0.00           H  
ATOM   4927  HB3 PRO H 325     -24.805 -18.204  23.307  1.00  0.00           H  
ATOM   4928  HB2 PRO H 325     -26.034 -16.953  23.207  1.00  0.00           H  
ATOM   4929  HG3 PRO H 325     -24.268 -16.783  25.214  1.00  0.00           H  
ATOM   4930  HG2 PRO H 325     -24.571 -15.332  24.256  1.00  0.00           H  
ATOM   4931  HD2 PRO H 325     -22.221 -15.480  24.022  1.00  0.00           H  
ATOM   4932  HD3 PRO H 325     -22.238 -17.248  23.973  1.00  0.00           H  
ATOM   4933  N   GLY H 326     -24.693 -14.331  21.333  1.00 30.65           N  
ATOM   4934  CA  GLY H 326     -25.299 -13.135  20.767  1.00 29.24           C  
ATOM   4935  C   GLY H 326     -26.245 -12.479  21.780  1.00 36.81           C  
ATOM   4936  O   GLY H 326     -26.759 -13.133  22.690  1.00 34.88           O  
ATOM   4937  H   GLY H 326     -23.896 -14.168  21.940  1.00  0.00           H  
ATOM   4938  HA3 GLY H 326     -25.840 -13.355  19.847  1.00  0.00           H
[truncated: 114,958 more chars]
