# Supplementary material for: Fast Quantitative Validation of 3D Models of Low-Affinity Protein–Ligand Complexes by STD NMR Spectroscopy
Source: J Med Chem. 2024 Jun 7;67(12):10025–34. doi: 10.1021/acs.jmedchem.4c00204 (PMC11215723; doi:10.1021/acs.jmedchem.4c00204)
Supplement: Supplementary file 5 — jm4c00204_si_005.zip [file jm4c00204_si_005.zip › Supporting_Information_for_Publication/6MSY/Man4_Ligand_DockingPoses.pdb]

CRYST1  144.646  148.319   54.604  90.00  90.00  90.00 C 2 2 2       1          
MODEL        1                                                                  
HETATM 7000  C1  MAN A 450       5.283  -5.055  12.544  1.00 60.83           C  
HETATM 7001  O1  MAN A 450       6.031  -5.165  13.694  1.00 54.28           O  
HETATM 7002  C2  MAN A 450       3.785  -5.118  12.908  1.00 35.64           C  
HETATM 7003  O2  MAN A 450       2.997  -4.611  11.842  1.00 58.64           O  
HETATM 7004  C3  MAN A 450       3.381  -6.553  13.324  1.00 50.00           C  
HETATM 7005  O3  MAN A 450       1.963  -6.613  13.503  1.00 37.53           O  
HETATM 7006  C4  MAN A 450       3.851  -7.599  12.289  1.00 57.52           C  
HETATM 7007  O4  MAN A 450       3.577  -8.920  12.733  1.00 34.93           O  
HETATM 7008  C5  MAN A 450       5.363  -7.405  12.004  1.00 39.91           C  
HETATM 7009  O5  MAN A 450       5.610  -6.046  11.599  1.00 43.88           O  
HETATM 7010  C6  MAN A 450       5.888  -8.347  10.896  1.00 47.52           C  
HETATM 7011  O6  MAN A 450       7.298  -8.270  10.788  1.00 37.50           O  
HETATM 7012  HC1 MAN A 450       5.526  -4.144  11.993  1.00  0.00           H  
HETATM 7013  HC2 MAN A 450       3.611  -4.434  13.742  1.00  0.00           H  
HETATM 7014  C1  MAN A 451       1.509  -7.216  14.680  1.00 39.68           C  
HETATM 7015  C2  MAN A 451       0.031  -7.569  14.489  1.00 34.01           C  
HETATM 7016  O2  MAN A 451      -0.400  -8.406  15.572  1.00 32.55           O  
HETATM 7017  C3  MAN A 451      -0.810  -6.280  14.414  1.00 32.09           C  
HETATM 7018  O3  MAN A 451      -2.181  -6.598  14.284  1.00 32.72           O  
HETATM 7019  C4  MAN A 451      -0.534  -5.348  15.610  1.00 31.32           C  
HETATM 7020  O4  MAN A 451      -1.245  -4.127  15.483  1.00 35.45           O  
HETATM 7021  C5  MAN A 451       0.994  -5.130  15.762  1.00 34.29           C  
HETATM 7022  O5  MAN A 451       1.687  -6.391  15.808  1.00 36.88           O  
HETATM 7023  C6  MAN A 451       1.349  -4.333  17.038  1.00 39.84           C  
HETATM 7024  O6  MAN A 451       2.723  -3.993  17.073  1.00 52.06           O  
HETATM 7025  HC1 MAN A 451       2.109  -8.101  14.901  1.00  0.00           H  
HETATM 7026  HC2 MAN A 451      -0.036  -8.112  13.543  1.00  0.00           H  
HETATM 7027  HC3 MAN A 451      -0.541  -5.746  13.500  1.00  0.00           H  
HETATM 7028  C1  MAN A 452      -1.103  -9.560  15.196  1.00 33.99           C  
HETATM 7029  C2  MAN A 452      -1.673 -10.248  16.452  1.00 26.38           C  
HETATM 7030  O2  MAN A 452      -2.554 -11.326  16.102  1.00 30.01           O  
HETATM 7031  C3  MAN A 452      -0.517 -10.826  17.290  1.00 30.03           C  
HETATM 7032  O3  MAN A 452      -0.981 -11.417  18.493  1.00 28.34           O  
HETATM 7033  C4  MAN A 452       0.342 -11.779  16.436  1.00 29.57           C  
HETATM 7034  O4  MAN A 452       1.436 -12.270  17.194  1.00 30.00           O  
HETATM 7035  C5  MAN A 452       0.810 -11.022  15.171  1.00 36.22           C  
HETATM 7036  O5  MAN A 452      -0.295 -10.443  14.454  1.00 30.20           O  
HETATM 7037  C6  MAN A 452       1.647 -11.876  14.196  1.00 34.31           C  
HETATM 7038  O6  MAN A 452       0.845 -12.796  13.484  1.00 33.34           O  
HETATM 7039  HC1 MAN A 452      -1.890  -9.287  14.493  1.00  0.00           H  
HETATM 7040  HC2 MAN A 452      -2.205  -9.502  17.046  1.00  0.00           H  
HETATM 7041  HC3 MAN A 452       0.123 -10.006  17.622  1.00  0.00           H  
HETATM 7042  C1  MAN A 453      -3.916 -11.031  15.974  1.00 24.63           C  
HETATM 7043  C2  MAN A 453      -4.696 -12.362  15.931  1.00 27.61           C  
HETATM 7044  O2  MAN A 453      -6.061 -12.207  16.283  1.00 27.50           O  
HETATM 7045  C3  MAN A 453      -4.585 -13.043  14.556  1.00 27.34           C  
HETATM 7046  O3  MAN A 453      -5.384 -14.207  14.536  1.00 27.82           O  
HETATM 7047  C4  MAN A 453      -5.004 -12.058  13.454  1.00 28.32           C  
HETATM 7048  O4  MAN A 453      -4.981 -12.655  12.168  1.00 30.99           O  
HETATM 7049  C5  MAN A 453      -4.108 -10.803  13.559  1.00 28.15           C  
HETATM 7050  O5  MAN A 453      -4.181 -10.202  14.864  1.00 28.44           O  
HETATM 7051  C6  MAN A 453      -4.450  -9.718  12.516  1.00 29.85           C  
HETATM 7052  O6  MAN A 453      -5.782  -9.267  12.684  1.00 30.15           O  
HETATM 7053  HC1 MAN A 453      -4.240 -10.435  16.827  1.00  0.00           H  
HETATM 7054  HC2 MAN A 453      -4.272 -13.015  16.697  1.00  0.00           H  
HETATM 7055  HC3 MAN A 453      -3.554 -13.360  14.389  1.00  0.00           H  
HETATM 7056  HC4 MAN A 453      -6.043 -11.767  13.614  1.00  0.00           H  
ENDMDL                                                                          
MODEL        2                                                                  
HETATM 7000  C1  MAN A 450       5.221  -4.590  13.267  1.00 60.83           C  
HETATM 7001  O1  MAN A 450       5.983  -5.240  14.211  1.00 54.28           O  
HETATM 7002  C2  MAN A 450       3.731  -4.911  13.514  1.00 35.64           C  
HETATM 7003  O2  MAN A 450       2.908  -4.006  12.791  1.00 58.64           O  
HETATM 7004  C3  MAN A 450       3.428  -6.391  13.168  1.00 50.00           C  
HETATM 7005  O3  MAN A 450       2.027  -6.672  13.274  1.00 37.53           O  
HETATM 7006  C4  MAN A 450       3.919  -6.738  11.750  1.00 57.52           C  
HETATM 7007  O4  MAN A 450       3.774  -8.125  11.491  1.00 34.93           O  
HETATM 7008  C5  MAN A 450       5.400  -6.307  11.582  1.00 39.91           C  
HETATM 7009  O5  MAN A 450       5.595  -4.931  11.953  1.00 43.88           O  
HETATM 7010  C6  MAN A 450       5.963  -6.525  10.158  1.00 47.52           C  
HETATM 7011  O6  MAN A 450       5.209  -5.852   9.166  1.00 37.50           O  
HETATM 7012  HC1 MAN A 450       5.415  -3.515  13.267  1.00  0.00           H  
HETATM 7013  HC2 MAN A 450       3.520  -4.736  14.569  1.00  0.00           H  
HETATM 7014  C1  MAN A 451       1.601  -7.393  14.395  1.00 39.68           C  
HETATM 7015  C2  MAN A 451       0.158  -7.849  14.152  1.00 34.01           C  
HETATM 7016  O2  MAN A 451      -0.209  -8.745  15.203  1.00 32.55           O  
HETATM 7017  C3  MAN A 451      -0.781  -6.624  14.144  1.00 32.09           C  
HETATM 7018  O3  MAN A 451      -2.118  -7.007  13.884  1.00 32.72           O  
HETATM 7019  C4  MAN A 451      -0.629  -5.811  15.447  1.00 31.32           C  
HETATM 7020  O4  MAN A 451      -1.441  -4.640  15.431  1.00 35.45           O  
HETATM 7021  C5  MAN A 451       0.869  -5.472  15.659  1.00 34.29           C  
HETATM 7022  O5  MAN A 451       1.701  -6.647  15.589  1.00 36.88           O  
HETATM 7023  C6  MAN A 451       1.139  -4.787  17.016  1.00 39.84           C  
HETATM 7024  O6  MAN A 451       2.484  -4.362  17.098  1.00 52.06           O  
HETATM 7025  HC1 MAN A 451       2.257  -8.254  14.552  1.00  0.00           H  
HETATM 7026  HC2 MAN A 451       0.142  -8.370  13.190  1.00  0.00           H  
HETATM 7027  HC3 MAN A 451      -0.500  -5.981  13.308  1.00  0.00           H  
HETATM 7028  C1  MAN A 452      -0.915  -9.895  14.832  1.00 33.99           C  
HETATM 7029  C2  MAN A 452      -1.549 -10.480  16.106  1.00 26.38           C  
HETATM 7030  O2  MAN A 452      -2.498 -11.512  15.801  1.00 30.01           O  
HETATM 7031  C3  MAN A 452      -0.443 -11.055  17.014  1.00 30.03           C  
HETATM 7032  O3  MAN A 452      -0.979 -11.595  18.213  1.00 28.34           O  
HETATM 7033  C4  MAN A 452       0.457 -12.041  16.239  1.00 29.57           C  
HETATM 7034  O4  MAN A 452       1.492 -12.524  17.081  1.00 30.00           O  
HETATM 7035  C5  MAN A 452       1.010 -11.348  14.965  1.00 36.22           C  
HETATM 7036  O5  MAN A 452      -0.087 -10.840  14.184  1.00 30.20           O  
HETATM 7037  C6  MAN A 452       1.888 -12.288  14.094  1.00 34.31           C  
HETATM 7038  O6  MAN A 452       2.618 -11.602  13.085  1.00 33.34           O  
HETATM 7039  HC1 MAN A 452      -1.665  -9.650  14.078  1.00  0.00           H  
HETATM 7040  HC2 MAN A 452      -2.044  -9.666  16.641  1.00  0.00           H  
HETATM 7041  HC3 MAN A 452       0.192 -10.232  17.348  1.00  0.00           H  
HETATM 7042  C1  MAN A 453      -3.851 -11.138  15.767  1.00 24.63           C  
HETATM 7043  C2  MAN A 453      -4.700 -12.423  15.818  1.00 27.61           C  
HETATM 7044  O2  MAN A 453      -6.021 -12.200  16.283  1.00 27.50           O  
HETATM 7045  C3  MAN A 453      -4.721 -13.147  14.462  1.00 27.34           C  
HETATM 7046  O3  MAN A 453      -5.651 -14.207  14.484  1.00 27.82           O  
HETATM 7047  C4  MAN A 453      -5.051 -12.182  13.313  1.00 28.32           C  
HETATM 7048  O4  MAN A 453      -4.982 -12.850  12.064  1.00 30.99           O  
HETATM 7049  C5  MAN A 453      -4.103 -10.967  13.365  1.00 28.15           C  
HETATM 7050  O5  MAN A 453      -4.159 -10.328  14.652  1.00 28.44           O  
HETATM 7051  C6  MAN A 453      -4.449  -9.923  12.279  1.00 29.85           C  
HETATM 7052  O6  MAN A 453      -3.391  -9.007  12.105  1.00 30.15           O  
HETATM 7053  HC1 MAN A 453      -4.079 -10.502  16.626  1.00  0.00           H  
HETATM 7054  HC2 MAN A 453      -4.251 -13.079  16.567  1.00  0.00           H  
HETATM 7055  HC3 MAN A 453      -3.740 -13.591  14.286  1.00  0.00           H  
HETATM 7056  HC4 MAN A 453      -6.080 -11.834  13.422  1.00  0.00           H  
ENDMDL                                                                          
MODEL        3                                                                  
HETATM 7000  C1  MAN A 450       3.558  -5.082  10.564  1.00 60.83           C  
HETATM 7001  O1  MAN A 450       4.706  -5.040  11.322  1.00 54.28           O  
HETATM 7002  C2  MAN A 450       2.338  -5.198  11.496  1.00 35.64           C  
HETATM 7003  O2  MAN A 450       1.157  -4.851  10.790  1.00 58.64           O  
HETATM 7004  C3  MAN A 450       2.266  -6.599  12.157  1.00 50.00           C  
HETATM 7005  O3  MAN A 450       1.009  -6.693  12.825  1.00 37.53           O  
HETATM 7006  C4  MAN A 450       2.437  -7.750  11.137  1.00 57.52           C  
HETATM 7007  O4  MAN A 450       2.619  -8.998  11.794  1.00 34.93           O  
HETATM 7008  C5  MAN A 450       3.630  -7.460  10.187  1.00 39.91           C  
HETATM 7009  O5  MAN A 450       3.564  -6.136   9.634  1.00 43.88           O  
HETATM 7010  C6  MAN A 450       3.760  -8.462   9.019  1.00 47.52           C  
HETATM 7011  O6  MAN A 450       2.552  -8.608   8.295  1.00 37.50           O  
HETATM 7012  HC1 MAN A 450       3.479  -4.216   9.905  1.00  0.00           H  
HETATM 7013  HC2 MAN A 450       2.438  -4.439  12.274  1.00  0.00           H  
HETATM 7014  C1  MAN A 451       0.994  -7.334  14.062  1.00 39.68           C  
HETATM 7015  C2  MAN A 451      -0.470  -7.606  14.402  1.00 34.01           C  
HETATM 7016  O2  MAN A 451      -0.560  -8.501  15.518  1.00 32.55           O  
HETATM 7017  C3  MAN A 451      -1.214  -6.285  14.714  1.00 32.09           C  
HETATM 7018  O3  MAN A 451      -2.564  -6.533  15.084  1.00 32.72           O  
HETATM 7019  C4  MAN A 451      -0.445  -5.431  15.744  1.00 31.32           C  
HETATM 7020  O4  MAN A 451      -1.077  -4.172  15.934  1.00 35.45           O  
HETATM 7021  C5  MAN A 451       1.026  -5.272  15.289  1.00 34.29           C  
HETATM 7022  O5  MAN A 451       1.615  -6.566  15.067  1.00 36.88           O  
HETATM 7023  C6  MAN A 451       1.899  -4.514  16.312  1.00 39.84           C  
HETATM 7024  O6  MAN A 451       3.167  -4.202  15.765  1.00 52.06           O  
HETATM 7025  HC1 MAN A 451       1.578  -8.257  14.023  1.00  0.00           H  
HETATM 7026  HC2 MAN A 451      -0.905  -8.058  13.507  1.00  0.00           H  
HETATM 7027  HC3 MAN A 451      -1.268  -5.706  13.792  1.00  0.00           H  
HETATM 7028  C1  MAN A 452      -1.225  -9.705  15.255  1.00 33.99           C  
HETATM 7029  C2  MAN A 452      -1.772 -10.282  16.568  1.00 26.38           C  
HETATM 7030  O2  MAN A 452      -2.656 -11.383  16.298  1.00 30.01           O  
HETATM 7031  C3  MAN A 452      -0.591 -10.747  17.442  1.00 30.03           C  
HETATM 7032  O3  MAN A 452      -0.981 -11.201  18.726  1.00 28.34           O  
HETATM 7033  C4  MAN A 452       0.248 -11.780  16.678  1.00 29.57           C  
HETATM 7034  O4  MAN A 452       1.349 -12.198  17.468  1.00 30.00           O  
HETATM 7035  C5  MAN A 452       0.694 -11.168  15.327  1.00 36.22           C  
HETATM 7036  O5  MAN A 452      -0.414 -10.634  14.577  1.00 30.20           O  
HETATM 7037  C6  MAN A 452       1.425 -12.202  14.450  1.00 34.31           C  
HETATM 7038  O6  MAN A 452       2.219 -11.553  13.484  1.00 33.34           O  
HETATM 7039  HC1 MAN A 452      -2.032  -9.519  14.554  1.00  0.00           H  
HETATM 7040  HC2 MAN A 452      -2.309  -9.486  17.083  1.00  0.00           H  
HETATM 7041  HC3 MAN A 452       0.049  -9.887  17.649  1.00  0.00           H  
HETATM 7042  C1  MAN A 453      -4.007 -11.081  16.065  1.00 24.63           C  
HETATM 7043  C2  MAN A 453      -4.801 -12.399  16.025  1.00 27.61           C  
HETATM 7044  O2  MAN A 453      -6.181 -12.207  16.283  1.00 27.50           O  
HETATM 7045  C3  MAN A 453      -4.633 -13.118  14.680  1.00 27.34           C  
HETATM 7046  O3  MAN A 453      -5.427 -14.278  14.684  1.00 27.82           O  
HETATM 7047  C4  MAN A 453      -5.028 -12.172  13.537  1.00 28.32           C  
HETATM 7048  O4  MAN A 453      -4.982 -12.818  12.274  1.00 30.99           O  
HETATM 7049  C5  MAN A 453      -4.129 -10.923  13.621  1.00 28.15           C  
HETATM 7050  O5  MAN A 453      -4.204 -10.287  14.913  1.00 28.44           O  
HETATM 7051  C6  MAN A 453      -4.453  -9.862  12.546  1.00 29.85           C  
HETATM 7052  O6  MAN A 453      -5.782  -9.393  12.684  1.00 30.15           O  
HETATM 7053  HC1 MAN A 453      -4.375 -10.451  16.875  1.00  0.00           H  
HETATM 7054  HC2 MAN A 453      -4.430 -13.033  16.833  1.00  0.00           H  
HETATM 7055  HC3 MAN A 453      -3.595 -13.439  14.573  1.00  0.00           H  
HETATM 7056  HC4 MAN A 453      -6.071 -11.869  13.660  1.00  0.00           H  
ENDMDL                                                                          
MODEL        4                                                                  
HETATM 7000  C1  MAN A 450       5.499  -7.026  10.921  1.00 60.83           C  
HETATM 7001  O1  MAN A 450       6.378  -7.109  11.976  1.00 54.28           O  
HETATM 7002  C2  MAN A 450       4.068  -6.838  11.466  1.00 35.64           C  
HETATM 7003  O2  MAN A 450       3.210  -6.401  10.424  1.00 58.64           O  
HETATM 7004  C3  MAN A 450       3.570  -8.133  12.155  1.00 50.00           C  
HETATM 7005  O3  MAN A 450       2.207  -7.962  12.547  1.00 37.53           O  
HETATM 7006  C4  MAN A 450       3.736  -9.353  11.224  1.00 57.52           C  
HETATM 7007  O4  MAN A 450       3.419 -10.559  11.892  1.00 34.93           O  
HETATM 7008  C5  MAN A 450       5.185  -9.406  10.677  1.00 39.91           C  
HETATM 7009  O5  MAN A 450       5.566  -8.154  10.080  1.00 43.88           O  
HETATM 7010  C6  MAN A 450       5.433 -10.545   9.661  1.00 47.52           C  
HETATM 7011  O6  MAN A 450       4.618 -10.437   8.507  1.00 37.50           O  
HETATM 7012  HC1 MAN A 450       5.773  -6.227  10.229  1.00  0.00           H  
HETATM 7013  HC2 MAN A 450       4.088  -6.022  12.190  1.00  0.00           H  
HETATM 7014  C1  MAN A 451       1.837  -8.463  13.800  1.00 39.68           C  
HETATM 7015  C2  MAN A 451       0.321  -8.667  13.791  1.00 34.01           C  
HETATM 7016  O2  MAN A 451      -0.064  -9.302  15.018  1.00 32.55           O  
HETATM 7017  C3  MAN A 451      -0.375  -7.298  13.624  1.00 32.09           C  
HETATM 7018  O3  MAN A 451      -1.782  -7.407  13.484  1.00 32.72           O  
HETATM 7019  C4  MAN A 451       0.055  -6.358  14.765  1.00 31.32           C  
HETATM 7020  O4  MAN A 451      -0.528  -5.071  14.619  1.00 35.45           O  
HETATM 7021  C5  MAN A 451       1.606  -6.294  14.827  1.00 34.29           C  
HETATM 7022  O5  MAN A 451       2.219  -7.598  14.847  1.00 36.88           O  
HETATM 7023  C6  MAN A 451       2.142  -5.497  16.035  1.00 39.84           C  
HETATM 7024  O6  MAN A 451       1.738  -6.078  17.261  1.00 52.06           O  
HETATM 7025  HC1 MAN A 451       2.358  -9.398  14.015  1.00  0.00           H  
HETATM 7026  HC2 MAN A 451       0.109  -9.322  12.939  1.00  0.00           H  
HETATM 7027  HC3 MAN A 451      -0.048  -6.848  12.683  1.00  0.00           H  
HETATM 7028  C1  MAN A 452      -1.034 -10.299  14.889  1.00 33.99           C  
HETATM 7029  C2  MAN A 452      -1.631 -10.647  16.258  1.00 26.38           C  
HETATM 7030  O2  MAN A 452      -2.646 -11.644  16.078  1.00 30.01           O  
HETATM 7031  C3  MAN A 452      -0.523 -11.242  17.149  1.00 30.03           C  
HETATM 7032  O3  MAN A 452      -0.981 -11.468  18.472  1.00 28.34           O  
HETATM 7033  C4  MAN A 452       0.078 -12.491  16.467  1.00 29.57           C  
HETATM 7034  O4  MAN A 452       1.164 -13.015  17.221  1.00 30.00           O  
HETATM 7035  C5  MAN A 452       0.511 -12.134  15.018  1.00 36.22           C  
HETATM 7036  O5  MAN A 452      -0.522 -11.459  14.278  1.00 30.20           O  
HETATM 7037  C6  MAN A 452       0.903 -13.380  14.202  1.00 34.31           C  
HETATM 7038  O6  MAN A 452       1.675 -13.007  13.083  1.00 33.34           O  
HETATM 7039  HC1 MAN A 452      -1.798  -9.942  14.209  1.00  0.00           H  
HETATM 7040  HC2 MAN A 452      -2.047  -9.742  16.708  1.00  0.00           H  
HETATM 7041  HC3 MAN A 452       0.272 -10.503  17.266  1.00  0.00           H  
HETATM 7042  C1  MAN A 453      -3.969 -11.224  15.945  1.00 24.63           C  
HETATM 7043  C2  MAN A 453      -4.850 -12.484  15.904  1.00 27.61           C  
HETATM 7044  O2  MAN A 453      -6.181 -12.207  16.283  1.00 27.50           O  
HETATM 7045  C3  MAN A 453      -4.818 -13.168  14.527  1.00 27.34           C  
HETATM 7046  O3  MAN A 453      -5.766 -14.207  14.473  1.00 27.82           O  
HETATM 7047  C4  MAN A 453      -5.109 -12.175  13.398  1.00 28.32           C  
HETATM 7048  O4  MAN A 453      -4.981 -12.799  12.129  1.00 30.99           O  
HETATM 7049  C5  MAN A 453      -4.165 -10.969  13.526  1.00 28.15           C  
HETATM 7050  O5  MAN A 453      -4.176 -10.374  14.836  1.00 28.44           O  
HETATM 7051  C6  MAN A 453      -4.475  -9.862  12.496  1.00 29.85           C  
HETATM 7052  O6  MAN A 453      -5.782  -9.356  12.684  1.00 30.15           O  
HETATM 7053  HC1 MAN A 453      -4.220 -10.603  16.806  1.00  0.00           H  
HETATM 7054  HC2 MAN A 453      -4.474 -13.174  16.662  1.00  0.00           H  
HETATM 7055  HC3 MAN A 453      -3.834 -13.616  14.369  1.00  0.00           H  
HETATM 7056  HC4 MAN A 453      -6.143 -11.835  13.482  1.00  0.00           H  
ENDMDL                                                                          
MODEL        5                                                                  
HETATM 7000  C1  MAN A 450       5.384  -9.183  10.791  1.00 60.83           C  
HETATM 7001  O1  MAN A 450       5.201 -10.544  10.688  1.00 54.28           O  
HETATM 7002  C2  MAN A 450       4.355  -8.598  11.780  1.00 35.64           C  
HETATM 7003  O2  MAN A 450       4.736  -7.279  12.142  1.00 58.64           O  
HETATM 7004  C3  MAN A 450       2.923  -8.664  11.181  1.00 50.00           C  
HETATM 7005  O3  MAN A 450       1.925  -8.078  12.021  1.00 37.53           O  
HETATM 7006  C4  MAN A 450       2.888  -8.030   9.771  1.00 57.52           C  
HETATM 7007  O4  MAN A 450       1.630  -8.207   9.140  1.00 34.93           O  
HETATM 7008  C5  MAN A 450       4.023  -8.611   8.885  1.00 39.91           C  
HETATM 7009  O5  MAN A 450       5.296  -8.524   9.548  1.00 43.88           O  
HETATM 7010  C6  MAN A 450       4.142  -7.947   7.492  1.00 47.52           C  
HETATM 7011  O6  MAN A 450       4.290  -6.538   7.567  1.00 37.50           O  
HETATM 7012  HC1 MAN A 450       6.406  -8.945  11.094  1.00  0.00           H  
HETATM 7013  HC2 MAN A 450       4.414  -9.180  12.700  1.00  0.00           H  
HETATM 7014  C1  MAN A 451       1.727  -8.662  13.282  1.00 39.68           C  
HETATM 7015  C2  MAN A 451       0.223  -8.737  13.542  1.00 34.01           C  
HETATM 7016  O2  MAN A 451      -0.021  -9.446  14.765  1.00 32.55           O  
HETATM 7017  C3  MAN A 451      -0.378  -7.324  13.649  1.00 32.09           C  
HETATM 7018  O3  MAN A 451      -1.779  -7.384  13.883  1.00 32.72           O  
HETATM 7019  C4  MAN A 451       0.378  -6.509  14.717  1.00 31.32           C  
HETATM 7020  O4  MAN A 451      -0.101  -5.173  14.772  1.00 35.45           O  
HETATM 7021  C5  MAN A 451       1.906  -6.572  14.443  1.00 34.29           C  
HETATM 7022  O5  MAN A 451       2.370  -7.928  14.299  1.00 36.88           O  
HETATM 7023  C6  MAN A 451       2.771  -5.863  15.507  1.00 39.84           C  
HETATM 7024  O6  MAN A 451       2.569  -6.377  16.813  1.00 52.06           O  
HETATM 7025  HC1 MAN A 451       2.175  -9.658  13.340  1.00  0.00           H  
HETATM 7026  HC2 MAN A 451      -0.198  -9.271  12.683  1.00  0.00           H  
HETATM 7027  HC3 MAN A 451      -0.258  -6.826  12.687  1.00  0.00           H  
HETATM 7028  C1  MAN A 452      -0.979 -10.455  14.661  1.00 33.99           C  
HETATM 7029  C2  MAN A 452      -1.528 -10.824  16.047  1.00 26.38           C  
HETATM 7030  O2  MAN A 452      -2.599 -11.768  15.905  1.00 30.01           O  
HETATM 7031  C3  MAN A 452      -0.410 -11.479  16.877  1.00 30.03           C  
HETATM 7032  O3  MAN A 452      -0.873 -11.773  18.187  1.00 28.34           O  
HETATM 7033  C4  MAN A 452       0.181 -12.689  16.115  1.00 29.57           C  
HETATM 7034  O4  MAN A 452       1.258 -13.273  16.834  1.00 30.00           O  
HETATM 7035  C5  MAN A 452       0.613 -12.247  14.685  1.00 36.22           C  
HETATM 7036  O5  MAN A 452      -0.473 -11.593  14.004  1.00 30.20           O  
HETATM 7037  C6  MAN A 452       1.082 -13.425  13.802  1.00 34.31           C  
HETATM 7038  O6  MAN A 452       1.855 -13.007  12.687  1.00 33.34           O  
HETATM 7039  HC1 MAN A 452      -1.767 -10.083  14.018  1.00  0.00           H  
HETATM 7040  HC2 MAN A 452      -1.882  -9.918  16.545  1.00  0.00           H  
HETATM 7041  HC3 MAN A 452       0.394 -10.756  17.024  1.00  0.00           H  
HETATM 7042  C1  MAN A 453      -3.912 -11.282  15.893  1.00 24.63           C  
HETATM 7043  C2  MAN A 453      -4.855 -12.501  15.868  1.00 27.61           C  
HETATM 7044  O2  MAN A 453      -6.181 -12.207  16.278  1.00 27.50           O  
HETATM 7045  C3  MAN A 453      -4.840 -13.169  14.481  1.00 27.34           C  
HETATM 7046  O3  MAN A 453      -5.781 -14.207  14.428  1.00 27.82           O  
HETATM 7047  C4  MAN A 453      -5.131 -12.165  13.360  1.00 28.32           C  
HETATM 7048  O4  MAN A 453      -4.982 -12.777  12.088  1.00 30.99           O  
HETATM 7049  C5  MAN A 453      -4.180 -10.966  13.498  1.00 28.15           C  
HETATM 7050  O5  MAN A 453      -4.156 -10.398  14.822  1.00 28.44           O  
HETATM 7051  C6  MAN A 453      -4.477  -9.833  12.497  1.00 29.85           C  
HETATM 7052  O6  MAN A 453      -5.781  -9.322  12.685  1.00 30.15           O  
HETATM 7053  HC1 MAN A 453      -4.075 -10.675  16.787  1.00  0.00           H  
HETATM 7054  HC2 MAN A 453      -4.483 -13.212  16.609  1.00  0.00           H  
HETATM 7055  HC3 MAN A 453      -3.858 -13.617  14.311  1.00  0.00           H  
HETATM 7056  HC4 MAN A 453      -6.165 -11.827  13.438  1.00  0.00           H  
ENDMDL                                                                          
MODEL        6                                                                  
HETATM 7000  C1  MAN A 450       5.435  -9.673  12.505  1.00 60.83           C  
HETATM 7001  O1  MAN A 450       5.027 -10.966  12.755  1.00 54.28           O  
HETATM 7002  C2  MAN A 450       4.714  -8.703  13.465  1.00 35.64           C  
HETATM 7003  O2  MAN A 450       5.379  -7.453  13.513  1.00 58.64           O  
HETATM 7004  C3  MAN A 450       3.231  -8.528  13.070  1.00 50.00           C  
HETATM 7005  O3  MAN A 450       2.626  -7.510  13.885  1.00 37.53           O  
HETATM 7006  C4  MAN A 450       3.071  -8.199  11.573  1.00 57.52           C  
HETATM 7007  O4  MAN A 450       1.700  -8.207  11.202  1.00 34.93           O  
HETATM 7008  C5  MAN A 450       3.877  -9.210  10.718  1.00 39.91           C  
HETATM 7009  O5  MAN A 450       5.240  -9.287  11.165  1.00 43.88           O  
HETATM 7010  C6  MAN A 450       3.880  -8.846   9.216  1.00 47.52           C  
HETATM 7011  O6  MAN A 450       4.219  -9.976   8.440  1.00 37.50           O  
HETATM 7012  HC1 MAN A 450       6.519  -9.580  12.597  1.00  0.00           H  
HETATM 7013  HC2 MAN A 450       4.782  -9.110  14.476  1.00  0.00           H  
HETATM 7014  C1  MAN A 451       1.834  -7.968  14.943  1.00 39.68           C  
HETATM 7015  C2  MAN A 451       0.446  -8.381  14.420  1.00 34.01           C  
HETATM 7016  O2  MAN A 451      -0.160  -9.129  15.473  1.00 32.55           O  
HETATM 7017  C3  MAN A 451      -0.362  -7.126  14.018  1.00 32.09           C  
HETATM 7018  O3  MAN A 451      -1.636  -7.450  13.484  1.00 32.72           O  
HETATM 7019  C4  MAN A 451      -0.433  -6.147  15.202  1.00 31.32           C  
HETATM 7020  O4  MAN A 451      -1.157  -4.966  14.887  1.00 35.45           O  
HETATM 7021  C5  MAN A 451       1.009  -5.832  15.683  1.00 34.29           C  
HETATM 7022  O5  MAN A 451       1.747  -7.027  15.988  1.00 36.88           O  
HETATM 7023  C6  MAN A 451       1.069  -4.897  16.913  1.00 39.84           C  
HETATM 7024  O6  MAN A 451       0.325  -5.407  18.005  1.00 52.06           O  
HETATM 7025  HC1 MAN A 451       2.345  -8.791  15.447  1.00  0.00           H  
HETATM 7026  HC2 MAN A 451       0.590  -9.031  13.556  1.00  0.00           H  
HETATM 7027  HC3 MAN A 451       0.157  -6.617  13.202  1.00  0.00           H  
HETATM 7028  C1  MAN A 452      -1.000 -10.180  15.093  1.00 33.99           C  
HETATM 7029  C2  MAN A 452      -1.617 -10.771  16.367  1.00 26.38           C  
HETATM 7030  O2  MAN A 452      -2.624 -11.735  16.039  1.00 30.01           O  
HETATM 7031  C3  MAN A 452      -0.507 -11.461  17.184  1.00 30.03           C  
HETATM 7032  O3  MAN A 452      -0.981 -11.955  18.427  1.00 28.34           O  
HETATM 7033  C4  MAN A 452       0.203 -12.525  16.321  1.00 29.57           C  
HETATM 7034  O4  MAN A 452       1.230 -13.156  17.067  1.00 30.00           O  
HETATM 7035  C5  MAN A 452       0.738 -11.856  15.026  1.00 36.22           C  
HETATM 7036  O5  MAN A 452      -0.330 -11.174  14.341  1.00 30.20           O  
HETATM 7037  C6  MAN A 452       1.415 -12.858  14.056  1.00 34.31           C  
HETATM 7038  O6  MAN A 452       2.219 -12.207  13.084  1.00 33.34           O  
HETATM 7039  HC1 MAN A 452      -1.761  -9.797  14.420  1.00  0.00           H  
HETATM 7040  HC2 MAN A 452      -2.048  -9.958  16.956  1.00  0.00           H  
HETATM 7041  HC3 MAN A 452       0.239 -10.715  17.467  1.00  0.00           H  
HETATM 7042  C1  MAN A 453      -3.944 -11.278  15.957  1.00 24.63           C  
HETATM 7043  C2  MAN A 453      -4.856 -12.512  15.896  1.00 27.61           C  
HETATM 7044  O2  MAN A 453      -6.181 -12.207  16.281  1.00 27.50           O  
HETATM 7045  C3  MAN A 453      -4.824 -13.177  14.510  1.00 27.34           C  
HETATM 7046  O3  MAN A 453      -5.781 -14.207  14.435  1.00 27.82           O  
HETATM 7047  C4  MAN A 453      -5.090 -12.158  13.398  1.00 28.32           C  
HETATM 7048  O4  MAN A 453      -4.981 -12.756  12.115  1.00 30.99           O  
HETATM 7049  C5  MAN A 453      -4.134 -10.956  13.551  1.00 28.15           C  
HETATM 7050  O5  MAN A 453      -4.156 -10.394  14.876  1.00 28.44           O  
HETATM 7051  C6  MAN A 453      -4.446  -9.832  12.538  1.00 29.85           C  
HETATM 7052  O6  MAN A 453      -5.781  -9.386  12.684  1.00 30.15           O  
HETATM 7053  HC1 MAN A 453      -4.174 -10.673  16.837  1.00  0.00           H  
HETATM 7054  HC2 MAN A 453      -4.497 -13.222  16.645  1.00  0.00           H  
HETATM 7055  HC3 MAN A 453      -3.843 -13.631  14.348  1.00  0.00           H  
HETATM 7056  HC4 MAN A 453      -6.122 -11.812  13.487  1.00  0.00           H  
ENDMDL                                                                          
MODEL        7                                                                  
HETATM 7000  C1  MAN A 450       4.958  -8.649  11.601  1.00 60.83           C  
HETATM 7001  O1  MAN A 450       4.728  -9.976  11.847  1.00 54.28           O  
HETATM 7002  C2  MAN A 450       4.353  -7.818  12.758  1.00 35.64           C  
HETATM 7003  O2  MAN A 450       4.891  -6.505  12.745  1.00 58.64           O  
HETATM 7004  C3  MAN A 450       2.806  -7.808  12.668  1.00 50.00           C  
HETATM 7005  O3  MAN A 450       2.247  -6.960  13.681  1.00 37.53           O  
HETATM 7006  C4  MAN A 450       2.349  -7.376  11.262  1.00 57.52           C  
HETATM 7007  O4  MAN A 450       0.936  -7.395  11.147  1.00 34.93           O  
HETATM 7008  C5  MAN A 450       3.007  -8.313  10.223  1.00 39.91           C  
HETATM 7009  O5  MAN A 450       4.439  -8.240  10.354  1.00 43.88           O  
HETATM 7010  C6  MAN A 450       2.609  -7.980   8.767  1.00 47.52           C  
HETATM 7011  O6  MAN A 450       3.020  -9.007   7.888  1.00 37.50           O  
HETATM 7012  HC1 MAN A 450       6.024  -8.453  11.465  1.00  0.00           H  
HETATM 7013  HC2 MAN A 450       4.655  -8.267  13.706  1.00  0.00           H  
HETATM 7014  C1  MAN A 451       1.660  -7.603  14.781  1.00 39.68           C  
HETATM 7015  C2  MAN A 451       0.209  -7.989  14.454  1.00 34.01           C  
HETATM 7016  O2  MAN A 451      -0.310  -8.744  15.556  1.00 32.55           O  
HETATM 7017  C3  MAN A 451      -0.616  -6.701  14.231  1.00 32.09           C  
HETATM 7018  O3  MAN A 451      -1.961  -7.008  13.893  1.00 32.72           O  
HETATM 7019  C4  MAN A 451      -0.489  -5.749  15.441  1.00 31.32           C  
HETATM 7020  O4  MAN A 451      -1.134  -4.510  15.200  1.00 35.45           O  
HETATM 7021  C5  MAN A 451       1.004  -5.556  15.833  1.00 34.29           C  
HETATM 7022  O5  MAN A 451       1.709  -6.803  15.937  1.00 36.88           O  
HETATM 7023  C6  MAN A 451       1.213  -4.808  17.174  1.00 39.84           C  
HETATM 7024  O6  MAN A 451       0.564  -5.461  18.252  1.00 52.06           O  
HETATM 7025  HC1 MAN A 451       2.275  -8.455  15.077  1.00  0.00           H  
HETATM 7026  HC2 MAN A 451       0.227  -8.605  13.554  1.00  0.00           H  
HETATM 7027  HC3 MAN A 451      -0.216  -6.177  13.360  1.00  0.00           H  
HETATM 7028  C1  MAN A 452      -1.092  -9.864  15.233  1.00 33.99           C  
HETATM 7029  C2  MAN A 452      -1.708 -10.422  16.526  1.00 26.38           C  
HETATM 7030  O2  MAN A 452      -2.636 -11.471  16.214  1.00 30.01           O  
HETATM 7031  C3  MAN A 452      -0.570 -10.974  17.418  1.00 30.03           C  
HETATM 7032  O3  MAN A 452      -0.983 -11.410  18.700  1.00 28.34           O  
HETATM 7033  C4  MAN A 452       0.231 -12.039  16.647  1.00 29.57           C  
HETATM 7034  O4  MAN A 452       1.289 -12.546  17.445  1.00 30.00           O  
HETATM 7035  C5  MAN A 452       0.742 -11.402  15.336  1.00 36.22           C  
HETATM 7036  O5  MAN A 452      -0.349 -10.861  14.574  1.00 30.20           O  
HETATM 7037  C6  MAN A 452       1.516 -12.379  14.436  1.00 34.31           C  
HETATM 7038  O6  MAN A 452       2.235 -11.637  13.483  1.00 33.34           O  
HETATM 7039  HC1 MAN A 452      -1.841  -9.581  14.499  1.00  0.00           H  
HETATM 7040  HC2 MAN A 452      -2.215  -9.605  17.044  1.00  0.00           H  
HETATM 7041  HC3 MAN A 452       0.116 -10.153  17.647  1.00  0.00           H  
HETATM 7042  C1  MAN A 453      -3.980 -11.115  16.032  1.00 24.63           C  
HETATM 7043  C2  MAN A 453      -4.814 -12.411  15.963  1.00 27.61           C  
HETATM 7044  O2  MAN A 453      -6.180 -12.208  16.282  1.00 27.50           O  
HETATM 7045  C3  MAN A 453      -4.704 -13.099  14.592  1.00 27.34           C  
HETATM 7046  O3  MAN A 453      -5.575 -14.207  14.543  1.00 27.82           O  
HETATM 7047  C4  MAN A 453      -5.048 -12.109  13.479  1.00 28.32           C  
HETATM 7048  O4  MAN A 453      -4.980 -12.713  12.196  1.00 30.99           O  
HETATM 7049  C5  MAN A 453      -4.127 -10.875  13.606  1.00 28.15           C  
HETATM 7050  O5  MAN A 453      -4.180 -10.272  14.912  1.00 28.44           O  
HETATM 7051  C6  MAN A 453      -4.449  -9.789  12.553  1.00 29.85           C  
HETATM 7052  O6  MAN A 453      -5.781  -9.331  12.686  1.00 30.15           O  
HETATM 7053  HC1 MAN A 453      -4.299 -10.511  16.880  1.00  0.00           H  
HETATM 7054  HC2 MAN A 453      -4.436 -13.079  16.738  1.00  0.00           H  
HETATM 7055  HC3 MAN A 453      -3.691 -13.477  14.447  1.00  0.00           H  
HETATM 7056  HC4 MAN A 453      -6.088 -11.794  13.595  1.00  0.00           H  
ENDMDL                                                                          
MODEL        8                                                                  
HETATM 7000  C1  MAN A 450       3.458  -7.681   9.509  1.00 60.83           C  
HETATM 7001  O1  MAN A 450       3.818  -9.007   9.407  1.00 54.28           O  
HETATM 7002  C2  MAN A 450       3.179  -7.323  10.986  1.00 35.64           C  
HETATM 7003  O2  MAN A 450       3.278  -5.918  11.160  1.00 58.64           O  
HETATM 7004  C3  MAN A 450       1.809  -7.862  11.470  1.00 50.00           C  
HETATM 7005  O3  MAN A 450       1.493  -7.243  12.728  1.00 37.53           O  
HETATM 7006  C4  MAN A 450       0.685  -7.554  10.461  1.00 57.52           C  
HETATM 7007  O4  MAN A 450      -0.514  -8.208  10.843  1.00 34.93           O  
HETATM 7008  C5  MAN A 450       1.107  -7.927   9.015  1.00 39.91           C  
HETATM 7009  O5  MAN A 450       2.371  -7.332   8.686  1.00 43.88           O  
HETATM 7010  C6  MAN A 450       0.074  -7.457   7.971  1.00 47.52           C  
HETATM 7011  O6  MAN A 450       0.426  -7.927   6.684  1.00 37.50           O  
HETATM 7012  HC1 MAN A 450       4.244  -7.044   9.104  1.00  0.00           H  
HETATM 7013  HC2 MAN A 450       3.976  -7.744  11.602  1.00  0.00           H  
HETATM 7014  C1  MAN A 451       1.334  -8.051  13.862  1.00 39.68           C  
HETATM 7015  C2  MAN A 451      -0.146  -8.044  14.276  1.00 34.01           C  
HETATM 7016  O2  MAN A 451      -0.336  -8.976  15.344  1.00 32.55           O  
HETATM 7017  C3  MAN A 451      -0.575  -6.638  14.750  1.00 32.09           C  
HETATM 7018  O3  MAN A 451      -1.965  -6.579  15.082  1.00 32.72           O  
HETATM 7019  C4  MAN A 451       0.373  -6.138  15.861  1.00 31.32           C  
HETATM 7020  O4  MAN A 451       0.054  -4.809  16.247  1.00 35.45           O  
HETATM 7021  C5  MAN A 451       1.845  -6.261  15.380  1.00 34.29           C  
HETATM 7022  O5  MAN A 451       2.141  -7.595  14.920  1.00 36.88           O  
HETATM 7023  C6  MAN A 451       2.864  -5.922  16.487  1.00 39.84           C  
HETATM 7024  O6  MAN A 451       4.176  -5.920  15.961  1.00 52.06           O  
HETATM 7025  HC1 MAN A 451       1.716  -9.061  13.701  1.00  0.00           H  
HETATM 7026  HC2 MAN A 451      -0.737  -8.312  13.400  1.00  0.00           H  
HETATM 7027  HC3 MAN A 451      -0.482  -5.970  13.889  1.00  0.00           H  
HETATM 7028  C1  MAN A 452      -1.068 -10.117  15.022  1.00 33.99           C  
HETATM 7029  C2  MAN A 452      -1.646 -10.699  16.320  1.00 26.38           C  
HETATM 7030  O2  MAN A 452      -2.631 -11.696  16.024  1.00 30.01           O  
HETATM 7031  C3  MAN A 452      -0.515 -11.328  17.151  1.00 30.03           C  
HETATM 7032  O3  MAN A 452      -0.982 -11.812  18.401  1.00 28.34           O  
HETATM 7033  C4  MAN A 452       0.212 -12.391  16.316  1.00 29.57           C  
HETATM 7034  O4  MAN A 452       1.250 -12.986  17.079  1.00 30.00           O  
HETATM 7035  C5  MAN A 452       0.736 -11.749  15.004  1.00 36.22           C  
HETATM 7036  O5  MAN A 452      -0.316 -11.068  14.292  1.00 30.20           O  
HETATM 7037  C6  MAN A 452       1.390 -12.801  14.066  1.00 34.31           C  
HETATM 7038  O6  MAN A 452       2.219 -12.207  13.084  1.00 33.34           O  
HETATM 7039  HC1 MAN A 452      -1.873  -9.838  14.348  1.00  0.00           H  
HETATM 7040  HC2 MAN A 452      -2.098  -9.887  16.893  1.00  0.00           H  
HETATM 7041  HC3 MAN A 452       0.212 -10.557  17.415  1.00  0.00           H  
HETATM 7042  C1  MAN A 453      -3.959 -11.263  15.940  1.00 24.63           C  
HETATM 7043  C2  MAN A 453      -4.859 -12.504  15.883  1.00 27.61           C  
HETATM 7044  O2  MAN A 453      -6.182 -12.207  16.283  1.00 27.50           O  
HETATM 7045  C3  MAN A 453      -4.832 -13.163  14.491  1.00 27.34           C  
HETATM 7046  O3  MAN A 453      -5.776 -14.207  14.423  1.00 27.82           O  
HETATM 7047  C4  MAN A 453      -5.112 -12.144  13.381  1.00 28.32           C  
HETATM 7048  O4  MAN A 453      -4.981 -12.743  12.101  1.00 30.99           O  
HETATM 7049  C5  MAN A 453      -4.162 -10.940  13.540  1.00 28.15           C  
HETATM 7050  O5  MAN A 453      -4.186 -10.381  14.864  1.00 28.44           O  
HETATM 7051  C6  MAN A 453      -4.456  -9.808  12.532  1.00 29.85           C  
HETATM 7052  O6  MAN A 453      -5.782  -9.329  12.684  1.00 30.15           O  
HETATM 7053  HC1 MAN A 453      -4.199 -10.666  16.822  1.00  0.00           H  
HETATM 7054  HC2 MAN A 453      -4.486 -13.216  16.624  1.00  0.00           H  
HETATM 7055  HC3 MAN A 453      -3.847 -13.603  14.320  1.00  0.00           H  
HETATM 7056  HC4 MAN A 453      -6.147 -11.807  13.465  1.00  0.00           H  
ENDMDL                                                                          
MODEL        9                                                                  
HETATM 7000  C1  MAN A 450       3.505  -7.921  10.850  1.00 60.83           C  
HETATM 7001  O1  MAN A 450       2.360  -8.606  10.513  1.00 54.28           O  
HETATM 7002  C2  MAN A 450       3.485  -7.687  12.371  1.00 35.64           C  
HETATM 7003  O2  MAN A 450       4.751  -7.222  12.814  1.00 58.64           O  
HETATM 7004  C3  MAN A 450       2.317  -6.738  12.746  1.00 50.00           C  
HETATM 7005  O3  MAN A 450       2.245  -6.454  14.148  1.00 37.53           O  
HETATM 7006  C4  MAN A 450       2.408  -5.428  11.940  1.00 57.52           C  
HETATM 7007  O4  MAN A 450       1.291  -4.598  12.223  1.00 34.93           O  
HETATM 7008  C5  MAN A 450       2.535  -5.744  10.425  1.00 39.91           C  
HETATM 7009  O5  MAN A 450       3.604  -6.682  10.180  1.00 43.88           O  
HETATM 7010  C6  MAN A 450       2.810  -4.485   9.577  1.00 47.52           C  
HETATM 7011  O6  MAN A 450       2.781  -4.802   8.201  1.00 37.50           O  
HETATM 7012  HC1 MAN A 450       4.407  -8.448  10.530  1.00  0.00           H  
HETATM 7013  HC2 MAN A 450       3.357  -8.661  12.846  1.00  0.00           H  
HETATM 7014  C1  MAN A 451       1.761  -7.468  14.994  1.00 39.68           C  
HETATM 7015  C2  MAN A 451       0.217  -7.520  14.976  1.00 34.01           C  
HETATM 7016  O2  MAN A 451      -0.219  -8.602  15.812  1.00 32.55           O  
HETATM 7017  C3  MAN A 451      -0.306  -6.172  15.524  1.00 32.09           C  
HETATM 7018  O3  MAN A 451      -1.717  -6.053  15.483  1.00 32.72           O  
HETATM 7019  C4  MAN A 451       0.251  -5.921  16.937  1.00 31.32           C  
HETATM 7020  O4  MAN A 451      -0.180  -4.661  17.428  1.00 35.45           O  
HETATM 7021  C5  MAN A 451       1.797  -6.073  16.949  1.00 34.29           C  
HETATM 7022  O5  MAN A 451       2.230  -7.288  16.308  1.00 36.88           O  
HETATM 7023  C6  MAN A 451       2.412  -6.022  18.366  1.00 39.84           C  
HETATM 7024  O6  MAN A 451       1.887  -7.026  19.220  1.00 52.06           O  
HETATM 7025  HC1 MAN A 451       2.214  -8.419  14.722  1.00  0.00           H  
HETATM 7026  HC2 MAN A 451      -0.134  -7.672  13.953  1.00  0.00           H  
HETATM 7027  HC3 MAN A 451       0.047  -5.383  14.856  1.00  0.00           H  
HETATM 7028  C1  MAN A 452      -0.861  -9.691  15.205  1.00 33.99           C  
HETATM 7029  C2  MAN A 452      -1.496 -10.539  16.329  1.00 26.38           C  
HETATM 7030  O2  MAN A 452      -2.435 -11.504  15.837  1.00 30.01           O  
HETATM 7031  C3  MAN A 452      -0.406 -11.281  17.125  1.00 30.03           C  
HETATM 7032  O3  MAN A 452      -0.981 -12.091  18.147  1.00 28.34           O  
HETATM 7033  C4  MAN A 452       0.518 -12.077  16.177  1.00 29.57           C  
HETATM 7034  O4  MAN A 452       1.569 -12.704  16.899  1.00 30.00           O  
HETATM 7035  C5  MAN A 452       1.075 -11.154  15.060  1.00 36.22           C  
HETATM 7036  O5  MAN A 452       0.008 -10.455  14.387  1.00 30.20           O  
HETATM 7037  C6  MAN A 452       1.930 -11.949  14.030  1.00 34.31           C  
HETATM 7038  O6  MAN A 452       2.618 -11.141  13.086  1.00 33.34           O  
HETATM 7039  HC1 MAN A 452      -1.623  -9.326  14.515  1.00  0.00           H  
HETATM 7040  HC2 MAN A 452      -1.997  -9.849  17.012  1.00  0.00           H  
HETATM 7041  HC3 MAN A 452       0.188 -10.532  17.654  1.00  0.00           H  
HETATM 7042  C1  MAN A 453      -3.789 -11.140  15.870  1.00 24.63           C  
HETATM 7043  C2  MAN A 453      -4.638 -12.427  15.852  1.00 27.61           C  
HETATM 7044  O2  MAN A 453      -5.970 -12.210  16.283  1.00 27.50           O  
HETATM 7045  C3  MAN A 453      -4.624 -13.093  14.467  1.00 27.34           C  
HETATM 7046  O3  MAN A 453      -5.498 -14.207  14.447  1.00 27.82           O  
HETATM 7047  C4  MAN A 453      -5.006 -12.073  13.381  1.00 28.32           C  
HETATM 7048  O4  MAN A 453      -4.982 -12.649  12.087  1.00 30.99           O  
HETATM 7049  C5  MAN A 453      -4.089 -10.830  13.498  1.00 28.15           C  
HETATM 7050  O5  MAN A 453      -4.115 -10.262  14.819  1.00 28.44           O  
HETATM 7051  C6  MAN A 453      -4.453  -9.716  12.494  1.00 29.85           C  
HETATM 7052  O6  MAN A 453      -5.784  -9.274  12.685  1.00 30.15           O  
HETATM 7053  HC1 MAN A 453      -4.014 -10.567  16.772  1.00  0.00           H  
HETATM 7054  HC2 MAN A 453      -4.206 -13.110  16.588  1.00  0.00           H  
HETATM 7055  HC3 MAN A 453      -3.619 -13.476  14.283  1.00  0.00           H  
HETATM 7056  HC4 MAN A 453      -6.041 -11.762  13.541  1.00  0.00           H  
ENDMDL                                                                          
MODEL       10                                                                  
HETATM 7000  C1  MAN A 450       3.055  -4.878  10.115  1.00 60.83           C  
HETATM 7001  O1  MAN A 450       4.324  -5.321  10.411  1.00 54.28           O  
HETATM 7002  C2  MAN A 450       2.281  -4.630  11.423  1.00 35.64           C  
HETATM 7003  O2  MAN A 450       1.096  -3.880  11.164  1.00 58.64           O  
HETATM 7004  C3  MAN A 450       2.001  -5.967  12.149  1.00 50.00           C  
HETATM 7005  O3  MAN A 450       1.223  -5.686  13.314  1.00 37.53           O  
HETATM 7006  C4  MAN A 450       1.322  -6.982  11.194  1.00 57.52           C  
HETATM 7007  O4  MAN A 450       1.263  -8.257  11.812  1.00 34.93           O  
HETATM 7008  C5  MAN A 450       2.086  -7.080   9.849  1.00 39.91           C  
HETATM 7009  O5  MAN A 450       2.354  -5.779   9.293  1.00 43.88           O  
HETATM 7010  C6  MAN A 450       1.295  -7.884   8.788  1.00 47.52           C  
HETATM 7011  O6  MAN A 450       2.160  -8.607   7.933  1.00 37.50           O  
HETATM 7012  HC1 MAN A 450       3.072  -3.984   9.489  1.00  0.00           H  
HETATM 7013  HC2 MAN A 450       2.893  -3.986  12.063  1.00  0.00           H  
HETATM 7014  C1  MAN A 451       1.203  -6.631  14.353  1.00 39.68           C  
HETATM 7015  C2  MAN A 451      -0.263  -6.903  14.702  1.00 34.01           C  
HETATM 7016  O2  MAN A 451      -0.384  -7.939  15.693  1.00 32.55           O  
HETATM 7017  C3  MAN A 451      -0.902  -5.602  15.229  1.00 32.09           C  
HETATM 7018  O3  MAN A 451      -2.284  -5.790  15.483  1.00 32.72           O  
HETATM 7019  C4  MAN A 451      -0.084  -5.062  16.425  1.00 31.32           C  
HETATM 7020  O4  MAN A 451      -0.585  -3.814  16.876  1.00 35.45           O  
HETATM 7021  C5  MAN A 451       1.417  -4.943  16.039  1.00 34.29           C  
HETATM 7022  O5  MAN A 451       1.906  -6.178  15.484  1.00 36.88           O  
HETATM 7023  C6  MAN A 451       2.311  -4.558  17.240  1.00 39.84           C  
HETATM 7024  O6  MAN A 451       3.634  -4.263  16.828  1.00 52.06           O  
HETATM 7025  HC1 MAN A 451       1.741  -7.545  14.101  1.00  0.00           H  
HETATM 7026  HC2 MAN A 451      -0.759  -7.198  13.777  1.00  0.00           H  
HETATM 7027  HC3 MAN A 451      -0.874  -4.849  14.438  1.00  0.00           H  
HETATM 7028  C1  MAN A 452      -0.945  -9.147  15.253  1.00 33.99           C  
HETATM 7029  C2  MAN A 452      -1.433  -9.962  16.468  1.00 26.38           C  
HETATM 7030  O2  MAN A 452      -2.266 -11.073  16.097  1.00 30.01           O  
HETATM 7031  C3  MAN A 452      -0.232 -10.489  17.275  1.00 30.03           C  
HETATM 7032  O3  MAN A 452      -0.639 -11.261  18.399  1.00 28.34           O  
HETATM 7033  C4  MAN A 452       0.726 -11.265  16.361  1.00 29.57           C  
HETATM 7034  O4  MAN A 452       1.870 -11.674  17.093  1.00 30.00           O  
HETATM 7035  C5  MAN A 452       1.100 -10.398  15.133  1.00 36.22           C  
HETATM 7036  O5  MAN A 452      -0.057  -9.882  14.453  1.00 30.20           O  
HETATM 7037  C6  MAN A 452       1.978 -11.140  14.105  1.00 34.31           C  
HETATM 7038  O6  MAN A 452       1.283 -12.208  13.484  1.00 33.34           O  
HETATM 7039  HC1 MAN A 452      -1.773  -8.931  14.581  1.00  0.00           H  
HETATM 7040  HC2 MAN A 452      -2.009  -9.272  17.084  1.00  0.00           H  
HETATM 7041  HC3 MAN A 452       0.292  -9.623  17.684  1.00  0.00           H  
HETATM 7042  C1  MAN A 453      -3.640 -10.806  16.073  1.00 24.63           C  
HETATM 7043  C2  MAN A 453      -4.424 -12.125  15.935  1.00 27.61           C  
HETATM 7044  O2  MAN A 453      -5.783 -11.945  16.276  1.00 27.50           O  
HETATM 7045  C3  MAN A 453      -4.370 -12.705  14.513  1.00 27.34           C  
HETATM 7046  O3  MAN A 453      -5.244 -13.814  14.423  1.00 27.82           O  
HETATM 7047  C4  MAN A 453      -4.760 -11.632  13.485  1.00 28.32           C  
HETATM 7048  O4  MAN A 453      -4.697 -12.164  12.176  1.00 30.99           O  
HETATM 7049  C5  MAN A 453      -3.855 -10.400  13.696  1.00 28.15           C  
HETATM 7050  O5  MAN A 453      -3.954  -9.899  15.044  1.00 28.44           O  
HETATM 7051  C6  MAN A 453      -4.146  -9.231  12.733  1.00 29.85           C  
HETATM 7052  O6  MAN A 453      -5.386  -8.619  13.035  1.00 30.15           O  
HETATM 7053  HC1 MAN A 453      -3.926 -10.315  17.013  1.00  0.00           H  
HETATM 7054  HC2 MAN A 453      -4.016 -12.833  16.660  1.00  0.00           H  
HETATM 7055  HC3 MAN A 453      -3.359 -13.066  14.308  1.00  0.00           H  
HETATM 7056  HC4 MAN A 453      -5.800 -11.339  13.640  1.00  0.00           H  
ENDMDL                                                                          
MODEL       11                                                                  
HETATM 7000  C1  MAN A 450       3.695  -3.586  11.625  1.00 60.83           C  
HETATM 7001  O1  MAN A 450       4.716  -3.540  12.547  1.00 54.28           O  
HETATM 7002  C2  MAN A 450       2.410  -4.083  12.317  1.00 35.64           C  
HETATM 7003  O2  MAN A 450       1.274  -3.756  11.528  1.00 58.64           O  
HETATM 7004  C3  MAN A 450       2.506  -5.595  12.660  1.00 50.00           C  
HETATM 7005  O3  MAN A 450       1.222  -6.048  13.091  1.00 37.53           O  
HETATM 7006  C4  MAN A 450       2.986  -6.434  11.456  1.00 57.52           C  
HETATM 7007  O4  MAN A 450       3.273  -7.771  11.837  1.00 34.93           O  
HETATM 7008  C5  MAN A 450       4.237  -5.787  10.812  1.00 39.91           C  
HETATM 7009  O5  MAN A 450       4.009  -4.398  10.519  1.00 43.88           O  
HETATM 7010  C6  MAN A 450       4.725  -6.494   9.525  1.00 47.52           C  
HETATM 7011  O6  MAN A 450       3.712  -6.607   8.542  1.00 37.50           O  
HETATM 7012  HC1 MAN A 450       3.542  -2.618  11.144  1.00  0.00           H  
HETATM 7013  HC2 MAN A 450       2.288  -3.509  13.238  1.00  0.00           H  
HETATM 7014  C1  MAN A 451       1.155  -6.796  14.270  1.00 39.68           C  
HETATM 7015  C2  MAN A 451      -0.261  -7.373  14.347  1.00 34.01           C  
HETATM 7016  O2  MAN A 451      -0.368  -8.359  15.384  1.00 32.55           O  
HETATM 7017  C3  MAN A 451      -1.275  -6.229  14.576  1.00 32.09           C  
HETATM 7018  O3  MAN A 451      -2.581  -6.756  14.684  1.00 32.72           O  
HETATM 7019  C4  MAN A 451      -0.885  -5.321  15.762  1.00 31.32           C  
HETATM 7020  O4  MAN A 451      -1.765  -4.207  15.884  1.00 35.45           O  
HETATM 7021  C5  MAN A 451       0.591  -4.878  15.606  1.00 34.29           C  
HETATM 7022  O5  MAN A 451       1.444  -6.022  15.412  1.00 36.88           O  
HETATM 7023  C6  MAN A 451       1.112  -4.091  16.828  1.00 39.84           C  
HETATM 7024  O6  MAN A 451       2.358  -3.482  16.546  1.00 52.06           O  
HETATM 7025  HC1 MAN A 451       1.919  -7.577  14.263  1.00  0.00           H  
HETATM 7026  HC2 MAN A 451      -0.443  -7.839  13.374  1.00  0.00           H  
HETATM 7027  HC3 MAN A 451      -1.282  -5.599  13.686  1.00  0.00           H  
HETATM 7028  C1  MAN A 452      -0.956  -9.577  14.999  1.00 33.99           C  
HETATM 7029  C2  MAN A 452      -1.519 -10.282  16.249  1.00 26.38           C  
HETATM 7030  O2  MAN A 452      -2.400 -11.364  15.903  1.00 30.01           O  
HETATM 7031  C3  MAN A 452      -0.371 -10.814  17.128  1.00 30.03           C  
HETATM 7032  O3  MAN A 452      -0.861 -11.562  18.236  1.00 28.34           O  
HETATM 7033  C4  MAN A 452       0.648 -11.621  16.299  1.00 29.57           C  
HETATM 7034  O4  MAN A 452       1.738 -12.013  17.118  1.00 30.00           O  
HETATM 7035  C5  MAN A 452       1.106 -10.817  15.054  1.00 36.22           C  
HETATM 7036  O5  MAN A 452      -0.048 -10.402  14.298  1.00 30.20           O  
HETATM 7037  C6  MAN A 452       2.069 -11.640  14.158  1.00 34.31           C  
HETATM 7038  O6  MAN A 452       2.619 -10.896  13.084  1.00 33.34           O  
HETATM 7039  HC1 MAN A 452      -1.748  -9.394  14.272  1.00  0.00           H  
HETATM 7040  HC2 MAN A 452      -2.068  -9.535  16.827  1.00  0.00           H  
HETATM 7041  HC3 MAN A 452       0.131  -9.944  17.557  1.00  0.00           H  
HETATM 7042  C1  MAN A 453      -3.772 -11.068  15.878  1.00 24.63           C  
HETATM 7043  C2  MAN A 453      -4.570 -12.388  15.867  1.00 27.61           C  
HETATM 7044  O2  MAN A 453      -5.913 -12.207  16.284  1.00 27.50           O  
HETATM 7045  C3  MAN A 453      -4.548 -13.064  14.487  1.00 27.34           C  
HETATM 7046  O3  MAN A 453      -5.381 -14.207  14.488  1.00 27.82           O  
HETATM 7047  C4  MAN A 453      -4.979 -12.061  13.403  1.00 28.32           C  
HETATM 7048  O4  MAN A 453      -4.981 -12.643  12.110  1.00 30.99           O  
HETATM 7049  C5  MAN A 453      -4.078 -10.807  13.494  1.00 28.15           C  
HETATM 7050  O5  MAN A 453      -4.108 -10.220  14.805  1.00 28.44           O  
HETATM 7051  C6  MAN A 453      -4.452  -9.707  12.480  1.00 29.85           C  
HETATM 7052  O6  MAN A 453      -5.781  -9.271  12.684  1.00 30.15           O  
HETATM 7053  HC1 MAN A 453      -4.042 -10.484  16.759  1.00  0.00           H  
HETATM 7054  HC2 MAN A 453      -4.118 -13.051  16.608  1.00  0.00           H  
HETATM 7055  HC3 MAN A 453      -3.534 -13.411  14.283  1.00  0.00           H  
HETATM 7056  HC4 MAN A 453      -6.014 -11.767  13.588  1.00  0.00           H  
ENDMDL                                                                          
MODEL       12                                                                  
HETATM 7000  C1  MAN A 450       2.425  -4.321  10.171  1.00 60.83           C  
HETATM 7001  O1  MAN A 450       3.646  -4.953  10.145  1.00 54.28           O  
HETATM 7002  C2  MAN A 450       1.599  -4.870  11.353  1.00 35.64           C  
HETATM 7003  O2  MAN A 450       0.503  -4.010  11.630  1.00 58.64           O  
HETATM 7004  C3  MAN A 450       1.132  -6.321  11.082  1.00 50.00           C  
HETATM 7005  O3  MAN A 450       0.226  -6.732  12.111  1.00 37.53           O  
HETATM 7006  C4  MAN A 450       0.450  -6.421   9.702  1.00 57.52           C  
HETATM 7007  O4  MAN A 450       0.111  -7.764   9.410  1.00 34.93           O  
HETATM 7008  C5  MAN A 450       1.365  -5.814   8.607  1.00 39.91           C  
HETATM 7009  O5  MAN A 450       1.721  -4.466   8.961  1.00 43.88           O  
HETATM 7010  C6  MAN A 450       0.695  -5.794   7.216  1.00 47.52           C  
HETATM 7011  O6  MAN A 450       1.609  -5.389   6.217  1.00 37.50           O  
HETATM 7012  HC1 MAN A 450       2.530  -3.235  10.226  1.00  0.00           H  
HETATM 7013  HC2 MAN A 450       2.231  -4.843  12.241  1.00  0.00           H  
HETATM 7014  C1  MAN A 451       0.600  -7.838  12.882  1.00 39.68           C  
HETATM 7015  C2  MAN A 451      -0.595  -8.215  13.758  1.00 34.01           C  
HETATM 7016  O2  MAN A 451      -0.286  -9.447  14.428  1.00 32.55           O  
HETATM 7017  C3  MAN A 451      -0.866  -7.085  14.772  1.00 32.09           C  
HETATM 7018  O3  MAN A 451      -2.067  -7.315  15.483  1.00 32.72           O  
HETATM 7019  C4  MAN A 451       0.394  -6.856  15.633  1.00 31.32           C  
HETATM 7020  O4  MAN A 451       0.212  -5.802  16.571  1.00 35.45           O  
HETATM 7021  C5  MAN A 451       1.598  -6.575  14.690  1.00 34.29           C  
HETATM 7022  O5  MAN A 451       1.738  -7.585  13.674  1.00 36.88           O  
HETATM 7023  C6  MAN A 451       2.943  -6.463  15.442  1.00 39.84           C  
HETATM 7024  O6  MAN A 451       3.947  -5.926  14.603  1.00 52.06           O  
HETATM 7025  HC1 MAN A 451       0.900  -8.673  12.238  1.00  0.00           H  
HETATM 7026  HC2 MAN A 451      -1.445  -8.325  13.081  1.00  0.00           H  
HETATM 7027  HC3 MAN A 451      -1.064  -6.159  14.230  1.00  0.00           H  
HETATM 7028  C1  MAN A 452      -1.243 -10.465  14.375  1.00 33.99           C  
HETATM 7029  C2  MAN A 452      -1.871 -10.662  15.764  1.00 26.38           C  
HETATM 7030  O2  MAN A 452      -2.886 -11.662  15.695  1.00 30.01           O  
HETATM 7031  C3  MAN A 452      -0.799 -11.172  16.736  1.00 30.03           C  
HETATM 7032  O3  MAN A 452      -1.327 -11.306  18.046  1.00 28.34           O  
HETATM 7033  C4  MAN A 452      -0.172 -12.472  16.193  1.00 29.57           C  
HETATM 7034  O4  MAN A 452       0.866 -12.918  17.049  1.00 30.00           O  
HETATM 7035  C5  MAN A 452       0.320 -12.266  14.733  1.00 36.22           C  
HETATM 7036  O5  MAN A 452      -0.691 -11.669  13.901  1.00 30.20           O  
HETATM 7037  C6  MAN A 452       0.718 -13.602  14.071  1.00 34.31           C  
HETATM 7038  O6  MAN A 452       1.422 -13.407  12.859  1.00 33.34           O  
HETATM 7039  HC1 MAN A 452      -1.987 -10.256  13.612  1.00  0.00           H  
HETATM 7040  HC2 MAN A 452      -2.277  -9.716  16.121  1.00  0.00           H  
HETATM 7041  HC3 MAN A 452      -0.010 -10.423  16.819  1.00  0.00           H  
HETATM 7042  C1  MAN A 453      -4.212 -11.242  15.749  1.00 24.63           C  
HETATM 7043  C2  MAN A 453      -5.066 -12.508  15.889  1.00 27.61           C  
HETATM 7044  O2  MAN A 453      -6.389 -12.207  16.283  1.00 27.50           O  
HETATM 7045  C3  MAN A 453      -5.019 -13.321  14.586  1.00 27.34           C  
HETATM 7046  O3  MAN A 453      -5.781 -14.510  14.683  1.00 27.82           O  
HETATM 7047  C4  MAN A 453      -5.459 -12.434  13.405  1.00 28.32           C  
HETATM 7048  O4  MAN A 453      -5.378 -13.135  12.185  1.00 30.99           O  
HETATM 7049  C5  MAN A 453      -4.597 -11.155  13.355  1.00 28.15           C  
HETATM 7050  O5  MAN A 453      -4.582 -10.478  14.623  1.00 28.44           O  
HETATM 7051  C6  MAN A 453      -5.067 -10.146  12.279  1.00 29.85           C  
HETATM 7052  O6  MAN A 453      -4.185  -9.038  12.165  1.00 30.15           O  
HETATM 7053  HC1 MAN A 453      -4.349 -10.561  16.593  1.00  0.00           H  
HETATM 7054  HC2 MAN A 453      -4.641 -13.101  16.703  1.00  0.00           H  
HETATM 7055  HC3 MAN A 453      -3.989 -13.652  14.438  1.00  0.00           H  
HETATM 7056  HC4 MAN A 453      -6.506 -12.160  13.541  1.00  0.00           H  
ENDMDL                                                                          
MODEL       13                                                                  
HETATM 7000  C1  MAN A 450       0.387  -7.817   9.355  1.00 60.83           C  
HETATM 7001  O1  MAN A 450      -0.953  -7.807   9.670  1.00 54.28           O  
HETATM 7002  C2  MAN A 450       1.196  -8.158  10.624  1.00 35.64           C  
HETATM 7003  O2  MAN A 450       2.501  -8.607  10.283  1.00 58.64           O  
HETATM 7004  C3  MAN A 450       1.196  -6.967  11.619  1.00 50.00           C  
HETATM 7005  O3  MAN A 450       2.039  -7.167  12.763  1.00 37.53           O  
HETATM 7006  C4  MAN A 450       1.588  -5.655  10.915  1.00 57.52           C  
HETATM 7007  O4  MAN A 450       1.473  -4.562  11.816  1.00 34.93           O  
HETATM 7008  C5  MAN A 450       0.715  -5.447   9.651  1.00 39.91           C  
HETATM 7009  O5  MAN A 450       0.815  -6.599   8.795  1.00 43.88           O  
HETATM 7010  C6  MAN A 450       1.127  -4.198   8.842  1.00 47.52           C  
HETATM 7011  O6  MAN A 450       0.192  -3.922   7.815  1.00 37.50           O  
HETATM 7012  HC1 MAN A 450       0.606  -8.515   8.543  1.00  0.00           H  
HETATM 7013  HC2 MAN A 450       0.705  -9.006  11.097  1.00  0.00           H  
HETATM 7014  C1  MAN A 451       1.706  -8.186  13.672  1.00 39.68           C  
HETATM 7015  C2  MAN A 451       0.597  -7.714  14.643  1.00 34.01           C  
HETATM 7016  O2  MAN A 451       0.166  -8.741  15.550  1.00 32.55           O  
HETATM 7017  C3  MAN A 451       1.170  -6.536  15.462  1.00 32.09           C  
HETATM 7018  O3  MAN A 451       0.218  -5.942  16.325  1.00 32.72           O  
HETATM 7019  C4  MAN A 451       2.451  -6.974  16.203  1.00 31.32           C  
HETATM 7020  O4  MAN A 451       3.003  -5.881  16.926  1.00 35.45           O  
HETATM 7021  C5  MAN A 451       3.461  -7.585  15.192  1.00 34.29           C  
HETATM 7022  O5  MAN A 451       2.838  -8.605  14.392  1.00 36.88           O  
HETATM 7023  C6  MAN A 451       4.689  -8.213  15.888  1.00 39.84           C  
HETATM 7024  O6  MAN A 451       5.695  -8.548  14.950  1.00 52.06           O  
HETATM 7025  HC1 MAN A 451       1.458  -9.094  13.123  1.00  0.00           H  
HETATM 7026  HC2 MAN A 451      -0.274  -7.379  14.081  1.00  0.00           H  
HETATM 7027  HC3 MAN A 451       1.424  -5.736  14.764  1.00  0.00           H  
HETATM 7028  C1  MAN A 452      -0.637  -9.778  15.049  1.00 33.99           C  
HETATM 7029  C2  MAN A 452      -1.306 -10.486  16.244  1.00 26.38           C  
HETATM 7030  O2  MAN A 452      -2.285 -11.445  15.821  1.00 30.01           O  
HETATM 7031  C3  MAN A 452      -0.244 -11.249  17.061  1.00 30.03           C  
HETATM 7032  O3  MAN A 452      -0.812 -11.868  18.205  1.00 28.34           O  
HETATM 7033  C4  MAN A 452       0.542 -12.222  16.154  1.00 29.57           C  
HETATM 7034  O4  MAN A 452       1.544 -12.893  16.902  1.00 30.00           O  
HETATM 7035  C5  MAN A 452       1.135 -11.410  14.978  1.00 36.22           C  
HETATM 7036  O5  MAN A 452       0.102 -10.695  14.273  1.00 30.20           O  
HETATM 7037  C6  MAN A 452       2.009 -12.214  13.984  1.00 34.31           C  
HETATM 7038  O6  MAN A 452       1.260 -13.007  13.084  1.00 33.34           O  
HETATM 7039  HC1 MAN A 452      -1.382  -9.378  14.359  1.00  0.00           H  
HETATM 7040  HC2 MAN A 452      -1.763  -9.724  16.880  1.00  0.00           H  
HETATM 7041  HC3 MAN A 452       0.469 -10.529  17.470  1.00  0.00           H  
HETATM 7042  C1  MAN A 453      -3.624 -11.041  15.822  1.00 24.63           C  
HETATM 7043  C2  MAN A 453      -4.491 -12.309  15.899  1.00 27.61           C  
HETATM 7044  O2  MAN A 453      -5.820 -12.027  16.284  1.00 27.50           O  
HETATM 7045  C3  MAN A 453      -4.500 -13.078  14.571  1.00 27.34           C  
HETATM 7046  O3  MAN A 453      -5.347 -14.207  14.680  1.00 27.82           O  
HETATM 7047  C4  MAN A 453      -4.940 -12.136  13.439  1.00 28.32           C  
HETATM 7048  O4  MAN A 453      -4.981 -12.804  12.189  1.00 30.99           O  
HETATM 7049  C5  MAN A 453      -4.021 -10.887  13.428  1.00 28.15           C  
HETATM 7050  O5  MAN A 453      -3.936 -10.235  14.709  1.00 28.44           O  
HETATM 7051  C6  MAN A 453      -4.471  -9.826  12.401  1.00 29.85           C  
HETATM 7052  O6  MAN A 453      -5.781  -9.371  12.684  1.00 30.15           O  
HETATM 7053  HC1 MAN A 453      -3.832 -10.395  16.678  1.00  0.00           H  
HETATM 7054  HC2 MAN A 453      -4.081 -12.943  16.688  1.00  0.00           H  
HETATM 7055  HC3 MAN A 453      -3.495 -13.456  14.371  1.00  0.00           H  
HETATM 7056  HC4 MAN A 453      -5.968 -11.819  13.627  1.00  0.00           H  
ENDMDL                                                                          
MODEL       14                                                                  
HETATM 7000  C1  MAN A 450       2.165  -3.297  16.677  1.00 60.83           C  
HETATM 7001  O1  MAN A 450       2.858  -3.427  15.497  1.00 54.28           O  
HETATM 7002  C2  MAN A 450       2.421  -4.536  17.559  1.00 35.64           C  
HETATM 7003  O2  MAN A 450       2.015  -4.273  18.890  1.00 58.64           O  
HETATM 7004  C3  MAN A 450       1.735  -5.789  16.961  1.00 50.00           C  
HETATM 7005  O3  MAN A 450       1.859  -6.873  17.890  1.00 37.53           O  
HETATM 7006  C4  MAN A 450       0.253  -5.511  16.619  1.00 57.52           C  
HETATM 7007  O4  MAN A 450      -0.328  -6.577  15.881  1.00 34.93           O  
HETATM 7008  C5  MAN A 450       0.103  -4.196  15.816  1.00 39.91           C  
HETATM 7009  O5  MAN A 450       0.786  -3.113  16.468  1.00 43.88           O  
HETATM 7010  C6  MAN A 450      -1.366  -3.749  15.654  1.00 47.52           C  
HETATM 7011  O6  MAN A 450      -2.168  -4.702  14.981  1.00 37.50           O  
HETATM 7012  HC1 MAN A 450       2.434  -2.377  17.199  1.00  0.00           H  
HETATM 7013  HC2 MAN A 450       3.497  -4.707  17.612  1.00  0.00           H  
HETATM 7014  C1  MAN A 451       1.852  -8.169  17.352  1.00 39.68           C  
HETATM 7015  C2  MAN A 451       0.795  -9.010  18.100  1.00 34.01           C  
HETATM 7016  O2  MAN A 451       0.569 -10.264  17.446  1.00 32.55           O  
HETATM 7017  C3  MAN A 451       1.262  -9.264  19.545  1.00 32.09           C  
HETATM 7018  O3  MAN A 451       0.325 -10.036  20.286  1.00 32.72           O  
HETATM 7019  C4  MAN A 451       2.679  -9.868  19.565  1.00 31.32           C  
HETATM 7020  O4  MAN A 451       3.128 -10.040  20.898  1.00 35.45           O  
HETATM 7021  C5  MAN A 451       3.639  -8.975  18.737  1.00 34.29           C  
HETATM 7022  O5  MAN A 451       3.120  -8.769  17.415  1.00 36.88           O  
HETATM 7023  C6  MAN A 451       5.054  -9.577  18.611  1.00 39.84           C  
HETATM 7024  O6  MAN A 451       5.957  -8.656  18.022  1.00 52.06           O  
HETATM 7025  HC1 MAN A 451       1.680  -8.149  16.278  1.00  0.00           H  
HETATM 7026  HC2 MAN A 451      -0.138  -8.445  18.137  1.00  0.00           H  
HETATM 7027  HC3 MAN A 451       1.310  -8.304  20.063  1.00  0.00           H  
HETATM 7028  C1  MAN A 452      -0.391 -10.283  16.424  1.00 33.99           C  
HETATM 7029  C2  MAN A 452      -0.743 -11.752  16.108  1.00 26.38           C  
HETATM 7030  O2  MAN A 452      -1.827 -11.858  15.181  1.00 30.01           O  
HETATM 7031  C3  MAN A 452       0.473 -12.436  15.458  1.00 30.03           C  
HETATM 7032  O3  MAN A 452       0.233 -13.808  15.204  1.00 28.34           O  
HETATM 7033  C4  MAN A 452       0.848 -11.664  14.185  1.00 29.57           C  
HETATM 7034  O4  MAN A 452       1.920 -12.260  13.483  1.00 30.00           O  
HETATM 7035  C5  MAN A 452       1.127 -10.186  14.545  1.00 36.22           C  
HETATM 7036  O5  MAN A 452       0.022  -9.605  15.262  1.00 30.20           O  
HETATM 7037  C6  MAN A 452       1.377  -9.333  13.285  1.00 34.31           C  
HETATM 7038  O6  MAN A 452       1.704  -7.994  13.601  1.00 33.34           O  
HETATM 7039  HC1 MAN A 452      -1.265  -9.712  16.736  1.00  0.00           H  
HETATM 7040  HC2 MAN A 452      -1.023 -12.265  17.028  1.00  0.00           H  
HETATM 7041  HC3 MAN A 452       1.308 -12.414  16.159  1.00  0.00           H  
HETATM 7042  C1  MAN A 453      -3.087 -11.453  15.607  1.00 24.63           C  
HETATM 7043  C2  MAN A 453      -3.971 -12.698  15.773  1.00 27.61           C  
HETATM 7044  O2  MAN A 453      -4.981 -12.386  16.684  1.00 27.50           O  
HETATM 7045  C3  MAN A 453      -4.562 -13.224  14.453  1.00 27.34           C  
HETATM 7046  O3  MAN A 453      -5.555 -14.207  14.678  1.00 27.82           O  
HETATM 7047  C4  MAN A 453      -5.047 -12.093  13.529  1.00 28.32           C  
HETATM 7048  O4  MAN A 453      -5.382 -12.617  12.255  1.00 30.99           O  
HETATM 7049  C5  MAN A 453      -3.946 -11.009  13.426  1.00 28.15           C  
HETATM 7050  O5  MAN A 453      -3.624 -10.498  14.725  1.00 28.44           O  
HETATM 7051  C6  MAN A 453      -4.268  -9.833  12.476  1.00 29.85           C  
HETATM 7052  O6  MAN A 453      -5.386  -9.068  12.889  1.00 30.15           O  
HETATM 7053  HC1 MAN A 453      -3.033 -10.884  16.537  1.00  0.00           H  
HETATM 7054  HC2 MAN A 453      -3.382 -13.485  16.244  1.00  0.00           H  
HETATM 7055  HC3 MAN A 453      -3.783 -13.767  13.932  1.00  0.00           H  
HETATM 7056  HC4 MAN A 453      -5.955 -11.655  13.944  1.00  0.00           H  
ENDMDL                                                                          
MODEL       15                                                                  
HETATM 7000  C1  MAN A 450       3.409  -4.220  20.064  1.00 60.83           C  
HETATM 7001  O1  MAN A 450       4.456  -4.448  19.199  1.00 54.28           O  
HETATM 7002  C2  MAN A 450       2.630  -5.530  20.295  1.00 35.64           C  
HETATM 7003  O2  MAN A 450       1.823  -5.406  21.454  1.00 58.64           O  
HETATM 7004  C3  MAN A 450       1.830  -5.924  19.022  1.00 50.00           C  
HETATM 7005  O3  MAN A 450       1.093  -7.133  19.275  1.00 37.53           O  
HETATM 7006  C4  MAN A 450       0.949  -4.754  18.543  1.00 57.52           C  
HETATM 7007  O4  MAN A 450       0.250  -5.073  17.354  1.00 34.93           O  
HETATM 7008  C5  MAN A 450       1.835  -3.486  18.392  1.00 39.91           C  
HETATM 7009  O5  MAN A 450       2.539  -3.210  19.613  1.00 43.88           O  
HETATM 7010  C6  MAN A 450       1.061  -2.200  18.029  1.00 47.52           C  
HETATM 7011  O6  MAN A 450       0.620  -2.207  16.683  1.00 37.50           O  
HETATM 7012  HC1 MAN A 450       3.764  -3.791  21.004  1.00  0.00           H  
HETATM 7013  HC2 MAN A 450       3.353  -6.308  20.541  1.00  0.00           H  
HETATM 7014  C1  MAN A 451       1.076  -8.098  18.253  1.00 39.68           C  
HETATM 7015  C2  MAN A 451       0.269  -9.313  18.731  1.00 34.01           C  
HETATM 7016  O2  MAN A 451       0.130 -10.309  17.717  1.00 32.55           O  
HETATM 7017  C3  MAN A 451       1.008  -9.978  19.912  1.00 32.09           C  
HETATM 7018  O3  MAN A 451       0.310 -11.112  20.411  1.00 32.72           O  
HETATM 7019  C4  MAN A 451       2.458 -10.329  19.505  1.00 31.32           C  
HETATM 7020  O4  MAN A 451       3.165 -10.885  20.603  1.00 35.45           O  
HETATM 7021  C5  MAN A 451       3.157  -9.076  18.928  1.00 34.29           C  
HETATM 7022  O5  MAN A 451       2.369  -8.504  17.870  1.00 36.88           O  
HETATM 7023  C6  MAN A 451       4.574  -9.351  18.379  1.00 39.84           C  
HETATM 7024  O6  MAN A 451       5.231  -8.131  18.072  1.00 52.06           O  
HETATM 7025  HC1 MAN A 451       0.652  -7.660  17.350  1.00  0.00           H  
HETATM 7026  HC2 MAN A 451      -0.718  -8.977  19.051  1.00  0.00           H  
HETATM 7027  HC3 MAN A 451       1.043  -9.273  20.743  1.00  0.00           H  
HETATM 7028  C1  MAN A 452      -0.789 -10.113  16.683  1.00 33.99           C  
HETATM 7029  C2  MAN A 452      -1.196 -11.518  16.181  1.00 26.38           C  
HETATM 7030  O2  MAN A 452      -2.210 -11.471  15.172  1.00 30.01           O  
HETATM 7031  C3  MAN A 452       0.057 -12.211  15.595  1.00 30.03           C  
HETATM 7032  O3  MAN A 452      -0.187 -13.547  15.196  1.00 28.34           O  
HETATM 7033  C4  MAN A 452       0.624 -11.361  14.448  1.00 29.57           C  
HETATM 7034  O4  MAN A 452       1.796 -11.920  13.885  1.00 30.00           O  
HETATM 7035  C5  MAN A 452       0.874  -9.911  14.934  1.00 36.22           C  
HETATM 7036  O5  MAN A 452      -0.261  -9.343  15.622  1.00 30.20           O  
HETATM 7037  C6  MAN A 452       1.308  -8.964  13.790  1.00 34.31           C  
HETATM 7038  O6  MAN A 452       0.422  -9.003  12.684  1.00 33.34           O  
HETATM 7039  HC1 MAN A 452      -1.630  -9.515  17.038  1.00  0.00           H  
HETATM 7040  HC2 MAN A 452      -1.586 -12.101  17.019  1.00  0.00           H  
HETATM 7041  HC3 MAN A 452       0.813 -12.296  16.376  1.00  0.00           H  
HETATM 7042  C1  MAN A 453      -3.503 -11.053  15.521  1.00 24.63           C  
HETATM 7043  C2  MAN A 453      -4.389 -12.280  15.788  1.00 27.61           C  
HETATM 7044  O2  MAN A 453      -5.675 -11.931  16.283  1.00 27.50           O  
HETATM 7045  C3  MAN A 453      -4.521 -13.110  14.499  1.00 27.34           C  
HETATM 7046  O3  MAN A 453      -5.383 -14.207  14.682  1.00 27.82           O  
HETATM 7047  C4  MAN A 453      -5.008 -12.243  13.322  1.00 28.32           C  
HETATM 7048  O4  MAN A 453      -4.982 -12.990  12.114  1.00 30.99           O  
HETATM 7049  C5  MAN A 453      -4.182 -10.934  13.222  1.00 28.15           C  
HETATM 7050  O5  MAN A 453      -4.035 -10.266  14.489  1.00 28.44           O  
HETATM 7051  C6  MAN A 453      -4.780  -9.931  12.220  1.00 29.85           C  
HETATM 7052  O6  MAN A 453      -6.007  -9.407  12.684  1.00 30.15           O  
HETATM 7053  HC1 MAN A 453      -3.503 -10.357  16.361  1.00  0.00           H  
HETATM 7054  HC2 MAN A 453      -3.912 -12.872  16.570  1.00  0.00           H  
HETATM 7055  HC3 MAN A 453      -3.543 -13.529  14.284  1.00  0.00           H  
HETATM 7056  HC4 MAN A 453      -6.057 -11.989  13.498  1.00  0.00           H  
ENDMDL                                                                          
MODEL       16                                                                  
HETATM 7000  C1  MAN A 450       4.030  -4.185  17.943  1.00 60.83           C  
HETATM 7001  O1  MAN A 450       4.084  -4.189  16.568  1.00 54.28           O  
HETATM 7002  C2  MAN A 450       3.438  -5.514  18.434  1.00 35.64           C  
HETATM 7003  O2  MAN A 450       3.620  -5.651  19.835  1.00 58.64           O  
HETATM 7004  C3  MAN A 450       1.946  -5.629  18.047  1.00 50.00           C  
HETATM 7005  O3  MAN A 450       1.373  -6.807  18.633  1.00 37.53           O  
HETATM 7006  C4  MAN A 450       1.144  -4.383  18.481  1.00 57.52           C  
HETATM 7007  O4  MAN A 450      -0.152  -4.428  17.890  1.00 34.93           O  
HETATM 7008  C5  MAN A 450       1.890  -3.079  18.082  1.00 39.91           C  
HETATM 7009  O5  MAN A 450       3.281  -3.109  18.445  1.00 43.88           O  
HETATM 7010  C6  MAN A 450       1.301  -1.828  18.763  1.00 47.52           C  
HETATM 7011  O6  MAN A 450       1.791  -0.653  18.152  1.00 37.50           O  
HETATM 7012  HC1 MAN A 450       5.010  -3.995  18.389  1.00  0.00           H  
HETATM 7013  HC2 MAN A 450       4.007  -6.322  17.971  1.00  0.00           H  
HETATM 7014  C1  MAN A 451       1.227  -7.921  17.795  1.00 39.68           C  
HETATM 7015  C2  MAN A 451       0.318  -8.945  18.499  1.00 34.01           C  
HETATM 7016  O2  MAN A 451      -0.044 -10.065  17.680  1.00 32.55           O  
HETATM 7017  C3  MAN A 451       1.039  -9.489  19.747  1.00 32.09           C  
HETATM 7018  O3  MAN A 451       0.225 -10.387  20.489  1.00 32.72           O  
HETATM 7019  C4  MAN A 451       2.385 -10.111  19.336  1.00 31.32           C  
HETATM 7020  O4  MAN A 451       3.079 -10.581  20.479  1.00 35.45           O  
HETATM 7021  C5  MAN A 451       3.217  -9.080  18.532  1.00 34.29           C  
HETATM 7022  O5  MAN A 451       2.463  -8.502  17.449  1.00 36.88           O  
HETATM 7023  C6  MAN A 451       4.505  -9.694  17.943  1.00 39.84           C  
HETATM 7024  O6  MAN A 451       5.353  -8.693  17.410  1.00 52.06           O  
HETATM 7025  HC1 MAN A 451       0.798  -7.591  16.848  1.00  0.00           H  
HETATM 7026  HC2 MAN A 451      -0.583  -8.428  18.811  1.00  0.00           H  
HETATM 7027  HC3 MAN A 451       1.239  -8.661  20.431  1.00  0.00           H  
HETATM 7028  C1  MAN A 452      -0.938  -9.876  16.616  1.00 33.99           C  
HETATM 7029  C2  MAN A 452      -1.449 -11.268  16.180  1.00 26.38           C  
HETATM 7030  O2  MAN A 452      -2.412 -11.170  15.125  1.00 30.01           O  
HETATM 7031  C3  MAN A 452      -0.250 -12.082  15.642  1.00 30.03           C  
HETATM 7032  O3  MAN A 452      -0.581 -13.407  15.290  1.00 28.34           O  
HETATM 7033  C4  MAN A 452       0.377 -11.336  14.458  1.00 29.57           C  
HETATM 7034  O4  MAN A 452       1.459 -12.046  13.884  1.00 30.00           O  
HETATM 7035  C5  MAN A 452       0.772  -9.914  14.917  1.00 36.22           C  
HETATM 7036  O5  MAN A 452      -0.338  -9.219  15.521  1.00 30.20           O  
HETATM 7037  C6  MAN A 452       1.349  -9.042  13.785  1.00 34.31           C  
HETATM 7038  O6  MAN A 452       0.467  -8.995  12.683  1.00 33.34           O  
HETATM 7039  HC1 MAN A 452      -1.746  -9.206  16.917  1.00  0.00           H  
HETATM 7040  HC2 MAN A 452      -1.893 -11.773  17.039  1.00  0.00           H  
HETATM 7041  HC3 MAN A 452       0.489 -12.189  16.438  1.00  0.00           H  
HETATM 7042  C1  MAN A 453      -3.742 -10.870  15.433  1.00 24.63           C  
HETATM 7043  C2  MAN A 453      -4.495 -12.174  15.759  1.00 27.61           C  
HETATM 7044  O2  MAN A 453      -5.782 -11.931  16.283  1.00 27.50           O  
HETATM 7045  C3  MAN A 453      -4.607 -13.052  14.502  1.00 27.34           C  
HETATM 7046  O3  MAN A 453      -5.382 -14.207  14.748  1.00 27.82           O  
HETATM 7047  C4  MAN A 453      -5.209 -12.236  13.338  1.00 28.32           C  
HETATM 7048  O4  MAN A 453      -5.374 -13.007  12.161  1.00 30.99           O  
HETATM 7049  C5  MAN A 453      -4.390 -10.941  13.123  1.00 28.15           C  
HETATM 7050  O5  MAN A 453      -4.348 -10.196  14.354  1.00 28.44           O  
HETATM 7051  C6  MAN A 453      -4.998 -10.045  12.024  1.00 29.85           C  
HETATM 7052  O6  MAN A 453      -4.181  -8.921  11.766  1.00 30.15           O  
HETATM 7053  HC1 MAN A 453      -3.790 -10.134  16.237  1.00  0.00           H  
HETATM 7054  HC2 MAN A 453      -3.946 -12.707  16.538  1.00  0.00           H  
HETATM 7055  HC3 MAN A 453      -3.599 -13.404  14.281  1.00  0.00           H  
HETATM 7056  HC4 MAN A 453      -6.223 -11.944  13.615  1.00  0.00           H  
ENDMDL                                                                          
MODEL       17                                                                  
HETATM 7000  C1  MAN A 450       4.321  -4.166  18.156  1.00 60.83           C  
HETATM 7001  O1  MAN A 450       5.172  -4.693  17.211  1.00 54.28           O  
HETATM 7002  C2  MAN A 450       3.491  -5.306  18.780  1.00 35.64           C  
HETATM 7003  O2  MAN A 450       2.871  -4.874  19.980  1.00 58.64           O  
HETATM 7004  C3  MAN A 450       2.455  -5.860  17.773  1.00 50.00           C  
HETATM 7005  O3  MAN A 450       1.621  -6.820  18.436  1.00 37.53           O  
HETATM 7006  C4  MAN A 450       1.616  -4.721  17.159  1.00 57.52           C  
HETATM 7007  O4  MAN A 450       0.752  -5.209  16.144  1.00 34.93           O  
HETATM 7008  C5  MAN A 450       2.557  -3.616  16.610  1.00 39.91           C  
HETATM 7009  O5  MAN A 450       3.483  -3.172  17.616  1.00 43.88           O  
HETATM 7010  C6  MAN A 450       1.816  -2.373  16.075  1.00 47.52           C  
HETATM 7011  O6  MAN A 450       1.019  -1.785  17.083  1.00 37.50           O  
HETATM 7012  HC1 MAN A 450       4.863  -3.602  18.918  1.00  0.00           H  
HETATM 7013  HC2 MAN A 450       4.180  -6.100  19.073  1.00  0.00           H  
HETATM 7014  C1  MAN A 451       1.412  -8.021  17.748  1.00 39.68           C  
HETATM 7015  C2  MAN A 451       0.310  -8.825  18.459  1.00 34.01           C  
HETATM 7016  O2  MAN A 451      -0.009 -10.039  17.764  1.00 32.55           O  
HETATM 7017  C3  MAN A 451       0.805  -9.180  19.876  1.00 32.09           C  
HETATM 7018  O3  MAN A 451      -0.181  -9.848  20.647  1.00 32.72           O  
HETATM 7019  C4  MAN A 451       2.128  -9.966  19.788  1.00 31.32           C  
HETATM 7020  O4  MAN A 451       2.621 -10.251  21.087  1.00 35.45           O  
HETATM 7021  C5  MAN A 451       3.155  -9.177  18.934  1.00 34.29           C  
HETATM 7022  O5  MAN A 451       2.589  -8.791  17.667  1.00 36.88           O  
HETATM 7023  C6  MAN A 451       4.445  -9.979  18.664  1.00 39.84           C  
HETATM 7024  O6  MAN A 451       5.442  -9.157  18.083  1.00 52.06           O  
HETATM 7025  HC1 MAN A 451       1.154  -7.789  16.714  1.00  0.00           H  
HETATM 7026  HC2 MAN A 451      -0.581  -8.207  18.534  1.00  0.00           H  
HETATM 7027  HC3 MAN A 451       1.002  -8.259  20.428  1.00  0.00           H  
HETATM 7028  C1  MAN A 452      -0.902  -9.985  16.683  1.00 33.99           C  
HETATM 7029  C2  MAN A 452      -1.279 -11.445  16.314  1.00 26.38           C  
HETATM 7030  O2  MAN A 452      -2.296 -11.540  15.311  1.00 30.01           O  
HETATM 7031  C3  MAN A 452      -0.015 -12.138  15.751  1.00 30.03           C  
HETATM 7032  O3  MAN A 452      -0.181 -13.515  15.487  1.00 28.34           O  
HETATM 7033  C4  MAN A 452       0.468 -11.372  14.509  1.00 29.57           C  
HETATM 7034  O4  MAN A 452       1.573 -12.001  13.884  1.00 30.00           O  
HETATM 7035  C5  MAN A 452       0.767  -9.917  14.933  1.00 36.22           C  
HETATM 7036  O5  MAN A 452      -0.375  -9.303  15.564  1.00 30.20           O  
HETATM 7037  C6  MAN A 452       1.269  -9.009  13.789  1.00 34.31           C  
HETATM 7038  O6  MAN A 452       0.390  -9.007  12.683  1.00 33.34           O  
HETATM 7039  HC1 MAN A 452      -1.766  -9.380  16.963  1.00  0.00           H  
HETATM 7040  HC2 MAN A 452      -1.634 -11.960  17.210  1.00  0.00           H  
HETATM 7041  HC3 MAN A 452       0.766 -12.113  16.514  1.00  0.00           H  
HETATM 7042  C1  MAN A 453      -3.596 -11.117  15.603  1.00 24.63           C  
HETATM 7043  C2  MAN A 453      -4.499 -12.344  15.817  1.00 27.61           C  
HETATM 7044  O2  MAN A 453      -5.782 -11.985  16.284  1.00 27.50           O  
HETATM 7045  C3  MAN A 453      -4.669 -13.134  14.512  1.00 27.34           C  
HETATM 7046  O3  MAN A 453      -5.563 -14.213  14.684  1.00 27.82           O  
HETATM 7047  C4  MAN A 453      -5.174 -12.202  13.394  1.00 28.32           C  
HETATM 7048  O4  MAN A 453      -5.356 -12.895  12.169  1.00 30.99           O  
HETATM 7049  C5  MAN A 453      -4.235 -10.972  13.290  1.00 28.15           C  
HETATM 7050  O5  MAN A 453      -4.074 -10.306  14.559  1.00 28.44           O  
HETATM 7051  C6  MAN A 453      -4.728  -9.919  12.283  1.00 29.85           C  
HETATM 7052  O6  MAN A 453      -5.982  -9.406  12.684  1.00 30.15           O  
HETATM 7053  HC1 MAN A 453      -3.625 -10.441  16.458  1.00  0.00           H  
HETATM 7054  HC2 MAN A 453      -4.042 -12.970  16.586  1.00  0.00           H  
HETATM 7055  HC3 MAN A 453      -3.706 -13.572  14.260  1.00  0.00           H  
HETATM 7056  HC4 MAN A 453      -6.173 -11.850  13.660  1.00  0.00           H  
ENDMDL                                                                          
MODEL       18                                                                  
HETATM 7000  C1  MAN A 450       3.161  -3.321  17.002  1.00 60.83           C  
HETATM 7001  O1  MAN A 450       4.337  -3.769  16.448  1.00 54.28           O  
HETATM 7002  C2  MAN A 450       2.530  -4.459  17.833  1.00 35.64           C  
HETATM 7003  O2  MAN A 450       1.518  -3.947  18.685  1.00 58.64           O  
HETATM 7004  C3  MAN A 450       1.986  -5.583  16.920  1.00 50.00           C  
HETATM 7005  O3  MAN A 450       1.334  -6.562  17.743  1.00 37.53           O  
HETATM 7006  C4  MAN A 450       1.057  -4.989  15.833  1.00 57.52           C  
HETATM 7007  O4  MAN A 450       0.619  -5.975  14.912  1.00 34.93           O  
HETATM 7008  C5  MAN A 450       1.789  -3.843  15.091  1.00 39.91           C  
HETATM 7009  O5  MAN A 450       2.257  -2.856  16.027  1.00 43.88           O  
HETATM 7010  C6  MAN A 450       0.885  -3.126  14.067  1.00 47.52           C  
HETATM 7011  O6  MAN A 450       1.629  -2.206  13.295  1.00 37.50           O  
HETATM 7012  HC1 MAN A 450       3.313  -2.423  17.605  1.00  0.00           H  
HETATM 7013  HC2 MAN A 450       3.300  -4.864  18.494  1.00  0.00           H  
HETATM 7014  C1  MAN A 451       1.419  -7.890  17.301  1.00 39.68           C  
HETATM 7015  C2  MAN A 451       0.375  -8.735  18.050  1.00 34.01           C  
HETATM 7016  O2  MAN A 451       0.200 -10.023  17.444  1.00 32.55           O  
HETATM 7017  C3  MAN A 451       0.795  -8.890  19.527  1.00 32.09           C  
HETATM 7018  O3  MAN A 451      -0.135  -9.659  20.278  1.00 32.72           O  
HETATM 7019  C4  MAN A 451       2.233  -9.428  19.632  1.00 31.32           C  
HETATM 7020  O4  MAN A 451       2.631  -9.525  20.989  1.00 35.45           O  
HETATM 7021  C5  MAN A 451       3.181  -8.527  18.804  1.00 34.29           C  
HETATM 7022  O5  MAN A 451       2.712  -8.426  17.450  1.00 36.88           O  
HETATM 7023  C6  MAN A 451       4.633  -9.051  18.777  1.00 39.84           C  
HETATM 7024  O6  MAN A 451       5.506  -8.100  18.196  1.00 52.06           O  
HETATM 7025  HC1 MAN A 451       1.272  -7.926  16.226  1.00  0.00           H  
HETATM 7026  HC2 MAN A 451      -0.577  -8.208  18.027  1.00  0.00           H  
HETATM 7027  HC3 MAN A 451       0.777  -7.902  19.995  1.00  0.00           H  
HETATM 7028  C1  MAN A 452      -0.686 -10.088  16.357  1.00 33.99           C  
HETATM 7029  C2  MAN A 452      -1.093 -11.567  16.143  1.00 26.38           C  
HETATM 7030  O2  MAN A 452      -2.206 -11.712  15.260  1.00 30.01           O  
HETATM 7031  C3  MAN A 452       0.093 -12.336  15.517  1.00 30.03           C  
HETATM 7032  O3  MAN A 452      -0.173 -13.710  15.319  1.00 28.34           O  
HETATM 7033  C4  MAN A 452       0.528 -11.640  14.214  1.00 29.57           C  
HETATM 7034  O4  MAN A 452       1.486 -12.391  13.486  1.00 30.00           O  
HETATM 7035  C5  MAN A 452       0.964 -10.199  14.584  1.00 36.22           C  
HETATM 7036  O5  MAN A 452      -0.153  -9.514  15.181  1.00 30.20           O  
HETATM 7037  C6  MAN A 452       1.450  -9.316  13.409  1.00 34.31           C  
HETATM 7038  O6  MAN A 452       2.619  -9.803  12.768  1.00 33.34           O  
HETATM 7039  HC1 MAN A 452      -1.555  -9.459  16.554  1.00  0.00           H  
HETATM 7040  HC2 MAN A 452      -1.372 -12.005  17.103  1.00  0.00           H  
HETATM 7041  HC3 MAN A 452       0.923 -12.323  16.227  1.00  0.00           H  
HETATM 7042  C1  MAN A 453      -3.463 -11.212  15.626  1.00 24.63           C  
HETATM 7043  C2  MAN A 453      -4.426 -12.390  15.824  1.00 27.61           C  
HETATM 7044  O2  MAN A 453      -5.705 -11.989  16.284  1.00 27.50           O  
HETATM 7045  C3  MAN A 453      -4.581 -13.173  14.513  1.00 27.34           C  
HETATM 7046  O3  MAN A 453      -5.518 -14.217  14.679  1.00 27.82           O  
HETATM 7047  C4  MAN A 453      -4.991 -12.231  13.360  1.00 28.32           C  
HETATM 7048  O4  MAN A 453      -4.981 -12.930  12.128  1.00 30.99           O  
HETATM 7049  C5  MAN A 453      -4.079 -10.973  13.324  1.00 28.15           C  
HETATM 7050  O5  MAN A 453      -3.939 -10.354  14.620  1.00 28.44           O  
HETATM 7051  C6  MAN A 453      -4.558  -9.899  12.327  1.00 29.85           C  
HETATM 7052  O6  MAN A 453      -5.835  -9.407  12.684  1.00 30.15           O  
HETATM 7053  HC1 MAN A 453      -3.420 -10.575  16.510  1.00  0.00           H  
HETATM 7054  HC2 MAN A 453      -4.004 -13.036  16.598  1.00  0.00           H  
HETATM 7055  HC3 MAN A 453      -3.627 -13.650  14.283  1.00  0.00           H  
HETATM 7056  HC4 MAN A 453      -6.022 -11.912  13.523  1.00  0.00           H  
ENDMDL                                                                          
MODEL       19                                                                  
HETATM 7000  C1  MAN A 450       3.685  -4.706  15.944  1.00 60.83           C  
HETATM 7001  O1  MAN A 450       2.943  -5.033  14.833  1.00 54.28           O  
HETATM 7002  C2  MAN A 450       3.929  -5.977  16.785  1.00 35.64           C  
HETATM 7003  O2  MAN A 450       4.996  -5.760  17.696  1.00 58.64           O  
HETATM 7004  C3  MAN A 450       2.624  -6.429  17.489  1.00 50.00           C  
HETATM 7005  O3  MAN A 450       2.886  -7.513  18.390  1.00 37.53           O  
HETATM 7006  C4  MAN A 450       1.955  -5.266  18.245  1.00 57.52           C  
HETATM 7007  O4  MAN A 450       0.712  -5.665  18.803  1.00 34.93           O  
HETATM 7008  C5  MAN A 450       1.788  -4.063  17.286  1.00 39.91           C  
HETATM 7009  O5  MAN A 450       3.064  -3.707  16.723  1.00 43.88           O  
HETATM 7010  C6  MAN A 450       1.205  -2.821  17.990  1.00 47.52           C  
HETATM 7011  O6  MAN A 450       1.019  -1.777  17.059  1.00 37.50           O  
HETATM 7012  HC1 MAN A 450       4.627  -4.220  15.674  1.00  0.00           H  
HETATM 7013  HC2 MAN A 450       4.278  -6.765  16.115  1.00  0.00           H  
HETATM 7014  C1  MAN A 451       2.593  -8.794  17.909  1.00 39.68           C  
HETATM 7015  C2  MAN A 451       1.097  -9.088  18.115  1.00 34.01           C  
HETATM 7016  O2  MAN A 451       0.755 -10.319  17.473  1.00 32.55           O  
HETATM 7017  C3  MAN A 451       0.798  -9.188  19.625  1.00 32.09           C  
HETATM 7018  O3  MAN A 451      -0.581  -9.408  19.887  1.00 32.72           O  
HETATM 7019  C4  MAN A 451       1.711 -10.235  20.287  1.00 31.32           C  
HETATM 7020  O4  MAN A 451       1.497 -10.258  21.692  1.00 35.45           O  
HETATM 7021  C5  MAN A 451       3.194  -9.936  19.934  1.00 34.29           C  
HETATM 7022  O5  MAN A 451       3.399  -9.773  18.518  1.00 36.88           O  
HETATM 7023  C6  MAN A 451       4.183 -11.003  20.456  1.00 39.84           C  
HETATM 7024  O6  MAN A 451       3.892 -12.297  19.956  1.00 52.06           O  
HETATM 7025  HC1 MAN A 451       2.899  -8.874  16.862  1.00  0.00           H  
HETATM 7026  HC2 MAN A 451       0.524  -8.259  17.695  1.00  0.00           H  
HETATM 7027  HC3 MAN A 451       1.016  -8.227  20.093  1.00  0.00           H  
HETATM 7028  C1  MAN A 452      -0.071 -10.211  16.353  1.00 33.99           C  
HETATM 7029  C2  MAN A 452      -0.614 -11.616  16.015  1.00 26.38           C  
HETATM 7030  O2  MAN A 452      -1.663 -11.550  15.044  1.00 30.01           O  
HETATM 7031  C3  MAN A 452       0.532 -12.468  15.436  1.00 30.03           C  
HETATM 7032  O3  MAN A 452       0.161 -13.807  15.175  1.00 28.34           O  
HETATM 7033  C4  MAN A 452       1.085 -11.760  14.192  1.00 29.57           C  
HETATM 7034  O4  MAN A 452       2.031 -12.539  13.483  1.00 30.00           O  
HETATM 7035  C5  MAN A 452       1.622 -10.378  14.627  1.00 36.22           C  
HETATM 7036  O5  MAN A 452       0.576  -9.610  15.252  1.00 30.20           O  
HETATM 7037  C6  MAN A 452       2.190  -9.571  13.445  1.00 34.31           C  
HETATM 7038  O6  MAN A 452       2.735  -8.341  13.896  1.00 33.34           O  
HETATM 7039  HC1 MAN A 452      -0.874  -9.506  16.568  1.00  0.00           H  
HETATM 7040  HC2 MAN A 452      -1.003 -12.079  16.925  1.00  0.00           H  
HETATM 7041  HC3 MAN A 452       1.320 -12.548  16.187  1.00  0.00           H  
HETATM 7042  C1  MAN A 453      -2.899 -11.049  15.460  1.00 24.63           C  
HETATM 7043  C2  MAN A 453      -3.809 -12.214  15.876  1.00 27.61           C  
HETATM 7044  O2  MAN A 453      -4.851 -11.713  16.683  1.00 27.50           O  
HETATM 7045  C3  MAN A 453      -4.299 -13.014  14.651  1.00 27.34           C  
HETATM 7046  O3  MAN A 453      -5.210 -14.043  15.004  1.00 27.82           O  
HETATM 7047  C4  MAN A 453      -4.859 -12.086  13.552  1.00 28.32           C  
HETATM 7048  O4  MAN A 453      -5.150 -12.832  12.379  1.00 30.99           O  
HETATM 7049  C5  MAN A 453      -3.845 -10.947  13.261  1.00 28.15           C  
HETATM 7050  O5  MAN A 453      -3.475 -10.248  14.460  1.00 28.44           O  
HETATM 7051  C6  MAN A 453      -4.315  -9.910  12.214  1.00 29.85           C  
HETATM 7052  O6  MAN A 453      -5.385  -9.110  12.684  1.00 30.15           O  
HETATM 7053  HC1 MAN A 453      -2.795 -10.324  16.264  1.00  0.00           H  
HETATM 7054  HC2 MAN A 453      -3.232 -12.878  16.523  1.00  0.00           H  
HETATM 7055  HC3 MAN A 453      -3.415 -13.539  14.284  1.00  0.00           H  
HETATM 7056  HC4 MAN A 453      -5.797 -11.648  13.891  1.00  0.00           H  
ENDMDL                                                                          
CONECT 7000 7001 7002 7009 7012                                                 
CONECT 7001 7000                                                                
CONECT 7002 7000 7003 7004 7013                                                 
CONECT 7003 7002                                                                
CONECT 7004 7002 7005 7006                                                      
CONECT 7005 7004 7014                                                           
CONECT 7006 7004 7007 7008                                                      
CONECT 7007 7006                                                                
CONECT 7008 7006 7009 7010                                                      
CONECT 7009 7000 7008                                                           
CONECT 7010 7008 7011                                                           
CONECT 7011 7010                                                                
CONECT 7012 7000                                                                
CONECT 7013 7002                                                                
CONECT 7014 7005 7015 7022 7025                                                 
CONECT 7015 7014 7016 7017 7026                                                 
CONECT 7016 7015 7028                                                           
CONECT 7017 7015 7018 7019 7027                                                 
CONECT 7018 7017                                                                
CONECT 7019 7017 7020 7021                                                      
CONECT 7020 7019                                                                
CONECT 7021 7019 7022 7023                                                      
CONECT 7022 7014 7021                                                           
CONECT 7023 7021 7024                                                           
CONECT 7024 7023                                                                
CONECT 7025 7014                                                                
CONECT 7026 7015                                                                
CONECT 7027 7017                                                                
CONECT 7028 7016 7029 7036 7039                                                 
CONECT 7029 7028 7030 7031 7040                                                 
CONECT 7030 7029 7042                                                           
CONECT 7031 7029 7032 7033 7041                                                 
CONECT 7032 7031                                                                
CONECT 7033 7031 7034 7035                                                      
CONECT 7034 7033                                                                
CONECT 7035 7033 7036 7037                                                      
CONECT 7036 7028 7035                                                           
CONECT 7037 7035 7038                                                           
CONECT 7038 7037                                                                
CONECT 7039 7028                                                                
CONECT 7040 7029                                                                
CONECT 7041 7031                                                                
CONECT 7042 7030 7043 7050 7053                                                 
CONECT 7043 7042 7044 7045 7054                                                 
CONECT 7044 7043                                                                
CONECT 7045 7043 7046 7047 7055                                                 
CONECT 7046 7045                                                                
CONECT 7047 7045 7048 7049 7056                                                 
CONECT 7048 7047                                                                
CONECT 7049 7047 7050 7051                                                      
CONECT 7050 7042 7049                                                           
CONECT 7051 7049 7052                                                           
CONECT 7052 7051                                                                
CONECT 7053 7042                                                                
CONECT 7054 7043                                                                
CONECT 7055 7045                                                                
CONECT 7056 7047                                                                
END                                                                             
